# Supplementary material for: Experimental evolution-induced transcriptome and phenotype responses of Drosophila melanogaster to novel thermal environments
Source: J Exp Biol. 2025 Oct 10;228(19):jeb251365. doi: 10.1242/jeb.251365 (PMC12539207; doi:10.1242/jeb.251365)
Supplement: Table S1. Baseline comparative differential expression analysis: Base vs. HT (Sheet 1)and Base vs. FT (Sheet 2). Summary of RNA-seq read quality and alignment statistics for all samples (Sheet 3). [file jexbio-228-251365-TableS1.xlsx]

## Sheet: BvsHT
GeneID	Gene Symbol	logFC	logCPM	PValue	FDR
FBgn0039777	Jon99Fii	-10.4486	4.92848	1.11e-84	1.31e-80
FBgn0039778	Jon99Fi	-12.4723	4.626	3.16e-75	1.87e-71
FBgn0263847	snRNA:LU	-6.05404	6.74775	3.02e-69	1.19e-65
FBgn0053868	His2B:CG33868	-9.2842	3.26185	5.83e-65	1.73e-61
FBgn0267520	28SrRNA-?:CR45860	-5.16102	10.7314	1.48e-57	3.49e-54
FBgn0065076	snoRNA:CD17	-5.00481	7.87474	2.76e-54	5.44e-51
FBgn0083050	snoRNA:?18S-1377b	-6.39747	2.56319	6.73e-54	1.14e-50
FBgn0263469	snoRNA:SC35-b	-5.13132	4.76433	5.8e-51	8.58e-48
FBgn0043022	snRNA:U5:38ABa	-4.99072	4.54566	3.61e-49	4.74e-46
FBgn0040735	BomT2	-6.46582	2.86764	5.83e-45	6.91e-42
FBgn0031654	Jon25Bii	-4.52086	5.25575	2.46e-44	2.65e-41
FBgn0033381	GstE13	-4.72227	4.22623	2.9e-44	2.86e-41
FBgn0267523	5.8SrRNA-?:CR45863	-5.01748	3.16266	9.61e-44	8.76e-41
FBgn0267936	lncRNA:CR46216	-6.65397	2.8395	5.21e-43	4.4e-40
FBgn0283480	Alp2	-5.28896	2.96901	6.27e-42	4.95e-39
FBgn0086061	snoRNA:CD62	-4.43633	3.90498	1.18e-39	8.77e-37
FBgn0263489	snoRNA:CD78	-4.2822	4.38835	1.4e-39	9.77e-37
FBgn0065053	snoRNA:CD15	-4.12527	5.22012	8.09e-39	5.32e-36
FBgn0083045	snoRNA:?18S-1389b	-4.36763	3.76701	4.6e-38	2.86e-35
FBgn0086024	snoRNA:CD51b	-5.42609	1.92563	9.94e-38	5.88e-35
FBgn0041717	snRNA:U6atac	-4.67297	2.59345	1.65e-37	9.32e-35
FBgn0082959	snoRNA:?28S-3405b	-4.06832	5.13501	1.87e-37	1.01e-34
FBgn0003938	snRNA:U5:63BC	-3.92323	6.46902	5.27e-37	2.71e-34
FBgn0086664	snoRNA:?28S-2149	-4.25261	3.52065	5.27e-36	2.6e-33
FBgn0085771	28SrRNA-?:CR40741	-3.74306	12.0507	2.46e-35	1.16e-32
FBgn0082983	snoRNA:?28S-2626	-3.85473	5.49143	3.03e-35	1.38e-32
FBgn0267508	28SrRNA-?:CR45848	-3.66734	8.54879	3.82e-34	1.68e-31
FBgn0003933	snRNA:U5:14B	-3.73629	5.66962	7.92e-34	3.35e-31
FBgn0039475	CG6277	-4.07186	3.52667	1.82e-33	7.43e-31
FBgn0003934	snRNA:U5:23D	-3.62671	6.65443	7.79e-33	3.08e-30
FBgn0035886	Jon66Ci	-4.97434	2.98707	1.08e-32	4.13e-30
FBgn0035743	Acbp6	-5.07054	1.22507	2.33e-32	8.63e-30
FBgn0082957	snoRNA:?28S-3405d	-3.78134	4.29734	3.85e-32	1.38e-29
FBgn0063392	snoRNA:CD9a	-4.96126	1.46482	4.29e-32	1.5e-29
FBgn0035666	Jon65Aii	-3.64503	5.85611	6.17e-32	2.09e-29
FBgn0011987	tRNA:SeC-TCA-1-1	-4.92909	1.70192	8.42e-32	2.77e-29
FBgn0083049	snoRNA:?18S-1377c	-3.67703	4.64632	9.99e-32	3.2e-29
FBgn0086601	snoRNA:?28S-3327c	-3.93286	3.54237	1.17e-31	3.66e-29
FBgn0082986	snoRNA:?28S-2562	-3.94023	3.30049	5.1e-31	1.55e-28
FBgn0036948	CG7298	-4.09692	2.66249	6.17e-31	1.83e-28
FBgn0043021	snRNA:U5:38ABb	-3.91807	3.33966	6.84e-31	1.97e-28
FBgn0000644	Fcp3C	-3.74888	3.25223	1.45e-30	4.08e-28
FBgn0083028	snoRNA:?18S-525k	-5.50514	1.19684	2.59e-29	7.13e-27
FBgn0038914	fit	-3.53087	4.07663	6.64e-29	1.79e-26
FBgn0003961	Uro	-4.06411	2.95787	1.34e-28	3.52e-26
FBgn0082999	snoRNA:?28S-1192c	-3.82212	2.61077	5.5e-28	1.41e-25
FBgn0065070	snoRNA:CD19	-3.9479	2.69144	1.37e-27	3.44e-25
FBgn0082974	snoRNA:?28S-3305c	-3.29124	5.19607	2.44e-27	6.01e-25
FBgn0014865	Mtk	-4.5464	1.31345	9.4e-27	2.27e-24
FBgn0063385	snoRNA:CD3a	-4.00212	2.07579	1.45e-26	3.43e-24
FBgn0082951	snoRNA:CD40	-4.63951	1.36396	3.21e-26	7.44e-24
FBgn0263472	snoRNA:2R:9445205	-7.168	1.20029	1.01e-25	2.3e-23
FBgn0267326	Ntl	-3.35535	3.73917	1.25e-25	2.8e-23
FBgn0082925	snoRNA:Or-aca1	-3.65692	2.44333	1.37e-25	2.99e-23
FBgn0050401	dany	4.64629	2.92618	1.39e-25	2.99e-23
FBgn0086027	snoRNA:CD60	-3.09768	5.68692	2.83e-25	5.98e-23
FBgn0083005	snoRNA:?28S-1175a	-3.22005	4.0242	6.89e-25	1.43e-22
FBgn0263018	snRNA:U4atac	-3.14762	5.22087	7.07e-25	1.44e-22
FBgn0082966	snoRNA:?28S-3327b	-3.12728	4.93229	7.36e-25	1.48e-22
FBgn0063382	snoRNA:CD3d	-5.10446	0.532542	2.13e-24	4.21e-22
FBgn0082962	snoRNA:?28S-3385a	-3.71104	2.22168	2.17e-24	4.22e-22
FBgn0083039	snoRNA:?18S-301	-3.30025	3.36499	2.37e-24	4.53e-22
FBgn0052368	lncRNA:CR32368	-4.79961	1.74092	2.63e-24	4.94e-22
FBgn0083036	snoRNA:?18S-525c	-4.35265	1.06356	3.13e-24	5.79e-22
FBgn0082954	snoRNA:?28S-3571	-3.0292	5.61585	3.28e-24	5.97e-22
FBgn0032447	PICK1	-3.32307	2.65176	6.59e-24	1.18e-21
FBgn0065066	snoRNA:CD14	-4.94969	1.02526	2.16e-22	3.82e-20
FBgn0083057	snoRNA:?18S-110	-2.82347	7.37331	2.71e-22	4.71e-20
FBgn0003983	Vm34Ca	-2.81124	6.84106	3.92e-22	6.71e-20
FBgn0083012	snoRNA:?28S-1135a	-2.88947	5.11937	3.97e-22	6.71e-20
FBgn0033065	Cyp6w1	-2.80688	7.35251	4.19e-22	6.99e-20
FBgn0086602	snoRNA:?28S-3436b	-3.05013	3.63984	4.8e-22	7.9e-20
FBgn0000639	Fbp1	-8.90497	1.33097	9.07e-22	1.47e-19
FBgn0267511	28SrRNA-?:CR45851	-2.74975	14.2805	1.69e-21	2.7e-19
FBgn0031018	narya	-8.8837	2.08132	2.18e-21	3.44e-19
FBgn0082970	snoRNA:?28S-3316c	-3.74944	1.29215	2.41e-21	3.76e-19
FBgn0036619	Cpr72Ec	-3.3093	1.86129	9.42e-21	1.45e-18
FBgn0031249	CG11911	-3.3284	1.83419	1.2e-20	1.83e-18
FBgn0034507	CG11192	-4.62304	-0.157095	1.32e-20	1.97e-18
FBgn0083046	snoRNA:?18S-1389a	-2.82997	4.22214	1.41e-20	2.09e-18
FBgn0086660	snoRNA:?28S-1837a	-3.50676	2.21966	2.06e-20	3.02e-18
FBgn0083016	snoRNA:?18S-841d	-3.15662	2.51735	2.13e-20	3.08e-18
FBgn0035476	CG12766	-3.52214	1.6005	6.68e-20	9.53e-18
FBgn0086663	snoRNA:?18S-1275	-3.45288	1.57954	9.19e-20	1.3e-17
FBgn0266129	lov	4.20632	2.76304	9.4e-20	1.31e-17
FBgn0083014	snoRNA:?18S-996	-2.76023	4.56166	1.28e-19	1.76e-17
FBgn0002565	Lsp2	-2.8976	3.04271	1.46e-19	1.98e-17
FBgn0082971	snoRNA:?28S-3316b	-3.0362	2.47274	2.55e-19	3.43e-17
FBgn0082981	snoRNA:?28S-2949	-3.22062	1.888	2.65e-19	3.52e-17
FBgn0086669	snoRNA:?18S-841a	-2.7144	4.1529	2.98e-19	3.93e-17
FBgn0263477	scaRNA:?U1-6	-2.64411	5.0124	3.44e-19	4.47e-17
FBgn0086665	snoRNA:?18S-1377a	-2.66327	4.51193	5.06e-19	6.51e-17
FBgn0034712	Alp8	-6.54706	-0.396739	5.73e-19	7.29e-17
FBgn0020906	Jon25Bi	-2.60128	5.62947	5.97e-19	7.52e-17
FBgn0083000	snoRNA:?28S-1192b	-3.08884	2.49288	9.49e-19	1.18e-16
FBgn0083023	snoRNA:?18S-640d	-4.42049	0.553911	1.25e-18	1.54e-16
FBgn0086671	snoRNA:?28S-2876	-2.5176	7.2013	1.86e-18	2.27e-16
FBgn0033830	CG10814	-7.25247	-0.623647	2.14e-18	2.58e-16
FBgn0259715	CG42369	-2.54062	5.57797	2.63e-18	3.15e-16
FBgn0031910	CG15818	-3.10592	2.2488	2.66e-18	3.15e-16
FBgn0082972	snoRNA:?28S-3316a	-3.35878	1.40877	3.1e-18	3.63e-16
FBgn0035608	blanks	4.54705	1.48628	3.65e-18	4.23e-16
FBgn0267728	otk2	2.66552	4.84662	3.85e-18	4.42e-16
FBgn0083044	snoRNA:?18S-1397	-3.18305	1.64801	4.01e-18	4.56e-16
FBgn0086662	snoRNA:?28S-3186	-2.69994	3.33944	1.2e-17	1.36e-15
FBgn0083007	snoRNA:?28S-1135f	-2.52563	4.91253	1.46e-17	1.63e-15
FBgn0085753	28SrRNA-?:CR40596	-2.41095	12.2882	2.62e-17	2.9e-15
FBgn0031741	CG11034	2.6538	4.95566	4.91e-17	5.38e-15
FBgn0264987	lncRNA:CR44138	-3.20682	1.33238	9.73e-17	1.06e-14
FBgn0052266	CG32266	-4.01649	0.0105592	1.26e-16	1.36e-14
FBgn0083055	snoRNA:?18S-1295	-2.54768	3.34672	1.31e-16	1.4e-14
FBgn0025882	snoRNA:CD10	-5.79492	0.140812	1.35e-16	1.42e-14
FBgn0038012	CG10013	2.70359	3.07491	2.46e-16	2.58e-14
FBgn0263486	scaRNA:?U6-40	-5.41344	0.12184	2.77e-16	2.87e-14
FBgn0082960	snoRNA:?28S-3405a	-2.56073	3.30347	2.81e-16	2.89e-14
FBgn0051446	CG31446	-4.17737	0.307103	2.9e-16	2.96e-14
FBgn0031277	CG13947	-2.67527	3.74093	3.57e-16	3.61e-14
FBgn0263464	snoRNA:hts-a	-3.5222	0.57097	3.9e-16	3.91e-14
FBgn0039098	GILT3	-2.46672	3.75068	4.97e-16	4.94e-14
FBgn0036952	CG6933	-4.40769	-0.477217	5.7e-16	5.62e-14
FBgn0033873	CG6337	-2.79152	2.18172	6.05e-16	5.92e-14
FBgn0063384	snoRNA:CD3b	-4.80023	-0.0132061	8.31e-16	8.06e-14
FBgn0082987	snoRNA:?28S-2444	-4.06176	0.854535	1.03e-15	9.91e-14
FBgn0053532	lectin-37Da	-2.62619	2.56806	1.42e-15	1.36e-13
FBgn0051864	Qtzl	-3.401	2.12063	1.7e-15	1.61e-13
FBgn0052373	CG32373	2.56123	3.73917	1.77e-15	1.67e-13
FBgn0031756	CG13992	-2.42002	3.43892	1.99e-15	1.86e-13
FBgn0082976	snoRNA:?28S-3305a	-4.05989	0.733695	2.68e-15	2.47e-13
FBgn0261615	CG42704	2.33852	5.17723	4.01e-15	3.68e-13
FBgn0053109	CG33109	-2.30629	4.52806	4.34e-15	3.95e-13
FBgn0267191	lncRNA:CR45631	2.46496	4.00751	4.46e-15	4.03e-13
FBgn0262123	l(2)41Ab	2.52148	4.03246	5.15e-15	4.62e-13
FBgn0014076	Vm32E	-2.26605	4.88898	5.25e-15	4.67e-13
FBgn0022702	Cht2	-2.30305	4.94562	5.32e-15	4.7e-13
FBgn0004240	DptA	-6.09362	-0.418157	8e-15	7.01e-13
FBgn0083038	snoRNA:?18S-525a	-3.37671	0.67454	1.05e-14	9.1e-13
FBgn0083006	snoRNA:?28S-1153	-8.19706	-0.767576	1.18e-14	1.02e-12
FBgn0036938	CG14187	-2.57857	1.85564	1.3e-14	1.11e-12
FBgn0263466	snoRNA:lola-a	-2.54529	2.73971	1.33e-14	1.14e-12
FBgn0262531	CG43085	-3.24598	0.647012	1.93e-14	1.63e-12
FBgn0014464	Cp7Fa	-2.20613	4.89826	2.46e-14	2.06e-12
FBgn0031176	whe	2.21528	6.09989	3.14e-14	2.61e-12
FBgn0082968	snoRNA:?28S-3316e	-4.19152	-0.0877813	3.94e-14	3.26e-12
FBgn0003980	Vm26Ab	-2.1693	5.53059	4.14e-14	3.4e-12
FBgn0083053	snoRNA:?18S-1347b	-2.60011	2.22243	4.29e-14	3.5e-12
FBgn0267519	28SrRNA-?:CR45859	-2.1202	13.998	5.37e-14	4.35e-12
FBgn0003979	Vm26Aa	-2.15556	5.70098	5.54e-14	4.46e-12
FBgn0264385	lncRNA:CR43837	2.19571	5.83879	6.21e-14	4.95e-12
FBgn0002564	Lsp1?	-3.7774	1.91686	6.23e-14	4.95e-12
FBgn0000964	tj	-2.24392	4.01511	7.9e-14	6.23e-12
FBgn0266405	CG45045	-5.1524	-0.512491	8.46e-14	6.63e-12
FBgn0085249	CG34220	-2.09539	8.89274	1.09e-13	8.48e-12
FBgn0053363	5SrRNA-?:CR33363	-3.95918	-0.270775	1.11e-13	8.56e-12
FBgn0030955	CG6891	-2.20942	3.83457	1.2e-13	9.19e-12
FBgn0082958	snoRNA:?28S-3405c	-2.46313	2.11881	1.23e-13	9.42e-12
FBgn0053192	MtnD	-2.34291	2.62625	1.51e-13	1.15e-11
FBgn0036361	CG10154	-8.04898	-1.1037	1.9e-13	1.43e-11
FBgn0263462	snoRNA:Dek-a	-2.12825	5.12965	2.06e-13	1.54e-11
FBgn0002869	MtnB	-2.43876	2.12614	2.14e-13	1.6e-11
FBgn0038611	CG14309	-2.08031	6.0878	2.23e-13	1.65e-11
FBgn0032869	CG17470	2.31055	3.89124	2.61e-13	1.92e-11
FBgn0036872	CG12519	-8.04661	-1.10089	2.86e-13	2.09e-11
FBgn0083031	snoRNA:?18S-525h	-3.81183	-0.427687	3.18e-13	2.31e-11
FBgn0082961	snoRNA:?28S-3385b	-2.72247	1.99099	4.14e-13	2.99e-11
FBgn0039629	CG11842	-2.75518	1.71801	4.2e-13	3.01e-11
FBgn0014342	mia	2.7261	2.58438	5.03e-13	3.59e-11
FBgn0267514	5.8SrRNA-?:CR45854	-2.3171	3.05491	5.54e-13	3.93e-11
FBgn0051674	CG31674	-2.55251	1.6595	5.83e-13	4.11e-11
FBgn0004394	pdm2	-2.58846	1.682	6.23e-13	4.37e-11
FBgn0004431	LysX	-5.9135	-0.909833	6.54e-13	4.52e-11
FBgn0267160	asRNA:CR45600	-4.45105	-0.933041	6.54e-13	4.52e-11
FBgn0025630	Rtca	-2.16539	3.9207	7.41e-13	5.08e-11
FBgn0038290	CG6912	-2.72486	0.987338	7.42e-13	5.08e-11
FBgn0050272	MFS1	-2.83284	1.38327	9.53e-13	6.49e-11
FBgn0083015	snoRNA:?18S-920	-2.0231	6.32248	1.01e-12	6.8e-11
FBgn0000003	7SLRNA:CR32864	2.01307	8.56901	1.09e-12	7.3e-11
FBgn0266982	lncRNA:CR45433	-2.51591	1.46568	1.09e-12	7.3e-11
FBgn0083013	snoRNA:?28S-1060	-2.04173	5.52798	1.11e-12	7.36e-11
FBgn0083029	snoRNA:?18S-525j	-4.00468	-0.684282	1.17e-12	7.75e-11
FBgn0260484	HIP	-2.04269	5.28236	1.2e-12	7.91e-11
FBgn0267767	lncRNA:CR46098	-4.39582	-0.298258	1.51e-12	9.89e-11
FBgn0263459	snoRNA:2R:9445410	-2.13173	3.68472	1.67e-12	1.08e-10
FBgn0263474	scaRNA:?U2-38.40.42	-2.10237	3.94459	2.09e-12	1.35e-10
FBgn0065073	snoRNA:CD13	-1.99091	6.21129	2.18e-12	1.4e-10
FBgn0029728	CG2861	-3.27096	-0.103578	2.27e-12	1.45e-10
FBgn0063383	snoRNA:CD3c	-3.59847	0.223614	2.54e-12	1.61e-10
FBgn0035811	Mcad	-2.3406	1.89177	3.02e-12	1.91e-10
FBgn0036330	CG11263	-2.07252	3.55807	3.87e-12	2.44e-10
FBgn0050428	CG30428	2.2446	3.40629	3.99e-12	2.5e-10
FBgn0263468	snoRNA:SC35-a	-1.96844	5.86858	4.83e-12	3.01e-10
FBgn0083008	snoRNA:?28S-1135e	-2.2056	2.81613	5.07e-12	3.14e-10
FBgn0015714	Cyp6a17	1.96151	6.01084	6.26e-12	3.86e-10
FBgn0027600	obst-B	-2.96161	0.467901	6.57e-12	4.03e-10
FBgn0260011	NimC4	-4.06512	0.427388	8.44e-12	5.15e-10
FBgn0003931	snRNA:U4:38AB	-1.92869	6.54226	8.67e-12	5.26e-10
FBgn0267264	lncRNA:CR45700	-6.41258	-0.761719	1.3e-11	7.83e-10
FBgn0035887	Jon66Cii	-4.22613	1.44488	1.3e-11	7.83e-10
FBgn0082963	snoRNA:?28S-3378	-1.93259	5.6223	1.44e-11	8.61e-10
FBgn0082979	snoRNA:?28S-3091a	-2.21358	2.2921	1.61e-11	9.61e-10
FBgn0263488	sncRNA:CR43603	-2.07655	3.46493	1.77e-11	1.05e-09
FBgn0028862	dao	-2.13554	2.59376	1.86e-11	1.1e-09
FBgn0032681	CG10283	-2.05593	3.09864	1.91e-11	1.12e-09
FBgn0005664	Crys	-2.15624	2.84969	2.42e-11	1.41e-09
FBgn0267967	corolla	2.16017	3.6309	2.83e-11	1.64e-09
FBgn0082967	snoRNA:?28S-3327a	-2.01922	3.77424	3e-11	1.73e-09
FBgn0031925	Cyp4d21	2.17813	3.11263	3.42e-11	1.97e-09
FBgn0085353	CG34324	-1.85509	6.89668	4.19e-11	2.4e-09
FBgn0053926	Srg3	2.03303	4.08439	5e-11	2.85e-09
FBgn0034582	Cht9	-2.92986	0.344634	5.18e-11	2.93e-09
FBgn0050281	CG30281	2.28781	3.10426	5.84e-11	3.29e-09
FBgn0039851	mey	2.83348	1.41176	6.2e-11	3.48e-09
FBgn0030929	CG15043	-1.8737	5.56509	6.83e-11	3.81e-09
FBgn0086670	snoRNA:?28S-2622	-1.82788	7.00884	7.97e-11	4.43e-09
FBgn0261560	Thor	-1.82881	6.54226	8.08e-11	4.47e-09
FBgn0000427	dec	-1.80883	9.01716	9.27e-11	5.11e-09
FBgn0002577	m	2.60937	2.06103	1.01e-10	5.51e-09
FBgn0039474	CG6283	-1.85059	5.5337	1.1e-10	6.02e-09
FBgn0027364	Six4	-2.04491	2.84287	1.18e-10	6.38e-09
FBgn0030596	CG12398	-1.97313	2.97968	1.83e-10	9.89e-09
FBgn0033518	Prx6c	-1.95518	2.95185	2.22e-10	1.2e-08
FBgn0032084	CG13101	-1.87176	4.04421	2.25e-10	1.2e-08
FBgn0035343	CG16762	-2.39253	3.3906	2.36e-10	1.26e-08
FBgn0000320	eya	-1.89906	3.65853	2.43e-10	1.29e-08
FBgn0085195	CG34166	-1.76671	7.45086	2.65e-10	1.4e-08
FBgn0051809	CG31809	-2.79858	0.0249888	2.82e-10	1.48e-08
FBgn0052364	tut	1.82309	4.97953	3.22e-10	1.69e-08
FBgn0267516	pre-rRNA:CR45856	-2.51694	0.923237	3.31e-10	1.72e-08
FBgn0033981	Cyp6a21	-2.05119	2.47935	3.51e-10	1.82e-08
FBgn0265669	CG44476	-2.75924	0.723535	3.58e-10	1.85e-08
FBgn0038973	Pebp1	-1.77692	5.46492	4.35e-10	2.24e-08
FBgn0086667	snoRNA:?28S-3342	-1.74274	7.54902	4.59e-10	2.35e-08
FBgn0039873	Smvt	-1.88484	3.49114	4.74e-10	2.42e-08
FBgn0033927	CR10102	1.80009	5.07305	4.95e-10	2.51e-08
FBgn0039453	CG6403	2.66098	1.80272	4.97e-10	2.52e-08
FBgn0036985	zye	-2.83517	0.291974	5.04e-10	2.54e-08
FBgn0031801	CG9498	-1.86357	3.49765	5.38e-10	2.7e-08
FBgn0259748	CG42397	-1.81406	4.60952	5.44e-10	2.72e-08
FBgn0034406	Jheh3	-1.8674	4.14173	5.55e-10	2.76e-08
FBgn0004003	wbl	-2.1646	1.61637	5.65e-10	2.8e-08
FBgn0033731	Cpr49Ah	-5.30366	-1.12123	7.84e-10	3.87e-08
FBgn0051950	Sbat	2.4128	2.26666	8.92e-10	4.38e-08
FBgn0034687	CG11475	3.44263	1.04059	9.48e-10	4.64e-08
FBgn0082919	snoRNA:CD61	-3.29272	0.209908	1.05e-09	5.1e-08
FBgn0262945	lncRNA:CR43264	-1.94501	2.67861	1.15e-09	5.6e-08
FBgn0050083	CG30083	-3.33695	0.0210088	1.26e-09	6.04e-08
FBgn0036953	CG17145	-7.46458	-1.30489	1.26e-09	6.04e-08
FBgn0262580	CG43120	-4.84877	-1.07123	1.26e-09	6.04e-08
FBgn0032785	CG10026	-2.07143	1.99105	1.35e-09	6.45e-08
FBgn0082978	snoRNA:?28S-3091b	-2.02812	2.43476	1.46e-09	6.93e-08
FBgn0086265	psd	-1.81649	3.21492	1.56e-09	7.37e-08
FBgn0032945	CG8665	1.79364	4.9209	1.58e-09	7.44e-08
FBgn0050438	Ugt50B3	-1.8179	3.38961	1.6e-09	7.51e-08
FBgn0261504	7SLRNA:CR42652	1.67518	9.66584	1.73e-09	8.1e-08
FBgn0039283	danr	-2.34951	1.55433	1.83e-09	8.54e-08
FBgn0038790	MtnC	-1.71192	4.69138	2.37e-09	1.1e-07
FBgn0082973	snoRNA:?28S-3308	-1.69413	5.60526	2.37e-09	1.1e-07
FBgn0082931	snoRNA:CD53a	-1.9474	2.53735	2.53e-09	1.16e-07
FBgn0013772	Cyp6a8	-1.88876	2.91942	3.09e-09	1.42e-07
FBgn0002926	ndl	-1.66033	5.88317	3.26e-09	1.49e-07
FBgn0263481	snoRNA:lola-b	-2.199	1.84737	4.5e-09	2.05e-07
FBgn0060292	snoRNA:CD22a	-3.12334	-0.0463637	4.53e-09	2.05e-07
FBgn0029765	CG16756	-1.77027	3.22574	4.69e-09	2.12e-07
FBgn0040069	vanin-like	-2.05491	2.0721	4.8e-09	2.16e-07
FBgn0065071	snoRNA:CD18	-1.93632	2.71488	4.84e-09	2.17e-07
FBgn0031418	CG3609	-1.63982	6.28422	4.86e-09	2.17e-07
FBgn0265899	lncRNA:CR44688	-2.42533	0.781952	4.95e-09	2.2e-07
FBgn0267798	lncRNA:CR46123	-5.21913	-0.797369	5.36e-09	2.37e-07
FBgn0083017	snoRNA:?18S-841c	-4.27239	-0.880076	5.36e-09	2.37e-07
FBgn0037521	CG2993	-1.72996	3.82082	5.6e-09	2.46e-07
FBgn0083123	Uhg5	-1.70376	3.95003	5.81e-09	2.55e-07
FBgn0058182	CR40182	-1.90159	2.25449	6.01e-09	2.63e-07
FBgn0038983	CG5326	-1.8711	2.59642	6.09e-09	2.65e-07
FBgn0004622	TkR99D	1.9648	2.78482	6.61e-09	2.87e-07
FBgn0250907	Cht10	-1.72512	3.4177	7.21e-09	3.11e-07
FBgn0065057	scaRNA:MeU2-C28	-3.73145	-0.70304	7.61e-09	3.28e-07
FBgn0083003	snoRNA:?28S-1175c	-1.61864	5.90802	8.25e-09	3.54e-07
FBgn0082980	snoRNA:?28S-2996	-1.77905	3.30257	8.28e-09	3.54e-07
FBgn0037562	Nazo	-2.01473	1.78879	1.05e-08	4.49e-07
FBgn0035308	CG15822	-1.75509	3.11625	1.06e-08	4.51e-07
FBgn0261801	CG42747	-2.23257	0.783463	1.07e-08	4.51e-07
FBgn0283451	br	-1.68203	4.16696	1.15e-08	4.84e-07
FBgn0039754	CG9747	-1.65876	3.98035	1.21e-08	5.07e-07
FBgn0034612	CG10505	-1.82851	2.50439	1.23e-08	5.16e-07
FBgn0039685	Obp99b	-2.64453	1.27127	1.3e-08	5.41e-07
FBgn0265253	asRNA:CR44267	7.37068	-0.00925008	1.39e-08	5.77e-07
FBgn0250839	Jhbp2	-1.99276	2.31388	1.41e-08	5.84e-07
FBgn0086068	snoRNA:CD29	-4.60418	-1.40964	1.44e-08	5.93e-07
FBgn0000640	Fbp2	-3.56841	0.146104	1.69e-08	6.93e-07
FBgn0264775	CG44013	-3.52323	-0.0822982	1.69e-08	6.93e-07
FBgn0040606	CG6503	-1.58351	5.90824	1.73e-08	7.06e-07
FBgn0031275	GABA-B-R3	2.32118	2.23233	1.86e-08	7.58e-07
FBgn0002526	LanA	-1.56379	6.94825	2.1e-08	8.5e-07
FBgn0028396	TotA	-1.7983	2.65046	2.24e-08	9.04e-07
FBgn0053542	upd3	-5.81107	-0.549263	2.37e-08	9.51e-07
FBgn0086074	snoRNA:CD41	-5.12453	-1.29124	2.37e-08	9.51e-07
FBgn0039472	CG17192	-1.60745	4.5653	2.43e-08	9.73e-07
FBgn0024289	Sodh1	-1.55813	5.79755	2.81e-08	1.12e-06
FBgn0086048	snoRNA:CD56b	-2.97656	-0.145277	2.82e-08	1.12e-06
FBgn0265340	lncRNA:CR44294	7.30923	0.431159	2.96e-08	1.17e-06
FBgn0039093	CG10183	7.30328	-0.276801	2.96e-08	1.17e-06
FBgn0044047	Ilp6	-1.6918	3.29788	3.21e-08	1.26e-06
FBgn0003888	?Tub60D	-1.57394	5.11887	3.28e-08	1.28e-06
FBgn0263484	snoRNA:Pi4KII?-a	-1.7271	2.90206	3.41e-08	1.33e-06
FBgn0263038	CG43333	1.88814	2.37652	3.77e-08	1.47e-06
FBgn0036214	CG7264	-2.2443	1.21021	3.86e-08	1.5e-06
FBgn0286873	CG46395	-5.02081	-0.97926	3.92e-08	1.52e-06
FBgn0016076	vri	1.54303	6.26056	4.9e-08	1.89e-06
FBgn0265761	lncRNA:CR44568	3.89206	0.635971	4.92e-08	1.89e-06
FBgn0040719	CG15357	-2.72116	-0.213378	5.24e-08	2e-06
FBgn0038395	Jhbp5	-1.56262	4.69494	5.24e-08	2e-06
FBgn0038631	CG7695	-1.6239	4.10153	5.66e-08	2.15e-06
FBgn0034289	CG10910	-1.58554	4.24541	5.77e-08	2.19e-06
FBgn0259736	CG42390	-1.51086	6.68949	5.9e-08	2.23e-06
FBgn0031488	Ccdc85	-1.80116	2.02325	6.17e-08	2.32e-06
FBgn0035328	yellow-g2	1.57352	4.57543	6.61e-08	2.48e-06
FBgn0036324	CG12520	2.10757	2.11241	6.79e-08	2.54e-06
FBgn0083001	snoRNA:?28S-1192a	-1.49937	7.24498	6.97e-08	2.6e-06
FBgn0029966	Ir7c	-1.7623	1.68609	7.14e-08	2.66e-06
FBgn0265161	lncRNA:CR44230	-3.87876	0.283775	7.56e-08	2.81e-06
FBgn0032472	CG9928	-1.54105	4.60307	7.64e-08	2.83e-06
FBgn0037936	CG6908	-1.78416	2.14671	8.06e-08	2.97e-06
FBgn0032224	Sps2	-1.536	4.97435	8.6e-08	3.16e-06
FBgn0083054	snoRNA:?18S-1347a	-1.68412	2.74036	8.72e-08	3.2e-06
FBgn0266281	lncRNA:CR44966	-2.25285	0.242053	9.1e-08	3.32e-06
FBgn0034670	CG13488	-3.12182	-0.920457	9.36e-08	3.41e-06
FBgn0038930	BomT3	-1.5159	4.98777	9.65e-08	3.51e-06
FBgn0052284	CG32284	-3.17876	-0.143366	9.87e-08	3.57e-06
FBgn0083011	snoRNA:?28S-1135b	-1.64247	2.9052	9.91e-08	3.58e-06
FBgn0025628	CG4199	-1.48569	6.60826	1.05e-07	3.77e-06
FBgn0002562	Lsp1?	-7.05002	-1.47089	1.09e-07	3.91e-06
FBgn0065055	snoRNA:?28S-2648	-1.6522	3.38546	1.1e-07	3.92e-06
FBgn0265577	IBIN	-3.70145	-1.43309	1.21e-07	4.31e-06
FBgn0085376	CG34347	-1.56174	3.74084	1.28e-07	4.54e-06
FBgn0034439	CG10062	-1.77815	2.04468	1.38e-07	4.9e-06
FBgn0037843	PhLP3	-1.46276	6.94731	1.49e-07	5.25e-06
FBgn0030373	moon	-1.56072	3.77715	1.67e-07	5.88e-06
FBgn0051683	CG31683	1.55834	3.45763	1.79e-07	6.27e-06
FBgn0086600	snoRNA:?18S-1347c	-1.54022	3.92053	1.82e-07	6.38e-06
FBgn0083020	snoRNA:?18S-640g	-3.97095	-0.747521	1.83e-07	6.39e-06
FBgn0001089	Gal	-1.47878	4.90421	1.94e-07	6.77e-06
FBgn0038450	CG17560	-1.46287	5.32225	2e-07	6.93e-06
FBgn0029002	miple2	-1.4925	4.56857	2.01e-07	6.95e-06
FBgn0083040	snoRNA:?18S-1854c	-1.45545	6.15056	2.06e-07	7.12e-06
FBgn0004427	LysD	1.4527	6.54647	2.09e-07	7.21e-06
FBgn0261284	bou	-1.60696	2.83508	2.1e-07	7.21e-06
FBgn0261989	CG42807	1.46701	5.77219	2.22e-07	7.61e-06
FBgn0286827	lncRNA:CR43334	-1.52341	4.04168	2.28e-07	7.79e-06
FBgn0082923	snoRNA:Or-aca3	-1.7699	2.16078	2.34e-07	7.95e-06
FBgn0262127	kibra	-1.46188	5.90369	2.35e-07	7.97e-06
FBgn0041252	Femcoat	-1.46053	4.76636	2.52e-07	8.54e-06
FBgn0038247	Cad88C	-1.59978	2.41025	2.68e-07	9.04e-06
FBgn0085813	18SrRNA-?:CR41602	-1.41828	9.993	2.77e-07	9.32e-06
FBgn0266005	lncRNA:CR44779	-1.5107	3.82441	2.84e-07	9.51e-06
FBgn0082988	snoRNA:?28S-2442b	-1.43418	6.14684	2.88e-07	9.64e-06
FBgn0260874	Ir76a	-2.86717	0.639412	3.01e-07	1e-05
FBgn0029662	CG12206	-1.97396	0.985962	3.12e-07	1.04e-05
FBgn0085319	CG34290	6.96185	0.371544	3.41e-07	1.13e-05
FBgn0041160	comm2	-1.61441	2.71202	3.65e-07	1.21e-05
FBgn0260746	Ect3	-1.58666	2.83536	3.91e-07	1.29e-05
FBgn0040653	Dso1	-1.40501	6.34885	4.42e-07	1.45e-05
FBgn0039170	CG13609	1.46224	4.78547	4.65e-07	1.53e-05
FBgn0040959	Peritrophin-15a	-1.51692	3.2228	4.71e-07	1.54e-05
FBgn0038183	CG9286	-1.47425	3.81528	4.95e-07	1.61e-05
FBgn0051091	CG31091	3.60556	-0.0802032	5.04e-07	1.64e-05
FBgn0261454	scaRNA:MeU4-A65	-2.54123	1.11268	5.04e-07	1.64e-05
FBgn0051414	Gba1b	-1.59642	2.8317	5.2e-07	1.68e-05
FBgn0004034	y	-2.78042	-0.489385	5.36e-07	1.73e-05
FBgn0031547	Sr-CIV	3.7308	0.796572	5.42e-07	1.73e-05
FBgn0262816	CG43187	-2.44705	0.259861	5.42e-07	1.73e-05
FBgn0263475	snoRNA:CG16892-a	-2.38738	0.0998642	5.42e-07	1.73e-05
FBgn0085362	Vml	-1.39362	5.65596	5.93e-07	1.89e-05
FBgn0036368	CG10738	1.46699	4.75641	6.07e-07	1.93e-05
FBgn0033769	CG8768	1.5016	3.99988	6.78e-07	2.15e-05
FBgn0034296	CG10912	-1.43898	4.87112	6.82e-07	2.16e-05
FBgn0032519	CG16957	-3.09863	-1.16233	7.88e-07	2.49e-05
FBgn0063388	snoRNA:CD5a	-3.3021	-1.24711	8.68e-07	2.73e-05
FBgn0035189	CG9119	-1.39307	5.05784	8.87e-07	2.79e-05
FBgn0266619	asRNA:CR45126	-2.01567	0.691095	9.09e-07	2.85e-05
FBgn0065058	snoRNA:CD21	-2.18677	1.58035	9.21e-07	2.88e-05
FBgn0032127	CG13114	1.39743	5.09357	9.56e-07	2.98e-05
FBgn0031701	TotM	-2.04706	0.912551	1e-06	3.11e-05
FBgn0267506	pre-rRNA:CR45846	-2.04407	2.10261	1e-06	3.11e-05
FBgn0003935	snRNA:U5:34A	-1.52621	4.0633	1.01e-06	3.13e-05
FBgn0051146	Nlg1	-1.44846	3.77409	1.04e-06	3.19e-05
FBgn0083018	snoRNA:?18S-841b	-1.65513	1.91381	1.04e-06	3.19e-05
FBgn0011286	RyR	-1.35748	6.46533	1.11e-06	3.4e-05
FBgn0261794	kcc	-1.35944	5.95649	1.19e-06	3.63e-05
FBgn0036945	Ssk	-1.35335	6.50213	1.19e-06	3.63e-05
FBgn0267827	lncRNA:CR46148	6.85577	-0.372632	1.2e-06	3.66e-05
FBgn0261648	salm	-1.75024	2.11642	1.25e-06	3.79e-05
FBgn0052523	CG32523	-2.28453	0.896022	1.33e-06	4.02e-05
FBgn0267118	lncRNA:CR45558	-3.76126	-1.44948	1.33e-06	4.03e-05
FBgn0263091	CR43359	-2.49305	-0.237933	1.35e-06	4.08e-05
FBgn0250832	Dup99B	2.46703	0.712889	1.47e-06	4.43e-05
FBgn0051259	CG31259	-1.91626	1.39477	1.49e-06	4.45e-05
FBgn0038412	Zip89B	-1.44736	3.40962	1.49e-06	4.46e-05
FBgn0264484	lncRNA:CR43892	-6.854	-1.30484	1.53e-06	4.56e-05
FBgn0038181	tmn	-1.32309	8.70359	1.59e-06	4.73e-05
FBgn0025739	pon	1.33612	6.65766	1.62e-06	4.81e-05
FBgn0267515	28SrRNA-?:CR45855	-1.32217	8.42231	1.63e-06	4.84e-05
FBgn0010041	GstD5	-1.86324	1.11072	1.66e-06	4.91e-05
FBgn0065100	sncRNA:254	-1.34333	5.58491	1.74e-06	5.11e-05
FBgn0014343	mirr	-1.56472	2.37729	1.77e-06	5.2e-05
FBgn0264745	CR44003	1.58593	3.50462	1.92e-06	5.64e-05
FBgn0039052	CG6733	-1.48539	2.69496	2.1e-06	6.12e-05
FBgn0038629	CG14304	-1.97018	0.744068	2.1e-06	6.12e-05
FBgn0010388	Dro	-3.43952	-1.03026	2.15e-06	6.24e-05
FBgn0029696	CG15571	-1.44801	2.44144	2.15e-06	6.24e-05
FBgn0033519	CG11825	-1.44566	3.09059	2.2e-06	6.36e-05
FBgn0032002	CG8353	-1.43166	3.24028	2.23e-06	6.44e-05
FBgn0085265	CG34236	-1.75085	1.41107	2.29e-06	6.59e-05
FBgn0040736	BomS3	-1.32936	5.4434	2.32e-06	6.67e-05
FBgn0083004	snoRNA:?28S-1175b	-1.35675	4.89956	2.33e-06	6.67e-05
FBgn0034480	CG16898	-1.33597	5.32302	2.46e-06	7.02e-05
FBgn0037879	scpr-C	-1.62145	1.94405	2.46e-06	7.02e-05
FBgn0036831	CG6839	-1.63599	1.66518	2.47e-06	7.02e-05
FBgn0043578	PGRP-SB1	-1.5824	1.87608	2.47e-06	7.02e-05
FBgn0033774	CG12374	-1.29637	9.66647	2.51e-06	7.1e-05
FBgn0031560	CG16713	-1.38067	3.66841	2.52e-06	7.12e-05
FBgn0052480	tRNA:Ile-TAT-1-1	-2.41941	0.302473	2.58e-06	7.27e-05
FBgn0034788	CG13532	-2.1722	0.0188473	2.69e-06	7.57e-05
FBgn0053503	Cyp12d1-d	1.40058	4.02423	2.8e-06	7.86e-05
FBgn0037896	ninaG	6.77124	0.28643	2.81e-06	7.87e-05
FBgn0052318	CG32318	-2.11323	-0.130956	2.82e-06	7.87e-05
FBgn0033826	CG4734	-1.39293	3.32251	3.11e-06	8.67e-05
FBgn0038610	CG7675	-1.36207	3.78247	3.19e-06	8.87e-05
FBgn0261452	scaRNA:MeU2-G25	-1.985	1.34459	3.28e-06	9.08e-05
FBgn0013773	Cyp6a22	1.29294	7.02662	3.33e-06	9.2e-05
FBgn0033439	CG1773	2.96339	0.600063	3.56e-06	9.81e-05
FBgn0042201	Nplp3	-1.45631	3.02614	3.57e-06	9.82e-05
FBgn0263236	SP1029	-1.29444	5.88365	3.65e-06	0.000100295
FBgn0052518	tRNA:Ile-AAT-2-1?	-2.61253	-0.374532	3.71e-06	0.000101654
FBgn0083041	snoRNA:?18S-1854b	-1.31423	4.83504	3.78e-06	0.000103357
FBgn0003312	sad	-2.12674	0.386631	3.79e-06	0.000103397
FBgn0010228	HmgZ	-1.29338	5.61153	3.8e-06	0.000103397
FBgn0035290	dsb	-1.37049	3.7645	3.82e-06	0.000103647
FBgn0039776	PH4?EFB	-1.31443	4.56761	3.97e-06	0.000107614
FBgn0003162	Pu	-1.32336	4.35211	4.17e-06	0.000112592
FBgn0264617	asRNA:CR43957	-1.77012	0.718063	4.21e-06	0.000113481
FBgn0028853	CG15263	2.93722	0.727984	4.25e-06	0.000114475
FBgn0086668	snoRNA:?28S-3436a	-1.40791	3.21765	4.35e-06	0.000116653
FBgn0031837	DIP-?	-2.2601	0.0675477	4.36e-06	0.000116675
FBgn0264556	Gr39a	-1.39831	3.05079	4.52e-06	0.000120896
FBgn0063391	snoRNA:CD9b	-6.66939	-1.76899	4.56e-06	0.000121522
FBgn0031811	CG13982	-1.73198	1.47082	4.61e-06	0.000122556
FBgn0053897	His4:CG33897	3.02325	0.380345	4.64e-06	0.000123086
FBgn0036022	CG8329	-1.33896	4.27634	4.68e-06	0.000124052
FBgn0050251	tRNA:His-GTG-1-3	-3.15813	-0.93672	5.38e-06	0.000142169
FBgn0039124	tbrd-1	2.76425	0.225193	5.43e-06	0.000143252
FBgn0033659	Damm	-1.37014	3.8124	5.85e-06	0.000153979
FBgn0039145	CG6000	-2.24306	-0.243722	5.87e-06	0.000154138
FBgn0051832	CG31832	-3.87326	-1.52665	5.9e-06	0.000154395
FBgn0030716	Cep164	-1.33584	3.76076	6.21e-06	0.000162392
FBgn0267507	pre-rRNA:CR45847	-1.70054	2.08256	6.38e-06	0.000166254
FBgn0033205	Rdh1	-1.47918	3.03418	6.42e-06	0.000167023
FBgn0033222	CG12824	-1.85178	0.726763	6.53e-06	0.000169518
FBgn0025881	snoRNA:CD7	-2.11192	0.644105	6.63e-06	0.000171762
FBgn0083048	snoRNA:?18S-1377d	-1.24192	7.30582	6.87e-06	0.000177683
FBgn0036262	Miox	-1.24496	6.61686	6.96e-06	0.000179447
FBgn0030048	CG12112	-1.26968	5.20775	6.97e-06	0.000179447
FBgn0038449	CG17562	-1.3174	3.66251	7.05e-06	0.000180987
FBgn0052829	CG32829	-2.32273	-0.425508	7.17e-06	0.000183757
FBgn0004198	ct	-1.2622	5.4096	7.65e-06	0.000195629
FBgn0037046	CG10581	-2.5153	-0.547821	7.71e-06	0.000196806
FBgn0033748	vis	1.58272	1.97395	7.82e-06	0.000199198
FBgn0267600	lncRNA:CR45938	-2.23952	-0.22466	7.92e-06	0.000201208
FBgn0015316	Try29F	1.71953	3.0265	8.05e-06	0.000204144
FBgn0030350	SelG	-1.3201	4.02921	8.27e-06	0.000209234
FBgn0033980	Cyp6a20	1.28776	4.78797	8.33e-06	0.000210189
FBgn0004959	phtm	-2.01449	0.27346	8.42e-06	0.000212147
FBgn0028740	CG6362	6.4981	-0.0501284	8.55e-06	0.000214134
FBgn0264515	lncRNA:CR43914	-3.24677	-1.08797	8.55e-06	0.000214134
FBgn0037548	CG7900	-1.3313	3.90213	8.56e-06	0.000214134
FBgn0038179	CG9312	-1.49148	2.29835	8.97e-06	0.000223969
FBgn0260812	inaF-D	1.6047	2.02056	9.04e-06	0.000225243
FBgn0028532	CG7968	1.39752	3.6565	9.11e-06	0.00022648
FBgn0035957	Argk2	1.37951	3.53184	9.14e-06	0.000226873
FBgn0037292	plh	-1.36981	3.02231	9.47e-06	0.000234608
FBgn0041709	yellow-g	1.25919	5.00584	9.49e-06	0.000234639
FBgn0031171	CG1801	-1.54958	2.12803	9.68e-06	0.000238756
FBgn0031489	CG17224	1.29841	4.53865	1e-05	0.000246249
FBgn0063449	Uhg2	-1.38806	2.62664	1.01e-05	0.000248087
FBgn0051869	CG31869	-1.25853	4.33969	1.01e-05	0.000248264
FBgn0053258	CG33258	-1.24894	5.00899	1.02e-05	0.000250258
FBgn0263487	scaRNA:?U5-44	-2.03493	0.543179	1.04e-05	0.00025432
FBgn0022238	lolal	-1.24327	5.98305	1.1e-05	0.000268763
FBgn0039092	CG16723	2.33489	0.781414	1.11e-05	0.000269309
FBgn0031822	Phf5a	1.27815	4.88619	1.13e-05	0.000274451
FBgn0034694	Plekhm1	1.22257	6.44866	1.13e-05	0.000274451
FBgn0029878	Pat1	-1.23395	5.25061	1.15e-05	0.000277479
FBgn0263471	scaRNA:MeU2-48	-1.54815	2.56163	1.16e-05	0.000279107
FBgn0036181	Muc68Ca	-1.98066	0.50512	1.22e-05	0.000293149
FBgn0039817	CG15553	-1.73755	1.147	1.26e-05	0.000302327
FBgn0025627	CG4194	-2.04592	0.554851	1.29e-05	0.00031015
FBgn0052088	sunn	1.9504	0.992323	1.3e-05	0.00031015
FBgn0030439	CG12716	-1.42709	1.58209	1.3e-05	0.000311133
FBgn0040588	CG13841	-1.67369	1.37524	1.31e-05	0.000312271
FBgn0263235	Phae2	-1.26362	3.87356	1.35e-05	0.000321636
FBgn0263479	scaRNA:?U2-35.45	-3.23761	-0.639697	1.36e-05	0.00032177
FBgn0263473	snoRNA:abba-a	-3.10593	-0.725029	1.36e-05	0.00032177
FBgn0035604	Ir64a	-3.09984	-1.08113	1.36e-05	0.00032177
FBgn0000137	ase	-5.0843	-1.36068	1.39e-05	0.000327497
FBgn0004514	Oct-TyrR	1.36075	3.40096	1.39e-05	0.000327973
FBgn0034407	DptB	-2.30645	-0.232312	1.41e-05	0.000330191
FBgn0261625	Gls	-1.21839	5.46468	1.53e-05	0.000359332
FBgn0010425	?Try	1.19993	7.12888	1.54e-05	0.000360528
FBgn0033817	GstE14	-1.80458	0.506818	1.57e-05	0.000366703
FBgn0085732	CR40190	1.30263	4.01279	1.58e-05	0.000369158
FBgn0266681	asRNA:CR45171	2.47356	0.969179	1.59e-05	0.000370776
FBgn0036260	Rh7	-1.48202	1.92706	1.65e-05	0.000381862
FBgn0051898	CG31898	1.29319	4.30913	1.71e-05	0.000395054
FBgn0032615	CG6012	2.33708	1.01648	1.82e-05	0.00041991
FBgn0029603	CG14053	-1.52617	1.45582	1.87e-05	0.00043178
FBgn0039325	CG10560	-1.22737	4.51048	1.96e-05	0.000450309
FBgn0053865	His2A:CG33865	-1.27803	3.3019	1.97e-05	0.000452585
FBgn0001296	kar	-1.21984	4.51202	2e-05	0.00045892
FBgn0050418	nord	-1.69065	1.26217	2.05e-05	0.000468778
FBgn0032283	CG7296	1.58088	2.34402	2.05e-05	0.000469399
FBgn0025583	BomS2	-1.21073	4.53524	2.09e-05	0.00047575
FBgn0029751	CG17764	3.17856	0.0660357	2.16e-05	0.000491333
FBgn0032734	CG15169	6.41178	0.0328349	2.18e-05	0.000493296
FBgn0064912	CG31178	6.38921	-0.620847	2.18e-05	0.000493296
FBgn0050263	stum	-1.82522	0.430029	2.24e-05	0.000506533
FBgn0039094	CG10184	-1.25964	3.36541	2.3e-05	0.000519212
FBgn0261262	CG42613	-1.19421	5.16868	2.32e-05	0.000523263
FBgn0034143	CG8303	-1.19633	4.67498	2.33e-05	0.000524659
FBgn0016054	phr6-4	1.17425	5.92598	2.34e-05	0.000524972
FBgn0051119	HDAC11	-1.93699	0.188523	2.35e-05	0.000526311
FBgn0030332	CG9360	-1.19452	4.89773	2.37e-05	0.00053075
FBgn0034140	Lst	-1.1897	5.23494	2.42e-05	0.00054118
FBgn0003227	rec	1.18898	5.22991	2.43e-05	0.00054118
FBgn0261505	CR42653	2.78851	0.308622	2.47e-05	0.000548993
FBgn0086659	snoRNA:?18S-176	-1.16083	7.76711	2.47e-05	0.000548993
FBgn0000490	dpp	-1.25989	3.38471	2.52e-05	0.000558302
FBgn0026263	bip1	-1.19082	5.49774	2.54e-05	0.000561082
FBgn0035770	pst	1.16552	7.25863	2.55e-05	0.000563904
FBgn0003486	spo	-1.58355	1.0514	2.62e-05	0.000577769
FBgn0004047	Yp3	-1.15226	11.098	2.63e-05	0.00057916
FBgn0033458	Lime	-1.17845	5.67438	2.64e-05	0.00058054
FBgn0034352	Dnaaf3	-3.82312	-1.26878	2.69e-05	0.000590085
FBgn0035300	acs	1.66807	1.93521	2.77e-05	0.000606932
FBgn0085339	CG34310	-1.51664	1.29134	2.79e-05	0.000610101
FBgn0034903	sona	-1.25041	3.42759	2.85e-05	0.000620965
FBgn0036995	atk	-1.88294	0.620385	2.94e-05	0.000639016
FBgn0030660	CG8097	1.18281	5.62218	2.94e-05	0.000639169
FBgn0085356	CG34327	-1.65822	0.92418	2.99e-05	0.000647254
FBgn0034294	Muc55B	-2.30137	-0.427291	3.07e-05	0.00066525
FBgn0026755	Ugt37B1	1.57317	1.85875	3.09e-05	0.000667299
FBgn0259233	CG42331	-2.1055	0.481367	3.1e-05	0.000667781
FBgn0034293	CG14495	-1.55559	1.69077	3.18e-05	0.000683794
FBgn0000346	comt	-1.18419	4.42926	3.25e-05	0.00069828
FBgn0032727	Bhmt	-1.16617	5.08875	3.3e-05	0.000707905
FBgn0040837	CG8620	-2.21472	0.148239	3.42e-05	0.000731334
FBgn0010323	Gsc	6.35822	-0.779688	3.48e-05	0.000741453
FBgn0031559	CG3513	-2.95846	-1.42551	3.48e-05	0.000741453
FBgn0040637	CG11458	-2.95097	-0.555359	3.48e-05	0.000741453
FBgn0053307	CG33307	-1.31976	2.28011	3.49e-05	0.000741453
FBgn0037552	CG7800	1.2232	4.60075	3.53e-05	0.0007499
FBgn0040091	Ugt317A1	-1.39822	2.22523	3.6e-05	0.000760821
FBgn0266347	nAChR?4	-1.18461	4.76353	3.6e-05	0.000760821
FBgn0040775	CG12158	-1.25765	3.22105	3.61e-05	0.000760821
FBgn0026315	Ugt35A1	-1.23597	3.73763	3.79e-05	0.000797283
FBgn0025454	Cyp6g1	1.12945	9.47363	3.81e-05	0.000801483
FBgn0039404	CG14543	-1.16711	4.75891	3.9e-05	0.000819261
FBgn0038878	CG3301	-1.19744	4.2599	3.92e-05	0.000820626
FBgn0086266	Vm26Ac	-1.27342	2.27648	3.95e-05	0.000825674
FBgn0010470	Fkbp14	-1.1558	5.24277	4.1e-05	0.00085544
FBgn0031765	CG9109	-2.18701	-0.423299	4.1e-05	0.00085544
FBgn0286034	asRNA:CR46354	-1.73375	1.61862	4.11e-05	0.000855804
FBgn0260475	CG30059	-1.35203	1.96438	4.13e-05	0.000856812
FBgn0261258	rgn	-1.13774	6.2375	4.14e-05	0.000858691
FBgn0003863	?Try	1.12895	8.19208	4.15e-05	0.000858875
FBgn0035358	CG14949	-1.24261	3.24211	4.26e-05	0.000879724
FBgn0013276	Hsp70Ab	1.22951	3.56846	4.3e-05	0.00088603
FBgn0266228	lncRNA:CR44923	-2.26375	-1.00805	4.38e-05	0.000902002
FBgn0000299	Col4a1	-1.12374	7.94073	4.4e-05	0.000905101
FBgn0033471	CG12134	2.23468	0.685689	4.47e-05	0.000917103
FBgn0267509	5.8SrRNA-?:CR45849	-3.06391	-1.2276	4.5e-05	0.000921347
FBgn0028920	CG8997	1.1296	7.24755	4.54e-05	0.00092776
FBgn0003274	RpLP2	-1.11727	10.3327	4.55e-05	0.00092829
FBgn0035612	frm	-1.62703	1.4679	4.59e-05	0.000935876
FBgn0032726	CG10621	-1.15259	4.77327	4.6e-05	0.000936078
FBgn0042125	CG18787	-1.22091	3.55325	4.64e-05	0.00094318
FBgn0047334	BG642312	-1.67074	0.851065	4.71e-05	0.000955631
FBgn0053834	His1:CG33834	2.71254	0.274531	4.73e-05	0.000957383
FBgn0033792	CG13325	-1.34022	2.04357	4.76e-05	0.000962129
FBgn0052187	CG32187	-1.86798	-0.116946	4.77e-05	0.00096268
FBgn0261800	LanB1	-1.12824	6.25846	4.78e-05	0.00096268
FBgn0266628	asRNA:CR45135	-1.99173	-0.146369	4.82e-05	0.00096833
FBgn0005626	ple	-1.2374	3.57847	4.93e-05	0.000989344
FBgn0031695	Cyp4ac3	-1.30495	2.54464	5.03e-05	0.00100766
FBgn0052751	CG32751	-1.90811	0.170848	5.07e-05	0.00101472
FBgn0085241	CG34212	-1.12433	5.90596	5.11e-05	0.0010209
FBgn0267702	lncRNA:CR46035	-1.74632	0.745818	5.2e-05	0.00103627
FBgn0039470	CG6296	1.18841	4.42702	5.25e-05	0.00104507
FBgn0035344	Cyp4d20	-1.2037	3.36314	5.32e-05	0.00105617
FBgn0283437	PPO1	-1.16777	4.52247	5.44e-05	0.00107947
FBgn0041789	Pax	-1.11892	6.34645	5.47e-05	0.00108344
FBgn0038095	Cyp304a1	2.0202	0.381133	5.56e-05	0.00109939
FBgn0266412	lncRNA:CR45052	-3.2779	-1.59191	5.59e-05	0.00110346
FBgn0036208	Gcat	-1.43249	1.51141	5.68e-05	0.00111794
FBgn0031058	CG14227	-2.78977	0.0428198	5.79e-05	0.00113765
FBgn0058439	CG40439	1.51516	1.89255	5.87e-05	0.001153
FBgn0053082	Rpp21	-1.64	0.714386	6.04e-05	0.00118337
FBgn0027844	CAH1	-1.19611	3.37702	6.05e-05	0.00118337
FBgn0033654	Sobp	-1.25705	2.6625	6.12e-05	0.00119512
FBgn0086408	stl	-1.20409	3.22311	6.18e-05	0.00120604
FBgn0041581	AttB	-2.19463	-0.513511	6.25e-05	0.0012153
FBgn0000206	boss	-1.2802	2.41304	6.25e-05	0.0012153
FBgn0263780	CG17684	-1.1778	3.53557	6.42e-05	0.00124516
FBgn0053223	CG33223	2.45671	0.125014	6.56e-05	0.0012715
FBgn0050093	COX6AL	1.99206	0.439785	6.59e-05	0.00127524
FBgn0033429	CG12929	1.62432	1.87871	6.67e-05	0.00128732
FBgn0039298	to	-1.15341	4.1071	6.78e-05	0.00130807
FBgn0030941	wgn	-1.14438	4.19319	6.8e-05	0.00130826
FBgn0001085	fz	1.10711	6.68434	6.84e-05	0.00131512
FBgn0259993	lncRNA:CR42491	-1.23667	2.82412	6.89e-05	0.00132108
FBgn0040502	CG8343	-1.17247	4.07981	7.07e-05	0.00135345
FBgn0040582	BomBc3	-1.33334	2.27468	7.08e-05	0.00135345
FBgn0030731	Mfe2	-1.09598	6.9923	7.1e-05	0.00135591
FBgn0035434	Drsl5	-1.13578	4.42701	7.19e-05	0.00136999
FBgn0265342	COX7CL	-3.50553	-1.32771	7.55e-05	0.00143376
FBgn0082929	snoRNA:CD53c	-3.21416	-1.46652	7.55e-05	0.00143376
FBgn0038071	Dtg	-1.656	0.937087	7.71e-05	0.00146281
FBgn0050044	s-cup	2.15233	0.985046	7.76e-05	0.00146988
FBgn0267348	LanB2	-1.12734	4.82641	7.79e-05	0.0014738
FBgn0035348	CG16758	-1.12309	4.91213	7.82e-05	0.00147656
FBgn0013949	Elal	-1.1873	3.25053	7.89e-05	0.00148665
FBgn0013810	Dhc36C	-1.17959	3.31243	7.97e-05	0.00149913
FBgn0261616	CG42705	-1.15032	4.27837	8.06e-05	0.0015151
FBgn0032512	Bdp1	-1.09794	5.60814	8.1e-05	0.00151987
FBgn0062412	Ctr1B	-1.39924	1.82796	8.28e-05	0.00155185
FBgn0083042	snoRNA:?18S-1854a	-1.24212	2.65408	8.47e-05	0.00158375
FBgn0038313	CG4338	-1.17847	3.06237	8.52e-05	0.00159091
FBgn0053867	His-?:CR33867	1.08479	7.0164	8.61e-05	0.00160475
FBgn0038803	CG5191	1.09982	5.77429	8.86e-05	0.00164792
FBgn0025682	scf	-1.11995	4.65657	8.87e-05	0.00164792
FBgn0031646	snsl	3.03157	0.36165	8.92e-05	0.00165439
FBgn0039755	CG15531	-1.11774	4.39158	8.98e-05	0.00166334
FBgn0034335	GstE1	1.07468	7.25096	9.2e-05	0.00170018
FBgn0030797	CG13004	-2.66272	-1.26806	9.22e-05	0.00170018
FBgn0011476	l(3)neo43	-2.52324	-1.05793	9.22e-05	0.00170018
FBgn0035113	pyx	1.1984	3.27024	9.25e-05	0.00170018
FBgn0034724	babos	-1.12147	4.25223	9.26e-05	0.00170018
FBgn0033459	CG12744	-1.1582	3.36881	9.26e-05	0.00170018
FBgn0033048	CG7881	-1.42981	1.18273	9.4e-05	0.00172188
FBgn0002715	mei-S332	1.08661	6.1863	9.51e-05	0.00174052
FBgn0033979	Cyp6a19	1.06832	9.28711	9.77e-05	0.00178445
FBgn0054040	CG34040	1.17557	4.1351	0.000100005	0.00182414
FBgn0032773	fon	-1.08591	5.3427	0.00010203	0.00185821
FBgn0036992	Hpd	-1.09503	4.91458	0.000102543	0.00186468
FBgn0034564	CG9344	-1.12636	4.00175	0.000104642	0.00189993
FBgn0015400	kek2	-1.22803	2.75341	0.000107069	0.00193999
FBgn0043791	phu	-1.21318	3.61216	0.000107177	0.00193999
FBgn0030467	CG1764	1.15338	4.06136	0.000108145	0.00195453
FBgn0083058	snoRNA:?18S-1086	-1.06752	6.88232	0.00010832	0.00195472
FBgn0053051	Polr3G	-1.14239	3.4989	0.000109314	0.00196965
FBgn0001263	inaD	-1.10503	4.44596	0.00011015	0.00197956
FBgn0262146	MtnE	-1.27682	1.90689	0.000110198	0.00197956
FBgn0051999	CG31999	-1.10218	4.61488	0.000110613	0.001984
FBgn0031961	CG7102	1.16305	3.61928	0.000113575	0.00203403
FBgn0016675	Lectin-galC1	-1.15819	3.52853	0.00011485	0.00205377
FBgn0053517	Dop2R	-1.10815	4.38041	0.000120521	0.00215192
FBgn0013275	Hsp70Aa	1.52053	1.75989	0.000121651	0.00216883
FBgn0035090	CG2736	-1.08118	5.15228	0.000123099	0.00219133
FBgn0262508	CG43078	-1.05711	7.29047	0.000123283	0.00219133
FBgn0262574	CG43114	-1.1803	2.8781	0.000124567	0.00221083
FBgn0032329	Art8	-3.18446	-1.65658	0.000127012	0.00225085
FBgn0034937	fzr2	-2.3537	-0.591159	0.000127285	0.00225231
FBgn0040350	CG3690	1.25235	3.23774	0.000128307	0.00226701
FBgn0032167	CG5853	-1.18669	3.21018	0.000128875	0.00227366
FBgn0083009	snoRNA:?28S-1135d	-1.56439	1.24331	0.000130463	0.00229824
FBgn0030027	CG1632	-1.39563	1.32844	0.000131281	0.00230864
FBgn0003950	unc	1.37421	2.28966	0.000131443	0.00230864
FBgn0082953	snoRNA:?28S-612	-2.40504	-0.585734	0.000132963	0.00233188
FBgn0085256	CG34227	-1.17917	2.79205	0.000133779	0.00234271
FBgn0030912	CG6023	1.42428	2.12656	0.000135005	0.0023607
FBgn0032021	CG7781	-1.09753	4.10574	0.000141986	0.0024791
FBgn0020908	Scp1	-1.04805	7.10839	0.000142265	0.00248032
FBgn0260393	CG17147	-2.82277	-1.44918	0.000143863	0.00250081
FBgn0267156	lncRNA:CR45596	-2.7791	-1.25798	0.000143863	0.00250081
FBgn0265991	Zasp52	-1.04562	7.51048	0.000144658	0.00251095
FBgn0263001	CR43309	-3.16246	-1.39945	0.00014519	0.00251281
FBgn0266593	lncRNA:CR45118	-2.76182	-1.18974	0.00014519	0.00251281
FBgn0022774	Oat	-1.06358	5.15066	0.000146472	0.00252903
FBgn0029084	gom	-1.8749	-0.150678	0.000146555	0.00252903
FBgn0031726	Cyp6a16	3.02385	-0.0214969	0.000151178	0.00260501
FBgn0034053	Cyp4aa1	1.07913	5.0422	0.000152434	0.00262284
FBgn0052642	CG32642	-1.19965	3.70521	0.00015445	0.00265367
FBgn0016075	vkg	-1.03849	7.83421	0.00015646	0.00268106
FBgn0000075	amd	-1.41733	1.13281	0.000156497	0.00268106
FBgn0260768	CG42566	-1.30263	1.60043	0.000158028	0.00270338
FBgn0034160	CG5550	-1.18853	2.90572	0.000162034	0.0027679
FBgn0266448	CG45078	-1.11516	3.60709	0.000163446	0.002788
FBgn0083986	CG34150	1.27918	2.7458	0.00016759	0.00285458
FBgn0050108	CG30108	-1.31599	1.42812	0.000169111	0.00287635
FBgn0267126	lncRNA:CR45566	-1.72651	0.112573	0.000169891	0.00288133
FBgn0264427	CG43845	-1.66745	0.408436	0.000169891	0.00288133
FBgn0041579	AttC	-1.80785	0.198979	0.000171792	0.0029094
FBgn0032228	CtsL4	-1.26002	1.67946	0.000172367	0.00291496
FBgn0085285	CG34256	3.61807	-0.259464	0.000175589	0.00295679
FBgn0001253	ImpE1	-2.48761	-0.737694	0.000175589	0.00295679
FBgn0039520	Gr98a	-2.30427	-1.09092	0.000175589	0.00295679
FBgn0035088	CG3776	-1.05349	5.19182	0.000176366	0.00296566
FBgn0038545	pasi1	1.10754	4.39349	0.000177237	0.00297564
FBgn0035941	CG13313	1.63359	1.35023	0.000177463	0.00297564
FBgn0262848	CR43212	2.93575	-0.0737342	0.000181765	0.00304347
FBgn0287461	lncRNA:CR46450	1.23444	2.66762	0.000185443	0.00310068
FBgn0037819	Phyhd1	-1.04973	5.18681	0.000185739	0.00310125
FBgn0032298	CG6724	-1.04866	5.03119	0.000189972	0.00316744
FBgn0051157	CG31157	1.799	1.16788	0.000191529	0.00318891
FBgn0051267	CG31267	-1.14676	2.72583	0.00019343	0.00321427
FBgn0039251	Trf4-2	1.03872	6.31797	0.000193595	0.00321427
FBgn0038330	CG14868	1.2094	2.93649	0.000194208	0.00321994
FBgn0044812	TotC	-1.23946	2.17248	0.000199942	0.00331036
FBgn0013813	Dhc98D	-2.56535	-0.276562	0.000201884	0.00333785
FBgn0263081	CG43349	-1.05873	4.24246	0.000204533	0.00337693
FBgn0284408	trol	-1.0175	8.12337	0.000207322	0.00341821
FBgn0033887	St4	-1.22192	1.67161	0.00020815	0.00342709
FBgn0050446	Tdc2	-1.5563	0.644484	0.000220769	0.00362981
FBgn0029524	CG3176	1.54893	1.36405	0.000221238	0.00363197
FBgn0020508	Ag5r2	-1.03062	5.82149	0.000221724	0.00363197
FBgn0032645	CG15142	-1.47491	0.613694	0.000221821	0.00363197
FBgn0263872	lncRNA:CR43719	-2.7713	-1.21598	0.000224671	0.00367356
FBgn0050485	CG30485	1.66341	0.96486	0.00022655	0.00369615
FBgn0031805	Nepl4	-1.27812	1.79006	0.000226677	0.00369615
FBgn0033541	CG12934	1.08544	3.79952	0.000229745	0.00374102
FBgn0052783	Gem4c	6.09248	-0.860518	0.000234703	0.00379564
FBgn0265902	lncRNA:CR44691	6.06681	-0.763663	0.000234703	0.00379564
FBgn0036786	skl	6.04325	-0.900793	0.000234703	0.00379564
FBgn0004956	upd1	-2.93846	-1.25408	0.000234703	0.00379564
FBgn0053221	CR33221	-2.91225	-0.668772	0.000234703	0.00379564
FBgn0034151	CG15617	-1.23932	2.32522	0.000236909	0.0038261
FBgn0025683	CG3164	-1.00853	7.71609	0.000237989	0.00383831
FBgn0000044	Act57B	-1.02436	5.96055	0.00024009	0.00386691
FBgn0037449	CG15185	-6.24046	-1.52464	0.000249173	0.00399746
FBgn0028912	tRNA:Pro-AGG-1-2	-4.00391	-1.45574	0.000249173	0.00399746
FBgn0050466	CG30466	-1.27444	2.21611	0.000249208	0.00399746
FBgn0028540	CG9008	-1.07213	3.81219	0.000252857	0.00405049
FBgn0038865	cDIP	-1.04645	4.5624	0.000254023	0.00406369
FBgn0082995	snoRNA:?28S-1837b	-1.44801	0.95751	0.000254913	0.00407242
FBgn0082994	snoRNA:?28S-1837c	-1.1179	2.78906	0.000258893	0.00413042
FBgn0259098	CG42246	2.90599	-0.449395	0.000259612	0.00413076
FBgn0265203	lncRNA:CR44263	-2.10264	-0.651568	0.000259612	0.00413076
FBgn0250826	CG34160	-2.38566	-1.16223	0.000260519	0.00413963
FBgn0036986	CG5282	-1.34454	1.50459	0.000265637	0.0042153
FBgn0031533	CG2772	1.29974	2.63383	0.000270004	0.00427886
FBgn0058160	Sph242	1.01966	5.84059	0.000272309	0.00430962
FBgn0031010	CG8028	1.62183	1.4251	0.000274677	0.00434129
FBgn0083047	snoRNA:?18S-1377e	-1.00032	6.93001	0.000279767	0.00441584
FBgn0001114	Glt	-1.00375	6.51822	0.000280554	0.00442237
FBgn0036723	CG12229	1.56232	0.994757	0.000284348	0.00447621
FBgn0041188	Atx2	-0.996571	7.65264	0.000285709	0.00449083
FBgn0042206	GstD10	-1.48576	0.401131	0.00028609	0.00449083
FBgn0261963	mid	-1.37784	1.4209	0.000286414	0.00449083
FBgn0036640	nxf2	-1.01815	5.15319	0.000291208	0.00455995
FBgn0032189	Rip?	1.00631	6.46628	0.000295228	0.00461679
FBgn0051266	CG31266	-1.1119	3.05291	0.000302933	0.00473103
FBgn0035206	sturkopf	1.00926	5.84563	0.000304508	0.00474936
FBgn0265017	lncRNA:CR43751	-2.51739	-0.993575	0.000306775	0.00477843
FBgn0261975	CG42806	-1.0717	3.30107	0.000313745	0.00488056
FBgn0262617	Nuak	-1.00637	5.73391	0.000315731	0.00490501
FBgn0036849	CG14079	2.78704	-0.306215	0.000317338	0.00492352
FBgn0031857	LUBEL	-1.02192	4.71555	0.00033292	0.00515753
FBgn0263839	sncRNA:CR43701	-1.66809	0.235948	0.000333292	0.00515753
FBgn0036362	CG10725	-1.97354	-0.414034	0.00033541	0.00518352
FBgn0001981	esg	-1.2198	1.88212	0.000344426	0.00531593
FBgn0028424	JhI-26	-1.23855	1.68186	0.000345769	0.00532971
FBgn0260855	Sec22	-0.987096	6.53898	0.000349517	0.00538047
FBgn0038731	Acsx1R	-2.61217	-0.554932	0.000351298	0.00540087
FBgn0034321	CG14502	-1.09338	2.93767	0.000352943	0.00541912
FBgn0034871	CG3906	-0.986301	6.58674	0.000358263	0.00549367
FBgn0003062	Fib	-0.983243	6.65645	0.000360877	0.00552193
FBgn0043576	PGRP-SC1a	1.95165	0.0260205	0.000361505	0.00552193
FBgn0052636	lncRNA:CR32636	1.93497	0.110641	0.000361505	0.00552193
FBgn0259936	Uhg3	1.01949	4.74755	0.000364852	0.00555515
FBgn0038294	Mf	-0.975428	8.76717	0.000365033	0.00555515
FBgn0004646	ogre	-1.00024	5.06773	0.000365088	0.00555515
FBgn0033578	BBS4	2.88296	0.252382	0.000370819	0.00563512
FBgn0004169	up	-0.975058	7.99189	0.000372569	0.00565445
FBgn0050046	CG30046	-1.03046	3.93935	0.00037371	0.00566451
FBgn0032126	CG13113	-1.0916	2.32592	0.000375254	0.00568064
FBgn0051810	CG31810	6.02346	-0.463926	0.000380147	0.00574736
FBgn0032889	CG9331	-0.98375	5.91624	0.000382232	0.00577151
FBgn0039609	Nepl17	1.46287	1.87446	0.000383342	0.00578089
FBgn0030994	HP1D3csd	-2.18956	-0.796902	0.00038668	0.00582382
FBgn0053062	CG33062	1.4142	2.17655	0.000387461	0.00582816
FBgn0264562	Hr4	-1.03696	4.1558	0.000389817	0.00585616
FBgn0031182	Cyp6t1	1.01925	4.74339	0.000391038	0.00586705
FBgn0030720	CG8939	-0.974131	7.11296	0.000391919	0.00587284
FBgn0038011	CG4066	-1.15853	1.70958	0.00039398	0.00589625
FBgn0035933	CG13309	-0.99528	5.06446	0.000396094	0.0059204
FBgn0033096	Zip42C.1	-2.04871	-0.117043	0.000399759	0.00596765
FBgn0085387	shakB	-1.0324	4.34959	0.0004024	0.00599951
FBgn0053193	sav	0.991606	5.58922	0.000403938	0.00601487
FBgn0036369	CG10089	-1.17155	2.29408	0.000410255	0.00610125
FBgn0033067	CG11211	-1.47943	1.18242	0.000411795	0.00611647
FBgn0031406	Send1	-1.08518	3.08257	0.00041538	0.00616199
FBgn0023549	Mct1	-1.00659	4.76223	0.000419137	0.00620994
FBgn0022700	Cht4	-1.35338	1.80589	0.000437831	0.0064788
FBgn0021847	Ttc7	0.976635	6.23361	0.00043904	0.00648858
FBgn0285954	caz	-0.966358	6.81784	0.000445264	0.00657236
FBgn0033798	CG15870	-1.7061	-0.219788	0.000452395	0.0066693
FBgn0058002	ND-AGGG	1.10243	3.31091	0.000453062	0.00667084
FBgn0052644	Mur11Da	-1.10396	2.08707	0.000454778	0.00668118
FBgn0037163	laza	-1.03616	3.54165	0.000454894	0.00668118
FBgn0031689	Cyp28d1	-0.988464	5.07929	0.000456854	0.00669704
FBgn0032085	CG9555	1.28451	2.45632	0.000457105	0.00669704
FBgn0031542	CG15414	2.73406	1.4518	0.000461471	0.00673513
FBgn0003886	?Tub85E	2.72062	-0.113522	0.000461471	0.00673513
FBgn0027106	Inx7	-1.02823	3.75507	0.000461551	0.00673513
FBgn0037230	Nepl11	0.988383	5.55187	0.00046198	0.00673513
FBgn0261349	Mst36Fb	1.91597	0.688727	0.00046525	0.00677445
FBgn0020907	Scp2	-1.04876	3.72472	0.000469621	0.0068297
FBgn0053552	CG33552	-1.75309	0.18556	0.000474621	0.00689394
FBgn0051451	lncRNA:mimi	-0.971137	5.83226	0.000477867	0.00693258
FBgn0032422	atilla	-1.00551	4.5266	0.000478991	0.00694039
FBgn0260859	Bet3	-1.01583	3.69231	0.000481968	0.00697499
FBgn0052694	CG32694	-1.08879	3.25773	0.000483678	0.00699119
FBgn0262624	Tmhs	-1.01152	3.66873	0.000489436	0.00706578
FBgn0051436	CG31436	-1.1752	2.49367	0.000494031	0.00712343
FBgn0029795	CG15773	-1.16126	1.83579	0.000498034	0.00717242
FBgn0262112	sro	-1.28371	1.2862	0.000503439	0.00724145
FBgn0000449	dib	-1.94088	-0.500447	0.000504931	0.00725409
FBgn0032685	CG10211	1.11802	3.18789	0.000506817	0.00727236
FBgn0053346	CG33346	0.989479	4.36956	0.000508135	0.00727869
FBgn0065064	snoRNA:?28S-291	-0.951601	8.55084	0.000508488	0.00727869
FBgn0037829	CG14691	1.5644	0.728594	0.000511662	0.00731528
FBgn0038679	CG6040	-0.977259	4.97294	0.000520434	0.00742838
FBgn0035356	CG16986	-0.99998	4.04891	0.000520827	0.00742838
FBgn0040503	CG7763	2.07786	0.622738	0.000527123	0.00750912
FBgn0050090	Erasp	-2.20786	-0.697202	0.000529607	0.0075264
FBgn0263480	snoRNA:Irbp-a	-2.02148	-0.492931	0.000529607	0.0075264
FBgn0261041	stj	-1.04584	3.38579	0.000532755	0.00756206
FBgn0263846	CG43707	-1.10417	2.71768	0.000538487	0.00763426
FBgn0051288	CG31288	-1.02926	3.4691	0.000541317	0.0076652
FBgn0027621	Pfrx	-0.963639	5.73808	0.000553654	0.00783053
FBgn0024997	CG2681	-1.1079	2.79229	0.000555563	0.00784816
FBgn0039259	EMC6	1.02073	4.1282	0.000556298	0.00784918
FBgn0053265	Muc68E	-0.958063	5.90508	0.000568738	0.00801514
FBgn0032004	CG8292	-2.12106	-0.806077	0.000574053	0.00808043
FBgn0033799	GLaz	-1.07225	2.75576	0.00057888	0.00813203
FBgn0032839	AANATL3	1.00802	4.11121	0.000579093	0.00813203
FBgn0085284	Blos3	-1.53958	0.374756	0.000584727	0.00820143
FBgn0063498	GstE2	1.47948	1.56454	0.000586753	0.00821038
FBgn0261612	CngA	-1.32361	1.13006	0.000586753	0.00821038
FBgn0014906	Hydr2	0.943031	7.77408	0.00059955	0.00837954
FBgn0053816	His1:CG33816	1.75345	0.860504	0.000605413	0.0084515
FBgn0025390	Mur2B	-0.950772	6.06078	0.000608209	0.00848053
FBgn0004426	LysC	5.89658	-1.43329	0.000616805	0.00853968
FBgn0265050	asRNA:CR44165	-2.92708	-1.56575	0.000616805	0.00853968
FBgn0052173	tRNA:Pro-CGG-2-2	-2.92213	-1.6906	0.000616805	0.00853968
FBgn0034440	CG10073	-2.73428	-1.36847	0.000616805	0.00853968
FBgn0040318	HGTX	5.65496	-0.82832	0.000618221	0.00853968
FBgn0038630	Tssk	-3.20465	-0.962521	0.000618221	0.00853968
FBgn0263036	CG43331	-3.19234	-1.49503	0.000618221	0.00853968
FBgn0041183	Tep1	-2.91258	-1.44327	0.000618221	0.00853968
FBgn0039118	CG10208	-1.01243	3.51475	0.00062093	0.00856078
FBgn0034537	DMAP1	-0.948057	5.8035	0.000621195	0.00856078
FBgn0036833	CG3819	-0.999971	3.97132	0.00062268	0.00856375
FBgn0032338	CG16854	1.87413	0.879251	0.000622858	0.00856375
FBgn0039232	sosie	-1.04445	3.23705	0.000625234	0.00858646
FBgn0037807	CG6293	-0.944358	6.16162	0.000630206	0.0086447
FBgn0260006	drd	-1.05729	2.91787	0.00064261	0.00880464
FBgn0034067	CG8399	0.960279	5.7485	0.000644125	0.00881521
FBgn0038076	Cyp313a4	1.35926	1.50399	0.000659464	0.00901102
FBgn0027581	Cables1	2.20511	1.04428	0.000660717	0.00901102
FBgn0002873	mud	-1.6494	0.200585	0.000660717	0.00901102
FBgn0039431	plum	-0.955899	4.99326	0.000678414	0.00924173
FBgn0032069	LManVI	-0.937043	6.13004	0.000680299	0.00925676
FBgn0005558	ey	-1.28332	1.24302	0.000684083	0.00929756
FBgn0033744	Dh44-R2	-1.08784	2.8134	0.000686963	0.009326
FBgn0030776	CG4653	1.05145	3.64983	0.000693425	0.00940294
FBgn0004652	fru	-0.980587	4.19554	0.000696205	0.00942983
FBgn0034122	CG15711	-1.52428	0.683204	0.000698251	0.00944674
FBgn0264676	lncRNA:CR43961	-1.19838	1.95992	0.000702344	0.00949127
FBgn0037753	CG12947	-2.38314	-1.16945	0.000709518	0.00957728
FBgn0041184	Socs36E	-0.991078	4.23588	0.000719851	0.00970569
FBgn0052119	CG32119	-1.47041	0.381328	0.000727853	0.00980241
FBgn0037090	Est-Q	-0.974655	4.0845	0.000754564	0.0101506
FBgn0263465	snoRNA:CD66	-2.22005	-0.686235	0.000756182	0.0101608
FBgn0035673	CG6602	-1.01092	3.00881	0.000758797	0.0101781
FBgn0261545	CG42663	-0.974068	4.07007	0.000759185	0.0101781
FBgn0051251	CG31251	0.986806	4.4175	0.000766664	0.0102667
FBgn0004425	LysB	1.00794	4.3416	0.000770201	0.0103024
FBgn0053635	CG33635	1.10926	2.90461	0.000771982	0.0103146
FBgn0261555	CG42673	-0.973407	4.19587	0.000780271	0.0104053
FBgn0266000	CG44774	-0.926469	6.30654	0.000780533	0.0104053
FBgn0014396	tim	0.935686	6.78851	0.000781714	0.0104064
FBgn0027343	fz3	0.991459	4.45918	0.000782367	0.0104064
FBgn0266421	RPA3	0.954484	5.03249	0.000799163	0.0106178
FBgn0052813	CG32813	-0.958839	4.31576	0.000809805	0.0107472
FBgn0035355	CG16985	-1.03352	2.97866	0.000819181	0.0108594
FBgn0031520	CG8837	-1.1765	2.00284	0.000830277	0.0109942
FBgn0002609	E(spl)m3-HLH	-1.3521	1.03465	0.000855055	0.0113097
FBgn0085386	Gucy2d	-1.12069	2.21328	0.000856336	0.011314
FBgn0029755	Sas10	-0.920068	6.1161	0.000858036	0.0113238
FBgn0053474	Pex11g	-1.61665	-0.086809	0.000865203	0.0114056
FBgn0261710	nocte	-0.910546	8.84344	0.000868069	0.0114301
FBgn0028533	CG7953	0.932317	6.1064	0.00086899	0.0114301
FBgn0029810	CG12239	-1.01464	3.18413	0.000875789	0.0115068
FBgn0260440	spdo	-1.57147	0.127362	0.000887715	0.0116505
FBgn0024740	Lip2	-1.88935	-0.692217	0.00089175	0.0116771
FBgn0031970	CG7227	-1.85392	-0.065817	0.00089175	0.0116771
FBgn0085734	CR40450	-1.44153	0.434362	0.000892701	0.0116771
FBgn0035241	CG12105	-0.946286	4.61972	0.0008958	0.0117047
FBgn0000055	Adh	-1.16659	2.11902	0.000906341	0.0118294
FBgn0002566	lt	0.917953	6.56807	0.000916682	0.0119512
FBgn0029827	CG6048	-1.20999	1.20502	0.000918865	0.0119665
FBgn0266569	CG42259	-0.977142	3.59571	0.000944368	0.0122805
FBgn0036648	CG4098	0.969316	4.04464	0.000945056	0.0122805
FBgn0004429	LysP	-1.06496	2.43448	0.000952508	0.0123638
FBgn0034194	CG15611	-0.964722	3.89612	0.000995579	0.0129087
FBgn0260487	CG42534	5.875	-0.607275	0.00100229	0.012925
FBgn0034870	CG13559	5.86574	-0.566821	0.00100229	0.012925
FBgn0287218	CG46448	5.83743	-0.125678	0.00100229	0.012925
FBgn0030642	CG15642	5.82238	-0.599255	0.00100229	0.012925
FBgn0052481	tRNA:Ile-TAT-1-2	-2.92501	-0.883039	0.00100229	0.012925
FBgn0035309	CG15879	-1.1769	1.57348	0.00101364	0.0130571
FBgn0053988	Mid1	-1.00425	3.27022	0.00102213	0.0131522
FBgn0050021	metro	-0.955791	3.84173	0.00104274	0.0134028
FBgn0266041	asRNA:CR44806	5.63969	-1.35283	0.00105431	0.0134311
FBgn0052823	Sdic3	5.6267	-0.396821	0.00105431	0.0134311
FBgn0039759	CG9733	5.61396	-0.174128	0.00105431	0.0134311
FBgn0037014	CG13251	5.59571	-0.548231	0.00105431	0.0134311
FBgn0039129	RpS19b	5.57874	-1.51061	0.00105431	0.0134311
FBgn0267150	lncRNA:CR45590	5.5743	-1.54409	0.00105431	0.0134311
FBgn0265376	lncRNA:CR44317	5.56627	-0.673978	0.00105431	0.0134311
FBgn0028942	CG16852	-3.17773	-1.3765	0.00105431	0.0134311
FBgn0039836	CG1750	-1.40084	0.576004	0.00105516	0.0134311
FBgn0003053	peb	-0.904154	6.27888	0.0010574	0.0134452
FBgn0014135	bnl	-0.996692	3.23526	0.00106061	0.0134581
FBgn0032788	CG13084	-0.906978	5.39431	0.00106069	0.0134581
FBgn0082969	snoRNA:?28S-3316d	-1.40439	0.718291	0.00106459	0.0134932
FBgn0030725	CG8958	-1.25825	1.28637	0.00107105	0.0135605
FBgn0037167	CG11425	-1.41844	0.45927	0.00107364	0.0135788
FBgn0262867	Ptr	-1.0628	2.25193	0.00107844	0.013625
FBgn0259985	Mppe	0.929979	5.1652	0.00108461	0.0136883
FBgn0053519	Obsc	-0.897315	7.27823	0.00109667	0.0138257
FBgn0085819	28SrRNA-?:CR41609	-0.889899	11.5184	0.00110208	0.0138792
FBgn0036168	CG7512	-1.4282	0.247854	0.00110862	0.0139467
FBgn0039709	Cad99C	-0.91387	5.0709	0.00111207	0.013964
FBgn0261363	PPO3	-1.4891	-0.0145994	0.00111235	0.013964
FBgn0051926	CG31926	-0.958208	3.17214	0.00111796	0.0139848
FBgn0083945	CG34109	-1.0392	2.22485	0.00111838	0.0139848
FBgn0263763	CG43680	1.00532	3.16753	0.00111841	0.0139848
FBgn0004228	mex1	-0.970173	3.52803	0.00111874	0.0139848
FBgn0263353	dths	-0.976388	3.41614	0.001142	0.0142606
FBgn0053558	mim	-0.895131	7.0681	0.00115642	0.0144254
FBgn0051028	Rsod	2.29059	0.136397	0.00116476	0.0144989
FBgn0034532	CG13436	-1.92654	-0.381474	0.00116476	0.0144989
FBgn0052544	CG32544	-1.00433	2.69689	0.00117101	0.0145614
FBgn0052095	CG32095	0.935338	4.77929	0.0011816	0.0146776
FBgn0033483	egr	-0.947231	3.93622	0.00118467	0.0147004
FBgn0036008	CG3408	0.91192	5.78805	0.00118971	0.0147474
FBgn0037202	Ssl1	-1.03071	2.52071	0.001229	0.0152185
FBgn0031947	Brd7-9	0.888628	7.49317	0.00123066	0.0152232
FBgn0036893	PIG-F	0.946832	4.53912	0.00123574	0.0152684
FBgn0053470	BaraA1	1.34444	0.780529	0.0012369	0.0152684
FBgn0265048	cv-d	-0.915355	4.81485	0.00124616	0.0153667
FBgn0267033	mamo	-0.887184	6.91784	0.00125319	0.0154373
FBgn0038211	CG9649	-0.934453	3.83178	0.00125823	0.0154833
FBgn0034382	mElo	0.986717	4.33366	0.00127385	0.0156592
FBgn0032789	CG13083	-0.889406	5.7804	0.00127696	0.0156812
FBgn0036752	Adgf-A	-0.923049	4.57605	0.00128096	0.0157132
FBgn0000120	Arr1	-0.884524	7.18449	0.00128333	0.0157132
FBgn0261608	RpL37A	-0.879774	8.62534	0.00128355	0.0157132
FBgn0033367	PPO2	-0.951813	3.93843	0.00128659	0.0157341
FBgn0030691	Efhc1.1	-1.87299	-0.406716	0.00128895	0.0157467
FBgn0031653	Jon25Biii	-0.879942	7.39696	0.00132951	0.0162255
FBgn0010473	tutl	-0.92764	4.40668	0.00133277	0.0162486
FBgn0011280	Obp19d	-0.885421	6.22388	0.00133579	0.0162686
FBgn0031001	CG7884	-2.73235	-1.59042	0.00134978	0.0164221
FBgn0031461	daw	-0.926474	4.27206	0.0013708	0.0166608
FBgn0266111	ana3	0.878465	7.65787	0.00137553	0.0167011
FBgn0025693	ZnT41F	-0.913438	4.32411	0.0013894	0.0168522
FBgn0086558	Ubi-p5E	0.872778	9.69349	0.00139137	0.0168588
FBgn0261675	Npc1b	0.927634	4.95994	0.00139775	0.0169071
FBgn0287605	lncRNA:CR46474	-1.49208	1.04164	0.00139821	0.0169071
FBgn0032269	w-cup	-1.69425	-0.272993	0.00140265	0.0169435
FBgn0030925	Hayan	-1.30518	1.07074	0.00140592	0.0169657
FBgn0035934	TrpA1	1.94203	0.198079	0.00141665	0.0170673
FBgn0265044	lncRNA:CR44161	-2.12941	-0.230477	0.00141723	0.0170673
FBgn0003963	ush	-0.914909	4.41311	0.0014197	0.0170796
FBgn0265274	Inx3	-0.891648	5.20301	0.00143649	0.0172642
FBgn0260942	bond	-0.909474	4.2888	0.00145619	0.0174831
FBgn0039040	CG13833	1.05492	2.85222	0.00147665	0.0177109
FBgn0032234	gny	0.9271	4.44069	0.00149018	0.0178471
FBgn0051777	CG31777	-0.933831	3.58244	0.00149103	0.0178471
FBgn0034481	CG11041	-3.6834	-1.7546	0.00151834	0.0181557
FBgn0022710	Ac13E	-0.890036	5.29451	0.00152521	0.0182024
FBgn0038717	CG17751	-1.02115	2.73018	0.00152604	0.0182024
FBgn0041100	park	-1.04454	2.00923	0.00152686	0.0182024
FBgn0038074	Gnmt	-0.939121	3.71081	0.00153848	0.0183224
FBgn0034045	CG8249	1.05693	3.04793	0.00156732	0.0186472
FBgn0038490	Smug	1.00614	3.06039	0.0015926	0.0189289
FBgn0032715	CG17597	-0.877708	5.5293	0.00161468	0.019172
FBgn0029930	CG12541	1.42607	0.992224	0.0016304	0.0192652
FBgn0037004	CG17637	5.7937	-0.758225	0.00163066	0.0192652
FBgn0051953	CR31953	5.72585	-1.23342	0.00163066	0.0192652
FBgn0051871	CG31871	-2.68281	-1.50825	0.00163066	0.0192652
FBgn0260720	asRNA:CR42547	-2.50299	-1.27041	0.00163066	0.0192652
FBgn0034718	wdp	-0.892282	4.91143	0.00163286	0.019272
FBgn0259927	CG42450	-0.897457	4.59086	0.00163567	0.0192859
FBgn0083034	snoRNA:?18S-525e	-2.45313	-0.779883	0.00164189	0.0193208
FBgn0033481	CG12920	-2.29673	-1.05238	0.00164189	0.0193208
FBgn0004227	nonA	-0.864446	6.74534	0.0016617	0.0195219
FBgn0031959	spz3	-1.20398	0.966396	0.00166228	0.0195219
FBgn0000084	AnxB10	0.856028	5.11007	0.00167208	0.0196175
FBgn0036927	Gabat	0.866373	6.71114	0.00168957	0.0198031
FBgn0264089	sli	-0.899034	4.6327	0.0016927	0.0198076
FBgn0015399	kek1	-0.928094	3.62798	0.0016933	0.0198076
FBgn0038332	CG6136	1.00571	3.20222	0.00169847	0.0198484
FBgn0286516	aqz	-0.856652	9.19259	0.0017065	0.0199226
FBgn0033691	CG8860	-0.996866	2.14429	0.00170823	0.0199231
FBgn0035699	CG13300	-1.2542	1.25577	0.00172932	0.0201493
FBgn0003189	r	-0.861452	6.79145	0.00173917	0.0202442
FBgn0004569	aos	-0.9236	3.35167	0.00175319	0.0203536
FBgn0010238	Lac	0.865948	6.51614	0.00175484	0.0203536
FBgn0033485	RpLP0-like	-0.862063	6.28667	0.00175786	0.0203536
FBgn0031031	CG14218	-1.88072	-0.43992	0.00175889	0.0203536
FBgn0263750	CG43675	-1.74674	-0.358705	0.00175889	0.0203536
FBgn0267014	CR45458	-1.69478	-0.211284	0.00175889	0.0203536
FBgn0024183	vig	-0.860214	6.74245	0.00176087	0.0203566
FBgn0051324	Cipc	0.938717	3.95726	0.00178421	0.0206063
FBgn0053493	CG33493	-0.900175	4.12776	0.00179374	0.0206223
FBgn0287606	lncRNA:CR46475	-1.69832	-0.168511	0.00179555	0.0206223
FBgn0034127	CG7848	-1.25843	0.659166	0.00180157	0.0206223
FBgn0037912	sea	5.52248	-1.23882	0.00180301	0.0206223
FBgn0259794	sinah	5.51107	-0.928207	0.00180301	0.0206223
FBgn0265141	Ir47b	5.50616	-0.793854	0.00180301	0.0206223
FBgn0032602	ppk17	5.50332	-1.17853	0.00180301	0.0206223
FBgn0262104	CG42857	5.46628	-1.21738	0.00180301	0.0206223
FBgn0264549	lncRNA:CR43928	5.46628	-0.954509	0.00180301	0.0206223
FBgn0262351	CG43049	-3.17991	-1.61164	0.00180301	0.0206223
FBgn0051087	CG31087	-1.02167	2.58459	0.00181236	0.0207091
FBgn0035790	Cyp316a1	1.80903	0.121629	0.00183259	0.0209202
FBgn0016036	mei-P22	1.15543	1.95894	0.00184792	0.0210748
FBgn0033903	CG8323	0.891395	4.42705	0.00186775	0.0212805
FBgn0040260	Ugt37D1	0.858451	5.91934	0.00187368	0.0213275
FBgn0262686	CG43156	-2.00562	-0.267231	0.00187624	0.0213362
FBgn0033820	CG4716	-0.849826	8.09122	0.00188065	0.0213657
FBgn0050089	CG30089	-0.973205	3.0838	0.00188718	0.0214193
FBgn0053099	CG33099	-0.998806	2.34713	0.00189175	0.0214507
FBgn0039664	CG2006	-0.908362	3.54389	0.00189382	0.0214536
FBgn0052641	CG32641	-1.1005	1.37822	0.00190157	0.0215003
FBgn0028707	Mt2	-1.09361	1.49128	0.00190157	0.0215003
FBgn0036015	CG3088	-0.924205	4.05475	0.00199677	0.0225551
FBgn0004892	sob	-1.36547	0.543153	0.00203063	0.0228902
FBgn0051139	CG31139	1.32773	0.533389	0.00203063	0.0228902
FBgn0265045	Strn-Mlck	-0.845094	7.65404	0.00203223	0.0228902
FBgn0266579	tau	-0.874951	4.62654	0.00203668	0.0229185
FBgn0051901	Mur29B	-0.95312	3.5886	0.00205206	0.0230657
FBgn0035379	spz5	-2.18337	-0.606927	0.00205756	0.0230657
FBgn0267087	lncRNA:CR45531	-2.06609	-0.939603	0.00205756	0.0230657
FBgn0040949	CG13998	-2.04096	-1.16028	0.00205756	0.0230657
FBgn0002716	mei-W68	-1.04663	1.61015	0.00209817	0.0234987
FBgn0034709	Swim	-0.87364	4.56274	0.00210865	0.0235938
FBgn0033347	CG8248	1.74542	0.78248	0.00211339	0.023605
FBgn0267067	lncRNA:CR45511	-2.56521	-1.60272	0.00211563	0.023605
FBgn0038405	CG8927	-2.53562	-1.41017	0.00211563	0.023605
FBgn0263083	CG43351	-0.897948	3.68741	0.00214596	0.0239207
FBgn0020416	Idgf1	0.882744	4.84979	0.00215356	0.0239829
FBgn0000053	Gart	-0.842212	6.92327	0.00215604	0.023988
FBgn0037488	CG14607	1.10555	2.17718	0.00217559	0.0241828
FBgn0051646	DIP-?	2.60313	0.146548	0.0021931	0.0243317
FBgn0260481	CG32454	-1.78894	-0.478846	0.0021931	0.0243317
FBgn0259145	CG42260	-0.99932	2.57841	0.00221582	0.0245608
FBgn0034479	CG8654	0.85887	4.76117	0.00221817	0.0245638
FBgn0033443	CG1698	-1.05554	2.10019	0.00225274	0.0249233
FBgn0028482	bdl	-0.890835	3.92961	0.00226922	0.0250822
FBgn0267486	Ptp36E	-0.888852	3.98002	0.00228696	0.0252547
FBgn0262583	CG43123	-1.80164	-0.833439	0.00229046	0.0252697
FBgn0263470	snoRNA:Tudor-SN-a	-0.835021	7.48711	0.0022956	0.0253029
FBgn0083025	snoRNA:?18S-640b	-1.29161	1.06953	0.00231231	0.0254633
FBgn0035539	slow	0.89114	4.25004	0.00234896	0.0258429
FBgn0265377	lncRNA:CR44318	-1.79702	-0.587157	0.00235662	0.0259032
FBgn0036825	RpL26	-0.828924	9.74638	0.00236349	0.0259545
FBgn0033821	CG10799	0.874008	4.33635	0.0023768	0.0260765
FBgn0030522	amrt	0.929517	3.7627	0.00239205	0.0262195
FBgn0035570	CG13712	1.98255	-0.447066	0.00239767	0.0262569
FBgn0050334	CG30334	1.65842	0.189821	0.00241678	0.0264139
FBgn0263967	asRNA:CR43723	-1.68902	-0.380527	0.00241871	0.0264139
FBgn0052110	CG32110	-1.6841	-0.377869	0.00241871	0.0264139
FBgn0039510	CG3339	-1.31167	0.853064	0.00242872	0.0264988
FBgn0035207	Herc4	0.831668	7.45005	0.00243731	0.0265462
FBgn0024194	rasp	0.852929	5.43572	0.00243755	0.0265462
FBgn0039430	CG5455	-0.838342	6.04423	0.00245479	0.0267053
FBgn0031821	KFase	1.35291	1.37585	0.00245667	0.0267053
FBgn0015558	tty	-0.90024	3.60246	0.00246197	0.0267383
FBgn0035833	CG7565	0.841953	6.07728	0.00246427	0.0267387
FBgn0028949	CG15254	-1.04099	1.82386	0.00248922	0.0269847
FBgn0010269	Dsor1	0.843575	5.98444	0.00249543	0.0270125
FBgn0266052	lncRNA:CR44817	3.10166	-0.90976	0.00249634	0.0270125
FBgn0010222	Nmdmc	-0.888343	3.71584	0.0025343	0.0273982
FBgn0030177	CG2972	-0.831631	6.21068	0.00256542	0.0277093
FBgn0015001	?Try	0.909733	3.69599	0.00257181	0.027753
FBgn0040465	Dlip3	0.910407	3.96338	0.0025874	0.0278713
FBgn0034511	GNBP-like3	-0.916271	2.68431	0.00258748	0.0278713
FBgn0032452	CG15484	1.27464	1.37448	0.00261215	0.0281115
FBgn0267704	lncRNA:flam	-0.905505	3.31736	0.00262436	0.0282172
FBgn0047000	CG33946	5.70483	-1.19846	0.00265515	0.0284708
FBgn0286035	sisRNA:CR46357	-2.68985	-1.42099	0.00265515	0.0284708
FBgn0060291	snoRNA:CD22b	-2.46527	-1.4833	0.00265515	0.0284708
FBgn0030662	Chsy	-0.898358	3.41505	0.00268595	0.028775
FBgn0086711	mol	0.83517	6.22822	0.0027181	0.0290719
FBgn0005670	Cyp4d1	0.999267	3.10228	0.00271859	0.0290719
FBgn0085369	Drgx	-1.37103	0.457252	0.00274879	0.0293684
FBgn0020257	Ppa	-0.863722	4.23119	0.00276669	0.0294984
FBgn0051077	CG31077	-0.854115	4.54457	0.00276721	0.0294984
FBgn0027070	Ugt36E1	0.836126	5.82694	0.00277315	0.0294984
FBgn0053653	Cadps	-0.834376	5.41211	0.00277967	0.0294984
FBgn0023076	Clk	-0.891674	3.48975	0.00278019	0.0294984
FBgn0037889	scpr-A	-2.12577	-0.985886	0.00278089	0.0294984
FBgn0267571	lncRNA:CR45911	-2.11512	-1.03366	0.00278089	0.0294984
FBgn0265661	lncRNA:CR44468	-2.09487	-0.783573	0.00278089	0.0294984
FBgn0003517	sta	-0.814591	10.5321	0.00279319	0.0296023
FBgn0052283	Drsl3	-5.79426	-1.57985	0.00281051	0.0297061
FBgn0011832	Ser12	-5.79132	0.599094	0.00281051	0.0297061
FBgn0085792	CR41509	-3.50173	0.162914	0.00281051	0.0297061
FBgn0000473	Cyp6a2	-0.838143	5.37721	0.00281743	0.0297527
FBgn0016013	Faa	1.0439	2.50755	0.00285883	0.0301611
FBgn0040257	Ugt302E1	1.01204	2.40605	0.0028612	0.0301611
FBgn0029003	mab-21	1.10062	1.54051	0.00289281	0.0304672
FBgn0031997	PGAP5	0.859244	4.56902	0.00294226	0.0309604
FBgn0010052	Jhe	-1.18399	0.893786	0.00295018	0.0310162
FBgn0052506	tbc	-1.04267	1.87807	0.00295634	0.0310534
FBgn0085810	CR41597	2.48301	-0.518495	0.00298407	0.0312615
FBgn0001325	Kr	2.48057	-0.397915	0.00298407	0.0312615
FBgn0265966	lncRNA:CR44753	-1.91681	-1.0201	0.00298407	0.0312615
FBgn0025457	Bub3	0.822526	6.29083	0.0030186	0.0315952
FBgn0030137	CG15317	0.874648	3.90191	0.00303631	0.0317525
FBgn0017414	cag	0.870863	4.21493	0.00305783	0.0319493
FBgn0000659	fkh	-0.871891	3.87393	0.00307614	0.0320412
FBgn0037937	Fer3	5.46089	-1.08885	0.00309098	0.0320412
FBgn0050375	CG30375	5.45635	-0.575419	0.00309098	0.0320412
FBgn0267810	asRNA:CR46135	5.45017	-1.03331	0.00309098	0.0320412
FBgn0265205	lncRNA:CR44265	5.41715	-1.4571	0.00309098	0.0320412
FBgn0003374	Sgs4	-3.24249	-1.29777	0.00309098	0.0320412
FBgn0028887	CG3491	-2.88064	-1.20902	0.00309098	0.0320412
FBgn0264448	asRNA:CR43866	-2.74766	-1.7812	0.00309098	0.0320412
FBgn0053647	CG33647	-2.74194	-0.727111	0.00309098	0.0320412
FBgn0029783	Sirt4	1.69025	0.125037	0.00313442	0.0324346
FBgn0051279	CG31279	-1.60495	-0.408484	0.00313442	0.0324346
FBgn0003890	?Tub97EF	-0.834523	4.83408	0.00315429	0.0326118
FBgn0034693	flap	-0.857202	4.24955	0.00317047	0.0327505
FBgn0034729	CG10344	0.840626	4.57591	0.00318458	0.0328675
FBgn0004456	mew	-0.826538	5.1158	0.00320477	0.0330471
FBgn0266313	lncRNA:CR44978	-1.58555	-0.352506	0.0032262	0.0332354
FBgn0052750	CG32750	-0.987035	2.07327	0.00322865	0.0332354
FBgn0044048	Ilp5	-1.72309	-0.0589126	0.00325418	0.0334691
FBgn0053533	lectin-37Db	-0.873748	3.53553	0.00326508	0.0335521
FBgn0036939	CG7365	-1.00383	2.07405	0.00329505	0.0338143
FBgn0284221	Sema5c	-0.819881	5.3725	0.00329664	0.0338143
FBgn0034579	mRpL54	0.838821	4.82594	0.00329916	0.0338143
FBgn0036848	Naxd	0.854211	4.56004	0.00331346	0.0338909
FBgn0039476	CG6271	-2.43088	-0.875783	0.00331523	0.0338909
FBgn0034266	CG4975	-2.42462	-1.19086	0.00331523	0.0338909
FBgn0265042	Irk1	0.907419	3.31608	0.00333884	0.0341029
FBgn0032139	CG13116	1.02437	2.57894	0.00338558	0.0345504
FBgn0035583	hoka	-0.918521	2.87296	0.00340534	0.0347222
FBgn0010383	Cyp18a1	-0.828238	4.80934	0.0034102	0.0347418
FBgn0030361	CG1492	0.849567	4.50889	0.00342107	0.0348226
FBgn0033760	CG8785	-0.869999	3.8339	0.00348273	0.0354198
FBgn0286071	AdamTS-A	-0.827198	4.81015	0.00349952	0.0355599
FBgn0052205	hpRNA:CR32205	-0.936853	2.95585	0.00354047	0.0359452
FBgn0026372	RpL23A	-0.793797	9.41236	0.00359246	0.0364417
FBgn0036292	CG10646	0.864095	3.92952	0.00360619	0.0365497
FBgn0010357	?Try	0.803726	7.2462	0.00361052	0.0365623
FBgn0083124	Uhg4	-0.918273	2.59908	0.00362751	0.036703
FBgn0052369	CG32369	-0.827611	4.65804	0.00364314	0.0368297
FBgn0042094	Ak3	-0.840623	4.02329	0.00364988	0.0368493
FBgn0001083	fw	-1.17494	1.73012	0.00365132	0.0368493
FBgn0086658	snoRNA:?28S-1180	-0.829498	4.59116	0.00367359	0.0370425
FBgn0039149	CG18428	-0.889347	2.77203	0.00367874	0.0370629
FBgn0085789	CR41506	0.994188	1.28048	0.0036888	0.0371327
FBgn0036551	CG17029	-0.833656	4.32738	0.00371007	0.037315
FBgn0263476	snoRNA:CG32479-b	-0.848394	4.00404	0.00371355	0.0373184
FBgn0013972	Gyc?99B	0.974846	2.52936	0.00374593	0.0376118
FBgn0004396	CrebA	-0.812307	5.12547	0.00375046	0.0376254
FBgn0030052	CG12065	-0.81413	5.26226	0.00377775	0.037867
FBgn0035279	Cpr62Ba	-2.2879	-1.65322	0.00379222	0.0379479
FBgn0003295	ru	-2.01789	-1.0163	0.00379222	0.0379479
FBgn0031764	CG9107	-0.813492	4.77932	0.00380807	0.0380742
FBgn0035806	PGRP-SD	-1.04369	1.70258	0.00383401	0.0382962
FBgn0042101	CG18744	1.06153	2.13449	0.00383674	0.0382962
FBgn0041092	tai	-0.794402	6.69017	0.00386848	0.0385629
FBgn0267796	Tmc	-1.45052	0.435428	0.00386997	0.0385629
FBgn0036240	CG6928	0.817192	5.29474	0.00389066	0.0387365
FBgn0287454	Pa1	0.797786	6.53176	0.00391346	0.0389307
FBgn0039305	CG11858	-0.81253	4.806	0.00392309	0.0389938
FBgn0032494	Jhbp13	0.815519	5.60354	0.00393055	0.0390351
FBgn0041721	snRNA:U12	0.79481	6.77494	0.00393925	0.0390887
FBgn0035331	MsR1	1.14141	1.84006	0.00394582	0.0391212
FBgn0031808	Nepl5	1.22533	1.78913	0.00396074	0.0392232
FBgn0037082	CG5664	0.807278	5.56802	0.00396275	0.0392232
FBgn0034966	CG13563	-1.4292	0.00562614	0.00398022	0.0393633
FBgn0260943	Rbp6	-0.800882	5.68333	0.00399054	0.0394324
FBgn0021995	Rs1	-0.788058	7.10989	0.00401341	0.0396254
FBgn0051495	CG31495	0.847302	4.17347	0.00403917	0.0398465
FBgn0033668	exp	-1.22116	0.660839	0.00407884	0.0402042
FBgn0033787	CG13321	-0.806582	5.49708	0.00409453	0.0403254
FBgn0030073	CG10962	-0.905005	2.54205	0.00415578	0.0408684
FBgn0028988	Spn42Dd	0.854086	3.18215	0.00415658	0.0408684
FBgn0032050	CG13096	-0.78442	7.31266	0.00416068	0.0408748
FBgn0033656	S2P	0.807465	5.379	0.00416473	0.0408807
FBgn0264273	Sema2b	-1.00044	2.14476	0.00419978	0.0411906
FBgn0052412	QC	0.791036	6.42163	0.00421135	0.0412698
FBgn0004914	Hnf4	-0.788174	6.6898	0.00421972	0.0413176
FBgn0032260	CG13144	-1.14794	0.835552	0.00423361	0.0414194
FBgn0033177	CG11141	0.794362	6.11002	0.00424319	0.0414789
FBgn0039165	CG6204	0.824721	4.74236	0.00425106	0.0415215
FBgn0005666	bt	-0.77809	10.2323	0.00428163	0.0417856
FBgn0033302	Cyp6a14	0.970265	2.44853	0.00428776	0.0418109
FBgn0029719	CG15473	-1.37894	0.490211	0.00429404	0.0418377
FBgn0032900	CG14401	0.915596	2.92916	0.00431835	0.0418979
FBgn0052726	CG32726	2.42672	-0.0520708	0.00432189	0.0418979
FBgn0025686	Amnionless	2.41221	0.28263	0.00432189	0.0418979
FBgn0267557	lncRNA:CR45897	-1.91483	-1.09056	0.00432189	0.0418979
FBgn0267580	lncRNA:CR45920	-1.91132	-1.11164	0.00432189	0.0418979
FBgn0267759	lncRNA:CR46090	-2.64961	-1.80975	0.00432499	0.0418979
FBgn0262806	CR43177	-2.55793	-1.7775	0.00432499	0.0418979
FBgn0036814	CG14073	-0.781147	7.53472	0.0043342	0.0419528
FBgn0039500	CG5984	-1.29577	0.236261	0.00439512	0.0425077
FBgn0035076	Ance-5	0.810868	4.76664	0.00441933	0.042707
FBgn0266418	wake	0.795688	5.81426	0.00444247	0.0428955
FBgn0052551	CG32551	2.19378	0.405417	0.00447812	0.0430642
FBgn0031209	Ir21a	2.17265	-0.0722723	0.00447812	0.0430642
FBgn0052495	Gss2	1.82093	-0.325797	0.00447812	0.0430642
FBgn0035813	CG8492	1.79123	-0.0839919	0.00447812	0.0430642
FBgn0033865	CG6220	-1.7103	-0.377775	0.00447812	0.0430642
FBgn0266457	lncRNA:CR45082	1.37162	0.814867	0.00448299	0.043076
FBgn0050280	CG30280	1.02894	2.08182	0.00455451	0.0437278
FBgn0267320	lncRNA:CR45756	-1.31383	0.137133	0.00456587	0.0437866
FBgn0038601	Polr1E	-0.787302	5.57796	0.00456804	0.0437866
FBgn0034356	Pepck2	-0.826526	3.6577	0.00458987	0.0439602
FBgn0053547	Rim	-0.821074	4.31902	0.00460784	0.0440967
FBgn0037816	CG6345	-0.909066	2.46148	0.00463573	0.0443238
FBgn0011774	Irbp	0.781094	6.68368	0.00463906	0.0443238
FBgn0034365	ctg	0.792868	5.13344	0.0046677	0.0445469
FBgn0051974	CG31974	-0.829847	3.54004	0.00466994	0.0445469
FBgn0002643	mam	-0.777747	6.71304	0.0046792	0.0445994
FBgn0029821	CG4020	-0.815693	4.04282	0.00469179	0.0446834
FBgn0085453	Mthfs	-0.809981	4.16128	0.00470669	0.044783
FBgn0263463	snoRNA:gcl-a	-1.09476	1.3544	0.00470981	0.044783
FBgn0001285	Jon44E	-0.861067	2.99996	0.0047942	0.0455487
FBgn0040349	CG3699	-0.802051	4.56823	0.00480294	0.0455773
FBgn0031529	CG9662	0.823139	4.48927	0.0048049	0.0455773
FBgn0036332	Cul6	0.792523	5.43877	0.0048153	0.0456393
FBgn0086906	sls	-0.767521	10.3602	0.00482732	0.0457166
FBgn0002930	nec	-0.786793	5.46344	0.00483935	0.045757
FBgn0028997	nmdyn-D7	0.798996	5.03364	0.00484054	0.045757
FBgn0035023	ITP	-0.837619	3.67608	0.00484318	0.045757
FBgn0266084	Fhos	-0.77077	7.28586	0.0049173	0.0464203
FBgn0052176	CG32176	-0.777372	6.04764	0.00492901	0.0464937
FBgn0039667	FipoQ	-0.903179	2.81067	0.00494564	0.0466134
FBgn0037786	Alp13	-1.40496	0.372502	0.00496119	0.0467228
FBgn0265726	Nna1	-0.80031	4.60822	0.00497819	0.0468456
FBgn0051928	CG31928	-0.80986	3.94432	0.00499208	0.046939
FBgn0013277	Hsp70Ba	1.37044	0.692559	0.0050264	0.0471868
FBgn0266319	asRNA:CR44984	-1.16504	0.579715	0.0050264	0.0471868
FBgn0038702	CG3739	0.855527	4.05233	0.00506165	0.04748
FBgn0264442	ab	-0.964141	2.10361	0.00509016	0.0477096
FBgn0019940	Rh6	0.837086	3.77568	0.00510064	0.0477701
FBgn0031110	Obp19b	-0.943731	2.12407	0.00514632	0.0481598
FBgn0085599	CG41284	-2.31882	-0.466481	0.00519137	0.048543
FBgn0011672	Mvl	0.768509	7.2187	0.00520543	0.048636
FBgn0267120	lncRNA:CR45560	1.0697	2.04165	0.00522042	0.0487142
FBgn0261955	Cs1	-0.767331	7.1166	0.00522202	0.0487142
FBgn0063387	snoRNA:CD5b	-5.40664	-1.8328	0.00523855	0.0487531
FBgn0003373	Sgs3	-5.40664	-1.02617	0.00523855	0.0487531
FBgn0266431	CG45061	-3.29721	-1.76076	0.00523855	0.0487531
FBgn0005683	pie	0.773557	6.1575	0.00524658	0.0487895
FBgn0010078	RpL23	-0.759825	10.3923	0.00525591	0.0488379
FBgn0263240	Coop	-0.830994	3.25545	0.00527836	0.0489176
FBgn0004583	ex	-0.796361	4.60904	0.0053052	0.0489176
FBgn0033303	Cyp6a15?	5.28683	-1.13552	0.00530994	0.0489176
FBgn0030815	CG8945	5.27613	-1.54627	0.00530994	0.0489176
FBgn0040371	CG12470	5.27402	-1.15787	0.00530994	0.0489176
FBgn0265295	asRNA:CR42871	5.26974	-1.63274	0.00530994	0.0489176
FBgn0259964	Sfp33A3	5.21937	-1.41831	0.00530994	0.0489176
FBgn0267742	lncRNA:CR46073	5.18687	-1.49547	0.00530994	0.0489176
FBgn0267214	lncRNA:CR45654	-2.88138	-1.59078	0.00530994	0.0489176
FBgn0052064	S-Lap4	-2.87543	-1.78654	0.00530994	0.0489176
FBgn0003300	run	-2.59111	-1.7215	0.00530994	0.0489176
FBgn0011259	Sema1a	-0.78405	5.28905	0.00533477	0.0491081
FBgn0013308	Odc2	1.41055	0.290586	0.00535816	0.0492851
FBgn0000615	exu	0.758099	9.44915	0.00542422	0.049854
FBgn0051866	Ada1-2	-0.855384	3.28227	0.00544804	0.0500341
FBgn0052814	eggpl	-1.56549	-0.0345284	0.00550957	0.0505599
FBgn0031011	CG8034	-0.768447	5.83166	0.00554729	0.0508666
FBgn0031040	CG14210	-0.788031	4.45085	0.00558279	0.0511525
FBgn0051044	lncRNA:CR31044	-0.802052	3.87588	0.0056046	0.0512734
FBgn0039355	CG4730	0.798415	4.69277	0.00560576	0.0512734
FBgn0039303	Rer1	0.761346	6.92253	0.00560897	0.0512734
FBgn0033000	CG14464	0.767523	6.27632	0.00562966	0.0514227
FBgn0032023	witty	-1.10656	1.01799	0.00568178	0.0518589
FBgn0266709	Zmynd10	-1.56595	-0.310036	0.00569096	0.0519026
FBgn0264491	how	-0.762854	6.3335	0.00570766	0.0520148
FBgn0261108	Atg13	0.764158	6.51693	0.00579161	0.0527392
FBgn0038916	dnd	-0.949447	1.78885	0.00580438	0.0528149
FBgn0040309	Prx2	0.750968	10.0894	0.00580941	0.0528201
FBgn0036294	CG10654	0.931957	2.51635	0.00585167	0.0531635
FBgn0286204	ich	-1.70897	-0.40814	0.00586458	0.05324
FBgn0039116	CG10375	0.827045	3.96392	0.00587835	0.0533241
FBgn0025676	CkII?-i3	0.787657	4.85171	0.00589404	0.0533737
FBgn0267347	squ	-0.755415	6.62574	0.0058969	0.0533737
FBgn0283503	Neurl4	-0.776523	4.88646	0.00589735	0.0533737
FBgn0038733	Acsx3	-0.803536	3.72322	0.00595678	0.0538704
FBgn0003710	tipE	-0.954704	1.94254	0.00596361	0.053891
FBgn0035151	CG17129	0.765143	5.96792	0.00598482	0.0540414
FBgn0051955	CG31955	-1.51667	-0.119691	0.00602346	0.0543185
FBgn0033973	HPS1	0.810563	4.13339	0.00602468	0.0543185
FBgn0032857	CG10947	-0.847855	3.12661	0.00606814	0.0546687
FBgn0053116	CG33116	0.768048	5.83484	0.00608119	0.0546956
FBgn0037685	Or85f	3.10637	-0.669095	0.00608499	0.0546956
FBgn0267616	lncRNA:CR45954	-1.88407	-0.948581	0.00608499	0.0546956
FBgn0266408	lncRNA:CR45048	-1.29826	0.536501	0.00609105	0.0547086
FBgn0259246	brp	-0.771517	5.26035	0.0060959	0.0547106
FBgn0003396	shn	-0.750732	7.43445	0.00611936	0.0548795
FBgn0265185	CG44250	-0.768274	5.18575	0.00618548	0.0553916
FBgn0040262	Ugt37C2	-0.998336	1.46586	0.00618582	0.0553916
FBgn0263980	Stacl	-0.758153	6.04968	0.00621533	0.0556139
FBgn0036978	Toll-9	1.30378	0.946388	0.00623496	0.0557439
FBgn0039078	CG4374	2.38012	-0.103222	0.00624871	0.0557439
FBgn0036411	Sox21a	-1.8246	-0.450417	0.00624871	0.0557439
FBgn0086057	snoRNA:CD47	-1.82301	-1.13565	0.00624871	0.0557439
FBgn0046692	Stlk	0.75782	6.43115	0.00626431	0.055841
FBgn0030559	CG13404	2.47324	-0.166257	0.00629305	0.0560551
FBgn0263852	Dad1	0.779521	4.51846	0.00631082	0.0561394
FBgn0036023	CG18179	-1.03594	1.24437	0.00631201	0.0561394
FBgn0036266	Tsen54	0.799196	4.28505	0.00641203	0.0569862
FBgn0036778	Cyp312a1	1.36165	0.864715	0.00648068	0.0575531
FBgn0029588	CR14798	-1.15947	0.995318	0.00651861	0.0578466
FBgn0051821	CG31821	-1.00679	1.03887	0.00653616	0.0579277
FBgn0039932	fuss	-0.935956	1.65355	0.00653754	0.0579277
FBgn0033968	hui	-1.08462	1.12919	0.00657613	0.058226
FBgn0030773	CG9676	-0.800218	4.27497	0.0066269	0.0585504
FBgn0034974	CG16786	-1.47184	-0.0964504	0.00663245	0.0585504
FBgn0051606	CG31606	-1.41151	-0.128227	0.00663245	0.0585504
FBgn0038292	CG3987	-0.769337	4.6448	0.00663255	0.0585504
FBgn0051373	CG31373	-0.775537	4.21786	0.00664556	0.0586216
FBgn0013469	klu	-0.921381	2.06973	0.00667377	0.0587238
FBgn0264344	CG43800	1.53802	0.535386	0.00667781	0.0587238
FBgn0052855	CG32855	-1.31248	0.181148	0.00667781	0.0587238
FBgn0039703	CG7829	-1.15029	1.26409	0.00668439	0.0587238
FBgn0051642	CG31642	-1.11779	0.747359	0.00668439	0.0587238
FBgn0025387	Alms1b	1.04991	1.50683	0.00668691	0.0587238
FBgn0267431	Myo81F	-1.05794	1.33216	0.00671781	0.0589514
FBgn0086681	Mst36Fa	1.26272	0.926403	0.00677261	0.0593883
FBgn0053977	Dpm3	0.891351	2.7173	0.00680765	0.0596101
FBgn0011704	RnrS	0.737921	9.04067	0.00680798	0.0596101
FBgn0262116	RNASEK	0.758965	5.36764	0.00686476	0.0600628
FBgn0031008	CG8010	-0.744291	6.30049	0.00687582	0.0601152
FBgn0266758	Esyt2	-0.771076	4.38627	0.0069359	0.0605957
FBgn0035323	CG13807	-0.778617	3.93401	0.00696242	0.0607825
FBgn0266768	lncRNA:CR45233	-0.870025	2.27413	0.00700641	0.061096
FBgn0259998	CG17571	0.744027	6.3817	0.00700864	0.061096
FBgn0036520	CG13449	-2.38425	-1.38893	0.00704391	0.0613582
FBgn0030793	Rai1	0.765677	4.59151	0.00705429	0.0614035
FBgn0038608	WRNexo	0.745551	6.29622	0.00709957	0.0617521
FBgn0034802	CNBP	-0.732222	10.1072	0.00714059	0.0620562
FBgn0002578	Kaz-m1	-0.863502	2.37155	0.00714501	0.0620562
FBgn0050424	cGlr2	-0.963071	1.81535	0.00725828	0.0629938
FBgn0038321	Nagk	-0.776881	3.87689	0.00730575	0.0633593
FBgn0013307	Odc1	0.775914	4.32353	0.00733637	0.0635783
FBgn0030575	CG5321	-0.798996	3.58641	0.00734406	0.0635983
FBgn0050157	Ufsp1	1.42709	0.463843	0.00734982	0.0636017
FBgn0265434	zip	-0.730445	8.67157	0.00738271	0.0638397
FBgn0286042	sisRNA:CR46364	-0.911367	1.72119	0.00742884	0.0641917
FBgn0033990	CG10265	0.767424	4.92057	0.0074899	0.0646721
FBgn0069354	Porin2	-1.27554	0.174254	0.00750305	0.0646913
FBgn0035504	Teh4	-1.26924	0.539064	0.00750305	0.0646913
FBgn0250815	Jon65Aiv	-0.731852	7.67763	0.00751179	0.0647195
FBgn0261341	verm	-0.931558	1.88679	0.00760486	0.0654737
FBgn0037723	SpdS	-0.915073	1.83791	0.00764538	0.0657747
FBgn0034330	BomS4	-0.8945	2.35362	0.0076537	0.0657984
FBgn0014019	Rh5	-0.843518	2.91779	0.00766908	0.0658367
FBgn0023513	CG14803	0.743354	5.78077	0.00766942	0.0658367
FBgn0004655	wapl	-0.727164	8.63209	0.00767484	0.0658367
FBgn0029914	CG4558	0.74057	5.83304	0.00770129	0.0660158
FBgn0030704	CG15916	0.74932	5.31827	0.00773853	0.0662871
FBgn0010241	Mdr50	0.777017	4.45003	0.00777251	0.0665271
FBgn0002945	nkd	-0.806939	3.36912	0.00777779	0.0665271
FBgn0264695	Mhc	-0.724397	9.45094	0.00781927	0.0668336
FBgn0035574	RhoGEF64C	-0.777146	3.68259	0.00783671	0.0669344
FBgn0051858	t-cup	-1.65244	-0.146486	0.00785216	0.0669696
FBgn0035168	Cep290	-1.45384	-0.343824	0.00785216	0.0669696
FBgn0032088	CG13102	0.872589	2.90173	0.00795231	0.067775
FBgn0039152	Root	0.740953	5.26229	0.00798921	0.0680405
FBgn0001084	fy	0.771655	4.31619	0.00802408	0.0682883
FBgn0263132	Cht6	-0.822546	3.00374	0.0080313	0.0683007
FBgn0032285	CG17108	-0.731422	6.23113	0.00804086	0.0683329
FBgn0034924	CG17658	0.760657	4.89874	0.00805477	0.068402
FBgn0026169	snoRNA:?18S-1820	-0.722331	8.49083	0.00807002	0.0684824
FBgn0024244	drm	-0.817277	3.07868	0.00808376	0.0685064
FBgn0261508	CG42656	-0.917342	1.85049	0.00809149	0.0685064
FBgn0002633	E(spl)m7-HLH	-2.30671	-0.873791	0.00811914	0.0685064
FBgn0265576	CG44403	-2.30299	-1.40913	0.00811914	0.0685064
FBgn0033516	CG12898	-2.30265	-1.55587	0.00811914	0.0685064
FBgn0038285	CG6974	-2.28911	-1.43508	0.00811914	0.0685064
FBgn0038647	CG14302	-2.28018	-1.01586	0.00811914	0.0685064
FBgn0263648	lncRNA:CR43639	-2.14562	-1.61908	0.00811914	0.0685064
FBgn0040514	CG17169	-1.54345	-0.934542	0.00815957	0.0687984
FBgn0027108	Inx2	-0.722027	7.56486	0.00825236	0.0695313
FBgn0039055	Rassf	0.726535	7.22383	0.00826754	0.0696097
FBgn0052392	Rsph3	-1.25179	0.254438	0.00829919	0.0698264
FBgn0266745	CG45218	-1.07333	0.805488	0.00830795	0.0698505
FBgn0011722	Tig	-0.73368	6.00352	0.0083327	0.0700089
FBgn0061476	Zwilch	0.731682	6.15527	0.00837567	0.07032
FBgn0023023	CRMP	-0.774003	3.82093	0.0083977	0.0704452
FBgn0085260	CG34231	1.29999	0.82333	0.00840267	0.0704452
FBgn0031307	MFS3	-1.05442	1.15684	0.00840844	0.0704452
FBgn0261597	RpS26	-0.716578	9.78073	0.00847424	0.0709463
FBgn0003943	Ubi-p63E	0.717177	8.93037	0.00853602	0.071413
FBgn0032408	CG6712	-0.723677	6.11037	0.00859856	0.0718724
FBgn0260756	CG42554	0.759051	4.6166	0.00860308	0.0718724
FBgn0037742	Rpt3R	0.935493	1.73912	0.00862489	0.0719865
FBgn0030435	CG4645	0.744396	5.16806	0.00863318	0.0719865
FBgn0050495	CG30495	-0.864517	2.04833	0.00863497	0.0719865
FBgn0052111	lncRNA:CR32111	-1.6316	-0.579463	0.00870842	0.0724966
FBgn0053557	soul	-1.60575	-0.923393	0.00870842	0.0724966
FBgn0001297	kay	-0.719872	6.97702	0.00872586	0.0725908
FBgn0032225	Frmd5	1.43521	0.42361	0.00876483	0.0728367
FBgn0265595	CG44422	-0.82623	2.76647	0.00876772	0.0728367
FBgn0005391	Yp2	-0.71237	11.4731	0.00881258	0.073158
FBgn0052772	CG32772	0.723637	6.82884	0.00882117	0.073178
FBgn0085452	CG34423	1.34705	1.25161	0.00883047	0.0732038
FBgn0029814	CG15765	-0.766117	3.7951	0.00885691	0.0733716
FBgn0051374	sals	-0.749218	4.60199	0.00888356	0.073541
FBgn0038311	CG14864	-1.73966	-0.951068	0.0089087	0.0736461
FBgn0033864	CG18368	-1.72859	-0.532786	0.0089087	0.0736461
FBgn0032693	Cyp310a1	1.05188	1.73459	0.00893774	0.0738346
FBgn0052040	CG32040	-0.97835	1.53211	0.00895613	0.0738909
FBgn0036553	CG17027	-0.805234	2.80643	0.00896882	0.0738909
FBgn0034221	CG10764	-1.99196	-1.36883	0.00897576	0.0738909
FBgn0038894	Jhbp16	-1.90219	-1.06973	0.00897576	0.0738909
FBgn0259712	CG42366	-1.89063	-0.807408	0.00897576	0.0738909
FBgn0029175	sotv	0.733403	5.409	0.0090043	0.0740743
FBgn0015561	unpg	2.32232	-0.535666	0.00901537	0.0740809
FBgn0027339	jim	-0.717618	6.64497	0.00901762	0.0740809
FBgn0037447	Neurochondrin	-0.743159	4.7211	0.00902603	0.0740986
FBgn0038440	Gr89a	5.2229	-1.42729	0.00913591	0.0745868
FBgn0036962	CG17122	5.21682	-1.35658	0.00913591	0.0745868
FBgn0046887	Gr98b	5.16178	-1.82392	0.00913591	0.0745868
FBgn0085248	CG34219	5.15869	-0.911951	0.00913591	0.0745868
FBgn0010258	Rbp4	5.04385	-1.28784	0.00913591	0.0745868
FBgn0036583	CG13055	5.04205	-1.36771	0.00913591	0.0745868
FBgn0038986	sit	-3.048	-1.59525	0.00913591	0.0745868
FBgn0037086	CG7202	-2.58644	-1.75673	0.00913591	0.0745868
FBgn0040571	CG17193	-1.03594	0.974141	0.00920303	0.075083
FBgn0265254	lncRNA:CR44268	-1.23735	0.149455	0.00923057	0.0752558
FBgn0015609	CadN	-0.727136	5.47324	0.00925249	0.0752791
FBgn0266356	lncRNA:CR45004	-1.33042	0.268735	0.00925506	0.0752791
FBgn0036923	CG17732	-1.27302	0.0811652	0.00925506	0.0752791
FBgn0000533	ea	0.725154	5.67593	0.00925886	0.0752791
FBgn0267104	CG45544	-1.15288	0.582766	0.00929334	0.0754558
FBgn0262881	Mtkl	-1.09491	0.728255	0.00929334	0.0754558
FBgn0039768	CG15533	0.779129	3.93672	0.00931835	0.0755779
FBgn0005636	nvy	-0.96362	1.4618	0.00932114	0.0755779
FBgn0003975	vg	-0.908143	2.11363	0.00933029	0.0756002
FBgn0261046	Dscam3	-0.840224	3.14296	0.00934211	0.0756442
FBgn0030817	CG4991	0.708695	8.44907	0.00941222	0.0761284
FBgn0031777	CG9154	-0.919321	1.63061	0.00941476	0.0761284
FBgn0267505	pre-rRNA:CR45845	-0.796352	3.20297	0.0094289	0.0761907
FBgn0260639	?Tub23C	0.720897	6.1252	0.00944528	0.0762256
FBgn0023542	Nmd3	-0.715545	6.11564	0.00944611	0.0762256
FBgn0042630	Sox21b	-1.13878	0.879888	0.00945682	0.0762601
FBgn0031574	TTLL4B	0.834965	2.92169	0.00948697	0.0764512
FBgn0259184	CG42288	-1.09271	0.930486	0.00957016	0.0770691
FBgn0027843	CAH2	-0.720332	5.54983	0.0096225	0.0774379
FBgn0015336	CG15865	-0.873287	2.32155	0.00966438	0.0777183
FBgn0051721	Trim9	-0.815656	2.87552	0.00967439	0.0777183
FBgn0039736	CG7912	-0.976862	1.48918	0.00967703	0.0777183
FBgn0036689	CG7730	0.716425	6.1454	0.00968885	0.0777604
FBgn0033752	CG8569	0.736341	4.85766	0.00974339	0.0781451
FBgn0029837	Tsp5D	-0.916085	1.88158	0.00977295	0.0783292
FBgn0039415	CG6142	1.69123	0.109814	0.00978539	0.0783475
FBgn0264907	CG44098	-0.805659	3.26763	0.00979046	0.0783475
FBgn0036750	CG6034	-1.10448	0.692518	0.00979509	0.0783475
FBgn0025700	CG5885	-0.70999	6.3456	0.00981558	0.0783913
FBgn0035791	CG8539	-0.741141	3.95	0.00982089	0.0783913
FBgn0036353	CG10171	0.73178	4.97835	0.00982818	0.0783913
FBgn0036688	Fit2	0.71533	6.11651	0.00982915	0.0783913
FBgn0040725	CG13946	-5.60697	-0.811055	0.00983368	0.0783913
FBgn0032815	CG10462	0.710411	6.95592	0.0098414	0.0784001
FBgn0038868	Ddrgk1	-0.723342	4.99674	0.00985489	0.0784547
FBgn0028504	CG12182	0.802297	3.17099	0.00987817	0.0785873
FBgn0031974	CG12560	0.759132	3.98247	0.00995547	0.079149
FBgn0034197	Cda9	1.9054	-0.0933027	0.00996894	0.0791498
FBgn0013811	Dhc62B	1.90141	0.140743	0.00996894	0.0791498
FBgn0034580	Cht8	-0.79326	3.23692	0.0100528	0.0797618
FBgn0030844	ppk23	1.35859	0.75997	0.0101047	0.08012
FBgn0036754	ais	-0.720843	4.99583	0.0102429	0.0811616
FBgn0011556	?Try	0.792135	3.28386	0.0102534	0.0811906
FBgn0264291	Det	0.746689	4.19847	0.0103585	0.0819185
FBgn0031248	CG11912	-1.32537	0.0874979	0.0103592	0.0819185
FBgn0030040	CG15347	-0.718806	5.25457	0.0103903	0.08211
FBgn0034605	Ugt49C1	-0.776352	3.22357	0.0104016	0.0821143
FBgn0011693	Pdh	-0.7319	4.42731	0.0104048	0.0821143
FBgn0026598	Apc2	0.703503	6.91903	0.0104274	0.0822379
FBgn0031579	CG15422	-0.84923	2.28991	0.0104391	0.082276
FBgn0020248	stet	0.706493	6.54432	0.0104549	0.0823451
FBgn0051798	CG31798	-1.48122	-0.53695	0.0104915	0.0824842
FBgn0267696	lncRNA:CR46032	-1.45613	-0.357324	0.0104915	0.0824842
FBgn0053639	CG33639	-1.07931	0.687539	0.0104934	0.0824842
FBgn0038719	CG16727	-0.722379	5.07813	0.0105129	0.0825719
FBgn0033296	Mal-A7	0.704492	7.0897	0.0105241	0.0825719
FBgn0000635	Fas2	-0.70848	5.88876	0.0105255	0.0825719
FBgn0267726	CG46059	-0.908886	1.45816	0.0105338	0.0825824
FBgn0000405	CycB	0.695277	11.3077	0.0105787	0.0828679
FBgn0034923	Upf3	-0.709817	5.41549	0.0105842	0.0828679
FBgn0038390	Rbf2	0.708473	6.36518	0.0106072	0.0829931
FBgn0086365	Orct2	-1.05856	1.02447	0.0106358	0.0831619
FBgn0029895	CG14441	-0.708059	5.61083	0.0106995	0.0836042
FBgn0037574	Coq2	0.720913	5.20725	0.0107431	0.0838896
FBgn0259716	Nepl6	0.766065	3.73253	0.0107966	0.084252
FBgn0029942	CG2059	0.713123	5.50296	0.0108074	0.0842803
FBgn0000542	ec	-0.788062	3.04755	0.0108647	0.0846717
FBgn0000359	Cp36	0.695923	7.54099	0.0109702	0.0854374
FBgn0030051	spirit	0.863552	2.26751	0.0110099	0.0856903
FBgn0027934	?-Est4a?	1.75299	-0.586287	0.0110289	0.0857822
FBgn0034179	CG6805	0.718023	5.20845	0.0110417	0.085825
FBgn0035917	Zasp66	-0.694278	7.70017	0.0110753	0.0860298
FBgn0085638	CG41378	0.713001	5.27921	0.0110834	0.0860365
FBgn0030611	CG15027	-0.747135	3.53704	0.0112373	0.0871738
FBgn0040056	CG17698	0.696331	6.94093	0.0112589	0.0872841
FBgn0030666	CG12708	-1.16453	0.73754	0.0113402	0.0878568
FBgn0263199	Galk	-0.693624	6.85386	0.011383	0.0881306
FBgn0035697	CG10163	0.875275	1.79465	0.0114562	0.0886399
FBgn0031760	Tsp26A	0.793961	3.36744	0.0114757	0.0887328
FBgn0033093	CG3270	-0.727705	4.20179	0.0115366	0.0891453
FBgn0267753	lncRNA:CR46084	1.63565	-0.0257474	0.01157	0.0893449
FBgn0259226	CG42326	-1.16101	0.424476	0.0115799	0.0893631
FBgn0036935	CG14186	0.78065	3.3909	0.011592	0.0893983
FBgn0265823	lncRNA:CR44612	-1.35166	-0.189787	0.0116506	0.0897912
FBgn0265967	lncRNA:CR44754	-0.942322	1.2246	0.0116636	0.0898329
FBgn0033079	Fmo-2	-0.708027	5.05202	0.01169	0.0899783
FBgn0031378	CG15362	0.736788	4.2995	0.0118151	0.0908816
FBgn0052104	CG32104	0.715308	5.03867	0.0119345	0.0917408
FBgn0034919	NdufAF3	-0.786978	2.89363	0.0119585	0.0918293
FBgn0034733	CG4752	0.69759	5.94693	0.0119616	0.0918293
FBgn0027553	NELF-B	0.702336	5.45243	0.0119899	0.0919805
FBgn0264489	CG43897	-0.684408	8.84316	0.0119968	0.0919805
FBgn0020415	Idgf2	-0.69596	5.89515	0.0120367	0.0921741
FBgn0003719	tld	1.44455	0.252698	0.0120454	0.0921741
FBgn0001311	kkv	-1.25066	0.255193	0.0120454	0.0921741
FBgn0037916	CG5342	1.91987	-0.375036	0.0120966	0.0923867
FBgn0035167	Gr61a	-1.57529	-0.937979	0.0120966	0.0923867
FBgn0037662	CG11997	-1.52576	-0.558029	0.0120966	0.0923867
FBgn0004859	ci	-0.703516	4.96743	0.0122708	0.0936569
FBgn0038799	VGlut2	1.01781	1.67514	0.0123591	0.0941843
FBgn0031703	Acsf2	-0.705255	4.76893	0.0123737	0.0941843
FBgn0032424	CG17010	-1.42092	-0.2518	0.0123741	0.0941843
FBgn0082997	snoRNA:?28S-1232	-1.34171	-0.375353	0.0123741	0.0941843
FBgn0031697	CG14024	1.4418	0.582795	0.0123797	0.0941843
FBgn0259978	vlc	0.68388	7.55594	0.0125228	0.095212
FBgn0033827	CG17047	2.32931	-0.415782	0.0125797	0.0955039
FBgn0035147	Gale	-0.687527	6.07631	0.0125843	0.0955039
FBgn0051207	CG31207	-0.876748	2.39114	0.0126002	0.0955039
FBgn0032613	Nepl9	-0.841287	2.11175	0.0126012	0.0955039
FBgn0050055	lncRNA:CR30055	-0.691536	5.59233	0.012603	0.0955039
FBgn0035943	CG5653	2.6332	-0.508011	0.0126742	0.0955039
FBgn0038715	CG7333	2.6221	-1.01593	0.0126742	0.0955039
FBgn0031861	CG17375	2.61933	-0.766272	0.0126742	0.0955039
FBgn0035286	CG13924	2.55668	-0.865215	0.0126742	0.0955039
FBgn0053200	VepD	-2.27611	-1.41043	0.0126742	0.0955039
FBgn0030940	CG15040	-2.15303	-1.74907	0.0126742	0.0955039
FBgn0004898	fd96Cb	-2.11727	-1.31495	0.0126742	0.0955039
FBgn0083037	snoRNA:?18S-525b	-2.11226	-0.700073	0.0126742	0.0955039
FBgn0051065	ppk31	-2.11024	-1.16001	0.0126742	0.0955039
FBgn0030931	Xrcc2	0.750682	3.84889	0.0127517	0.0960268
FBgn0031955	CG14535	-0.851641	2.06944	0.0128568	0.0967574
FBgn0083068	CG33947	0.785861	3.02327	0.0128813	0.0968797
FBgn0040322	GNBP2	-0.768092	2.92309	0.0128899	0.0968826
FBgn0002284	Pros?6	0.680058	7.68249	0.0129446	0.0972327
FBgn0052532	CG32532	-1.76595	-0.836757	0.0129735	0.0973874
FBgn0259789	zld	-0.677041	8.62087	0.0129928	0.0974708
FBgn0015278	Pi3K68D	0.67969	7.68823	0.0130491	0.0978313
FBgn0058100	CR40100	-2.13743	-1.54854	0.013165	0.0983882
FBgn0266620	lncRNA:CR45127	-2.10274	-0.646077	0.013165	0.0983882
FBgn0051010	CG31010	-2.01209	-1.32695	0.013165	0.0983882
FBgn0041246	Gr32a	-2.01137	-1.30764	0.013165	0.0983882
FBgn0267667	asRNA:CR46005	-1.88501	-1.33649	0.013165	0.0983882
FBgn0264904	asRNA:CR44095	2.06461	-0.913964	0.0132061	0.0984695
FBgn0050065	CG30065	-1.79824	-1.16828	0.0132061	0.0984695
FBgn0037698	CG16779	-0.711867	4.44775	0.0132074	0.0984695
FBgn0286788	Orc1	0.677265	7.99164	0.0132091	0.0984695
FBgn0024989	CG3777	-0.939814	1.32373	0.0132324	0.0985808
FBgn0032973	CG6675	0.884118	2.11934	0.0132806	0.0988782
FBgn0028542	NimB4	0.894125	1.90088	0.0132942	0.098917
FBgn0038818	Nep4	-0.733062	3.42219	0.0133072	0.0989513
FBgn0031091	Phf7	0.683069	6.47982	0.0133232	0.0990084
FBgn0263995	cpo	-0.688099	5.70662	0.0133625	0.0992379
FBgn0030237	CG15209	-0.724847	3.95345	0.013423	0.0996112
FBgn0004057	G6pd	-0.695029	4.74084	0.0134296	0.0996112
FBgn0003495	spz	0.680807	6.71427	0.0134521	0.0997156
FBgn0050049	CG30049	0.959183	1.97368	0.0134916	0.0999456
FBgn0003117	pnr	-1.03511	1.06968	0.013515	0.100057
FBgn0052311	zormin	-0.677725	6.88247	0.0135835	0.100501
FBgn0024321	NK7.1	-0.723494	3.98203	0.0137804	0.101894
FBgn0033297	Mal-A8	0.678656	6.90078	0.0137975	0.101942
FBgn0036046	Ilp2	-1.04085	0.745213	0.0138127	0.101942
FBgn0052121	tono	-1.04023	1.09723	0.0138127	0.101942
FBgn0031422	PIG-Wa	0.771903	3.06407	0.0138214	0.101943
FBgn0003087	pim	0.676747	7.00886	0.0138903	0.102387
FBgn0037203	slif	0.672242	7.80749	0.0139608	0.102843
FBgn0039286	dan	-1.51885	0.411044	0.0139853	0.102959
FBgn0031774	CG9147	0.714319	4.2489	0.0140041	0.103002
FBgn0010504	kermit	-0.692721	4.78406	0.0140086	0.103002
FBgn0031745	rau	-0.832573	2.23524	0.0140346	0.103129
FBgn0265039	lncRNA:CR44156	1.4808	0.157602	0.0140865	0.103382
FBgn0263986	cd	-1.28013	-0.153198	0.0140865	0.103382
FBgn0030796	CG4829	-0.730575	3.43306	0.0141234	0.103589
FBgn0037754	CG8500	-0.759606	2.87266	0.0141473	0.1037
FBgn0035231	Pcyt2	-0.793454	2.61029	0.0141734	0.103827
FBgn0051248	CG31248	-0.877954	1.64101	0.0142048	0.103993
FBgn0038426	mRpS33	-0.704254	4.11575	0.0142234	0.104065
FBgn0033121	Cyp6u1	0.682416	5.83559	0.0142395	0.104118
FBgn0039178	CG6356	0.853664	2.35105	0.0142579	0.104189
FBgn0034538	CG16799	-0.712835	3.92351	0.0143145	0.104537
FBgn0037174	Jhbp6	0.979925	1.67403	0.0143236	0.104539
FBgn0031320	CG5126	0.692574	5.19804	0.0143507	0.104672
FBgn0004597	CycC	0.698335	4.69079	0.014415	0.105077
FBgn0264386	Ca-?1T	-0.693561	4.85154	0.0144326	0.10514
FBgn0052681	CG32681	0.847894	2.51215	0.0144723	0.105365
FBgn0050008	CG30008	-0.678817	5.54412	0.014526	0.10569
FBgn0050085	Rif1	0.667713	8.1197	0.0145614	0.105883
FBgn0038774	CG5023	-0.691187	4.65318	0.0146028	0.106119
FBgn0035099	CG6845	-0.755923	2.88662	0.0146746	0.106575
FBgn0003930	snRNA:U4:39B	-0.664383	9.06441	0.0146891	0.106615
FBgn0028534	CG7916	0.682159	5.9181	0.0147722	0.107122
FBgn0087002	apolpp	-0.662514	12.0036	0.0147774	0.107122
FBgn0035049	Mmp1	-0.700907	4.59431	0.0147937	0.107122
FBgn0002773	Mlc2	-0.66404	8.6451	0.0147951	0.107122
FBgn0038701	CG18493	-0.687844	5.12639	0.0148277	0.107293
FBgn0026878	CG4325	-1.14007	0.110937	0.0148471	0.107367
FBgn0032775	CG17544	-0.67638	5.73057	0.0148581	0.107381
FBgn0287608	lncRNA:CR46477	-1.75539	-0.674447	0.0148701	0.107402
FBgn0004656	fs(1)h	-0.663087	9.02428	0.0148867	0.107457
FBgn0038524	sll	0.684046	5.38043	0.0150836	0.108811
FBgn0004403	RpS14a	-0.661315	8.59869	0.0151801	0.109441
FBgn0262018	CadN2	-0.812122	2.17317	0.0151915	0.109457
FBgn0033690	EndoG	0.697033	4.66756	0.0152195	0.109591
FBgn0026060	Mipp2	-0.860884	1.74202	0.0152618	0.109829
FBgn0050159	CG30159	0.676081	5.58459	0.0152731	0.109844
FBgn0032720	mRpL13	0.713039	3.99604	0.0153034	0.109974
FBgn0030067	Rbm13	-0.663498	6.97366	0.0153097	0.109974
FBgn0083027	snoRNA:?18S-531	-0.668868	6.61176	0.015392	0.110443
FBgn0001208	Hn	-0.66822	6.15726	0.0153937	0.110443
FBgn0038672	CG6005	0.695181	4.74142	0.0154104	0.110449
FBgn0010434	cora	-0.663959	7.06208	0.0154132	0.110449
FBgn0037166	CG11426	-0.753846	2.78386	0.0154372	0.110554
FBgn0031081	Nep3	-0.707381	3.84964	0.0155481	0.110856
FBgn0033696	Cyp6g2	0.754142	2.93595	0.015576	0.110856
FBgn0031834	CG13766	0.691145	4.77462	0.0156055	0.110856
FBgn0010414	SerT	-0.883271	1.84348	0.0156106	0.110856
FBgn0051514	asRNA:CR31514	-1.25893	0.142228	0.0156321	0.110856
FBgn0033395	Cyp4p2	0.799083	2.92094	0.0156472	0.110856
FBgn0030189	CG2909	0.702286	4.12116	0.0156493	0.110856
FBgn0003997	hid	-0.711278	3.69196	0.0156938	0.110856
FBgn0036139	CG6216	5.08516	-1.45586	0.0157323	0.110856
FBgn0000337	cn	5.07676	-1.86385	0.0157323	0.110856
FBgn0085489	CG34460	5.0754	-1.41689	0.0157323	0.110856
FBgn0052971	CG32971	5.02629	-1.78022	0.0157323	0.110856
FBgn0054011	CG34011	5.01994	-1.56457	0.0157323	0.110856
FBgn0264005	Hmx	5.01757	-1.29924	0.0157323	0.110856
FBgn0047092	lncRNA:CR32730	5.014	-1.5037	0.0157323	0.110856
FBgn0263088	lncRNA:CR43356	5.014	-1.62965	0.0157323	0.110856
FBgn0030260	CG1537	5.0136	-1.21402	0.0157323	0.110856
FBgn0031849	CG11327	5.00767	-1.04833	0.0157323	0.110856
FBgn0038708	Scs?2	5.00687	-1.35862	0.0157323	0.110856
FBgn0262141	CG42867	4.96754	-1.02558	0.0157323	0.110856
FBgn0037570	CG11693	4.95601	-1.78227	0.0157323	0.110856
FBgn0263512	Vsx2	4.94453	-1.47164	0.0157323	0.110856
FBgn0053003	CG33003	4.94312	-1.17645	0.0157323	0.110856
FBgn0011277	HLH4C	4.94131	-1.75713	0.0157323	0.110856
FBgn0263650	lncRNA:CR43641	-2.84549	-1.79966	0.0157323	0.110856
FBgn0051269	CG31269	-2.8452	-1.762	0.0157323	0.110856
FBgn0267115	lncRNA:CR45555	-2.47722	-1.69434	0.0157323	0.110856
FBgn0020306	dom	-0.65654	10.4522	0.015742	0.110859
FBgn0267296	lncRNA:CR45732	1.58211	-0.329332	0.0157989	0.111194
FBgn0020279	lig	-0.657319	8.74585	0.0158469	0.111465
FBgn0039633	Bicra	-0.659028	7.95509	0.0158778	0.111616
FBgn0034707	MED16	0.680969	5.05074	0.0159149	0.111733
FBgn0037726	Dhc1	-0.898775	1.74116	0.0159257	0.111733
FBgn0051321	CG31321	-0.864883	1.44297	0.0159281	0.111733
FBgn0035644	PolE2	0.680105	5.36802	0.0159322	0.111733
FBgn0031401	papi	-0.666097	5.83209	0.0159582	0.111849
FBgn0030798	CG13003	-0.742478	3.14079	0.0160254	0.112253
FBgn0052792	ppk8	-1.34894	-0.738401	0.016136	0.112961
FBgn0052218	lncRNA:CR32218	-0.707829	3.70917	0.0161582	0.11305
FBgn0030813	CG4949	0.668913	5.84844	0.0162353	0.113522
FBgn0264495	gpp	-0.655158	8.12713	0.0163345	0.114149
FBgn0036725	CG18265	-0.984122	1.1841	0.0164384	0.114807
FBgn0031064	CG12531	-0.717057	3.48575	0.0164997	0.115167
FBgn0259171	Pde9	-0.681958	4.62724	0.0165564	0.115495
FBgn0005695	gcl	0.654696	7.91378	0.0166302	0.115941
FBgn0037941	CG12594	1.01667	0.884983	0.0167032	0.116272
FBgn0038470	CG18213	0.662418	6.33071	0.0167065	0.116272
FBgn0051072	Lerp	0.657781	6.72916	0.0167071	0.116272
FBgn0036320	CG10943	-0.759547	2.43346	0.0167194	0.116289
FBgn0002579	RpL36	-0.650887	9.47758	0.0167334	0.116318
FBgn0031196	Cluap1	-1.57914	-0.869723	0.0167556	0.116332
FBgn0260997	CG42598	1.58198	-0.124004	0.0167712	0.116332
FBgn0052006	CG32006	-1.26135	-0.213362	0.0167712	0.116332
FBgn0039167	CG17786	-0.738939	2.77392	0.0167746	0.116332
FBgn0026077	Gasp	-0.837211	1.78539	0.0168593	0.116758
FBgn0243516	Vrp1	0.655864	6.88248	0.0168654	0.116758
FBgn0015527	peng	-0.653596	7.18569	0.0168657	0.116758
FBgn0052512	CG32512	-0.677366	5.48482	0.0170109	0.117564
FBgn0058469	lncRNA:CR40469	-0.810099	3.67346	0.0170156	0.117564
FBgn0030004	CG10958	-0.783975	2.22906	0.0170156	0.117564
FBgn0085298	CG34269	-1.18685	0.0244872	0.0170218	0.117564
FBgn0032901	sky	-0.731803	3.01437	0.017103	0.118055
FBgn0052557	Mco4	-0.81625	2.10005	0.0171779	0.118503
FBgn0086758	chinmo	-0.722237	3.42612	0.0171987	0.118578
FBgn0035270	CG13933	0.704119	4.50181	0.0172331	0.118746
FBgn0037229	flip	1.27329	0.363369	0.0173099	0.119206
FBgn0038756	CG4783	-0.735759	2.60366	0.0174306	0.119967
FBgn0287187	mRpS5	0.655516	6.62118	0.0174702	0.12017
FBgn0034270	PIG-A	0.692914	3.84272	0.017548	0.120585
FBgn0041087	wun2	0.657397	6.34003	0.0175509	0.120585
FBgn0032202	REPTOR-BP	-0.67426	4.37949	0.0176125	0.120938
FBgn0005564	Shal	-0.726374	3.3243	0.0176358	0.121028
FBgn0011695	EbpIII	-0.650945	7.05436	0.0176764	0.121184
FBgn0042627	FASN2	-0.652277	6.7986	0.0176986	0.121184
FBgn0085391	trv	-0.712998	3.64249	0.0177008	0.121184
FBgn0053805	His-?:CR33805	1.71729	-0.67579	0.0177106	0.121184
FBgn0031485	CG9643	-0.673186	4.37374	0.0177112	0.121184
FBgn0050197	CG30197	-0.66918	5.00146	0.0177265	0.121184
FBgn0259482	Mob3	0.667586	5.35577	0.0177302	0.121184
FBgn0029879	APC7	-0.649202	6.94719	0.0177505	0.121252
FBgn0051106	CG31106	0.710738	3.55189	0.0177949	0.121394
FBgn0069973	CG40485	-0.786279	2.25945	0.0178004	0.121394
FBgn0035481	scrape	-0.727173	3.32448	0.017802	0.121394
FBgn0035398	Cht7	0.96282	1.5585	0.0178355	0.121542
FBgn0264894	CG44085	-0.655486	6.12091	0.0178443	0.121542
FBgn0039478	Nep5	1.49531	-0.037198	0.0180328	0.122756
FBgn0033250	CG14762	-0.669603	5.12907	0.0180511	0.12281
FBgn0032157	Etl1	0.645757	7.89164	0.0181423	0.12336
FBgn0051704	CG31704	1.27536	0.367356	0.0182693	0.124146
FBgn0053502	CG33502	1.30825	0.15662	0.0182889	0.124146
FBgn0033969	Pgm2b	0.773577	2.28703	0.0182895	0.124146
FBgn0039530	Tusp	-0.733417	2.96828	0.0183215	0.124228
FBgn0001230	Hsp68	0.7069	3.79446	0.0183225	0.124228
FBgn0052483	CG32483	-0.718599	3.12039	0.0184365	0.12493
FBgn0030157	CG1468	-0.671494	4.47268	0.0184745	0.125115
FBgn0025820	JTBR	0.724277	3.53746	0.0185299	0.125337
FBgn0264834	lncRNA:CR44042	-1.31482	-0.733783	0.0185936	0.125337
FBgn0063667	meep	2.11723	-0.947555	0.0186117	0.125337
FBgn0265918	lncRNA:CR44707	-1.77704	-1.44642	0.0186117	0.125337
FBgn0034601	CG4286	-1.60999	-1.29445	0.0186117	0.125337
FBgn0029907	Atx-1	-2.58441	-1.45072	0.0186237	0.125337
FBgn0266851	lncRNA:CR45312	-2.42838	-1.72029	0.0186237	0.125337
FBgn0082928	snoRNA:CD33a	-2.34201	-1.20782	0.0186237	0.125337
FBgn0031000	Muc18B	-2.3378	-1.78315	0.0186237	0.125337
FBgn0082990	snoRNA:?28S-2263	-2.33359	-1.64743	0.0186237	0.125337
FBgn0039106	CG10301	-2.13779	-1.69342	0.0186237	0.125337
FBgn0262111	f	-1.00723	0.601168	0.0186404	0.125378
FBgn0085412	kmr	-0.652315	5.67648	0.0186835	0.125596
FBgn0038693	unc79	-0.697726	3.82531	0.018716	0.125744
FBgn0040734	BomS5	-0.860966	2.05428	0.0188556	0.12661
FBgn0030959	CG6961	0.654529	5.70763	0.0188775	0.126685
FBgn0267252	G?30A	-0.643152	7.0092	0.0189291	0.126959
FBgn0264827	asRNA:CR44035	-0.964814	0.590632	0.0189623	0.127024
FBgn0029830	Grip	0.687082	4.13208	0.0189669	0.127024
FBgn0003892	ptc	-0.806602	2.19975	0.0189709	0.127024
FBgn0029990	CG2233	-0.638605	8.6133	0.0190142	0.127241
FBgn0052529	Hers	-0.646503	6.56652	0.0190341	0.127272
FBgn0054003	NimB3	1.3077	0.956409	0.0190403	0.127272
FBgn0264908	pHCl-1	-0.669735	4.4696	0.0190851	0.127499
FBgn0033474	CG1407	0.664885	5.07005	0.0191032	0.127548
FBgn0031600	CG3652	0.668752	4.93262	0.0191791	0.127983
FBgn0263200	Galt	-0.664384	4.4843	0.0191996	0.128048
FBgn0003507	srp	-0.65847	4.94655	0.0193117	0.128609
FBgn0003380	Sh	-0.655709	5.35069	0.019313	0.128609
FBgn0003082	phr	0.664646	4.97618	0.0193163	0.128609
FBgn0262598	mtsh	-1.7693	-1.19649	0.0193693	0.128727
FBgn0035823	eIF4E5	-1.75071	-1.2733	0.0193693	0.128727
FBgn0031935	CG13793	-0.784305	2.67998	0.0193694	0.128727
FBgn0032728	Tango6	0.660999	5.10882	0.0193807	0.128727
FBgn0033520	Prx6b	-0.760492	2.39753	0.0193884	0.128727
FBgn0266916	Cenp-C	0.638821	7.88793	0.0194592	0.129125
FBgn0029819	Usp30	0.645943	6.17696	0.0195365	0.129565
FBgn0036184	PCID2	0.662425	4.87537	0.0195642	0.129676
FBgn0266884	lncRNA:CR45345	-1.16982	0.336897	0.0196363	0.130081
FBgn0083032	snoRNA:?18S-525g	-2.16811	-1.38832	0.0197322	0.130643
FBgn0033051	Strica	0.693992	3.6757	0.0197443	0.13065
FBgn0037958	CG6962	0.649023	5.81388	0.0197968	0.130917
FBgn0264748	CG44006	-0.89207	1.22921	0.0198067	0.130917
FBgn0025621	CG16989	0.646804	5.98541	0.0198321	0.131012
FBgn0033652	ths	-0.68973	3.93125	0.0199606	0.131787
FBgn0083035	snoRNA:?18S-525d	-1.54076	0.0905598	0.0199926	0.131851
FBgn0033730	Cpr49Ag	-1.51599	-0.510234	0.0199926	0.131851
FBgn0267336	Glut4EF	-0.64314	5.86677	0.0200775	0.132197
FBgn0002576	lz	-0.943451	0.688288	0.0200871	0.132197
FBgn0264500	lncRNA:CR43899	1.0712	0.339398	0.0200898	0.132197
FBgn0035948	CG5644	-1.00618	0.578518	0.0200898	0.132197
FBgn0010401	Os-C	-0.735911	2.91477	0.0201435	0.132477
FBgn0029172	Fad2	-0.633957	7.97395	0.0201559	0.132485
FBgn0032820	Fbp	-0.642015	5.87021	0.0201714	0.132513
FBgn0035254	CG7974	-0.646922	5.17623	0.020253	0.132976
FBgn0003357	Jon99Ciii	-0.632785	8.08692	0.0203132	0.133297
FBgn0033739	Dyb	0.646387	5.84713	0.0203461	0.133439
FBgn0065046	snoRNA:CD11c	-0.633322	7.82837	0.020387	0.133633
FBgn0260386	mtg	-0.860124	2.41958	0.0205214	0.13444
FBgn0026393	Or43b	0.741387	2.92163	0.0205752	0.134718
FBgn0003390	shf	-0.707922	3.3816	0.0206246	0.134966
FBgn0002733	E(spl)m?-HLH	-0.969946	0.775838	0.0207267	0.13556
FBgn0263510	nclb	-0.639978	5.68545	0.020806	0.136003
FBgn0000179	bi	-0.847389	1.73616	0.0208596	0.136278
FBgn0040985	osi	-0.635802	6.22306	0.0209092	0.136527
FBgn0037798	CG12817	-1.36947	-0.578508	0.0209884	0.136893
FBgn0032824	CG13962	1.33671	0.552229	0.0209884	0.136893
FBgn0040005	CG17883	0.638503	6.40766	0.0210282	0.137077
FBgn0033421	CG1888	0.651471	5.23479	0.0210659	0.137247
FBgn0024285	Srp54	0.630929	7.45116	0.0211029	0.137412
FBgn0035311	CR15821	-1.17871	-0.187786	0.0211587	0.1377
FBgn0029864	CG15894	-0.807369	2.09869	0.0212075	0.137942
FBgn0036665	CG13024	-0.924995	1.14779	0.021265	0.13824
FBgn0038466	CG8907	-0.653986	4.64923	0.0213733	0.138868
FBgn0033919	CG8547	-0.635481	5.98993	0.0214742	0.139349
FBgn0038952	CG7069	-0.859937	1.28903	0.021495	0.139349
FBgn0033133	Tsp42Ek	1.56538	-0.320858	0.0215082	0.139349
FBgn0003002	opa	-1.5469	-0.407917	0.0215082	0.139349
FBgn0263412	lncRNA:CR43458	1.53006	-0.413157	0.0215082	0.139349
FBgn0036988	CG5262	0.646632	5.18658	0.0215179	0.139349
FBgn0038815	CG5466	0.653944	5.0733	0.0215439	0.139441
FBgn0031698	Ncoa6	-0.626167	8.4647	0.0215835	0.13962
FBgn0050016	CG30016	0.93765	1.61937	0.0215986	0.139642
FBgn0039946	ATbp	-0.678176	3.69785	0.0217373	0.140405
FBgn0262476	CG43066	-0.659212	4.45616	0.0217404	0.140405
FBgn0011293	a10	-0.733993	2.85621	0.0217625	0.140471
FBgn0024734	PRL-1	0.656965	4.78541	0.0217882	0.140506
FBgn0035495	CG14989	-0.645915	4.993	0.0217916	0.140506
FBgn0031628	CG3294	-0.748784	2.11089	0.0218362	0.140717
FBgn0027617	CG5808	0.651317	4.87443	0.0218828	0.14094
FBgn0052196	CG32196	-0.83122	1.61112	0.0220083	0.141662
FBgn0266801	CG45263	-0.676708	3.82708	0.0220187	0.141662
FBgn0028563	sut1	0.629601	6.74768	0.0220356	0.141694
FBgn0086347	Myo31DF	-0.628529	6.66055	0.022101	0.142037
FBgn0031294	IA-2	-0.62519	7.57392	0.022166	0.142377
FBgn0037911	CG10898	0.650018	4.8495	0.0222103	0.142584
FBgn0004183	snRNA:U1:82Eb	-0.655419	4.35909	0.0224167	0.143832
FBgn0035598	CG4669	1.24538	0.699251	0.0224395	0.143899
FBgn0000426	SmF	-0.629893	5.82794	0.0225396	0.144463
FBgn0050382	Pros?1R	0.753883	2.05047	0.022568	0.144567
FBgn0037000	ZnT77C	0.673587	4.00699	0.0226104	0.14476
FBgn0031111	Obp19c	-0.650286	4.1923	0.0226657	0.145036
FBgn0000047	Act88F	-0.651028	4.52845	0.0226851	0.145081
FBgn0031098	CG17068	0.63339	5.90451	0.0227128	0.145159
FBgn0085451	htk	-0.624112	7.15493	0.0227217	0.145159
FBgn0043455	CG5986	-0.62746	6.06675	0.0227347	0.145164
FBgn0000212	brm	-0.621024	8.09556	0.022778	0.145362
FBgn0033723	CG13155	-0.665745	3.81042	0.0228302	0.145491
FBgn0034459	TTLL6A	-1.0291	0.681997	0.0228415	0.145491
FBgn0004552	Akh	1.07359	1.05527	0.0228482	0.145491
FBgn0033215	Dgat2	-1.21709	0.042894	0.0228598	0.145491
FBgn0045474	Gr77a	-1.14817	0.390844	0.0228598	0.145491
FBgn0250819	CG33521	-0.633176	5.51118	0.0228839	0.145567
FBgn0003687	Tbp	0.630991	6.06377	0.0229743	0.146063
FBgn0050105	CG30105	0.691121	3.81143	0.0229869	0.146065
FBgn0259237	CG42335	0.743344	3.17733	0.023003	0.146089
FBgn0038257	smp-30	-0.634737	5.24565	0.0230309	0.146187
FBgn0037836	CG14692	-0.796572	1.85965	0.0231003	0.14655
FBgn0035097	CG13405	-1.65613	-0.951469	0.0231337	0.146635
FBgn0052409	CG32409	-0.625137	6.10975	0.0231386	0.146635
FBgn0266450	Kr-h1	-0.669284	3.78027	0.023152	0.146642
FBgn0043575	PGRP-SC2	0.665893	4.26719	0.0231693	0.146673
FBgn0030693	sordd1	0.625403	6.44643	0.0232839	0.147243
FBgn0033033	scaf	0.810007	2.59596	0.0232842	0.147243
FBgn0050104	NT5E-2	-0.668992	3.66839	0.0232974	0.147248
FBgn0000592	Est-6	-0.623014	6.33996	0.0234483	0.148076
FBgn0053696	CNMaR	-0.864467	1.4739	0.0234536	0.148076
FBgn0032311	CG12517	1.05106	0.98615	0.0235127	0.14837
FBgn0051323	CG31323	-0.773124	2.32399	0.0235531	0.148547
FBgn0039234	Nct	0.622489	6.73832	0.0236586	0.149105
FBgn0015010	Ag5r	-0.625199	5.95272	0.0236672	0.149105
FBgn0265038	asRNA:CR44155	0.938531	0.944974	0.0236945	0.149105
FBgn0031571	bark	-0.62585	5.86585	0.0237074	0.149105
FBgn0052076	Alg10	0.639617	5.07276	0.0237173	0.149105
FBgn0053556	form3	-0.636112	5.18602	0.0237205	0.149105
FBgn0034165	CG6435	-0.838539	1.63627	0.0237298	0.149105
FBgn0039479	CG14257	-0.874577	1.86125	0.0237601	0.149216
FBgn0010114	hig	-0.649052	4.31432	0.023797	0.149369
FBgn0264503	CG43902	-0.695888	3.06273	0.0238204	0.149436
FBgn0264750	CG44008	-0.630329	5.33787	0.023834	0.149442
FBgn0019972	Drice	0.623582	6.38844	0.0238806	0.149655
FBgn0052982	CG32982	-0.698406	3.05742	0.0239497	0.150009
FBgn0085397	Fili	-0.851106	1.61135	0.0240479	0.150544
FBgn0029970	Nek2	0.624838	6.28483	0.0240782	0.150654
FBgn0032814	CG10366	0.633247	5.326	0.0241091	0.150697
FBgn0085414	dpr12	-0.679799	3.4114	0.0241105	0.150697
FBgn0285949	RpL31	-0.613246	9.28765	0.024145	0.150833
FBgn0038296	Kpc1	0.624015	6.21987	0.0242133	0.15118
FBgn0032149	CG4036	-0.697951	2.608	0.0242978	0.151627
FBgn0259150	OtopLc	-0.793719	2.38417	0.024371	0.152004
FBgn0266095	lncRNA:CR44832	-1.07264	0.427687	0.0245533	0.153061
FBgn0037759	CG8526	0.718222	3.21717	0.024571	0.15309
FBgn0039870	Snrnp59	0.630096	5.34277	0.0246045	0.153219
FBgn0039788	Rpt6R	1.68961	-0.0176742	0.0246477	0.153407
FBgn0004861	ph-p	-0.662642	3.86878	0.0247655	0.153991
FBgn0067905	Dso2	-0.643897	4.13786	0.0247676	0.153991
FBgn0037520	CG18268	-0.813387	1.67875	0.0247959	0.154085
FBgn0033539	Git	0.618074	6.52591	0.0248206	0.154085
FBgn0036767	CG16775	-0.68292	3.06492	0.0248436	0.154085
FBgn0051274	CG31274	2.25013	-0.619477	0.0248478	0.154085
FBgn0036881	Cpr76Bd	-1.60871	0.346896	0.0248478	0.154085
FBgn0033692	wash	0.640759	4.96804	0.0248819	0.154216
FBgn0005771	noc	-0.646626	4.28137	0.0249106	0.154313
FBgn0036107	galla-2	0.653834	4.34904	0.0250308	0.154976
FBgn0038966	pinta	-0.639171	4.21308	0.0250724	0.155153
FBgn0032741	Sidpn	-0.952401	0.901799	0.0251582	0.155603
FBgn0004649	yl	-0.608136	10.9745	0.0251776	0.155641
FBgn0023395	Chd3	0.613169	7.23551	0.02525	0.155941
FBgn0015033	Cyp4d8	0.686712	3.5389	0.0252525	0.155941
FBgn0087040	?Tub67C	0.609808	8.46292	0.0253295	0.156335
FBgn0033475	CG12129	0.6235	5.94047	0.0254004	0.156675
FBgn0040778	CG17977	0.706864	3.25165	0.0254149	0.156675
FBgn0035192	galene	-1.03815	0.46958	0.0254254	0.156675
FBgn0032744	Ttc19	-0.669983	3.30221	0.0254376	0.156675
FBgn0036024	CG18180	-0.621475	5.01802	0.0256757	0.15806
FBgn0029825	CG12728	0.620656	5.64511	0.0258318	0.158938
FBgn0003701	thr	0.608879	7.82209	0.0258501	0.158968
FBgn0035122	mRpL17	0.636931	4.59364	0.025872	0.15902
FBgn0033438	Mmp2	-0.650641	4.14652	0.0259275	0.159148
FBgn0083983	mRpL34	0.704395	2.96103	0.0259563	0.159148
FBgn0032981	CG3635	0.922287	1.54595	0.0259618	0.159148
FBgn0035444	CG12012	0.645216	4.37603	0.0259654	0.159148
FBgn0035844	CG13676	-0.80845	1.54743	0.0259686	0.159148
FBgn0033766	Nup188	0.609959	7.43999	0.0259735	0.159148
FBgn0261549	rdgA	-0.611193	6.73941	0.0259955	0.159153
FBgn0085242	CG34213	0.74199	2.51254	0.0260011	0.159153
FBgn0010287	Trf	0.650366	4.07186	0.026117	0.159779
FBgn0052204	CG32204	1.13792	0.927768	0.026196	0.16018
FBgn0087035	AGO2	-0.60555	8.21617	0.0262497	0.160425
FBgn0039911	CG1909	-0.685693	2.99479	0.026337	0.160876
FBgn0086698	frtz	0.62115	5.53718	0.0263904	0.161119
FBgn0030066	Uros1	0.644985	4.04589	0.0264231	0.1612
FBgn0033935	Sin1	0.618346	5.6796	0.0264541	0.1612
FBgn0004117	Tm2	-0.6085	6.84738	0.0264574	0.1612
FBgn0032485	CG9426	0.611991	6.56265	0.0264645	0.1612
FBgn0032052	PIG-U	0.619748	5.54986	0.0264718	0.1612
FBgn0036763	TrpRS-m	0.613011	6.31349	0.0265473	0.161577
FBgn0003942	RpS27A	-0.602546	10.0223	0.026599	0.161745
FBgn0051245	CG31245	-1.77824	-1.28188	0.0266022	0.161745
FBgn0031250	Ent1	0.74404	2.72837	0.026792	0.162545
FBgn0035187	Trhn	1.58579	-0.0984404	0.0267941	0.162545
FBgn0034796	CG3700	0.636571	4.30108	0.026838	0.162545
FBgn0031023	CG14200	-0.602609	8.44821	0.0269082	0.162545
FBgn0038431	CG10405	-1.23824	-0.117302	0.026912	0.162545
FBgn0024234	gbb	-0.646549	3.9197	0.0269332	0.162545
FBgn0262734	eIF4H1	-0.602233	8.5167	0.0269396	0.162545
FBgn0032536	Ance-3	-0.693648	3.20732	0.0269537	0.162545
FBgn0283440	solo	-0.698545	2.66057	0.0269739	0.162545
FBgn0267241	lncRNA:CR45681	4.94012	-1.14327	0.0270909	0.162545
FBgn0051614	His-?:CR31614	4.9223	-1.66655	0.0270909	0.162545
FBgn0040601	CG13643	4.87537	-1.09352	0.0270909	0.162545
FBgn0038018	Tim17a1	4.87209	-1.77908	0.0270909	0.162545
FBgn0033283	CG11635	4.86842	-0.898526	0.0270909	0.162545
FBgn0035669	CG6592	4.85864	-1.24074	0.0270909	0.162545
FBgn0037114	Cpr78E	4.84849	-1.45022	0.0270909	0.162545
FBgn0053155	CG33155	4.79936	-1.81078	0.0270909	0.162545
FBgn0267041	asRNA:CR45485	4.79523	-1.78139	0.0270909	0.162545
FBgn0038775	CG17199	4.78779	-1.81477	0.0270909	0.162545
FBgn0267178	lncRNA:CR45618	4.77386	-1.7238	0.0270909	0.162545
FBgn0040355	CG3526	-3.27655	-1.79431	0.0270909	0.162545
FBgn0003377	Sgs7	-3.27655	-0.656697	0.0270909	0.162545
FBgn0037850	CG14695	-2.46686	-1.32855	0.0270909	0.162545
FBgn0264506	lncRNA:CR43905	-2.46686	-1.43285	0.0270909	0.162545
FBgn0266853	lncRNA:CR45314	-2.46686	-1.80657	0.0270909	0.162545
FBgn0267452	asRNA:CR45802	-2.45219	-1.83844	0.0270909	0.162545
FBgn0003366	sev	-0.632182	4.71131	0.027133	0.162688
FBgn0036842	Ugt316A1	0.607398	6.90477	0.0271422	0.162688
FBgn0024361	Tsp2A	-0.66295	3.70165	0.0271853	0.162786
FBgn0086604	side-VIII	-0.69882	2.92982	0.0271954	0.162786
FBgn0039896	yellow-h	0.996389	1.12732	0.0271998	0.162786
FBgn0038236	Cyp313a1	0.622963	5.08201	0.0272375	0.16293
FBgn0034689	CG2921	0.614234	5.81797	0.0273714	0.163648
FBgn0262636	dati	-0.699684	2.70922	0.027465	0.164125
FBgn0050271	CG30271	-1.12696	0.410161	0.0275075	0.164295
FBgn0039761	CG18404	-0.649571	4.59597	0.0276559	0.165099
FBgn0039564	Nep7	-0.732597	2.1445	0.0277027	0.165254
FBgn0031894	CG4496	0.637241	4.3395	0.0277193	0.165254
FBgn0030688	CG8952	-0.619848	4.95915	0.0277239	0.165254
FBgn0000032	Acph-1	0.603944	6.85297	0.0278238	0.165692
FBgn0060296	pain	-0.644063	4.03971	0.0278253	0.165692
FBgn0020378	Sp1	-0.749849	2.28775	0.0278706	0.165815
FBgn0270928	VAChT	-0.640789	4.19512	0.0278791	0.165815
FBgn0260446	GABA-B-R1	-0.715368	2.50561	0.027888	0.165815
FBgn0036787	CG4306	0.762584	2.25757	0.0279463	0.166078
FBgn0038039	CG5196	0.612851	5.62135	0.0280131	0.166392
FBgn0287184	FASN3	-0.598409	8.16126	0.0280708	0.166637
FBgn0030438	CG15721	0.60982	5.80086	0.0280826	0.166637
FBgn0001258	Ldh	-0.685092	2.94219	0.0281314	0.166843
FBgn0011648	Mad	0.6006	7.53347	0.0281493	0.166866
FBgn0039252	CG11771	0.601844	6.9895	0.0282711	0.167175
FBgn0004404	RpS14b	-0.599184	7.22508	0.0282897	0.167175
[truncated: 9,839 more rows]

## Sheet: BP_HT
Category	Term	Count	%	PValue	Genes	List Total	Pop Hits	Pop Total	Fold Enrichment	Bonferroni	Benjamini	FDR
GOTERM_BP_DIRECT	GO:0006334~nucleosome assembly	58	4.28677	1.21557e-38	FBGN0053897, FBGN0053865, FBGN0053816, FBGN0053834	961	100	12975	7.83091	1.82578e-35	1.82578e-35	1.80634e-35
GOTERM_BP_DIRECT	GO:0006325~chromatin organization	43	3.17812	1.22134e-15	FBGN0029755, FBGN0053897, FBGN0025682, FBGN0053865, FBGN0053868	961	140	12975	4.14691	1.83431e-12	9.17224e-13	9.07453e-13
GOTERM_BP_DIRECT	GO:0045910~negative regulation of DNA recombination	18	1.33038	1.09968e-14	FBGN0053816, FBGN0053834	961	24	12975	10.1262	1.65088e-11	5.50575e-12	5.4471e-12
GOTERM_BP_DIRECT	GO:0006396~RNA processing	36	2.66075	1.26454e-12	FBGN0083041, FBGN0083040, FBGN0263486, FBGN0082999, FBGN0025630, FBGN0083049, FBGN0082971, FBGN0082972, FBGN0083048, FBGN0083047, FBGN0082970, FBGN0083000, FBGN0083042, FBGN0086671, FBGN0086024, FBGN0259936, FBGN0083050, FBGN0086048, FBGN0086665, FBGN0086601, FBGN0263479, FBGN0086669, FBGN0053082, FBGN0263477, FBGN0082968, FBGN0025881, FBGN0082969, FBGN0082966, FBGN0082967, FBGN0263474, FBGN00830…	961	122	12975	3.98407	1.89935e-09	4.74833e-10	4.69775e-10
GOTERM_BP_DIRECT	GO:0070828~heterochromatin organization	18	1.33038	2.48401e-12	FBGN0053865, FBGN0024183	961	30	12975	8.10094	3.73099e-09	7.46197e-10	7.38248e-10
GOTERM_BP_DIRECT	GO:0051276~chromosome organization	18	1.33038	3.21991e-07	FBGN0030994, FBGN0053816	961	56	12975	4.33979	0.000483513	6.909e-05	6.8354e-05
GOTERM_BP_DIRECT	GO:0030261~chromosome condensation	18	1.33038	3.21991e-07	FBGN0053816, FBGN0053834	961	56	12975	4.33979	0.000483513	6.909e-05	6.8354e-05
GOTERM_BP_DIRECT	GO:0007526~larval somatic muscle development	18	1.33038	4.27536e-07	FBGN0053865, FBGN0000320	961	57	12975	4.26365	0.000641953	8.02699e-05	7.94148e-05
GOTERM_BP_DIRECT	GO:0006508~proteolysis	69	5.09978	4.93688e-06	FBGN0058160, FBGN0051928, FBGN0036015, FBGN0020906, FBGN0028949, FBGN0052064, FBGN0050083, FBGN0031249, FBGN0031805, FBGN0031808, FBGN0035886, FBGN0035887, FBGN0015316, FBGN0039609, FBGN0010425, FBGN0031406, FBGN0034439, FBGN0011832, FBGN0036022, FBGN0037230, FBGN0039778, FBGN0039777, FBGN0034440, FBGN0002926, FBGN0085319, FBGN0086408, FBGN0029827, FBGN0031058, FBGN0033873, FBGN0051926, FBGN00316…	961	530	12975	1.75775	0.00738778	0.00082391	0.000815133
GOTERM_BP_DIRECT	GO:0007305~vitelline membrane formation involved in chorion-containing eggshell formation	8	0.591279	2.56731e-05	FBGN0086265, FBGN0086266, FBGN0014076, FBGN0003980, FBGN0040949, FBGN0003979, FBGN0039709, FBGN0085362	961	14	12975	7.71518	0.0378275	0.0038561	0.00381503
GOTERM_BP_DIRECT	GO:0031507~heterochromatin formation	19	1.40429	4.66513e-05	FBGN0053816, FBGN0022238, FBGN0001325	961	86	12975	2.9829	0.0676732	0.00615563	0.00609005
GOTERM_BP_DIRECT	GO:0000244~spliceosomal tri-snRNP complex assembly	9	0.665188	4.91794e-05	FBGN0003938, FBGN0043022, FBGN0263018, FBGN0003934, FBGN0041717, FBGN0003935, FBGN0043021, FBGN0003933, FBGN0003931	961	20	12975	6.0757	0.0712069	0.00615563	0.00609005
GOTERM_BP_DIRECT	GO:0045087~innate immune response	23	1.69993	6.09024e-05	FBGN0040653, FBGN0041579, FBGN0044812, FBGN0043578, FBGN0043576, FBGN0033483, FBGN0040736, FBGN0040735, FBGN0035806, FBGN0025583, FBGN0000320, FBGN0261560, FBGN0031959, FBGN0041581, FBGN0004240, FBGN0035379, FBGN0041183, FBGN0028396, FBGN0010388, FBGN0014865, FBGN0035207, FBGN0031701	961	120	12975	2.5878	0.0874188	0.00703657	0.00696161
GOTERM_BP_DIRECT	GO:0009617~response to bacterium	13	0.960828	7.34547e-05	FBGN0040653, FBGN0041579, FBGN0044812, FBGN0040736, FBGN0025583, FBGN0004047, FBGN0261560, FBGN0003980, FBGN0004240, FBGN0028396, FBGN0010388, FBGN0014865, FBGN0031701	961	45	12975	3.90045	0.104464	0.00788064	0.0077967
GOTERM_BP_DIRECT	GO:0007304~chorion-containing eggshell formation	11	0.813008	0.000201969	FBGN0052642, FBGN0014464, FBGN0036938, FBGN0052644, FBGN0038011, FBGN0003980, FBGN0000490, FBGN0010383, FBGN0000427, FBGN0039709, FBGN0030439	961	36	12975	4.12548	0.261688	0.0202238	0.0200084
GOTERM_BP_DIRECT	GO:0000353~formation of quadruple SL/U4/U5/U6 snRNP	7	0.517369	0.000289128	FBGN0003938, FBGN0043022, FBGN0003934, FBGN0003935, FBGN0043021, FBGN0003933, FBGN0003931	961	14	12975	6.75078	0.352303	0.0271419	0.0268527
GOTERM_BP_DIRECT	GO:0050830~defense response to Gram-positive bacterium	13	0.960828	0.000472031	FBGN0035806, FBGN0041579, FBGN0283437, FBGN0043576, FBGN0038973, FBGN0041581, FBGN0033367, FBGN0010388, FBGN0014865, FBGN0034407, FBGN0040736, FBGN0031701	961	54	12975	3.25038	0.507942	0.0406562	0.0402231
GOTERM_BP_DIRECT	GO:0050896~response to stimulus	10	0.739098	0.000487224	FBGN0033979, FBGN0013772, FBGN0013773, FBGN0037896, FBGN0036995, FBGN0010269, FBGN0033302, FBGN0035934, FBGN0015714, FBGN0004569	961	33	12975	4.09138	0.519049	0.0406562	0.0402231
GOTERM_BP_DIRECT	GO:0048513~animal organ development	11	0.813008	0.000634972	FBGN0004456, FBGN0264442, FBGN0284408, FBGN0004652, FBGN0261800, FBGN0264089, FBGN0267033, FBGN0033483, FBGN0283451, FBGN0033654, FBGN0040318	961	41	12975	3.62237	0.614815	0.0501962	0.0496615
GOTERM_BP_DIRECT	GO:0042381~hemolymph coagulation	5	0.369549	0.00163713	FBGN0283437, FBGN0033367, FBGN0032773, FBGN0001114, FBGN0266569	961	8	12975	8.43848	0.91465	0.117094	0.115847
GOTERM_BP_DIRECT	GO:0006986~response to unfolded protein	5	0.369549	0.00163713	FBGN0013276, FBGN0013277, FBGN0013275	961	8	12975	8.43848	0.91465	0.117094	0.115847
GOTERM_BP_DIRECT	GO:0002376~immune system process	7	0.517369	0.00189526	FBGN0044812, FBGN0031857, FBGN0028396, FBGN0030925, FBGN0034537, FBGN0028988, FBGN0031701	961	19	12975	4.97426	0.94212	0.129394	0.128016
GOTERM_BP_DIRECT	GO:0006952~defense response	9	0.665188	0.00228766	FBGN0040653, FBGN0041579, FBGN0025583, FBGN0052283, FBGN0035434, FBGN0010388, FBGN0014865, FBGN0040736, FBGN0040735	961	33	12975	3.68224	0.967935	0.149394	0.147803
GOTERM_BP_DIRECT	GO:0007602~phototransduction	11	0.813008	0.00271544	FBGN0037167, FBGN0085387, FBGN0027106, FBGN0019940, FBGN0265274, FBGN0001263, FBGN0035934, FBGN0037163, FBGN0004646	961	49	12975	3.03096	0.983162	0.166716	0.16494
GOTERM_BP_DIRECT	GO:0035080~heat shock-mediated polytene chromosome puffing	5	0.369549	0.0027749	FBGN0013276, FBGN0013277, FBGN0013275	961	9	12975	7.50087	0.984605	0.166716	0.16494
GOTERM_BP_DIRECT	GO:0006629~lipid metabolic process	16	1.18256	0.00293974	FBGN0039476, FBGN0039475, FBGN0039474, FBGN0039430, FBGN0039755, FBGN0039754, FBGN0039472, FBGN0051091, FBGN0039470, FBGN0031533, FBGN0014906, FBGN0024740, FBGN0051683, FBGN0051871, FBGN0033799	961	92	12975	2.3481	0.98799	0.169826	0.168017
GOTERM_BP_DIRECT	GO:0051085~chaperone cofactor-dependent protein refolding	9	0.665188	0.00339963	FBGN0013276, FBGN0013277, FBGN0052641, FBGN0013275, FBGN0260484	961	35	12975	3.47183	0.993994	0.18912	0.187106
GOTERM_BP_DIRECT	GO:0019731~antibacterial humoral response	7	0.517369	0.00546536	FBGN0041579, FBGN0261560, FBGN0041581, FBGN0004240, FBGN0010388, FBGN0014865, FBGN0040736	961	23	12975	4.10917	0.999734	0.293177	0.290054
GOTERM_BP_DIRECT	GO:0007156~homophilic cell adhesion via plasma membrane adhesion molecules	11	0.813008	0.00646721	FBGN0265045, FBGN0284408, FBGN0039431, FBGN0001085, FBGN0010473, FBGN0038247, FBGN0028482, FBGN0267728, FBGN0001083, FBGN0039709, FBGN0010238	961	55	12975	2.70031	0.999941	0.324547	0.32109
GOTERM_BP_DIRECT	GO:0030198~extracellular matrix organization	8	0.591279	0.0064823	FBGN0000299, FBGN0261800, FBGN0039430, FBGN0016075, FBGN0086408, FBGN0286071, FBGN0050418, FBGN0263038	961	31	12975	3.48427	0.999943	0.324547	0.32109
GOTERM_BP_DIRECT	GO:0031640~killing of cells of another organism	6	0.443459	0.00834041	FBGN0004431, FBGN0053470, FBGN0004429, FBGN0014865, FBGN0004427, FBGN0004425	961	18	12975	4.50052	0.999997	0.391478	0.387308
GOTERM_BP_DIRECT	GO:0007306~egg chorion assembly	6	0.443459	0.00834041	FBGN0029696, FBGN0002926, FBGN0041252, FBGN0051926, FBGN0000427, FBGN0032126	961	18	12975	4.50052	0.999997	0.391478	0.387308
GOTERM_BP_DIRECT	GO:0006697~ecdysone biosynthetic process	5	0.369549	0.00911159	FBGN0003312, FBGN0003486, FBGN0004959, FBGN0000449, FBGN0262112	961	12	12975	5.62565	0.999999	0.414715	0.410298
GOTERM_BP_DIRECT	GO:0030335~positive regulation of cell migration	6	0.443459	0.0106423	FBGN0264089, FBGN0033483, FBGN0264273, FBGN0011259, FBGN0284221, FBGN0266084	961	19	12975	4.26365	1	0.470137	0.465129
GOTERM_BP_DIRECT	GO:0042417~dopamine metabolic process	4	0.295639	0.0112723	FBGN0283437, FBGN0033367, FBGN0261363, FBGN0005626	961	7	12975	7.71518	1	0.470305	0.465296
GOTERM_BP_DIRECT	GO:0061061~muscle structure development	4	0.295639	0.0112723	FBGN0265991, FBGN0034151, FBGN0086906, FBGN0041789	961	7	12975	7.71518	1	0.470305	0.465296
GOTERM_BP_DIRECT	GO:0009408~response to heat	12	0.886918	0.0119356	FBGN0013276, FBGN0013277, FBGN0044812, FBGN0035113, FBGN0013275, FBGN0034335, FBGN0028707, FBGN0028396, FBGN0035934, FBGN0031701	961	69	12975	2.3481	1	0.484521	0.47936
GOTERM_BP_DIRECT	GO:0007622~rhythmic behavior	5	0.369549	0.0124018	FBGN0023076, FBGN0039298, FBGN0014396, FBGN0016076, FBGN0053988	961	13	12975	5.19291	1	0.490196	0.484974
GOTERM_BP_DIRECT	GO:0016042~lipid catabolic process	12	0.886918	0.0146583	FBGN0039476, FBGN0039475, FBGN0039474, FBGN0004047, FBGN0031533, FBGN0024740, FBGN0004914, FBGN0033799, FBGN0039472, FBGN0051091, FBGN0039470	961	71	12975	2.28195	1	0.560226	0.554258
GOTERM_BP_DIRECT	GO:0001666~response to hypoxia	8	0.591279	0.0149195	FBGN0013276, FBGN0013277, FBGN0013275, FBGN0043791, FBGN0261612, FBGN0037292	961	36	12975	3.00035	1	0.560226	0.554258
GOTERM_BP_DIRECT	GO:0046689~response to mercury ion	3	0.221729	0.0155993	FBGN0025454, FBGN0028396, FBGN0262146	961	3	12975	13.5016	1	0.571467	0.565379
GOTERM_BP_DIRECT	GO:0071711~basement membrane organization	5	0.369549	0.0163635	FBGN0000299, FBGN0261800, FBGN0016075, FBGN0002526, FBGN0267348	961	14	12975	4.82199	1	0.58519	0.578957
GOTERM_BP_DIRECT	GO:0010038~response to metal ion	4	0.295639	0.0170534	FBGN0062412, FBGN0002869, FBGN0053192, FBGN0038790	961	8	12975	6.75078	1	0.595679	0.589334
GOTERM_BP_DIRECT	GO:0044419~biological process involved in interspecies interaction between organisms	6	0.443459	0.0200482	FBGN0053533, FBGN0016675, FBGN0053532, FBGN0040503, FBGN0040502, FBGN0031910	961	22	12975	3.68224	1	0.684371	0.677081
GOTERM_BP_DIRECT	GO:0001700~embryonic development via the syncytial blastoderm	9	0.665188	0.0207575	FBGN0014343, FBGN0003486, FBGN0053542, FBGN0030350, FBGN0004959, FBGN0284221, FBGN0000615, FBGN0004956, FBGN0022238	961	47	12975	2.58541	1	0.692839	0.685458
GOTERM_BP_DIRECT	GO:0050829~defense response to Gram-negative bacterium	16	1.18256	0.0222372	FBGN0261800, FBGN0033483, FBGN0038973, FBGN0033980, FBGN0004429, FBGN0004956, FBGN0004427, FBGN0004425, FBGN0035806, FBGN0029765, FBGN0031857, FBGN0004431, FBGN0004240, FBGN0010388, FBGN0014865, FBGN0035813	961	115	12975	1.87848	1	0.726094	0.718359
GOTERM_BP_DIRECT	GO:0010496~intercellular transport	4	0.295639	0.0241927	FBGN0085387, FBGN0027106, FBGN0265274, FBGN0004646	961	9	12975	6.00069	1	0.757028	0.748964
GOTERM_BP_DIRECT	GO:0046839~phospholipid dephosphorylation	4	0.295639	0.0241927	FBGN0037167, FBGN0037163	961	9	12975	6.00069	1	0.757028	0.748964
GOTERM_BP_DIRECT	GO:0006032~chitin catabolic process	5	0.369549	0.0264411	FBGN0020416, FBGN0034582, FBGN0022702, FBGN0250907, FBGN0022700	961	16	12975	4.21924	1	0.810501	0.801867
GOTERM_BP_DIRECT	GO:0035006~melanization defense response	6	0.443459	0.0286409	FBGN0283437, FBGN0053533, FBGN0058160, FBGN0033483, FBGN0053532, FBGN0033367	961	24	12975	3.37539	1	0.840908	0.831951
GOTERM_BP_DIRECT	GO:0009636~response to toxic substance	6	0.443459	0.0286409	FBGN0010041, FBGN0013277, FBGN0033817, FBGN0053470, FBGN0031010	961	24	12975	3.37539	1	0.840908	0.831951
GOTERM_BP_DIRECT	GO:0006768~biotin metabolic process	3	0.221729	0.0296725	FBGN0040069, FBGN0052750, FBGN0052751	961	4	12975	10.1262	1	0.840908	0.831951
GOTERM_BP_DIRECT	GO:0140961~cellular detoxification of metal ion	3	0.221729	0.0296725	FBGN0002869, FBGN0053192, FBGN0038790	961	4	12975	10.1262	1	0.840908	0.831951
GOTERM_BP_DIRECT	GO:0008152~metabolic process	7	0.517369	0.031966	FBGN0029765, FBGN0004431, FBGN0053223, FBGN0004429, FBGN0035813, FBGN0004427, FBGN0004425	961	33	12975	2.86397	1	0.876905	0.867564
GOTERM_BP_DIRECT	GO:0009253~peptidoglycan catabolic process	4	0.295639	0.0326942	FBGN0035806, FBGN0043578, FBGN0043576	961	10	12975	5.40062	1	0.876905	0.867564
GOTERM_BP_DIRECT	GO:0045595~regulation of cell differentiation	4	0.295639	0.0326942	FBGN0263353, FBGN0003300, FBGN0000490, FBGN0004583	961	10	12975	5.40062	1	0.876905	0.867564
GOTERM_BP_DIRECT	GO:0007601~visual perception	10	0.739098	0.0343925	FBGN0000120, FBGN0013972, FBGN0005664, FBGN0037896, FBGN0019940, FBGN0001263, FBGN0000206, FBGN0036260, FBGN0004569, FBGN0004227	961	61	12975	2.21337	1	0.906272	0.896618
GOTERM_BP_DIRECT	GO:0008039~synaptic target recognition	7	0.517369	0.0413684	FBGN0264442, FBGN0034718, FBGN0010473, FBGN0011259, FBGN0052373, FBGN0004956, FBGN0035539	961	35	12975	2.70031	1	1	0.990007
GOTERM_BP_DIRECT	GO:0046680~response to DDT	4	0.295639	0.0425367	FBGN0053503, FBGN0033065, FBGN0025454, FBGN0031182	961	11	12975	4.90966	1	1	0.990007
GOTERM_BP_DIRECT	GO:0001755~neural crest cell migration	3	0.221729	0.047051	FBGN0264273, FBGN0011259, FBGN0284221	961	5	12975	8.10094	1	1	0.990007
GOTERM_BP_DIRECT	GO:0006520~amino acid metabolic process	5	0.369549	0.0472436	FBGN0003189, FBGN0000075, FBGN0039094, FBGN0050446, FBGN0039052	961	19	12975	3.55304	1	1	0.990007
GOTERM_BP_DIRECT	GO:0042335~cuticle development	4	0.295639	0.0536784	FBGN0034382, FBGN0003486, FBGN0000075, FBGN0031646	961	12	12975	4.50052	1	1	0.990007
GOTERM_BP_DIRECT	GO:0034446~substrate adhesion-dependent cell spreading	4	0.295639	0.0536784	FBGN0004456, FBGN0261800, FBGN0002526, FBGN0267348	961	12	12975	4.50052	1	1	0.990007
GOTERM_BP_DIRECT	GO:0042438~melanin biosynthetic process	4	0.295639	0.0536784	FBGN0004034, FBGN0033367, FBGN0261363, FBGN0030925	961	12	12975	4.50052	1	1	0.990007
GOTERM_BP_DIRECT	GO:0007411~axon guidance	20	1.4782	0.0647049	FBGN0034194, FBGN0039431, FBGN0261800, FBGN0010473, FBGN0031461, FBGN0284221, FBGN0267728, FBGN0002526, FBGN0261963, FBGN0267348, FBGN0001325, FBGN0002873, FBGN0004456, FBGN0003300, FBGN0264089, FBGN0000320, FBGN0264273, FBGN0028482, FBGN0011259, FBGN0041160	961	177	12975	1.5256	1	1	0.990007
GOTERM_BP_DIRECT	GO:0048843~negative regulation of axon extension involved in axon guidance	3	0.221729	0.0671695	FBGN0264273, FBGN0011259, FBGN0284221	961	6	12975	6.75078	1	1	0.990007
GOTERM_BP_DIRECT	GO:0050919~negative chemotaxis	3	0.221729	0.0671695	FBGN0264089, FBGN0264273, FBGN0011259	961	6	12975	6.75078	1	1	0.990007
GOTERM_BP_DIRECT	GO:0046701~insecticide catabolic process	3	0.221729	0.0671695	FBGN0033065, FBGN0025454, FBGN0031182	961	6	12975	6.75078	1	1	0.990007
GOTERM_BP_DIRECT	GO:0046688~response to copper ion	3	0.221729	0.0671695	FBGN0034612, FBGN0053192, FBGN0262146	961	6	12975	6.75078	1	1	0.990007
GOTERM_BP_DIRECT	GO:0045475~locomotor rhythm	9	0.665188	0.0854024	FBGN0023076, FBGN0035023, FBGN0014396, FBGN0265042, FBGN0041188, FBGN0016076, FBGN0050446, FBGN0004956, FBGN0053988	961	62	12975	1.9599	1	1	0.990007
GOTERM_BP_DIRECT	GO:0006644~phospholipid metabolic process	5	0.369549	0.0856346	FBGN0037167, FBGN0036939, FBGN0037163	961	23	12975	2.93512	1	1	0.990007
GOTERM_BP_DIRECT	GO:0016339~calcium-dependent cell-cell adhesion via plasma membrane cell adhesion molecules	5	0.369549	0.0856346	FBGN0053533, FBGN0016675, FBGN0053532, FBGN0038247, FBGN0039709	961	23	12975	2.93512	1	1	0.990007
GOTERM_BP_DIRECT	GO:0160032~Toll receptor ligand protein activation cascade	5	0.369549	0.0856346	FBGN0043576, FBGN0002926, FBGN0034511, FBGN0030925	961	23	12975	2.93512	1	1	0.990007
GOTERM_BP_DIRECT	GO:0070593~dendrite self-avoidance	5	0.369549	0.0856346	FBGN0039431, FBGN0010473, FBGN0264273, FBGN0028482, FBGN0267728	961	23	12975	2.93512	1	1	0.990007
GOTERM_BP_DIRECT	GO:0071526~semaphorin-plexin signaling pathway	3	0.221729	0.0895284	FBGN0264273, FBGN0011259, FBGN0284221	961	7	12975	5.78638	1	1	0.990007
GOTERM_BP_DIRECT	GO:0006020~inositol metabolic process	3	0.221729	0.0895284	FBGN0036551	961	7	12975	5.78638	1	1	0.990007
GOTERM_BP_DIRECT	GO:0048067~cuticle pigmentation	3	0.221729	0.0895284	FBGN0004034, FBGN0003162, FBGN0005626	961	7	12975	5.78638	1	1	0.990007
GOTERM_BP_DIRECT	GO:0050907~detection of chemical stimulus involved in sensory perception	4	0.295639	0.0942608	FBGN0029966, FBGN0035604, FBGN0031209, FBGN0260874	961	15	12975	3.60042	1	1	0.990007
GOTERM_BP_DIRECT	GO:0009887~animal organ morphogenesis	7	0.517369	0.0949778	FBGN0014135, FBGN0284408, FBGN0085376, FBGN0261800, FBGN0004583, FBGN0002526, FBGN0267348	961	43	12975	2.19793	1	1	0.990007
GOTERM_BP_DIRECT	GO:0048609~multicellular organismal reproductive process	7	0.517369	0.0949778	FBGN0250839, FBGN0039298, FBGN0032494, FBGN0020508, FBGN0037889, FBGN0037879, FBGN0038395	961	43	12975	2.19793	1	1	0.990007

## Sheet: CC_HT
Category	Term	Count	%	PValue	Genes	List Total	Pop Hits	Pop Total	Fold Enrichment	Bonferroni	Benjamini	FDR
GOTERM_CC_DIRECT	GO:0000786~nucleosome	81	5.9867	7.38481e-62	FBGN0053897, FBGN0053865, FBGN0053816, FBGN0053868, FBGN0053834	1016	119	13618	9.12342	2.50345e-59	2.50345e-59	2.4296e-59
GOTERM_CC_DIRECT	GO:0005694~chromosome	47	3.47376	5.57571e-19	FBGN0053897, FBGN0039124, FBGN0031018, FBGN0053865, FBGN0267033, FBGN0002715, FBGN0002716, FBGN0011774, FBGN0010228	1016	138	13618	4.56497	1.89017e-16	9.45083e-17	9.17205e-17
GOTERM_CC_DIRECT	GO:0005576~extracellular region	108	7.98226	4.68425e-17	FBGN0058160, FBGN0020508, FBGN0010388, FBGN0014865, FBGN0035328, FBGN0030439, FBGN0010425, FBGN0041579, FBGN0044048, FBGN0002926, FBGN0044047, FBGN0002526, FBGN0003979, FBGN0039098, FBGN0025583, FBGN0053265, FBGN0053542, FBGN0037879, FBGN0036948, FBGN0286071, FBGN0034407, FBGN0040653, FBGN0283437, FBGN0261800, FBGN0037488, FBGN0085249, FBGN0261363, FBGN0250907, FBGN0267348, FBGN0260393, FBGN00415…	1016	620	13618	2.33481	1.58796e-14	5.2932e-15	5.13706e-15
GOTERM_CC_DIRECT	GO:0000228~nuclear chromosome	26	1.92166	1.80407e-15	FBGN0053897, FBGN0040465, FBGN0267033, FBGN0002716	1016	51	13618	6.83318	6.02185e-13	1.52895e-13	1.48385e-13
GOTERM_CC_DIRECT	GO:0035059~RCAF complex	23	1.69993	3.05766e-13	FBGN0053897	1016	47	13618	6.55918	1.03651e-10	2.07309e-11	2.01194e-11
GOTERM_CC_DIRECT	GO:0042600~egg chorion	21	1.55211	2.47018e-12	FBGN0086265, FBGN0086266, FBGN0014464, FBGN0038011, FBGN0051928, FBGN0014076, FBGN0040949, FBGN0000427, FBGN0052642, FBGN0036938, FBGN0052644, FBGN0029696, FBGN0034709, FBGN0030596, FBGN0051926, FBGN0032126, FBGN0032127, FBGN0030439, FBGN0032788, FBGN0032789, FBGN0025390	1016	42	13618	6.70177	8.37376e-10	1.39565e-10	1.35448e-10
GOTERM_CC_DIRECT	GO:0005704~polytene chromosome band	18	1.33038	5.79692e-12	FBGN0053865, FBGN0086558	1016	31	13618	7.7827	1.96516e-09	2.80737e-10	2.72455e-10
GOTERM_CC_DIRECT	GO:0005615~extracellular space	103	7.61271	1.66841e-06	FBGN0058160, FBGN0020508, FBGN0038395, FBGN0028988, FBGN0040637, FBGN0050281, FBGN0050280, FBGN0000299, FBGN0034511, FBGN0015316, FBGN0032338, FBGN0041579, FBGN0044048, FBGN0044047, FBGN0016075, FBGN0004429, FBGN0004427, FBGN0029827, FBGN0004425, FBGN0053542, FBGN0037879, FBGN0035612, FBGN0033799, FBGN0034407, FBGN0032228, FBGN0040653, FBGN0038611, FBGN0265048, FBGN0041581, FBGN0037889, FBGN00411…	1016	864	13618	1.59788	0.00056543	7.06987e-05	6.86132e-05
GOTERM_CC_DIRECT	GO:0005730~nucleolus	47	3.47376	1.96545e-05	FBGN0083041, FBGN0039124, FBGN0083040, FBGN0033485, FBGN0014342, FBGN0039149, FBGN0021995, FBGN0263486, FBGN0029755, FBGN0082999, FBGN0050401, FBGN0004396, FBGN0083006, FBGN0083049, FBGN0082971, FBGN0003062, FBGN0082972, FBGN0083048, FBGN0083047, FBGN0082970, FBGN0083000, FBGN0083042, FBGN0086671, FBGN0086024, FBGN0259936, FBGN0083050, FBGN0086048, FBGN0086665, FBGN0086601, FBGN0034564, FBGN02634…	1016	326	13618	1.93241	0.00664081	0.000740321	0.000718483
GOTERM_CC_DIRECT	GO:0005604~basement membrane	9	0.665188	3.33076e-05	FBGN0284408, FBGN0000299, FBGN0261800, FBGN0050046, FBGN0016075, FBGN0002526, FBGN0001114, FBGN0267348	1016	19	13618	6.34905	0.011228	0.00112913	0.00109582
GOTERM_CC_DIRECT	GO:0060388~vitelline envelope	6	0.443459	4.21341e-05	FBGN0086265, FBGN0003983, FBGN0014076, FBGN0003980, FBGN0003979, FBGN0085362	1016	7	13618	11.4888	0.0141822	0.0012985	0.00126019
GOTERM_CC_DIRECT	GO:0015030~Cajal body	10	0.739098	0.00102622	FBGN0263471, FBGN0263474, FBGN0065057, FBGN0263479, FBGN0261454, FBGN0003062, FBGN0261452, FBGN0263486, FBGN0263487, FBGN0263477	1016	36	13618	3.72321	0.293948	0.0289906	0.0281355
GOTERM_CC_DIRECT	GO:0098552~side of membrane	13	0.960828	0.00409574	FBGN0040069, FBGN0037786, FBGN0032021, FBGN0263236, FBGN0283480, FBGN0261284, FBGN0052750, FBGN0043791, FBGN0032422, FBGN0036986, FBGN0034712, FBGN0010238, FBGN0032900	1016	68	13618	2.56244	0.75125	0.103722	0.100662
GOTERM_CC_DIRECT	GO:0062023~collagen-containing extracellular matrix	9	0.665188	0.0042835	FBGN0000299, FBGN0261800, FBGN0016075, FBGN0038181, FBGN0002526, FBGN0051832, FBGN0034160, FBGN0050281, FBGN0050280	1016	36	13618	3.35089	0.766653	0.103722	0.100662
GOTERM_CC_DIRECT	GO:0005700~polytene chromosome	23	1.69993	0.00731023	FBGN0025682, FBGN0053865, FBGN0003053, FBGN0283451, FBGN0024183, FBGN0002643, FBGN0022238	1016	169	13618	1.82415	0.916863	0.165211	0.160338
GOTERM_CC_DIRECT	GO:0046540~U4/U6 x U5 tri-snRNP complex	8	0.591279	0.0096275	FBGN0003938, FBGN0034564, FBGN0043022, FBGN0003934, FBGN0003935, FBGN0043021, FBGN0003933, FBGN0003931	1016	33	13618	3.24934	0.962354	0.203983	0.197965
GOTERM_CC_DIRECT	GO:0005682~U5 snRNP	6	0.443459	0.0137493	FBGN0003938, FBGN0043022, FBGN0003934, FBGN0003935, FBGN0043021, FBGN0003933	1016	20	13618	4.02106	0.990844	0.274177	0.26609
GOTERM_CC_DIRECT	GO:0005921~gap junction	4	0.295639	0.0173982	FBGN0085387, FBGN0027106, FBGN0265274, FBGN0004646	1016	8	13618	6.70177	0.997394	0.327667	0.318001
GOTERM_CC_DIRECT	GO:0031012~extracellular matrix	20	1.4782	0.0245194	FBGN0034294, FBGN0037552, FBGN0039430, FBGN0038865, FBGN0038611, FBGN0036995, FBGN0035279, FBGN0086408, FBGN0036181, FBGN0263038, FBGN0036619, FBGN0052644, FBGN0005664, FBGN0053265, FBGN0050046, FBGN0286071, FBGN0050418, FBGN0051901, FBGN0025390	1016	157	13618	1.70746	0.999779	0.437478	0.424573
GOTERM_CC_DIRECT	GO:0005789~endoplasmic reticulum membrane	40	2.95639	0.0277322	FBGN0013772, FBGN0260855, FBGN0013773, FBGN0034053, FBGN0033065, FBGN0036992, FBGN0036893, FBGN0086711, FBGN0033980, FBGN0010383, FBGN0035344, FBGN0030350, FBGN0004959, FBGN0038076, FBGN0031182, FBGN0038095, FBGN0003486, FBGN0031726, FBGN0031925, FBGN0025454, FBGN0052641, FBGN0032234, FBGN0035206, FBGN0033302, FBGN0033205, FBGN0031689, FBGN0015714, FBGN0034439, FBGN0034382, FBGN0035790, FBGN02609…	1016	382	13618	1.40351	0.999928	0.470061	0.456194
GOTERM_CC_DIRECT	GO:0005616~larval serum protein complex	3	0.221729	0.0300899	FBGN0002564, FBGN0002565, FBGN0002562	1016	4	13618	10.0527	0.999968	0.485738	0.471409
GOTERM_CC_DIRECT	GO:0000785~chromatin	25	1.84775	0.042018	FBGN0039124, FBGN0030994, FBGN0264562, FBGN0016036, FBGN0004396, FBGN0053816, FBGN0261963, FBGN0053834, FBGN0002643	1016	222	13618	1.50941	1	0.647459	0.62836
GOTERM_CC_DIRECT	GO:0009897~external side of plasma membrane	7	0.517369	0.0975857	FBGN0004456, FBGN0053533, FBGN0016675, FBGN0053532, FBGN0040503, FBGN0040502, FBGN0031910	1016	43	13618	2.18197	1	1	0.973373

## Sheet: MF_HT
Category	Term	Count	%	PValue	Genes	List Total	Pop Hits	Pop Total	Fold Enrichment	Bonferroni	Benjamini	FDR
GOTERM_MF_DIRECT	GO:0030527~structural constituent of chromatin	81	5.9867	1.35e-63	FBGN0053897, FBGN0053865, FBGN0053816, FBGN0053868, FBGN0053834	928	117	12701	9.47522	8.58598e-61	8.58598e-61	8.39698e-61
GOTERM_MF_DIRECT	GO:0046982~protein heterodimerization activity	71	5.2476	7.20868e-28	FBGN0053897, FBGN0004456, FBGN0023076, FBGN0053865, FBGN0000490, FBGN0014342, FBGN0267728, FBGN0010323, FBGN0053868, FBGN0037937, FBGN0000137	928	217	12701	4.47805	4.58472e-25	2.29236e-25	2.2419e-25
GOTERM_MF_DIRECT	GO:0003677~DNA binding	119	8.79527	5.60995e-21	FBGN0017414, FBGN0014343, FBGN0039305, FBGN0085369, FBGN0038490, FBGN0283451, FBGN0002716, FBGN0040318, FBGN0003963, FBGN0000137, FBGN0039283, FBGN0003227, FBGN0053897, FBGN0033748, FBGN0263240, FBGN0002873, FBGN0023076, FBGN0003300, FBGN0004652, FBGN0050401, FBGN0004396, FBGN0004198, FBGN0004394, FBGN0053816, FBGN0010323, FBGN0011774, FBGN0053834, FBGN0050428, FBGN0040465, FBGN0002609, FBGN00386…	928	657	12701	2.47897	3.56793e-18	1.18931e-18	1.16313e-18
GOTERM_MF_DIRECT	GO:0031492~nucleosomal DNA binding	35	2.58684	9.91847e-21	FBGN0053865, FBGN0053816, FBGN0053834	928	70	12701	6.84321	6.30815e-18	1.57704e-18	1.54232e-18
GOTERM_MF_DIRECT	GO:0044877~protein-containing complex binding	25	1.84775	6.12761e-16	FBGN0259145, FBGN0053868, FBGN0261612	928	46	12701	7.43827	4.23661e-13	7.79433e-14	7.62275e-14
GOTERM_MF_DIRECT	GO:0003690~double-stranded DNA binding	19	1.40429	4.9155e-10	FBGN0053816, FBGN0011774, FBGN0053834	928	44	12701	5.91005	3.12626e-07	5.21043e-08	5.09574e-08
GOTERM_MF_DIRECT	GO:0031490~chromatin DNA binding	19	1.40429	3.88726e-09	FBGN0028887, FBGN0053816, FBGN0053834	928	49	12701	5.30698	2.47229e-06	3.53185e-07	3.4541e-07
GOTERM_MF_DIRECT	GO:0016705~oxidoreductase activity, acting on paired donors, with incorporation or reduction of molecular oxygen	24	1.77384	1.19383e-07	FBGN0035790, FBGN0013772, FBGN0013773, FBGN0034053, FBGN0033065, FBGN0033980, FBGN0035344, FBGN0010383, FBGN0004959, FBGN0000449, FBGN0038076, FBGN0031182, FBGN0038095, FBGN0033979, FBGN0003312, FBGN0003486, FBGN0053503, FBGN0031925, FBGN0025454, FBGN0005670, FBGN0031695, FBGN0033302, FBGN0015714, FBGN0031689	928	92	12701	3.57037	7.59247e-05	9.49095e-06	9.28203e-06
GOTERM_MF_DIRECT	GO:0004497~monooxygenase activity	25	1.84775	1.46654e-07	FBGN0013772, FBGN0013773, FBGN0034053, FBGN0033065, FBGN0038731, FBGN0033980, FBGN0010383, FBGN0035344, FBGN0004959, FBGN0038076, FBGN0031182, FBGN0038095, FBGN0003486, FBGN0031925, FBGN0025454, FBGN0033302, FBGN0031689, FBGN0015714, FBGN0035790, FBGN0000449, FBGN0033979, FBGN0003312, FBGN0053503, FBGN0005670, FBGN0031695	928	100	12701	3.42161	9.32675e-05	1.03635e-05	1.01354e-05
GOTERM_MF_DIRECT	GO:0020037~heme binding	29	2.14339	8.11576e-07	FBGN0013772, FBGN0013773, FBGN0034053, FBGN0013972, FBGN0033065, FBGN0033980, FBGN0010383, FBGN0035344, FBGN0004959, FBGN0038076, FBGN0031182, FBGN0038095, FBGN0003486, FBGN0031726, FBGN0032519, FBGN0031925, FBGN0025454, FBGN0033302, FBGN0031689, FBGN0015714, FBGN0035790, FBGN0000449, FBGN0033979, FBGN0003312, FBGN0053503, FBGN0259233, FBGN0005670, FBGN0031695, FBGN0032685	928	140	12701	2.83504	0.000516029	5.16162e-05	5.048e-05
GOTERM_MF_DIRECT	GO:0005506~iron ion binding	30	2.21729	1.65349e-06	FBGN0013772, FBGN0013773, FBGN0034053, FBGN0033065, FBGN0033980, FBGN0010383, FBGN0035344, FBGN0004959, FBGN0038076, FBGN0005626, FBGN0031182, FBGN0038095, FBGN0003486, FBGN0031726, FBGN0031925, FBGN0025454, FBGN0033302, FBGN0031689, FBGN0015714, FBGN0035790, FBGN0036262, FBGN0039755, FBGN0039754, FBGN0039776, FBGN0000449, FBGN0033979, FBGN0003312, FBGN0053503, FBGN0005670, FBGN0031695	928	153	12701	2.68361	0.00105107	9.56018e-05	9.34974e-05
GOTERM_MF_DIRECT	GO:0004252~serine-type endopeptidase activity	38	2.80857	8.37663e-06	FBGN0038211, FBGN0020906, FBGN0050083, FBGN0030776, FBGN0031249, FBGN0003863, FBGN0052523, FBGN0001285, FBGN0035666, FBGN0035886, FBGN0035887, FBGN0015316, FBGN0010425, FBGN0031406, FBGN0039629, FBGN0011832, FBGN0036022, FBGN0039778, FBGN0039777, FBGN0002926, FBGN0015001, FBGN0050090, FBGN0085319, FBGN0263235, FBGN0029827, FBGN0050375, FBGN0051267, FBGN0034507, FBGN0031058, FBGN0003295, FBGN00512…	928	237	12701	2.19445	0.00531339	0.000443961	0.000434189
GOTERM_MF_DIRECT	GO:0008061~chitin binding	25	1.84775	1.17459e-05	FBGN0259748, FBGN0085249, FBGN0037488, FBGN0052284, FBGN0040959, FBGN0022702, FBGN0250907, FBGN0022700, FBGN0050281, FBGN0260393, FBGN0051077, FBGN0036952, FBGN0036953, FBGN0025390, FBGN0020416, FBGN0085353, FBGN0034582, FBGN0039453, FBGN0036361, FBGN0036362, FBGN0027600, FBGN0053265, FBGN0036948, FBGN0035933, FBGN0038629	928	126	12701	2.71556	0.00744259	0.000574645	0.000561996
GOTERM_MF_DIRECT	GO:0005201~extracellular matrix structural constituent	10	0.739098	0.000262808	FBGN0034294, FBGN0052644, FBGN0000299, FBGN0053265, FBGN0003373, FBGN0016075, FBGN0002526, FBGN0036181, FBGN0051901, FBGN0025390	928	31	12701	4.41497	0.153942	0.011939	0.0116762
GOTERM_MF_DIRECT	GO:0017171~serine hydrolase activity	23	1.69993	0.00117086	FBGN0010052, FBGN0036022, FBGN0039778, FBGN0039777, FBGN0020906, FBGN0015001, FBGN0037090, FBGN0039472, FBGN0001114, FBGN0031249, FBGN0003863, FBGN0004047, FBGN0051683, FBGN0010357, FBGN0035206, FBGN0038702, FBGN0035887, FBGN0031653, FBGN0031741, FBGN0031654, FBGN0010425, FBGN0031406, FBGN0034406	928	149	12701	2.11267	0.525314	0.0496444	0.0485516
GOTERM_MF_DIRECT	GO:0004303~estradiol 17-beta-dehydrogenase [NAD(P)+] activity	7	0.517369	0.00176615	FBGN0030731, FBGN0030332, FBGN0038878, FBGN0030073, FBGN0040349, FBGN0262112	928	19	12701	5.04237	0.675108	0.0702044	0.068659
GOTERM_MF_DIRECT	GO:0003676~nucleic acid binding	29	2.14339	0.00315885	FBGN0053897, FBGN0036330, FBGN0053346, FBGN0036833, FBGN0036831, FBGN0021995, FBGN0031764	928	222	12701	1.78787	0.866307	0.118178	0.115577
GOTERM_MF_DIRECT	GO:0030565~snRNA pseudouridylation guide activity	4	0.295639	0.00346553	FBGN0263474, FBGN0263479, FBGN0263486, FBGN0263477	928	5	12701	10.9491	0.890069	0.122449	0.119753
GOTERM_MF_DIRECT	GO:0031072~heat shock protein binding	7	0.517369	0.005111	FBGN0013276, FBGN0013277, FBGN0013275, FBGN0260484	928	23	12701	4.16543	0.96157	0.171084	0.167318
GOTERM_MF_DIRECT	GO:0003796~lysozyme activity	6	0.443459	0.00604639	FBGN0029765, FBGN0004431, FBGN0004429, FBGN0035813, FBGN0004427, FBGN0004425	928	17	12701	4.8305	0.978872	0.183119	0.179088
GOTERM_MF_DIRECT	GO:0004568~chitinase activity	6	0.443459	0.00604639	FBGN0020416, FBGN0034582, FBGN0022702, FBGN0250907, FBGN0004427, FBGN0022700	928	17	12701	4.8305	0.978872	0.183119	0.179088
GOTERM_MF_DIRECT	GO:0045735~nutrient reservoir activity	4	0.295639	0.00655568	FBGN0002564, FBGN0002565, FBGN0000640, FBGN0002562	928	6	12701	9.12428	0.984749	0.189519	0.185347
GOTERM_MF_DIRECT	GO:0004806~triglyceride lipase activity	11	0.813008	0.00971251	FBGN0039476, FBGN0039475, FBGN0039474, FBGN0031533, FBGN0024740, FBGN0051683, FBGN0051871, FBGN0039472, FBGN0051091, FBGN0039470	928	59	12701	2.55171	0.997985	0.268572	0.26266
GOTERM_MF_DIRECT	GO:0106389~ecdysteroid 22-kinase activity	10	0.739098	0.0106726	FBGN0028424, FBGN0031801, FBGN0034480, FBGN0051974, FBGN0051087, FBGN0039325, FBGN0051288, FBGN0051436, FBGN0037936	928	51	12701	2.68361	0.998913	0.282825	0.276599
GOTERM_MF_DIRECT	GO:0017159~pantetheine hydrolase activity	3	0.221729	0.0151898	FBGN0040069, FBGN0052750, FBGN0052751	928	3	12701	13.6864	0.999941	0.337132	0.329711
GOTERM_MF_DIRECT	GO:0016597~amino acid binding	3	0.221729	0.0151898	FBGN0003189, FBGN0030467, FBGN0031110	928	3	12701	13.6864	0.999941	0.337132	0.329711
GOTERM_MF_DIRECT	GO:0008316~structural constituent of vitelline membrane	3	0.221729	0.0151898	FBGN0086266, FBGN0014076, FBGN0085362	928	3	12701	13.6864	0.999941	0.337132	0.329711
GOTERM_MF_DIRECT	GO:0072555~17-beta-ketosteroid reductase (NADPH) activity	4	0.295639	0.0164325	FBGN0030332, FBGN0038878, FBGN0030073	928	8	12701	6.84321	0.999973	0.337132	0.329711
GOTERM_MF_DIRECT	GO:0005243~gap junction channel activity	4	0.295639	0.0164325	FBGN0085387, FBGN0027106, FBGN0265274, FBGN0004646	928	8	12701	6.84321	0.999973	0.337132	0.329711
GOTERM_MF_DIRECT	GO:0000253~3-keto sterol reductase activity	4	0.295639	0.0164325	FBGN0030332, FBGN0038878, FBGN0030073	928	8	12701	6.84321	0.999973	0.337132	0.329711
GOTERM_MF_DIRECT	GO:0072582~17-beta-hydroxysteroid dehydrogenase (NADP+) activity	4	0.295639	0.0164325	FBGN0030332, FBGN0038878, FBGN0030073	928	8	12701	6.84321	0.999973	0.337132	0.329711
GOTERM_MF_DIRECT	GO:0008745~N-acetylmuramoyl-L-alanine amidase activity	4	0.295639	0.0233297	FBGN0035806, FBGN0043578, FBGN0043576	928	9	12701	6.08285	1	0.463678	0.453471
GOTERM_MF_DIRECT	GO:0008083~growth factor activity	6	0.443459	0.0271847	FBGN0014135, FBGN0031959, FBGN0029002, FBGN0000490, FBGN0031461, FBGN0035379	928	24	12701	3.42161	1	0.523924	0.512391
GOTERM_MF_DIRECT	GO:0030563~snRNA 2'-O-ribose methylation guide activity	3	0.221729	0.0289137	FBGN0263471, FBGN0065057, FBGN0261454	928	4	12701	10.2648	1	0.540855	0.52895
GOTERM_MF_DIRECT	GO:0008195~phosphatidate phosphatase activity	4	0.295639	0.0315519	FBGN0037167, FBGN0037163	928	10	12701	5.47457	1	0.565605	0.553154
GOTERM_MF_DIRECT	GO:0042803~protein homodimerization activity	16	1.18256	0.0320154	FBGN0036330, FBGN0040465, FBGN0014343, FBGN0267728, FBGN0000615, FBGN0266569, FBGN0022238, FBGN0000137, FBGN0001089, FBGN0000055, FBGN0030731, FBGN0053558, FBGN0004003, FBGN0000490, FBGN0010323, FBGN0010238	928	122	12701	1.79494	1	0.565605	0.553154
GOTERM_MF_DIRECT	GO:0016491~oxidoreductase activity	21	1.55211	0.033635	FBGN0283437, FBGN0037896, FBGN0038610, FBGN0051809, FBGN0035476, FBGN0053099, FBGN0261363, FBGN0040349, FBGN0039098, FBGN0262112, FBGN0032615, FBGN0030731, FBGN0003486, FBGN0031726, FBGN0030596, FBGN0033367, FBGN0033830, FBGN0038878, FBGN0051810, FBGN0033205	928	177	12701	1.62381	1	0.578159	0.565432
GOTERM_MF_DIRECT	GO:0030246~carbohydrate binding	13	0.960828	0.0349338	FBGN0016675, FBGN0033067, FBGN0034365, FBGN0040503, FBGN0040502, FBGN0261258, FBGN0053533, FBGN0028540, FBGN0053532, FBGN0034511, FBGN0032069, FBGN0001083, FBGN0031910	928	92	12701	1.93395	1	0.584681	0.571811
GOTERM_MF_DIRECT	GO:0042834~peptidoglycan binding	5	0.369549	0.0378655	FBGN0035806, FBGN0043578, FBGN0043576, FBGN0034511	928	18	12701	3.80178	1	0.617498	0.603906
GOTERM_MF_DIRECT	GO:0016298~lipase activity	7	0.517369	0.044116	FBGN0039476, FBGN0039475, FBGN0039474, FBGN0014906, FBGN0035206, FBGN0039472, FBGN0039470	928	36	12701	2.66125	1	0.678584	0.663646
GOTERM_MF_DIRECT	GO:0004097~catechol oxidase activity	3	0.221729	0.0458791	FBGN0283437, FBGN0033367, FBGN0261363	928	5	12701	8.21185	1	0.678584	0.663646
GOTERM_MF_DIRECT	GO:0004503~tyrosinase activity	3	0.221729	0.0458791	FBGN0283437, FBGN0033367, FBGN0261363	928	5	12701	8.21185	1	0.678584	0.663646
GOTERM_MF_DIRECT	GO:0045499~chemorepellent activity	3	0.221729	0.0458791	FBGN0264273, FBGN0011259, FBGN0284221	928	5	12701	8.21185	1	0.678584	0.663646
GOTERM_MF_DIRECT	GO:0008194~UDP-glycosyltransferase activity	7	0.517369	0.0553482	FBGN0040257, FBGN0050438, FBGN0040260, FBGN0026755, FBGN0026315, FBGN0040091, FBGN0027070	928	38	12701	2.52118	1	0.779189	0.762037
GOTERM_MF_DIRECT	GO:0048018~receptor ligand activity	7	0.517369	0.0553482	FBGN0033483, FBGN0000490, FBGN0044048, FBGN0000206, FBGN0031461, FBGN0035379, FBGN0004956	928	38	12701	2.52118	1	0.779189	0.762037
GOTERM_MF_DIRECT	GO:0044183~protein folding chaperone	6	0.443459	0.0563565	FBGN0013276, FBGN0013277, FBGN0083986, FBGN0013275	928	29	12701	2.83167	1	0.779189	0.762037
GOTERM_MF_DIRECT	GO:0038023~signaling receptor activity	9	0.665188	0.0635585	FBGN0051146, FBGN0085386, FBGN0053533, FBGN0016675, FBGN0036368, FBGN0033067, FBGN0053532, FBGN0040503, FBGN0031910	928	59	12701	2.08776	1	0.860069	0.841136
GOTERM_MF_DIRECT	GO:0051371~muscle alpha-actinin binding	3	0.221729	0.0655408	FBGN0265991, FBGN0034151, FBGN0041789	928	6	12701	6.84321	1	0.868415	0.849299
GOTERM_MF_DIRECT	GO:0004035~alkaline phosphatase activity	4	0.295639	0.0770614	FBGN0037786, FBGN0283480, FBGN0043791, FBGN0034712	928	14	12701	3.91041	1	1	0.978207
GOTERM_MF_DIRECT	GO:0016811~hydrolase activity, acting on carbon-nitrogen (but not peptide) bonds, in linear amides	3	0.221729	0.0874157	FBGN0040069, FBGN0052750, FBGN0052751	928	7	12701	5.86561	1	1	0.979528
GOTERM_MF_DIRECT	GO:0052832~inositol monophosphate 3-phosphatase activity	3	0.221729	0.0874157	FBGN0036551	928	7	12701	5.86561	1	1	0.979528
GOTERM_MF_DIRECT	GO:0008934~inositol monophosphate 1-phosphatase activity	3	0.221729	0.0874157	FBGN0036551	928	7	12701	5.86561	1	1	0.979528
GOTERM_MF_DIRECT	GO:0052833~inositol monophosphate 4-phosphatase activity	3	0.221729	0.0874157	FBGN0036551	928	7	12701	5.86561	1	1	0.979528
GOTERM_MF_DIRECT	GO:0016616~oxidoreductase activity, acting on the CH-OH group of donors, NAD or NADP as acceptor	6	0.443459	0.0889536	FBGN0051674, FBGN0000640, FBGN0024289, FBGN0039040, FBGN0034127, FBGN0032889	928	33	12701	2.48844	1	1	0.979528

## Sheet: KEGG_HT
Category	Term	Count	%	PValue	Genes	List Total	Pop Hits	Pop Total	Fold Enrichment	Bonferroni	Benjamini	FDR
KEGG_PATHWAY	dme00981:Insect hormone biosynthesis	11	0.813008	1.11361e-05	FBGN0003312, FBGN0010052, FBGN0003486, FBGN0030332, FBGN0010383, FBGN0004959, FBGN0038878, FBGN0030073, FBGN0000449, FBGN0034406	266	27	3589	5.49694	0.00127984	0.00107634	0.00102954
KEGG_PATHWAY	dme03082:ATP-dependent chromatin remodeling	19	1.40429	1.87189e-05	FBGN0053865, FBGN0031947, FBGN0034537	266	82	3589	3.12631	0.00215038	0.00107634	0.00102954
KEGG_PATHWAY	dme00350:Tyrosine metabolism	8	0.591279	0.000718163	FBGN0000055, FBGN0283437, FBGN0016013, FBGN0000075, FBGN0036992, FBGN0261363, FBGN0050446, FBGN0005626	266	22	3589	4.90636	0.0792976	0.0275296	0.0263326
KEGG_PATHWAY	dme00980:Metabolism of xenobiotics by cytochrome P450	13	0.960828	0.00354027	FBGN0010041, FBGN0063498, FBGN0042206, FBGN0033381, FBGN0026755, FBGN0026315, FBGN0000055, FBGN0033817, FBGN0040260, FBGN0034335, FBGN0040091, FBGN0027070, FBGN0031418	266	68	3589	2.57944	0.334924	0.101783	0.0973575
KEGG_PATHWAY	dme04512:ECM-receptor interaction	5	0.369549	0.00632972	FBGN0000299, FBGN0261800, FBGN0016075, FBGN0002526, FBGN0267348	266	11	3589	6.13295	0.518203	0.145584	0.139254
KEGG_PATHWAY	dme00982:Drug metabolism - cytochrome P450	12	0.886918	0.00803678	FBGN0010041, FBGN0063498, FBGN0000055, FBGN0033381, FBGN0042206, FBGN0033817, FBGN0034335, FBGN0040260, FBGN0026755, FBGN0026315, FBGN0040091, FBGN0027070	266	66	3589	2.45318	0.604642	0.147054	0.14066
KEGG_PATHWAY	dme00670:One carbon pool by folate	5	0.369549	0.00895111	FBGN0032945, FBGN0085453, FBGN0000053, FBGN0039836, FBGN0010222	266	12	3589	5.62187	0.644423	0.147054	0.14066
KEGG_PATHWAY	dme01100:Metabolic pathways	102	7.5388	0.0178568	FBGN0033381, FBGN0085386, FBGN0261625, FBGN0036893, FBGN0052064, FBGN0005626, FBGN0003961, FBGN0000055, FBGN0031489, FBGN0000053, FBGN0034356, FBGN0003162, FBGN0050446, FBGN0051414, FBGN0036262, FBGN0039776, FBGN0039094, FBGN0026315, FBGN0283480, FBGN0029783, FBGN0032224, FBGN0033830, FBGN0034127, FBGN0031418, FBGN0063498, FBGN0036551, FBGN0283437, FBGN0261363, FBGN0250907, FBGN0001089, FBGN00307…	266	1151	3589	1.19568	0.874077	0.22918	0.219216
KEGG_PATHWAY	dme00983:Drug metabolism - other enzymes	14	1.03474	0.0193194	FBGN0010041, FBGN0063498, FBGN0042206, FBGN0033381, FBGN0026755, FBGN0026315, FBGN0031489, FBGN0033817, FBGN0028997, FBGN0040260, FBGN0032002, FBGN0034335, FBGN0040091, FBGN0027070	266	94	3589	2.00952	0.893911	0.22918	0.219216
KEGG_PATHWAY	dme04213:Longevity regulating pathway - multiple species	10	0.739098	0.0199287	FBGN0013276, FBGN0013277, FBGN0261560, FBGN0044048, FBGN0044047, FBGN0013275, FBGN0022710, FBGN0000659	266	56	3589	2.40937	0.901228	0.22918	0.219216
KEGG_PATHWAY	dme00600:Sphingolipid metabolism	7	0.517369	0.0234601	FBGN0001089, FBGN0260746, FBGN0037167, FBGN0051414, FBGN0037163	266	31	3589	3.04669	0.934785	0.245265	0.234601
KEGG_PATHWAY	dme04624:Toll and Imd signaling pathway	13	0.960828	0.0288641	FBGN0035806, FBGN0040653, FBGN0025583, FBGN0043578, FBGN0043576, FBGN0004240, FBGN0052283, FBGN0035434, FBGN0035379, FBGN0034407, FBGN0040736, FBGN0002930	266	89	3589	1.97081	0.965549	0.276615	0.264588
KEGG_PATHWAY	dme04080:Neuroactive ligand-receptor interaction	10	0.739098	0.055605	FBGN0004622, FBGN0003863, FBGN0032519, FBGN0015001, FBGN0031275, FBGN0010357, FBGN0033744, FBGN0015316, FBGN0010425, FBGN0053517	266	67	3589	2.0138	0.998611	0.486429	0.46528
KEGG_PATHWAY	dme00480:Glutathione metabolism	11	0.813008	0.0631389	FBGN0010041, FBGN0063498, FBGN0033381, FBGN0042206, FBGN0033817, FBGN0052495, FBGN0034335, FBGN0030361, FBGN0013308, FBGN0052064, FBGN0263236	266	79	3589	1.8787	0.999447	0.486429	0.46528
KEGG_PATHWAY	dme00730:Thiamine metabolism	5	0.369549	0.0641531	FBGN0037046, FBGN0037786, FBGN0283480, FBGN0043791, FBGN0034712	266	21	3589	3.2125	0.999512	0.486429	0.46528
KEGG_PATHWAY	dme00790:Folate biosynthesis	7	0.517369	0.0704807	FBGN0037786, FBGN0283480, FBGN0035476, FBGN0003162, FBGN0043791, FBGN0034712, FBGN0005626	266	40	3589	2.36118	0.999776	0.486429	0.46528
KEGG_PATHWAY	dme00040:Pentose and glucuronate interconversions	8	0.591279	0.0719068	FBGN0024289, FBGN0035476, FBGN0040260, FBGN0026755, FBGN0026315, FBGN0040091, FBGN0027070, FBGN0031418	266	50	3589	2.1588	0.999812	0.486429	0.46528
KEGG_PATHWAY	dme01240:Biosynthesis of cofactors	16	1.18256	0.0814165	FBGN0037786, FBGN0036992, FBGN0026755, FBGN0026315, FBGN0003189, FBGN0028997, FBGN0052495, FBGN0283480, FBGN0040260, FBGN0003162, FBGN0043791, FBGN0010222, FBGN0042094, FBGN0040091, FBGN0027070, FBGN0034712	266	138	3589	1.56435	0.999943	0.520161	0.497545
KEGG_PATHWAY	dme00830:Retinol metabolism	6	0.443459	0.0917395	FBGN0000055, FBGN0040260, FBGN0026755, FBGN0026315, FBGN0040091, FBGN0027070	266	33	3589	2.45318	0.999984	0.537744	0.514363
KEGG_PATHWAY	dme04711:Circadian rhythm - fly	4	0.295639	0.0935206	FBGN0023076, FBGN0014396, FBGN0041188, FBGN0016076	266	15	3589	3.59799	0.999988	0.537744	0.514363

## Sheet: BvsFT
GeneID	Gene Symbol	logFC	logCPM	PValue	FDR
FBgn0038611	CG14309	-8.8563	6.0878	3.91e-97	4.63e-93
FBgn0000360	Cp38	-7.28834	7.73997	3.37e-86	2e-82
FBgn0038469	CG4009	-7.90533	5.42084	3.53e-77	1.39e-73
FBgn0014464	Cp7Fa	-7.10253	4.89826	3.19e-73	9.43e-70
FBgn0014465	Cp7Fb	-6.60927	5.92326	6.54e-71	1.55e-67
FBgn0014466	Cp7Fc	-6.72413	5.48901	6.57e-69	1.3e-65
FBgn0000427	dec	-5.67751	9.01716	2.69e-65	4.55e-62
FBgn0053868	His2B:CG33868	-11.7391	3.26185	7.41e-64	1.1e-60
FBgn0000359	Cp36	-5.75657	7.54099	1.9e-63	2.51e-60
FBgn0014076	Vm32E	-6.05457	4.88898	1.2e-61	1.43e-58
FBgn0000644	Fcp3C	-6.43447	3.25223	1.06e-56	1.14e-53
FBgn0032127	CG13114	-6.55408	5.09357	2.47e-56	2.44e-53
FBgn0029568	CG11381	-6.08668	4.73998	1.43e-55	1.3e-52
FBgn0029697	CG15570	-5.43748	5.24771	6.31e-53	5.33e-50
FBgn0003983	Vm34Ca	-4.76135	6.84106	1.33e-49	1.05e-46
FBgn0041709	yellow-g	-5.59525	5.00584	9.07e-49	6.71e-46
FBgn0031111	Obp19c	-5.18049	4.1923	2.36e-46	1.64e-43
FBgn0037405	CG1077	-6.53676	3.47892	2.99e-42	1.97e-39
FBgn0029696	CG15571	-5.87639	2.44144	2.64e-41	1.65e-38
FBgn0086266	Vm26Ac	-7.25172	2.27648	1.06e-39	6.28e-37
FBgn0036938	CG14187	-6.68705	1.85564	3.81e-39	2.15e-36
FBgn0083050	snoRNA:?18S-1377b	-4.52354	2.56319	3.04e-36	1.63e-33
FBgn0035768	CG14834	-4.57772	3.31391	5.44e-35	2.8e-32
FBgn0035328	yellow-g2	-4.5689	4.57543	1.48e-34	7.29e-32
FBgn0267520	28SrRNA-?:CR45860	-3.66286	10.7314	3.79e-34	1.8e-31
FBgn0263847	snRNA:LU	-3.67511	6.74775	1.01e-33	4.6e-31
FBgn0085362	Vml	-3.72344	5.65596	3.52e-33	1.54e-30
FBgn0029966	Ir7c	-5.28517	1.68609	9.74e-33	4.12e-30
FBgn0030439	CG12716	-7.02818	1.58209	2.82e-31	1.15e-28
FBgn0032126	CG13113	-4.51335	2.32592	2.3e-30	9.08e-28
FBgn0041717	snRNA:U6atac	-3.66122	2.59345	2.67e-27	1.02e-24
FBgn0000003	7SLRNA:CR32864	3.13086	8.56901	2.36e-26	8.73e-24
FBgn0032447	PICK1	-3.40741	2.65176	1.23e-24	4.41e-22
FBgn0038011	CG4066	-4.30299	1.70958	1.48e-24	5.15e-22
FBgn0032788	CG13084	-3.08222	5.39431	1.6e-24	5.4e-22
FBgn0267523	5.8SrRNA-?:CR45863	-3.18569	3.16266	1.5e-23	4.92e-21
FBgn0263489	snoRNA:CD78	-2.98868	4.38835	5.45e-23	1.75e-20
FBgn0043022	snRNA:U5:38ABa	-2.92	4.54566	3.13e-22	9.74e-20
FBgn0065076	snoRNA:CD17	-2.7993	7.87474	4.65e-22	1.41e-19
FBgn0002926	ndl	-2.79619	5.88317	2.19e-21	6.49e-19
FBgn0033887	St4	-3.62407	1.67161	4.61e-20	1.33e-17
FBgn0035743	Acbp6	-3.47759	1.22507	7.36e-20	2.08e-17
FBgn0031542	CG15414	5.44346	1.4518	1.15e-19	3.15e-17
FBgn0031654	Jon25Bii	-2.65426	5.25575	1.6e-19	4.32e-17
FBgn0259715	CG42369	-2.62394	5.57797	2.82e-19	7.42e-17
FBgn0034712	Alp8	-4.85951	-0.396739	4.14e-19	1.07e-16
FBgn0000358	Cp19	-2.61263	5.71809	9.42e-19	2.37e-16
FBgn0035176	mat	2.72837	4.38496	1.98e-18	4.89e-16
FBgn0035697	CG10163	-4.98275	1.79465	2.14e-18	5.16e-16
FBgn0038247	Cad88C	-2.96919	2.41025	2.58e-18	6.12e-16
FBgn0031741	CG11034	2.75184	4.95566	4.43e-18	1.03e-15
FBgn0033830	CG10814	-8.54225	-0.623647	5.85e-18	1.33e-15
FBgn0266129	lov	4.00848	2.76304	6.88e-18	1.54e-15
FBgn0003980	Vm26Ab	-2.50923	5.53059	8.65e-18	1.9e-15
FBgn0052774	Muc4B	-3.56417	1.85633	8.97e-18	1.93e-15
FBgn0041252	Femcoat	-2.54599	4.76636	1.11e-17	2.34e-15
FBgn0034507	CG11192	-4.13796	-0.157095	1.3e-17	2.71e-15
FBgn0036330	CG11263	-2.57153	3.55807	3.84e-17	7.84e-15
FBgn0065053	snoRNA:CD15	-2.42578	5.22012	7.14e-17	1.43e-14
FBgn0052644	Mur11Da	-3.04738	2.08707	7.86e-17	1.55e-14
FBgn0086061	snoRNA:CD62	-2.4964	3.90498	7.97e-17	1.55e-14
FBgn0033381	GstE13	-2.47504	4.22623	8.73e-17	1.67e-14
FBgn0032789	CG13083	-2.41767	5.7804	9.05e-17	1.7e-14
FBgn0036952	CG6933	-4.81972	-0.477217	9.42e-17	1.74e-14
FBgn0015316	Try29F	3.04025	3.0265	1.62e-16	2.96e-14
FBgn0036619	Cpr72Ec	-2.72693	1.86129	1.27e-15	2.28e-13
FBgn0031249	CG11911	-2.65256	1.83419	5.96e-15	1.05e-12
FBgn0038450	CG17560	-2.24155	5.32225	9.57e-15	1.65e-12
FBgn0053192	MtnD	-2.48998	2.62625	9.63e-15	1.65e-12
FBgn0267511	28SrRNA-?:CR45851	-2.18597	14.2805	1.01e-14	1.71e-12
FBgn0039670	CG7567	2.62392	3.06618	1.21e-14	2.01e-12
FBgn0086027	snoRNA:CD60	-2.21422	5.68692	1.23e-14	2.01e-12
FBgn0003979	Vm26Aa	-2.18826	5.70098	2.91e-14	4.72e-12
FBgn0263469	snoRNA:SC35-b	-2.18604	4.76433	4.73e-14	7.57e-12
FBgn0052266	CG32266	-3.46793	0.0105592	5.16e-14	8.14e-12
FBgn0031756	CG13992	-2.26654	3.43892	8.68e-14	1.35e-11
FBgn0086024	snoRNA:CD51b	-2.44982	1.92563	1.57e-13	2.41e-11
FBgn0085771	28SrRNA-?:CR40741	-2.06835	12.0507	1.96e-13	2.98e-11
FBgn0020506	Amyrel	-3.32019	1.16411	2.31e-13	3.46e-11
FBgn0039754	CG9747	-2.1766	3.98035	2.45e-13	3.63e-11
FBgn0036361	CG10154	-6.51108	-1.1037	2.86e-13	4.13e-11
FBgn0036872	CG12519	-5.79883	-1.10089	2.86e-13	4.13e-11
FBgn0035811	Mcad	-2.47247	1.89177	3.04e-13	4.33e-11
FBgn0266982	lncRNA:CR45433	-2.60081	1.46568	4e-13	5.64e-11
FBgn0052318	CG32318	-3.94695	-0.130956	6.51e-13	9e-11
FBgn0004431	LysX	-4.68006	-0.909833	6.54e-13	9e-11
FBgn0014396	tim	2.04712	6.78851	6.81e-13	9.27e-11
FBgn0083006	snoRNA:?28S-1153	-3.93693	-0.767576	9.35e-13	1.25e-10
FBgn0000150	awd	2.04153	6.33657	9.37e-13	1.25e-10
FBgn0267160	asRNA:CR45600	-4.30213	-0.933041	9.93e-13	1.31e-10
FBgn0063392	snoRNA:CD9a	-2.43941	1.46482	1.25e-12	1.63e-10
FBgn0051926	CG31926	-2.21522	3.17214	1.55e-12	1.99e-10
FBgn0051809	CG31809	-3.23611	0.0249888	1.69e-12	2.14e-10
FBgn0035343	CG16762	2.22806	3.3906	1.74e-12	2.2e-10
FBgn0053503	Cyp12d1-d	2.12825	4.02423	2.47e-12	3.07e-10
FBgn0031176	whe	2.02838	6.09989	2.89e-12	3.56e-10
FBgn0083055	snoRNA:?18S-1295	-2.0993	3.34672	3.25e-12	3.97e-10
FBgn0039777	Jon99Fii	-2.00205	4.92848	3.29e-12	3.98e-10
FBgn0030829	CG12998	2.67515	2.18535	3.38e-12	4.04e-10
FBgn0014865	Mtk	-2.40942	1.31345	3.9e-12	4.61e-10
FBgn0086265	psd	-2.14779	3.21492	4.27e-12	5.01e-10
FBgn0083036	snoRNA:?18S-525c	-2.60249	1.06356	5.01e-12	5.81e-10
FBgn0086664	snoRNA:?28S-2149	-2.04795	3.52065	6.35e-12	7.3e-10
FBgn0033927	CR10102	1.98377	5.07305	9.63e-12	1.1e-09
FBgn0003933	snRNA:U5:14B	-1.92245	5.66962	1.15e-11	1.3e-09
FBgn0085753	28SrRNA-?:CR40596	-1.89007	12.2882	1.4e-11	1.56e-09
FBgn0040653	Dso1	-1.90157	6.34885	1.59e-11	1.76e-09
FBgn0058469	lncRNA:CR40469	2.05333	3.67346	2.25e-11	2.47e-09
FBgn0029728	CG2861	-3.19531	-0.103578	2.31e-11	2.51e-09
FBgn0082970	snoRNA:?28S-3316c	-2.33352	1.29215	3.16e-11	3.4e-09
FBgn0010357	?Try	1.86537	7.2462	3.81e-11	4.07e-09
FBgn0050401	dany	3.17971	2.92618	4.26e-11	4.51e-09
FBgn0083045	snoRNA:?18S-1389b	-1.94442	3.76701	4.5e-11	4.72e-09
FBgn0267515	28SrRNA-?:CR45855	-1.84342	8.42231	4.54e-11	4.72e-09
FBgn0260747	Chchd2	1.87256	6.06437	5.23e-11	5.38e-09
FBgn0063382	snoRNA:CD3d	-2.5579	0.532542	5.48e-11	5.59e-09
FBgn0014342	mia	2.49941	2.58438	5.92e-11	5.99e-09
FBgn0083049	snoRNA:?18S-1377c	-1.87965	4.64632	6.38e-11	6.4e-09
FBgn0262717	Skel	2.1361	2.55148	1.04e-10	1.04e-08
FBgn0023495	Lip3	-4.23452	-0.0304718	1.22e-10	1.21e-08
FBgn0083029	snoRNA:?18S-525j	-3.35997	-0.684282	1.31e-10	1.28e-08
FBgn0028875	nAChR?5	1.88869	4.40534	1.76e-10	1.71e-08
FBgn0033980	Cyp6a20	1.86768	4.78797	1.78e-10	1.72e-08
FBgn0002869	MtnB	-2.08881	2.12614	1.81e-10	1.73e-08
FBgn0036948	CG7298	-1.99354	2.66249	1.85e-10	1.75e-08
FBgn0034143	CG8303	-1.83635	4.67498	2.02e-10	1.9e-08
FBgn0015714	Cyp6a17	1.80685	6.01084	2.04e-10	1.9e-08
FBgn0032869	CG17470	2.00037	3.89124	2.15e-10	1.99e-08
FBgn0030955	CG6891	-1.86732	3.83457	2.4e-10	2.2e-08
FBgn0032945	CG8665	1.88341	4.9209	2.51e-10	2.29e-08
FBgn0000356	Cp16	-1.81549	5.57243	2.88e-10	2.61e-08
FBgn0082983	snoRNA:?28S-2626	-1.78096	5.49143	3.22e-10	2.89e-08
FBgn0052302	CG32302	4.23575	0.428401	3.77e-10	3.36e-08
FBgn0083031	snoRNA:?18S-525h	-3.16415	-0.427687	4.63e-10	4.09e-08
FBgn0032381	Mal-B1	1.78165	5.75497	4.96e-10	4.35e-08
FBgn0082958	snoRNA:?28S-3405c	-2.01337	2.11881	5.03e-10	4.38e-08
FBgn0038790	MtnC	-1.7885	4.69138	5.09e-10	4.4e-08
FBgn0264987	lncRNA:CR44138	-2.27102	1.33238	5.21e-10	4.47e-08
FBgn0034670	CG13488	-3.8246	-0.920457	8.34e-10	7.1e-08
FBgn0038290	CG6912	-2.25948	0.987338	9.08e-10	7.68e-08
FBgn0263477	scaRNA:?U1-6	-1.73438	5.0124	1.12e-09	9.4e-08
FBgn0086665	snoRNA:?18S-1377a	-1.7439	4.51193	1.25e-09	1.05e-07
FBgn0031275	GABA-B-R3	2.487	2.23233	1.44e-09	1.19e-07
FBgn0002563	Lsp1?	1.80087	4.00522	1.48e-09	1.22e-07
FBgn0085319	CG34290	7.46886	0.371544	1.5e-09	1.23e-07
FBgn0082974	snoRNA:?28S-3305c	-1.70373	5.19607	1.85e-09	1.5e-07
FBgn0034382	mElo	1.83787	4.33366	1.86e-09	1.5e-07
FBgn0033518	Prx6c	-1.83546	2.95185	1.95e-09	1.56e-07
FBgn0033065	Cyp6w1	-1.66699	7.35251	2.24e-09	1.78e-07
FBgn0265340	lncRNA:CR44294	7.31781	0.431159	2.73e-09	2.14e-07
FBgn0038873	CG5892	7.25555	-0.452414	2.73e-09	2.14e-07
FBgn0039769	CG15534	-1.83642	3.68952	2.8e-09	2.18e-07
FBgn0082925	snoRNA:Or-aca1	-1.86399	2.44333	2.88e-09	2.23e-07
FBgn0250907	Cht10	-1.77711	3.4177	3.05e-09	2.35e-07
FBgn0037896	ninaG	7.4374	0.28643	3.13e-09	2.39e-07
FBgn0032519	CG16957	-3.99545	-1.16233	3.29e-09	2.5e-07
FBgn0052645	CG32645	-2.1315	2.12521	3.47e-09	2.62e-07
FBgn0011987	tRNA:SeC-TCA-1-1	-1.97508	1.70192	4.05e-09	3.04e-07
FBgn0032069	LManVI	-1.64207	6.13004	4.85e-09	3.61e-07
FBgn0266228	lncRNA:CR44923	-4.63502	-1.00805	5.36e-09	3.97e-07
FBgn0010425	?Try	1.63356	7.12888	5.61e-09	4.13e-07
FBgn0027584	CG4757	1.76801	3.96663	5.74e-09	4.19e-07
FBgn0039883	RhoGAP100F	1.6656	5.15567	6.9e-09	5.01e-07
FBgn0027581	Cables1	3.30226	1.04428	7.48e-09	5.4e-07
FBgn0267519	28SrRNA-?:CR45859	-1.60111	13.998	7.62e-09	5.47e-07
FBgn0082999	snoRNA:?28S-1192c	-1.76599	2.61077	9.36e-09	6.67e-07
FBgn0011832	Ser12	2.70038	0.599094	1.01e-08	7.14e-07
FBgn0031779	CG9175	1.8005	3.42851	1.1e-08	7.75e-07
FBgn0038914	fit	-1.65674	4.07663	1.16e-08	8.16e-07
FBgn0085195	CG34166	-1.57605	7.45086	1.44e-08	1.01e-06
FBgn0053363	5SrRNA-?:CR33363	-2.64731	-0.270775	1.52e-08	1.05e-06
FBgn0050044	s-cup	2.87774	0.985046	1.52e-08	1.05e-06
FBgn0260859	Bet3	-1.67697	3.69231	1.61e-08	1.1e-06
FBgn0000075	amd	-2.20696	1.13281	1.69e-08	1.15e-06
FBgn0285992	hpRNA:CR46342	1.74374	3.77929	1.76e-08	1.19e-06
FBgn0039475	CG6277	-1.65525	3.52667	1.79e-08	1.2e-06
FBgn0032734	CG15169	7.17143	0.0328349	1.96e-08	1.29e-06
FBgn0287218	CG46448	7.16493	-0.125678	1.96e-08	1.29e-06
FBgn0039759	CG9733	7.16198	-0.174128	1.96e-08	1.29e-06
FBgn0264745	CR44003	1.84946	3.50462	2.12e-08	1.4e-06
FBgn0053109	CG33109	-1.60269	4.52806	2.26e-08	1.47e-06
FBgn0050281	CG30281	1.9683	3.10426	2.26e-08	1.47e-06
FBgn0052187	CG32187	-2.86752	-0.116946	2.3e-08	1.49e-06
FBgn0040060	yip7	1.55892	7.11993	2.33e-08	1.5e-06
FBgn0265577	IBIN	-4.45221	-1.43309	2.37e-08	1.51e-06
FBgn0284243	?Tub56D	1.54914	9.03676	2.38e-08	1.51e-06
FBgn0000355	Cp15	1.54715	8.7748	2.39e-08	1.51e-06
FBgn0053062	CG33062	2.14987	2.17655	2.46e-08	1.55e-06
FBgn0032681	CG10283	-1.67979	3.09864	2.47e-08	1.55e-06
FBgn0263038	CG43333	-2.53791	2.37652	2.56e-08	1.6e-06
FBgn0029765	CG16756	-1.67222	3.22574	2.78e-08	1.72e-06
FBgn0032338	CG16854	2.83747	0.879251	3.23e-08	1.99e-06
FBgn0264617	asRNA:CR43957	-2.18385	0.718063	3.29e-08	2.02e-06
FBgn0051869	CG31869	-1.59827	4.33969	3.33e-08	2.03e-06
FBgn0031879	uif	1.66686	4.09712	3.65e-08	2.21e-06
FBgn0031547	Sr-CIV	3.98835	0.796572	3.66e-08	2.21e-06
FBgn0003863	?Try	1.528	8.19208	3.86e-08	2.32e-06
FBgn0004240	DptA	-2.57511	-0.418157	4.92e-08	2.94e-06
FBgn0025686	Amnionless	3.83852	0.28263	5.24e-08	3.11e-06
FBgn0259998	CG17571	1.52036	6.3817	5.76e-08	3.41e-06
FBgn0003938	snRNA:U5:63BC	-1.50935	6.46902	5.96e-08	3.51e-06
FBgn0262624	Tmhs	-1.6075	3.66873	6e-08	3.52e-06
FBgn0036953	CG17145	-3.6539	-1.30489	6.13e-08	3.58e-06
FBgn0267508	28SrRNA-?:CR45848	-1.49832	8.54879	6.28e-08	3.64e-06
FBgn0002565	Lsp2	-1.62201	3.04271	6.78e-08	3.91e-06
FBgn0267728	otk2	1.61988	4.84662	7.99e-08	4.59e-06
FBgn0037342	CG2931	1.64454	3.88188	8.59e-08	4.91e-06
FBgn0031808	Nepl5	2.15351	1.78913	8.88e-08	5.05e-06
FBgn0028862	dao	-1.66068	2.59376	9.04e-08	5.12e-06
FBgn0032615	CG6012	2.81093	1.01648	9.1e-08	5.13e-06
FBgn0001149	GstD1	1.4788	8.28265	9.72e-08	5.44e-06
FBgn0004425	LysB	1.60244	4.3416	9.74e-08	5.44e-06
FBgn0082951	snoRNA:CD40	-1.81676	1.36396	1.01e-07	5.63e-06
FBgn0004003	wbl	-1.84101	1.61637	1.03e-07	5.72e-06
FBgn0033541	CG12934	1.58484	3.79952	1.06e-07	5.82e-06
FBgn0264385	lncRNA:CR43837	1.52788	5.83879	1.2e-07	6.6e-06
FBgn0086068	snoRNA:CD29	-3.39574	-1.40964	1.21e-07	6.6e-06
FBgn0052512	CG32512	1.50065	5.48482	1.24e-07	6.7e-06
FBgn0016076	vri	1.49459	6.26056	1.24e-07	6.7e-06
FBgn0083005	snoRNA:?28S-1175a	-1.52225	4.0242	1.33e-07	7.15e-06
FBgn0263464	snoRNA:hts-a	-2.05502	0.57097	1.38e-07	7.41e-06
FBgn0004514	Oct-TyrR	-1.75099	3.40096	1.44e-07	7.67e-06
FBgn0032303	CG6508	1.98853	1.81466	1.45e-07	7.69e-06
FBgn0029755	Sas10	-1.46168	6.1161	1.69e-07	8.92e-06
FBgn0031646	snsl	3.66345	0.36165	1.7e-07	8.94e-06
FBgn0263081	CG43349	-1.51068	4.24246	1.74e-07	9.13e-06
FBgn0040235	c12.1	1.54736	4.14635	1.89e-07	9.87e-06
FBgn0266281	lncRNA:CR44966	-2.23244	0.242053	1.91e-07	9.92e-06
FBgn0039453	CG6403	2.27193	1.80272	2.03e-07	1.05e-05
FBgn0266405	CG45045	-2.60707	-0.512491	2.06e-07	1.06e-05
FBgn0015031	cype	1.55103	4.32205	2.07e-07	1.06e-05
FBgn0033926	Arc1	1.43312	9.50871	2.11e-07	1.08e-05
FBgn0028740	CG6362	6.96129	-0.0501284	2.25e-07	1.14e-05
FBgn0033807	AQP	-1.70859	2.54064	2.29e-07	1.16e-05
FBgn0083028	snoRNA:?18S-525k	-1.79356	1.19684	2.33e-07	1.17e-05
FBgn0039316	CG11893	1.52276	3.70739	2.35e-07	1.18e-05
FBgn0039609	Nepl17	2.04509	1.87446	2.36e-07	1.18e-05
FBgn0261801	CG42747	-2.02231	0.783463	2.39e-07	1.18e-05
FBgn0052642	CG32642	1.56788	3.70521	2.39e-07	1.18e-05
FBgn0022238	lolal	1.45241	5.98305	2.42e-07	1.19e-05
FBgn0051950	Sbat	2.034	2.26666	2.72e-07	1.34e-05
FBgn0086666	snoRNA:?28S-2179	1.45265	5.57032	2.81e-07	1.38e-05
FBgn0004428	LysE	2.72976	0.860795	2.88e-07	1.4e-05
FBgn0036463	Reck	1.59527	3.62394	3e-07	1.45e-05
FBgn0054026	CG34026	-1.47981	4.48262	3.03e-07	1.46e-05
FBgn0086669	snoRNA:?18S-841a	-1.46978	4.1529	3.11e-07	1.5e-05
FBgn0051015	PH4?PV	-1.70354	2.46234	3.45e-07	1.65e-05
FBgn0032645	CG15142	-2.1463	0.613694	3.78e-07	1.81e-05
FBgn0262146	MtnE	-1.71919	1.90689	3.82e-07	1.82e-05
FBgn0033439	CG1773	3.22363	0.600063	3.85e-07	1.82e-05
FBgn0082957	snoRNA:?28S-3405d	-1.44796	4.29734	4.4e-07	2.08e-05
FBgn0259140	Cubn2	1.44451	4.93252	4.46e-07	2.09e-05
FBgn0013972	Gyc?99B	1.68887	2.52936	4.47e-07	2.09e-05
FBgn0032494	Jhbp13	1.43509	5.60354	4.76e-07	2.22e-05
FBgn0037829	CG14691	-4.18011	0.728594	5.24e-07	2.43e-05
FBgn0030610	Cox17	1.66593	2.67089	5.44e-07	2.52e-05
FBgn0052551	CG32551	3.32614	0.405417	5.49e-07	2.53e-05
FBgn0262531	CG43085	-1.93089	0.647012	6.36e-07	2.92e-05
FBgn0033578	BBS4	3.55114	0.252382	6.63e-07	3.03e-05
FBgn0032824	CG13962	2.52017	0.552229	7.05e-07	3.21e-05
FBgn0013799	Deaf1	1.40164	5.56837	7.19e-07	3.26e-05
FBgn0034276	Sardh	-1.81352	1.89218	7.41e-07	3.35e-05
FBgn0051674	CG31674	-1.65516	1.6595	7.45e-07	3.35e-05
FBgn0052823	Sdic3	6.79703	-0.396821	7.88e-07	3.53e-05
FBgn0082981	snoRNA:?28S-2949	-1.60627	1.888	8.18e-07	3.65e-05
FBgn0037409	Osi24	2.34437	1.02707	8.46e-07	3.77e-05
FBgn0261504	7SLRNA:CR42652	1.35636	9.66584	8.79e-07	3.9e-05
FBgn0083044	snoRNA:?18S-1397	-1.63899	1.64801	9.24e-07	4.08e-05
FBgn0039761	CG18404	1.41477	4.59597	9.43e-07	4.14e-05
FBgn0086663	snoRNA:?18S-1275	-1.65025	1.57954	9.45e-07	4.14e-05
FBgn0034511	GNBP-like3	-1.53528	2.68431	9.62e-07	4.2e-05
FBgn0034687	CG11475	2.90382	1.04059	9.89e-07	4.3e-05
FBgn0030596	CG12398	-1.49004	2.97968	1.14e-06	4.94e-05
FBgn0027600	obst-B	-1.92993	0.467901	1.3e-06	5.6e-05
FBgn0261453	scaRNA:MeU2-C41	1.71887	2.33007	1.37e-06	5.88e-05
FBgn0036368	CG10738	1.41705	4.75641	1.5e-06	6.41e-05
FBgn0263235	Phae2	-1.40345	3.87356	1.51e-06	6.47e-05
FBgn0014417	Naglu	-1.3279	7.50611	1.6e-06	6.8e-05
FBgn0032066	LManIII	-1.42842	3.7727	1.61e-06	6.82e-05
FBgn0262123	l(2)41Ab	1.54881	4.03246	1.67e-06	7.08e-05
FBgn0039098	GILT3	-1.38924	3.75068	1.69e-06	7.11e-05
FBgn0042206	GstD10	-2.0841	0.401131	1.72e-06	7.22e-05
FBgn0032082	CG18088	-1.49775	2.98235	1.76e-06	7.38e-05
FBgn0034351	rswl	-1.36285	4.8168	1.87e-06	7.79e-05
FBgn0036260	Rh7	-1.63883	1.92706	1.89e-06	7.84e-05
FBgn0063385	snoRNA:CD3a	-1.51405	2.07579	1.96e-06	8.1e-05
FBgn0262357	CG43055	1.36626	4.91232	2.11e-06	8.69e-05
FBgn0260475	CG30059	-1.5853	1.96438	2.23e-06	9.15e-05
FBgn0083123	Uhg5	-1.36937	3.95003	2.3e-06	9.42e-05
FBgn0082954	snoRNA:?28S-3571	-1.31701	5.61585	2.33e-06	9.49e-05
FBgn0051898	CG31898	1.42193	4.30913	2.34e-06	9.51e-05
FBgn0082959	snoRNA:?28S-3405b	-1.32575	5.13501	2.39e-06	9.68e-05
FBgn0032085	CG9555	1.70977	2.45632	2.46e-06	9.93e-05
FBgn0083046	snoRNA:?18S-1389a	-1.34529	4.22214	2.48e-06	9.97e-05
FBgn0001089	Gal	-1.33168	4.90421	2.5e-06	0.000100328
FBgn0033592	CG13215	2.52838	0.206476	2.52e-06	0.000100809
FBgn0086671	snoRNA:?28S-2876	-1.29876	7.2013	2.58e-06	0.000102527
FBgn0038756	CG4783	-1.4907	2.60366	2.59e-06	0.000102527
FBgn0033691	CG8860	-1.55511	2.14429	2.59e-06	0.000102527
FBgn0031801	CG9498	-1.38535	3.49765	2.62e-06	0.00010334
FBgn0267264	lncRNA:CR45700	-2.5615	-0.761719	2.63e-06	0.000103436
FBgn0035270	CG13933	1.38264	4.50181	2.74e-06	0.000107319
FBgn0031485	CG9643	-1.3497	4.37374	2.79e-06	0.000108974
FBgn0053196	dpy	1.29583	7.54634	2.84e-06	0.000110473
FBgn0019940	Rh6	1.40353	3.77568	2.97e-06	0.00011533
FBgn0040350	CG3690	1.52076	3.23774	3.13e-06	0.000121156
FBgn0030067	Rbm13	-1.28765	6.97366	3.3e-06	0.000127404
FBgn0050375	CG30375	6.54681	-0.575419	3.4e-06	0.000130096
FBgn0037014	CG13251	6.53436	-0.548231	3.4e-06	0.000130096
FBgn0033731	Cpr49Ah	-2.58428	-1.12123	3.57e-06	0.000136455
FBgn0085792	CR41509	2.35858	0.162914	3.61e-06	0.000137357
FBgn0259791	bora	1.32298	5.33685	3.67e-06	0.000139415
FBgn0037707	RnpS1	1.32674	4.89518	4.19e-06	0.000158609
FBgn0086672	snoRNA:Or-aca5	1.26918	8.46034	4.21e-06	0.00015883
FBgn0038313	CG4338	-1.39525	3.06237	4.39e-06	0.000164919
FBgn0050438	Ugt50B3	-1.3555	3.38961	4.41e-06	0.000165356
FBgn0085241	CG34212	-1.27691	5.90596	4.53e-06	0.000169324
FBgn0033692	wash	1.31886	4.96804	4.58e-06	0.000170457
FBgn0024289	Sodh1	-1.27065	5.79755	5.09e-06	0.000189011
FBgn0028979	tio	2.3429	0.562944	5.12e-06	0.000189425
FBgn0004394	pdm2	-1.56407	1.682	5.15e-06	0.000190051
FBgn0262580	CG43120	-2.59537	-1.07123	5.25e-06	0.000192845
FBgn0031033	CG14219	1.99034	1.13248	5.37e-06	0.000196956
FBgn0267506	pre-rRNA:CR45846	1.58737	2.10261	5.39e-06	0.000197111
FBgn0003326	sca	2.47141	0.743942	5.63e-06	0.000205129
FBgn0030912	CG6023	1.69045	2.12656	5.72e-06	0.000207539
FBgn0040959	Peritrophin-15a	-1.36471	3.2228	5.88e-06	0.000212907
FBgn0053532	lectin-37Da	-1.41313	2.56806	5.94e-06	0.000214499
FBgn0037811	CG12592	-1.27987	5.20906	6.05e-06	0.000217732
FBgn0032228	CtsL4	-1.5575	1.67946	6.13e-06	0.000219903
FBgn0083012	snoRNA:?28S-1135a	-1.27147	5.11937	6.17e-06	0.000220809
FBgn0036831	CG6839	-1.57822	1.66518	6.31e-06	0.000225146
FBgn0038172	Adgf-D	-1.33179	3.91861	6.42e-06	0.00022829
FBgn0083945	CG34109	-1.48599	2.22485	6.45e-06	0.000228618
FBgn0085452	CG34423	2.12794	1.25161	6.58e-06	0.000232536
FBgn0040719	CG15357	-2.08304	-0.213378	6.63e-06	0.000233617
FBgn0063388	snoRNA:CD5a	-2.98667	-1.24711	6.65e-06	0.000233715
FBgn0037396	CtsL3	-1.6459	1.51853	6.74e-06	0.000236158
FBgn0051646	DIP-?	3.49327	0.146548	6.76e-06	0.000236158
FBgn0020906	Jon25Bi	-1.25376	5.62947	6.8e-06	0.000236659
FBgn0265761	lncRNA:CR44568	3.42765	0.635971	7.17e-06	0.000248961
FBgn0031560	CG16713	-1.31611	3.66841	7.22e-06	0.000250021
FBgn0052641	CG32641	-1.64228	1.37822	7.7e-06	0.000265684
FBgn0083038	snoRNA:?18S-525a	-1.68576	0.67454	8.22e-06	0.000282977
FBgn0053865	His2A:CG33865	-1.33656	3.3019	8.36e-06	0.000287026
FBgn0024232	gprs	1.7041	1.76914	8.43e-06	0.000288488
FBgn0035661	CG10477	1.28015	4.90732	8.5e-06	0.000289947
FBgn0051810	CG31810	6.43935	-0.463926	8.55e-06	0.000289947
FBgn0267118	lncRNA:CR45558	-3.01385	-1.44948	8.55e-06	0.000289947
FBgn0261975	CG42806	-1.33473	3.30107	8.6e-06	0.000290766
FBgn0032727	Bhmt	-1.25293	5.08875	8.62e-06	0.000290766
FBgn0033485	RpLP0-like	-1.23485	6.28667	8.69e-06	0.000292089
FBgn0033459	CG12744	-1.32425	3.36881	8.88e-06	0.000297919
FBgn0043021	snRNA:U5:38ABb	-1.30908	3.33966	9.19e-06	0.000307486
FBgn0266412	lncRNA:CR45052	-3.38281	-1.59191	9.74e-06	0.000324922
FBgn0000492	Dr	1.67398	1.71838	1.05e-05	0.000349228
FBgn0032472	CG9928	-1.24845	4.60307	1.09e-05	0.000360692
FBgn0035619	Alp10	-1.25096	4.93454	1.09e-05	0.000361545
FBgn0045038	Proc	1.68511	1.87254	1.1e-05	0.000361545
FBgn0035887	Jon66Cii	1.59729	1.44488	1.1e-05	0.000361545
FBgn0016641	PTP-ER	1.22351	6.54349	1.11e-05	0.000363052
FBgn0266681	asRNA:CR45171	2.5223	0.969179	1.11e-05	0.000363853
FBgn0033033	scaf	1.51139	2.59596	1.12e-05	0.000365402
FBgn0034488	Hacl	1.23428	5.77387	1.15e-05	0.000375578
FBgn0003274	RpLP2	-1.20173	10.3327	1.2e-05	0.000388816
FBgn0034045	CG8249	1.44509	3.04793	1.22e-05	0.000394549
FBgn0029801	Nanp	1.22416	5.95069	1.25e-05	0.000402175
FBgn0034910	CG4763	2.1996	0.332517	1.26e-05	0.000404978
FBgn0031359	Rim2	1.24051	5.29793	1.28e-05	0.000411983
FBgn0010044	GstD8	-2.16068	0.354039	1.29e-05	0.000412901
FBgn0082962	snoRNA:?28S-3385a	-1.36298	2.22168	1.29e-05	0.000412901
FBgn0031489	CG17224	1.28447	4.53865	1.3e-05	0.000412901
FBgn0035279	Cpr62Ba	-3.71185	-1.65322	1.39e-05	0.000440761
FBgn0032685	CG10211	1.38484	3.18789	1.41e-05	0.000445616
FBgn0051814	DIP-?	2.50411	0.519827	1.42e-05	0.000447553
FBgn0034657	LBR	1.21198	6.45902	1.43e-05	0.000450478
FBgn0031412	CG16995	-1.8596	0.767751	1.57e-05	0.000493152
FBgn0036004	Jarid2	1.18672	8.40333	1.63e-05	0.000509291
FBgn0086074	snoRNA:CD41	-2.82039	-1.29124	1.68e-05	0.000523633
FBgn0032693	Cyp310a1	1.68113	1.73459	1.72e-05	0.000534849
FBgn0082971	snoRNA:?28S-3316b	-1.32524	2.47274	1.73e-05	0.000536957
FBgn0036715	Cad74A	-1.21859	5.09429	1.77e-05	0.00054983
FBgn0085819	28SrRNA-?:CR41609	-1.17671	11.5184	1.78e-05	0.000550961
FBgn0265191	Gyg	1.2148	5.214	1.81e-05	0.000558426
FBgn0034788	CG13532	-1.90072	0.0188473	1.82e-05	0.000558426
FBgn0003935	snRNA:U5:34A	1.21953	4.0633	1.87e-05	0.00057204
FBgn0083039	snoRNA:?18S-301	-1.25469	3.36499	1.94e-05	0.000592402
FBgn0032377	CG14937	2.12198	0.635937	1.99e-05	0.000607266
FBgn0039617	DIP-?	2.75018	0.0984887	2.04e-05	0.000619725
FBgn0032891	Oseg5	2.06254	0.538747	2.06e-05	0.000623958
FBgn0005614	trpl	1.19896	5.64504	2.08e-05	0.000630039
FBgn0267347	squ	-1.17602	6.62574	2.13e-05	0.000642989
FBgn0004192	snRNA:U2:34ABb	1.32024	3.5107	2.14e-05	0.000642989
FBgn0035673	CG6602	-1.29121	3.00881	2.14e-05	0.000642989
FBgn0052726	CG32726	3.24778	-0.0520708	2.16e-05	0.000644354
FBgn0032523	CG16956	-2.33277	0.213148	2.16e-05	0.000644354
FBgn0033789	CG13324	1.68858	1.35311	2.16e-05	0.000644354
FBgn0034870	CG13559	6.33703	-0.566821	2.18e-05	0.000645364
FBgn0030642	CG15642	6.29555	-0.599255	2.18e-05	0.000645364
FBgn0038721	subdued	1.19105	5.80402	2.2e-05	0.000652527
FBgn0031418	CG3609	-1.17409	6.28422	2.25e-05	0.000663517
FBgn0082966	snoRNA:?28S-3327b	-1.19043	4.93229	2.27e-05	0.000668603
FBgn0029662	CG12206	-1.5456	0.985962	2.33e-05	0.000684299
FBgn0082972	snoRNA:?28S-3316a	-1.44589	1.40877	2.36e-05	0.000692432
FBgn0053307	CG33307	-1.36641	2.28011	2.38e-05	0.000696761
FBgn0086601	snoRNA:?28S-3327c	-1.22814	3.54237	2.43e-05	0.000708931
FBgn0260484	HIP	-1.17804	5.28236	2.55e-05	0.000741076
FBgn0038447	CG14892	2.04895	0.768169	2.56e-05	0.000741076
FBgn0034127	CG7848	-1.77638	0.659166	2.56e-05	0.000741076
FBgn0051683	CG31683	1.24149	3.45763	2.58e-05	0.000744208
FBgn0034582	Cht9	-1.77504	0.344634	2.61e-05	0.00075311
FBgn0051233	CG31233	1.1619	6.79366	2.69e-05	0.000772269
FBgn0037552	CG7800	1.24104	4.60075	2.7e-05	0.000775046
FBgn0051028	Rsod	2.77202	0.136397	2.76e-05	0.000790296
FBgn0085732	CR40190	1.26169	4.01279	2.85e-05	0.000813487
FBgn0261615	CG42704	1.21611	5.17723	2.92e-05	0.000831582
FBgn0030720	CG8939	-1.15195	7.11296	2.95e-05	0.000837697
FBgn0267967	corolla	1.36725	3.6309	3.05e-05	0.000863331
FBgn0082979	snoRNA:?28S-3091a	-1.30608	2.2921	3.1e-05	0.000876571
FBgn0025583	BomS2	-1.18343	4.53524	3.18e-05	0.000896722
FBgn0266053	Patr-1	1.15095	7.06031	3.22e-05	0.000905351
FBgn0020620	RN-tre	1.16307	5.81711	3.36e-05	0.000942291
FBgn0036285	toe	2.84265	-0.105934	3.42e-05	0.000953839
FBgn0031765	CG9109	-2.23702	-0.423299	3.42e-05	0.000953839
FBgn0027343	fz3	1.22083	4.45918	3.48e-05	0.000965763
FBgn0265376	lncRNA:CR44317	6.30627	-0.673978	3.48e-05	0.000965763
FBgn0031559	CG3513	-2.82139	-1.42551	3.48e-05	0.000965763
FBgn0039145	CG6000	-1.97955	-0.243722	3.58e-05	0.000986809
FBgn0261363	PPO3	-1.96943	-0.0145994	3.58e-05	0.000986809
FBgn0083016	snoRNA:?18S-841d	-1.26845	2.51735	3.6e-05	0.000992157
FBgn0030438	CG15721	1.15463	5.80086	3.66e-05	0.00100608
FBgn0033395	Cyp4p2	1.34376	2.92094	3.78e-05	0.00103553
FBgn0250826	CG34160	-2.70622	-1.16223	3.81e-05	0.00104039
FBgn0035943	CG5653	3.69716	-0.508011	3.82e-05	0.00104039
FBgn0002562	Lsp1?	-2.77374	-1.47089	3.82e-05	0.00104039
FBgn0261505	CR42653	2.71917	0.308622	3.88e-05	0.00105079
FBgn0053834	His1:CG33834	2.71364	0.274531	3.88e-05	0.00105079
FBgn0034474	Obp56g	1.58553	1.8323	3.9e-05	0.00105465
FBgn0261284	bou	-1.25545	2.83508	3.93e-05	0.00105998
FBgn0037229	flip	2.22623	0.363369	4.07e-05	0.00109451
FBgn0031488	Ccdc85	-1.34338	2.02325	4.35e-05	0.00116706
FBgn0039078	CG4374	3.17898	-0.103222	4.38e-05	0.00117342
FBgn0038395	Jhbp5	-1.16336	4.69494	4.44e-05	0.00118735
FBgn0038930	BomT3	-1.14571	4.98777	4.57e-05	0.00121861
FBgn0032283	CG7296	1.52451	2.34402	4.71e-05	0.00125132
FBgn0038260	CG14855	1.7587	0.982585	4.71e-05	0.00125132
FBgn0028853	CG15263	2.64262	0.727984	4.74e-05	0.00125547
FBgn0082968	snoRNA:?28S-3316e	-1.76567	-0.0877813	4.84e-05	0.00127763
FBgn0036820	Grx1	1.25155	3.45876	5.04e-05	0.00132784
FBgn0039664	CG2006	-1.20263	3.54389	5.29e-05	0.00139041
FBgn0002716	mei-W68	-1.43427	1.61015	5.4e-05	0.00141656
FBgn0036620	CG4842	-1.12728	5.72059	5.58e-05	0.00145193
FBgn0260487	CG42534	6.24086	-0.607275	5.59e-05	0.00145193
FBgn0004592	Eig71Ee	6.21771	-1.2104	5.59e-05	0.00145193
FBgn0033283	CG11635	6.21191	-0.898526	5.59e-05	0.00145193
FBgn0260393	CG17147	-3.20663	-1.44918	5.59e-05	0.00145193
FBgn0039728	CG7896	1.95637	0.677995	5.63e-05	0.00145845
FBgn0035476	CG12766	-1.33754	1.6005	5.78e-05	0.00148883
FBgn0058182	CR40182	-1.28971	2.25449	5.78e-05	0.00148883
FBgn0262609	CG43135	3.68181	-0.67535	5.79e-05	0.00148883
FBgn0028573	prc	2.2439	0.244073	5.95e-05	0.00152899
FBgn0033769	CG8768	1.20682	3.99988	6.09e-05	0.0015603
FBgn0052681	CG32681	1.36971	2.51215	6.12e-05	0.00156541
FBgn0029827	CG6048	-1.49454	1.20502	6.31e-05	0.00160934
FBgn0042085	Bap170	1.10356	7.369	6.32e-05	0.0016096
FBgn0260004	Snmp1	1.19498	3.89421	6.34e-05	0.00160965
FBgn0013269	Fkbp39	-1.09567	9.13031	6.43e-05	0.00163076
FBgn0086655	jing	1.11311	6.13085	6.52e-05	0.00164912
FBgn0020887	Su(z)12	1.1088	6.42564	6.58e-05	0.00165999
FBgn0031974	CG12560	1.17969	3.98247	6.62e-05	0.00166715
FBgn0028956	mthl3	-1.29413	2.4635	6.69e-05	0.00168045
FBgn0261617	nej	1.09371	8.99704	6.7e-05	0.00168045
FBgn0086602	snoRNA:?28S-3436b	-1.15877	3.63984	6.73e-05	0.0016833
FBgn0034783	CG9825	1.36314	1.78675	7.2e-05	0.00179922
FBgn0032408	CG6712	-1.10023	6.11037	7.28e-05	0.00181545
FBgn0033052	SCAP	1.09943	6.5609	7.48e-05	0.00186047
FBgn0039118	CG10208	-1.17205	3.51475	7.52e-05	0.00186634
FBgn0000038	nAChR?1	1.24968	2.93357	7.72e-05	0.00191141
FBgn0041241	Gr47b	1.96488	0.379279	7.77e-05	0.00191906
FBgn0025454	Cyp6g1	1.08216	9.47363	7.81e-05	0.00192717
FBgn0033354	FANCI	-1.12395	4.63098	7.92e-05	0.00194952
FBgn0034436	CG11961	1.10893	5.55824	8.05e-05	0.00197726
FBgn0082986	snoRNA:?28S-2562	-1.1557	3.30049	8.07e-05	0.00197781
FBgn0037230	Nepl11	1.11267	5.55187	8.22e-05	0.00201118
FBgn0263459	snoRNA:2R:9445410	-1.14708	3.68472	8.26e-05	0.0020171
FBgn0082994	snoRNA:?28S-1837c	-1.20535	2.78906	8.54e-05	0.00207974
FBgn0025186	ari-2	1.09133	6.36979	8.6e-05	0.00209154
FBgn0039520	Gr98a	-2.46712	-1.09092	8.77e-05	0.0021264
FBgn0033112	Spn42Db	6.10086	-1.07097	9e-05	0.00217012
FBgn0267673	lncRNA:CR46009	6.04299	-1.13049	9e-05	0.00217012
FBgn0063391	snoRNA:CD9b	-2.88905	-1.76899	9e-05	0.00217012
FBgn0262719	CG43163	1.41051	2.14573	9.05e-05	0.00217731
FBgn0038675	CG6013	-1.09252	5.60528	9.1e-05	0.00218525
FBgn0002564	Lsp1?	1.31322	1.91686	9.31e-05	0.00223142
FBgn0032656	CG5674	1.1258	4.76268	9.33e-05	0.00223142
FBgn0003934	snRNA:U5:23D	-1.07645	6.65443	9.35e-05	0.00223238
FBgn0082960	snoRNA:?28S-3405a	-1.15289	3.30347	9.41e-05	0.00224056
FBgn0052095	CG32095	1.12588	4.77929	9.44e-05	0.00224374
FBgn0053051	Polr3G	-1.1499	3.4989	9.68e-05	0.00229739
FBgn0031697	CG14024	2.14385	0.582795	9.9e-05	0.00234448
FBgn0050431	CG30431	1.21071	2.78614	0.000101084	0.00238849
FBgn0037275	CG14655	1.47176	1.28538	0.000101356	0.00239013
FBgn0005670	Cyp4d1	1.28432	3.10228	0.000102263	0.00240276
FBgn0002552	lin	1.08224	6.1771	0.000102297	0.00240276
FBgn0054003	NimB3	1.99749	0.956409	0.000103431	0.00242459
FBgn0034479	CG8654	1.09727	4.76117	0.000104216	0.00243816
FBgn0036560	CG5895	1.53571	1.60248	0.000105994	0.00247487
FBgn0033696	Cyp6g2	1.22436	2.93595	0.000108135	0.0025199
FBgn0036843	Sfxn2	-1.10457	4.85478	0.000109795	0.00255353
FBgn0020764	Alas	1.0721	6.36918	0.000112872	0.00261336
FBgn0038401	CG5916	1.09853	5.30246	0.000112929	0.00261336
FBgn0036935	CG14186	1.1899	3.3909	0.000113084	0.00261336
FBgn0051821	CG31821	-1.48207	1.03887	0.00011325	0.00261336
FBgn0030876	Srx	-1.4424	1.4929	0.000117487	0.00270587
FBgn0010549	l(2)03659	-1.1484	3.55081	0.000118074	0.00271409
FBgn0031918	CG6055	1.55531	1.65776	0.000118736	0.00271795
FBgn0039170	CG13609	1.11305	4.78547	0.000118755	0.00271795
FBgn0050172	CG30172	1.79956	0.70677	0.00011893	0.00271795
FBgn0261714	Cpn	1.19919	3.07051	0.000121853	0.00277936
FBgn0037944	CG6923	1.07223	5.90432	0.000125437	0.00285562
FBgn0036985	zye	-1.618	0.291974	0.000125856	0.00285966
FBgn0004427	LysD	1.06496	6.54647	0.000126497	0.00286871
FBgn0031099	CG17065	1.22326	2.87915	0.000127052	0.00287136
FBgn0033873	CG6337	-1.21747	2.18172	0.000127271	0.00287136
FBgn0039214	puf	1.05368	7.71911	0.000127341	0.00287136
FBgn0028988	Spn42Dd	1.16857	3.18215	0.000127686	0.00287366
FBgn0038449	CG17562	-1.11926	3.66251	0.00012979	0.00291546
FBgn0035254	CG7974	-1.07646	5.17623	0.000130255	0.00292038
FBgn0262825	lncRNA:CR43196	-1.5099	1.28471	0.000130573	0.00292198
FBgn0021995	Rs1	-1.05148	7.10989	0.000133343	0.0029737
FBgn0000287	salr	1.3964	1.426	0.000133387	0.0029737
FBgn0035999	CG3552	-1.09201	4.64426	0.00013509	0.00300601
FBgn0063384	snoRNA:CD3b	-1.65951	-0.0132061	0.000136987	0.00304249
FBgn0035791	CG8539	-1.10918	3.95	0.000137476	0.00304764
FBgn0031822	Phf5a	1.10656	4.88619	0.000141043	0.00312087
FBgn0285991	hpRNA:CR18854	1.05775	6.32188	0.000142474	0.00314666
FBgn0261989	CG42807	1.07054	5.77219	0.00014282	0.00314842
FBgn0050108	CG30108	-1.34163	1.42812	0.000143171	0.0031503
FBgn0051832	CG31832	-2.85002	-1.52665	0.000143863	0.00315965
FBgn0267120	lncRNA:CR45560	1.43483	2.04165	0.00014422	0.00316161
FBgn0265141	Ir47b	6.09504	-0.793854	0.00014519	0.00317115
FBgn0262150	CG42876	6.09308	-1.22501	0.00014519	0.00317115
FBgn0030266	CG11122	1.04862	6.8087	0.000147852	0.00322333
FBgn0051157	CG31157	1.86796	1.16788	0.000153123	0.00333212
FBgn0000376	crm	1.04718	6.607	0.000156098	0.00339062
FBgn0264994	lncRNA:CR44145	2.02549	-0.152739	0.000159452	0.00345177
FBgn0032002	CG8353	-1.14154	3.24028	0.000159496	0.00345177
FBgn0000084	AnxB10	1.03912	5.11007	0.000160681	0.00347106
FBgn0029804	CG3097	1.23339	2.71456	0.00016376	0.00353114
FBgn0033826	CG4734	-1.11418	3.32251	0.000164456	0.00353969
FBgn0000426	SmF	-1.04606	5.82794	0.000168682	0.00362407
FBgn0267600	lncRNA:CR45938	-1.80915	-0.22466	0.000171792	0.00368419
FBgn0020372	TM4SF	1.38875	2.06774	0.0001735	0.00371409
FBgn0030332	CG9360	-1.05731	4.89773	0.000175949	0.00375971
FBgn0032149	CG4036	-1.19009	2.608	0.000178926	0.00381644
FBgn0261928	CG42795	1.08671	4.26081	0.000179471	0.00382118
FBgn0259936	Uhg3	1.07313	4.74755	0.000184396	0.00391898
FBgn0262003	CG42821	-1.37429	1.43003	0.00018544	0.00393413
FBgn0035521	VhaM9.7-a	2.03484	0.601803	0.00018642	0.00394783
FBgn0003916	snRNA:U1:21D	1.2122	2.7229	0.000187385	0.00396032
FBgn0030776	CG4653	1.15818	3.64983	0.000187679	0.00396032
FBgn0038142	CheA87a	1.57333	1.45982	0.000190282	0.00400099
FBgn0033048	CG7881	-1.37374	1.18273	0.000190282	0.00400099
FBgn0263461	snoRNA:CG32479-a	1.08478	4.16018	0.000191437	0.00401813
FBgn0033128	Tsp42Eg	1.13337	3.35125	0.000194589	0.00407707
FBgn0039778	Jon99Fi	-1.04587	4.626	0.000199143	0.00416512
FBgn0040514	CG17169	-2.3661	-0.934542	0.000201884	0.00421499
FBgn0046214	vig2	-1.01577	9.75116	0.00020485	0.00426938
FBgn0035145	MED14	1.0238	7.15344	0.000206794	0.00430233
FBgn0264549	lncRNA:CR43928	5.75974	-0.954509	0.00021454	0.00445566
FBgn0031628	CG3294	-1.2201	2.11089	0.000217325	0.00450559
FBgn0003886	?Tub85E	2.89934	-0.113522	0.000218244	0.00450885
FBgn0029751	CG17764	2.8549	0.0660357	0.000218244	0.00450885
FBgn0035854	Dhps	-1.07502	4.13143	0.000219698	0.00453097
FBgn0022774	Oat	-1.03316	5.15066	0.000222352	0.00457775
FBgn0037488	CG14607	1.30818	2.17718	0.000229622	0.00471922
FBgn0031764	CG9107	-1.04195	4.77932	0.000230522	0.00472949
FBgn0283480	Alp2	-1.09729	2.96901	0.000232746	0.00476687
FBgn0085248	CG34219	6.05286	-0.911951	0.000234703	0.00479037
FBgn0036970	Spn77Bc	-2.97227	-0.744647	0.000234703	0.00479037
FBgn0025882	snoRNA:CD10	-1.50419	0.140812	0.000237146	0.00482637
FBgn0040503	CG7763	2.14354	0.622738	0.000237282	0.00482637
FBgn0020416	Idgf1	1.05691	4.84979	0.000240768	0.00488888
FBgn0053897	His4:CG33897	2.61853	0.380345	0.000241965	0.00490476
FBgn0029834	CG5937	1.201	2.8039	0.000243036	0.00491806
FBgn0085256	CG34227	-1.14088	2.79205	0.000244064	0.00493042
FBgn0015001	?Try	1.10152	3.69599	0.000251065	0.00506321
FBgn0083027	snoRNA:?18S-531	1.01191	6.61176	0.000251496	0.00506329
FBgn0030559	CG13404	2.95029	-0.166257	0.000259612	0.00521781
FBgn0035356	CG16986	-1.05512	4.04891	0.000260184	0.00522044
FBgn0025455	CycT	1.00498	7.24487	0.000263114	0.00527029
FBgn0026619	Taz	1.07916	3.81608	0.000267697	0.00535304
FBgn0031821	KFase	1.6267	1.37585	0.000268874	0.0053675
FBgn0267126	lncRNA:CR45566	-1.6261	0.112573	0.000272479	0.00542756
FBgn0086677	jeb	1.15946	2.86882	0.000272799	0.00542756
FBgn0032298	CG6724	-1.01947	5.03119	0.000281501	0.00559129
FBgn0038183	CG9286	-1.0506	3.81528	0.000282599	0.00560369
FBgn0085813	18SrRNA-?:CR41602	-0.991805	9.993	0.000286168	0.00566498
FBgn0032139	CG13116	1.26362	2.57894	0.000289653	0.0057244
FBgn0036587	CG4950	1.09974	3.51307	0.000291365	0.00574863
FBgn0035189	CG9119	-1.01695	5.05784	0.00029314	0.00577403
FBgn0030293	CG1737	0.993248	7.64947	0.000300494	0.00590235
FBgn0035598	CG4669	1.88712	0.699251	0.000300652	0.00590235
FBgn0262574	CG43114	-1.1095	2.8781	0.000302765	0.00593399
FBgn0086661	snoRNA:?28S-2566	0.992375	7.58879	0.00030455	0.00595912
FBgn0085285	CG34256	3.48165	-0.259464	0.000306775	0.00599274
FBgn0036232	CG14125	1.00219	5.56489	0.000316412	0.00617082
FBgn0029002	miple2	-1.01807	4.56857	0.000324848	0.00632493
FBgn0050295	Ipk1	-1.03649	4.37572	0.000328051	0.00637679
FBgn0035323	CG13807	-1.04054	3.93401	0.00033575	0.00650696
FBgn0038868	Ddrgk1	-1.00976	4.99674	0.000335853	0.00650696
FBgn0030763	CG9782	1.5599	1.37266	0.000336396	0.00650696
FBgn0033405	CG13954	1.47136	1.4469	0.000337486	0.00651739
FBgn0033403	CG13739	1.27474	1.9355	0.000345687	0.00666183
FBgn0034468	Obp56a	1.18269	2.74292	0.000346091	0.00666183
FBgn0034923	Upf3	-0.998315	5.41549	0.000349839	0.00672305
FBgn0030582	CG14411	0.98908	6.63596	0.000351032	0.00673504
FBgn0027070	Ugt36E1	0.999366	5.82694	0.000356094	0.00682111
FBgn0036363	CG10140	5.73579	-1.41206	0.000363605	0.00692018
FBgn0038706	CG3517	5.73127	-1.30022	0.000363605	0.00692018
FBgn0031650	synr	5.69346	-1.22926	0.000363605	0.00692018
FBgn0033158	CG12164	5.67801	-1.45102	0.000363605	0.00692018
FBgn0033347	CG8248	1.95867	0.78248	0.000365259	0.00694052
FBgn0014859	Hr38	1.10668	3.2072	0.000366848	0.00695954
FBgn0266005	lncRNA:CR44779	-1.03305	3.82441	0.000368256	0.00697507
FBgn0085357	CG34328	2.27859	-0.207971	0.000369077	0.00697607
FBgn0036202	loaf	1.24084	2.27781	0.000369488	0.00697607
FBgn0011555	?Try	1.00188	5.6351	0.000370466	0.00698339
FBgn0037004	CG17637	5.95719	-0.758225	0.000380147	0.00715451
FBgn0003950	unc	1.2927	2.28966	0.000381849	0.00717512
FBgn0033602	Cpr47Ee	1.80669	0.541851	0.000389288	0.00730332
FBgn0038610	CG7675	-1.02481	3.78247	0.000395056	0.00739979
FBgn0036144	GlcAT-P	0.981437	6.46355	0.000397603	0.00743573
FBgn0266518	Dpit47	-0.984233	5.91971	0.000398697	0.00744443
FBgn0051973	Cda5	1.03558	4.09328	0.00040609	0.00757054
FBgn0083003	snoRNA:?28S-1175c	-0.978518	5.90802	0.000407817	0.00759078
FBgn0038083	Ugt37A3	-1.16898	2.26421	0.0004093	0.00760642
FBgn0034612	CG10505	-1.11509	2.50439	0.000412999	0.00766314
FBgn0259716	Nepl6	1.06423	3.73253	0.00041597	0.00770619
FBgn0263486	scaRNA:?U6-40	-1.46707	0.12184	0.00041987	0.00776627
FBgn0000320	eya	-1.02636	3.65853	0.000420953	0.00777417
FBgn0004552	Akh	1.58881	1.05527	0.000423259	0.00780457
FBgn0031872	ihog	0.999091	5.18532	0.00042584	0.00783996
FBgn0035263	CG12035	2.38051	0.0189136	0.000427494	0.00785819
FBgn0037972	CG10005	-1.3065	1.53311	0.000440263	0.00808036
FBgn0083023	snoRNA:?18S-640d	-1.35977	0.553911	0.000441052	0.00808196
FBgn0259224	CG42324	1.02953	4.15503	0.000441912	0.00808196
FBgn0036262	Miox	-0.968055	6.61686	0.000442398	0.00808196
FBgn0040260	Ugt37D1	0.972106	5.91934	0.000445356	0.00812345
FBgn0041100	park	-1.16294	2.00923	0.000448436	0.00816705
FBgn0052829	CG32829	-1.75639	-0.425508	0.000452395	0.008216
FBgn0043884	mask	0.958792	9.64842	0.000452512	0.008216
FBgn0039152	Root	0.983193	5.26229	0.00045378	0.00822642
FBgn0052792	ppk8	-2.06845	-0.738401	0.000461471	0.00834285
FBgn0029795	CG15773	-1.18606	1.83579	0.000461613	0.00834285
FBgn0035665	Jon65Aiii	0.959356	7.85856	0.000466277	0.00841431
FBgn0046776	CR14033	-1.00051	4.71223	0.000491084	0.00884848
FBgn0032889	CG9331	-0.96442	5.91624	0.000497317	0.00894718
FBgn0036897	Rnf146	0.982268	5.4753	0.000498497	0.00895478
FBgn0032484	kek4	1.44834	0.997413	0.000508395	0.00911876
FBgn0023534	CG17778	1.42947	1.43421	0.00050924	0.0091201
FBgn0063498	GstE2	1.4682	1.56454	0.000511662	0.00914963
FBgn0032282	CG7299	1.5536	1.00241	0.000512508	0.00915093
FBgn0050280	CG30280	1.24291	2.08182	0.000524227	0.00934609
FBgn0261524	lic	0.964779	5.94635	0.000530338	0.00943239
FBgn0043578	PGRP-SB1	-1.15347	1.87608	0.000530661	0.00943239
FBgn0051036	CG31036	1.96538	0.393641	0.000540538	0.00959354
FBgn0031377	CG15356	0.959254	6.30136	0.000542696	0.00960458
FBgn0034537	DMAP1	-0.960754	5.8035	0.000542783	0.00960458
FBgn0283652	Rpp30	-1.03513	3.39004	0.000554533	0.00979786
FBgn0031022	Snrnp48	-0.981913	4.89127	0.000556465	0.00981733
FBgn0265042	Irk1	1.06408	3.31608	0.00056158	0.00989283
FBgn0030228	BTBD9	0.961621	5.8279	0.000568084	0.00999254
FBgn0035083	Tina-1	-0.949629	6.69903	0.00057058	0.0100144
FBgn0266232	lncRNA:CR44927	1.77514	0.523568	0.00057102	0.0100144
FBgn0267516	pre-rRNA:CR45856	-1.25773	0.923237	0.000576993	0.0101042
FBgn0034470	Obp56d	0.94988	6.42802	0.000583075	0.0101956
FBgn0038181	tmn	-0.94003	8.70359	0.000586591	0.010242
FBgn0004034	y	-1.75056	-0.489385	0.000599151	0.0104459
FBgn0263705	Myo10A	0.995712	4.7396	0.000601637	0.0104738
FBgn0031010	CG8028	1.52034	1.4251	0.000603615	0.0104928
FBgn0051446	CG31446	-1.40021	0.307103	0.000605467	0.0105096
FBgn0262141	CG42867	5.91371	-1.02558	0.000616805	0.0105759
FBgn0040318	HGTX	5.90851	-0.82832	0.000616805	0.0105759
FBgn0267655	lncRNA:CR45993	5.8877	-1.10448	0.000616805	0.0105759
FBgn0265253	asRNA:CR44267	5.87934	-0.00925008	0.000616805	0.0105759
FBgn0039039	lmd	5.86699	-1.22737	0.000616805	0.0105759
FBgn0267241	lncRNA:CR45681	5.69127	-1.14327	0.000618221	0.0105759
FBgn0265902	lncRNA:CR44691	5.64979	-0.763663	0.000618221	0.0105759
FBgn0267827	lncRNA:CR46148	5.6365	-0.372632	0.000618221	0.0105759
FBgn0064912	CG31178	5.62982	-0.620847	0.000618221	0.0105759
FBgn0053003	CG33003	5.61598	-1.17645	0.000618221	0.0105759
FBgn0085382	CG34353	1.22536	1.905	0.000624525	0.0106645
FBgn0083013	snoRNA:?28S-1060	-0.9493	5.52798	0.000625206	0.0106645
FBgn0031914	CG5973	0.962208	5.27335	0.00063382	0.0107959
FBgn0039149	CG18428	-1.05186	2.77203	0.000637226	0.0108383
FBgn0040732	CG16926	0.937471	7.33066	0.00064098	0.0108778
FBgn0033063	CG14589	2.10819	-0.156333	0.000643995	0.0108778
FBgn0039094	CG10184	-1.00737	3.36541	0.00064444	0.0108778
FBgn0036494	Toll-6	1.2735	1.8933	0.000645021	0.0108778
FBgn0000346	comt	-0.967331	4.42926	0.000645031	0.0108778
FBgn0002940	ninaE	0.932299	9.68821	0.000645061	0.0108778
FBgn0033792	CG13325	-1.12064	2.04357	0.000649688	0.0109403
FBgn0263468	snoRNA:SC35-a	-0.942847	5.86858	0.000655347	0.0110047
FBgn0030334	Karl	1.30606	1.56175	0.000655375	0.0110047
FBgn0030055	Rubicon	0.963313	5.10249	0.000657401	0.0110113
FBgn0260768	CG42566	-1.18284	1.60043	0.00065823	0.0110113
FBgn0027334	l(1)G0004	-0.955473	5.18554	0.000658555	0.0110113
FBgn0264449	CG43867	0.938322	7.18086	0.00066219	0.0110564
FBgn0030761	CG9784	0.992362	4.39783	0.000670732	0.0111253
FBgn0262848	CR43212	2.77697	-0.0737342	0.000671016	0.0111253
FBgn0267615	lncRNA:CR45953	2.75027	-0.596263	0.000671016	0.0111253
FBgn0265534	lncRNA:CR44384	2.73391	-0.559483	0.000671016	0.0111253
FBgn0264515	lncRNA:CR43914	-2.14678	-1.08797	0.000671016	0.0111253
FBgn0086662	snoRNA:?28S-3186	-0.993953	3.33944	0.000686112	0.0113597
FBgn0267320	lncRNA:CR45756	-1.58254	0.137133	0.000687931	0.0113739
FBgn0267753	lncRNA:CR46084	2.19875	-0.0257474	0.0006905	0.0114005
FBgn0001090	bnb	0.985286	4.33706	0.000697626	0.0115021
FBgn0037375	kat-60L1	1.56257	0.549065	0.000706708	0.0116356
FBgn0030928	CG15044	1.54504	0.858256	0.000714008	0.0117395
FBgn0031264	uncNac?	1.18336	2.17586	0.000719026	0.0118056
FBgn0086711	mol	0.942825	6.22822	0.000721105	0.0118233
FBgn0014906	Hydr2	0.928919	7.77408	0.000722247	0.0118257
FBgn0013810	Dhc36C	-1.01044	3.31243	0.000726189	0.0118738
FBgn0039102	SPE	0.968487	4.52587	0.000736203	0.012018
FBgn0001565	Ddx56	0.933415	6.64938	0.000737038	0.012018
FBgn0034903	sona	-1.003	3.42759	0.000742877	0.0120965
FBgn0053513	Nmdar2	1.12627	2.38097	0.000750495	0.0122038
FBgn0264776	CG44014	1.00521	3.77687	0.000756338	0.0122819
FBgn0285913	red	0.936983	6.06451	0.000760869	0.0123386
FBgn0013811	Dhc62B	2.31855	0.140743	0.000764465	0.012363
FBgn0032067	LManIV	-1.73386	0.289338	0.000764465	0.012363
FBgn0262108	lncRNA:CR42861	-1.05687	3.1767	0.000768235	0.0124071
FBgn0004864	hop	0.926129	6.99095	0.000775857	0.0125131
FBgn0036501	CG7272	1.14495	2.47371	0.000794451	0.0127955
FBgn0034356	Pepck2	-0.982576	3.6577	0.00080431	0.0129367
FBgn0033574	Spn47C	1.21503	1.71016	0.000807534	0.0129709
FBgn0051044	lncRNA:CR31044	-0.969457	3.87588	0.000819508	0.0131454
FBgn0039776	PH4?EFB	-0.944977	4.56761	0.000824706	0.0132109
FBgn0023542	Nmd3	-0.92475	6.11564	0.000827745	0.0132348
FBgn0038993	CG13843	2.40291	-0.508545	0.000829548	0.0132348
FBgn0024740	Lip2	-2.05725	-0.692217	0.000829548	0.0132348
FBgn0004187	snRNA:U1:95Cc	0.915174	7.69687	0.000843331	0.0134365
FBgn0004169	up	-0.913014	7.99189	0.000849749	0.0135206
FBgn0036240	CG6928	0.945025	5.29474	0.000851207	0.0135234
FBgn0030797	CG13004	-2.3034	-1.26806	0.00085221	0.0135234
FBgn0038769	Regnase-1	1.01558	3.50013	0.000857202	0.0135844
FBgn0040230	dbo	0.928288	6.10254	0.00085903	0.0135952
FBgn0051267	CG31267	-1.02556	2.72583	0.000864379	0.0136616
FBgn0033750	CG13151	-1.02442	3.16568	0.000876052	0.0138276
FBgn0260386	mtg	1.05001	2.41958	0.000891887	0.0140588
FBgn0036825	RpL26	-0.906891	9.74638	0.000894342	0.0140787
FBgn0037936	CG6908	-1.05861	2.14671	0.000902841	0.0141937
FBgn0259736	CG42390	-0.912552	6.68949	0.00090633	0.0142296
FBgn0026250	eIF1A	-0.905952	8.70406	0.000918753	0.0144056
FBgn0036659	CG9701	1.00697	3.21788	0.000922587	0.0144465
FBgn0029603	CG14053	-1.18233	1.45582	0.000935809	0.0146342
FBgn0266666	Sem1	-0.908064	7.23623	0.000941257	0.0147
FBgn0259985	Mppe	0.941485	5.1652	0.000944161	0.0147259
FBgn0031277	CG13947	0.950824	3.74093	0.000953902	0.0148583
FBgn0039099	GILT2	-0.928861	5.02541	0.000960258	0.014922
FBgn0011582	Dop1R1	1.10331	2.54983	0.000960511	0.014922
FBgn0039485	Jhbp11	1.05913	2.9378	0.000963871	0.0149545
FBgn0010409	RpL18A	0.904109	8.15531	0.000968338	0.0150042
FBgn0037796	CG12814	0.962117	3.84142	0.000978493	0.0151417
FBgn0004622	TkR99D	1.14228	2.78482	0.000984546	0.0152155
FBgn0051279	CG31279	-1.73155	-0.408484	0.000986595	0.0152273
FBgn0039633	Bicra	0.902021	7.95509	0.000995328	0.0153297
FBgn0031849	CG11327	5.85667	-1.04833	0.00100229	0.0153297
FBgn0040601	CG13643	5.8289	-1.09352	0.00100229	0.0153297
FBgn0259794	sinah	5.78744	-0.928207	0.00100229	0.0153297
FBgn0037128	CG14572	5.78224	-1.31674	0.00100229	0.0153297
FBgn0052173	tRNA:Pro-CGG-2-2	-2.79174	-1.6906	0.00100229	0.0153297
FBgn0265918	lncRNA:CR44707	-2.78821	-1.44642	0.00100229	0.0153297
FBgn0034902	CG5532	0.971138	4.00229	0.00100627	0.0153706
FBgn0036203	Muc68D	0.899708	8.43895	0.00101097	0.0154225
FBgn0263472	snoRNA:2R:9445205	-1.1226	1.20029	0.00101968	0.015533
FBgn0085447	sif	1.0147	3.15779	0.00102084	0.015533
FBgn0085244	CG34215	1.35425	1.21428	0.00103166	0.0156775
FBgn0038916	dnd	-1.11763	1.78885	0.00104304	0.0158301
FBgn0267810	asRNA:CR46135	5.58	-1.03331	0.00105431	0.0158589
FBgn0039752	CG15530	5.55531	-1.38827	0.00105431	0.0158589
FBgn0263041	CG43336	5.53048	-1.67815	0.00105431	0.0158589
FBgn0035669	CG6592	5.52125	-1.24074	0.00105431	0.0158589
FBgn0033207	CG12826	5.49096	-1.3437	0.00105431	0.0158589
FBgn0030260	CG1537	5.48131	-1.21402	0.00105431	0.0158589
FBgn0040371	CG12470	5.41326	-1.15787	0.00105431	0.0158589
FBgn0011204	cue	0.899525	7.49424	0.00105725	0.0158829
FBgn0013725	phyl	2.77989	-0.351775	0.00107919	0.0161714
FBgn0031726	Cyp6a16	2.76806	-0.0214969	0.00107919	0.0161714
FBgn0032919	pths	-0.897788	6.88873	0.00108936	0.0163032
FBgn0035294	Mfap1	-0.908308	5.62004	0.0010987	0.0164108
FBgn0036474	Or71a	1.99429	0.289097	0.00109932	0.0164108
FBgn0032726	CG10621	-0.920129	4.77327	0.00110157	0.0164236
FBgn0264296	CG43774	1.10119	2.55419	0.00110438	0.0164448
FBgn0033697	Cyp6t3	1.66759	0.378165	0.00110749	0.0164705
FBgn0259821	CG42402	1.04634	2.88085	0.00110895	0.0164715
FBgn0263091	CR43359	-1.546	-0.237933	0.00111242	0.0165023
FBgn0260499	qvr	0.928038	4.69245	0.00115451	0.0171053
FBgn0035434	Drsl5	-0.925383	4.42701	0.00115598	0.0171057
FBgn0033446	CG1648	0.888155	8.61496	0.00116015	0.0171458
FBgn0263780	CG17684	-0.952423	3.53557	0.00117864	0.0173974
FBgn0033748	vis	1.17349	1.97395	0.00120761	0.0178028
FBgn0000116	Argk1	0.885084	8.66642	0.00121113	0.0178325
FBgn0028707	Mt2	-1.13259	1.49128	0.00121439	0.0178515
FBgn0050046	CG30046	-0.936501	3.93935	0.00121543	0.0178515
FBgn0043792	CG30427	1.11965	2.43325	0.00122087	0.0179092
FBgn0027562	CG10345	0.913859	5.14693	0.00123185	0.0180348
FBgn0031209	Ir21a	2.3937	-0.0722723	0.00123401	0.0180348
FBgn0035430	CG12009	2.36651	-0.685788	0.00123401	0.0180348
FBgn0035076	Ance-5	0.921909	4.76664	0.00123908	0.0180866
FBgn0267156	lncRNA:CR45596	-2.15429	-1.25798	0.00126483	0.0184397
FBgn0028424	JhI-26	-1.11603	1.68186	0.00127274	0.0185245
FBgn0038601	Polr1E	-0.896258	5.57796	0.00127378	0.0185245
FBgn0036881	Cpr76Bd	1.56724	0.346896	0.00128566	0.0186516
FBgn0010282	TfIIF?	-0.8821	7.65874	0.00128566	0.0186516
FBgn0261262	CG42613	-0.903422	5.16868	0.00129434	0.0187545
FBgn0264827	asRNA:CR44035	-1.36899	0.590632	0.00130175	0.0188388
FBgn0001981	esg	-1.07544	1.88212	0.00131097	0.0189491
FBgn0034295	CG10911	0.885816	6.61343	0.00131541	0.01899
FBgn0035308	CG15822	-0.962228	3.11625	0.00132179	0.0190588
FBgn0286042	sisRNA:CR46364	-1.11568	1.72119	0.0013267	0.0191065
FBgn0043791	phu	0.926553	3.61216	0.00132953	0.0191239
FBgn0033538	CG11883	-0.889062	5.87281	0.00133488	0.0191776
FBgn0028899	CG31817	1.39979	1.08216	0.00133979	0.0192248
FBgn0266723	Trs31	-0.91822	4.28391	0.00134436	0.019267
FBgn0039161	CG13606	1.29867	1.53528	0.0013472	0.0192844
FBgn0037153	olf413	1.0018	3.06407	0.00135999	0.019444
FBgn0010269	Dsor1	0.893778	5.98444	0.00136555	0.0194999
FBgn0034970	yki	0.904349	5.10724	0.00137549	0.0196182
FBgn0037046	CG10581	-1.55958	-0.547821	0.00138688	0.0197568
FBgn0030674	HUWE1	0.873194	8.8436	0.0013945	0.0198414
FBgn0083011	snoRNA:?28S-1135b	-0.961646	2.9052	0.00140062	0.0199046
FBgn0036612	CG4998	-1.62552	-0.00751747	0.00141219	0.020045
FBgn0053474	Pex11g	-1.50146	-0.086809	0.00141665	0.0200684
FBgn0085479	CG34450	2.65114	-0.671512	0.00141723	0.0200684
FBgn0004397	Vinc	0.885542	5.96728	0.00142101	0.0200813
FBgn0025640	CG13369	0.923026	4.434	0.00142153	0.0200813
FBgn0039290	CG13654	1.04794	2.68692	0.0014344	0.0202388
FBgn0085384	CG34355	1.01201	3.15874	0.00146652	0.0206674
FBgn0027655	htt	0.880268	6.30621	0.00146917	0.0206801
FBgn0016685	Nlp	-0.868675	8.76631	0.00147209	0.0206967
FBgn0038211	CG9649	-0.920789	3.83178	0.00148766	0.0208908
FBgn0003301	Adcy1	0.882871	6.04392	0.00149394	0.0209541
FBgn0259146	fid	1.23912	1.71514	0.00149831	0.0209905
FBgn0031935	CG13793	1.0274	2.67998	0.00151008	0.021124
FBgn0035620	Alp9	-0.912047	4.60271	0.00151141	0.021124
FBgn0036331	CR14117	-0.906197	4.33662	0.00151325	0.0211248
FBgn0034563	CG15649	-3.54974	-1.82822	0.00151834	0.0211709
FBgn0010452	trn	1.063	2.41681	0.00152727	0.0212704
FBgn0083978	CG17672	-1.91129	-0.526326	0.00153913	0.0214103
FBgn0039159	mRpS24	-0.976227	2.88713	0.00156544	0.0217508
FBgn0035344	Cyp4d20	-0.935556	3.36314	0.00157947	0.02192
FBgn0034494	CG10444	0.873501	6.42303	0.00159362	0.0220905
FBgn0004449	Ten-m	0.866261	7.35201	0.0016083	0.0222615
FBgn0004569	aos	-0.93462	3.35167	0.0016102	0.0222615
FBgn0029903	pod1	0.86721	7.19897	0.0016116	0.0222615
FBgn0263471	scaRNA:MeU2-48	0.998351	2.56163	0.00161877	0.0223346
FBgn0052409	CG32409	-0.870562	6.10975	0.0016277	0.0224316
FBgn0029911	detr	0.878127	5.8175	0.00163004	0.0224377
FBgn0036754	ais	-0.885292	4.99583	0.00163392	0.022465
FBgn0265667	lncRNA:CR44474	3.22427	-1.02738	0.00164189	0.0225484
FBgn0030844	ppk23	1.65057	0.75997	0.00165504	0.0227026
FBgn0004057	G6pd	-0.888665	4.74084	0.001658	0.0227157
FBgn0030941	wgn	-0.900947	4.19319	0.00165983	0.0227157
FBgn0031437	Arpc5	-0.878606	5.36849	0.00166665	0.0227747
FBgn0038683	CG11779	0.882237	5.4175	0.00166799	0.0227747
FBgn0035271	CG2021	-0.896496	4.48973	0.00167396	0.0228298
FBgn0034802	CNBP	-0.856572	10.1072	0.00168432	0.0229448
FBgn0015602	BEAF-32	-0.860876	7.19444	0.00170611	0.0231893
FBgn0029656	CG10793	2.37005	-0.61246	0.00170619	0.0231893
FBgn0041097	robo3	1.18207	1.67302	0.00171164	0.0232366
FBgn0039755	CG15531	-0.889265	4.39158	0.00172706	0.0234035
FBgn0043455	CG5986	-0.866669	6.06675	0.00172788	0.0234035
FBgn0039449	CG6425	0.903243	4.61936	0.00173532	0.0234774
FBgn0039257	tnc	0.94394	3.5519	0.00174614	0.0235968
FBgn0032049	Bace	0.854722	8.94607	0.00175441	0.0236815
FBgn0011817	nmo	0.862745	6.78223	0.00175846	0.023688
FBgn0035187	Trhn	2.07996	-0.0984404	0.00175889	0.023688
FBgn0005624	Psc	0.870348	5.83727	0.00176358	0.0237241
FBgn0263832	Rcd5	0.875329	5.47432	0.00177255	0.0238178
FBgn0029766	CG15784	0.863155	6.57282	0.00179472	0.0240884
FBgn0052204	CG32204	1.58904	0.927768	0.00179796	0.0240903
FBgn0033303	Cyp6a15?	5.46073	-1.13552	0.00180301	0.0240903
FBgn0266871	lncRNA:CR45332	5.43514	-1.35552	0.00180301	0.0240903
FBgn0265731	lncRNA:CR44538	5.41217	-1.4318	0.00180301	0.0240903
FBgn0035694	CG13299	-0.87916	5.08044	0.0018087	0.0241391
FBgn0037569	tex	-0.915702	3.89386	0.0018163	0.0242132
FBgn0263802	lncRNA:CR43605	2.22896	-0.0376029	0.00181902	0.0242222
FBgn0032839	AANATL3	0.914401	4.11121	0.00183074	0.0243283
FBgn0034082	CG10734	1.74645	-0.0143249	0.00183171	0.0243283
FBgn0052834	CG32834	0.89562	4.65956	0.00183431	0.0243283
FBgn0032773	fon	-0.867525	5.3427	0.00183521	0.0243283
FBgn0267326	Ntl	-0.900286	3.73917	0.00184191	0.0243898
FBgn0032981	CG3635	1.23858	1.54595	0.00186444	0.0246606
FBgn0052570	TwdlY	2.49416	-0.821294	0.00187624	0.0247338
FBgn0053640	CG33640	2.42544	-0.665745	0.00187624	0.0247338
FBgn0037753	CG12947	-2.03745	-1.16945	0.00187624	0.0247338
FBgn0063449	Uhg2	-0.957398	2.62664	0.00190681	0.0251012
FBgn0035756	unc-13-4A	1.12405	2.0935	0.00190891	0.0251012
FBgn0004959	phtm	-1.32995	0.27346	0.00191047	0.0251012
FBgn0264991	CG44142	-0.928334	3.60894	0.00191864	0.0251806
FBgn0051370	CG31370	1.1243	2.21452	0.00193923	0.0254226
FBgn0265182	CG44247	0.929885	3.46916	0.00194619	0.0254857
FBgn0265052	St3	1.16099	1.7435	0.00195956	0.0256323
FBgn0034291	CG5770	0.956342	2.76648	0.0019878	0.0259637
FBgn0037581	CG7352	-0.958501	2.76451	0.00198927	0.0259637
FBgn0034504	CG8929	-0.853269	6.29859	0.00199244	0.0259763
FBgn0034493	CG8908	1.10878	2.02983	0.00202389	0.0263573
FBgn0032900	CG14401	0.992001	2.92916	0.00203521	0.0264756
FBgn0003275	Polr2F	-0.856694	5.63595	0.00205403	0.026591
FBgn0038373	CG4546	2.59217	-0.576848	0.00205756	0.026591
FBgn0262540	CG43094	2.5828	-0.677301	0.00205756	0.026591
FBgn0053310	CG33310	2.57679	-0.61123	0.00205756	0.026591
FBgn0039421	Nil	2.57557	-0.696978	0.00205756	0.026591
FBgn0053641	CG33641	2.55103	-0.911083	0.00205756	0.026591
FBgn0038173	Adgf-C	-1.35937	0.505864	0.00207187	0.0267468
FBgn0259222	CG42322	1.03031	2.26225	0.00208796	0.0269252
FBgn0015600	toc	0.842192	7.84767	0.00210633	0.0271048
FBgn0264835	lncRNA:CR44043	1.63677	0.355343	0.00211339	0.0271048
FBgn0267541	lncRNA:CR45881	3.00479	-0.955188	0.00211563	0.0271048
FBgn0267067	lncRNA:CR45511	-2.58403	-1.60272	0.00211563	0.0271048
FBgn0031001	CG7884	-2.42837	-1.59042	0.00211563	0.0271048
FBgn0032329	Art8	-2.42577	-1.65658	0.00211563	0.0271048
FBgn0003292	rt	0.855921	5.8969	0.00211829	0.0271095
FBgn0034911	GlyT	0.940939	3.1745	0.0021317	0.0272517
FBgn0032050	CG13096	-0.84066	7.31266	0.00215426	0.027489
FBgn0267767	lncRNA:CR46098	-1.44887	-0.298258	0.00215491	0.027489
FBgn0037686	RpL34b	0.839859	7.69476	0.00217984	0.0277772
FBgn0033504	CAP	0.84649	6.11506	0.00219577	0.02795
FBgn0286075	DNAlig3	-0.85672	5.39293	0.00221755	0.0281969
FBgn0286778	CG46385	-0.83417	9.68878	0.00222455	0.0282555
FBgn0038275	CG3817	-0.852249	5.40368	0.00224305	0.0284601
FBgn0014879	Set	-0.835855	7.94826	0.00224598	0.0284667
FBgn0065058	snoRNA:CD21	1.10618	1.58035	0.00226201	0.0286392
FBgn0003388	shd	-1.49171	0.340876	0.00227542	0.0287782
FBgn0015766	Msr-110	0.834169	8.27999	0.00228099	0.0288178
FBgn0050157	Ufsp1	1.58903	0.463843	0.0023123	0.0291823
FBgn0086368	tw	1.34375	0.947719	0.00231871	0.0292086
FBgn0053346	CG33346	0.863913	4.36956	0.00231932	0.0292086
FBgn0033820	CG4716	-0.831437	8.09122	0.00234865	0.0295465
FBgn0267666	lncRNA:CR46004	1.9704	-0.321707	0.00235662	0.0295527
FBgn0031005	Hs3st-B	1.95593	-0.409834	0.00235662	0.0295527
FBgn0010388	Dro	-1.93935	-1.03026	0.00235662	0.0295527
FBgn0031107	HERC2	0.838335	6.61695	0.00236739	0.0296562
FBgn0001077	ftz	1.84217	0.157428	0.00237589	0.0297313
FBgn0023531	CG32809	0.864616	4.88077	0.00238093	0.0297629
FBgn0029003	mab-21	1.12092	1.54051	0.00238353	0.029764
FBgn0033969	Pgm2b	-1.07973	2.28703	0.00238929	0.0298044
FBgn0042101	CG18744	1.10777	2.13449	0.00239315	0.0298211
FBgn0036187	RIOK1	-0.834975	6.55077	0.00241643	0.0300291
FBgn0002932	neur	0.857696	5.18945	0.00241686	0.0300291
FBgn0039788	Rpt6R	2.10194	-0.0176742	0.00241871	0.0300291
FBgn0010078	RpL23	-0.826647	10.3923	0.00241999	0.0300291
FBgn0000449	dib	-1.70216	-0.500447	0.00242394	0.0300467
FBgn0011672	Mvl	0.834067	7.2187	0.00244837	0.0303178
FBgn0053182	Kdm4B	0.894047	4.14849	0.0024623	0.0304584
FBgn0036992	Hpd	-0.848796	4.91458	0.00246824	0.0305
FBgn0031861	CG17375	3.16818	-0.766272	0.00249634	0.0307665
FBgn0004841	TkR86C	3.14502	-0.960387	0.00249634	0.0307665
FBgn0030027	CG1632	-1.10463	1.32844	0.0024976	0.0307665
FBgn0030855	CG5800	-0.831644	6.61369	0.00252559	0.0310789
FBgn0003861	trp	0.834099	6.39924	0.00254536	0.0312897
FBgn0032669	CG15155	0.914365	3.3214	0.00255822	0.0314152
FBgn0031515	CG9664	1.03323	2.38269	0.00256898	0.0315145
FBgn0036713	Mip	1.37182	0.68019	0.00257385	0.0315417
FBgn0263462	snoRNA:Dek-a	-0.837462	5.12965	0.00260685	0.0319002
FBgn0020305	dbe	-0.832827	6.13502	0.00260956	0.0319002
FBgn0031663	CG8891	-0.844688	5.04805	0.00261269	0.0319002
FBgn0039500	CG5984	-1.37883	0.236261	0.00261659	0.0319002
FBgn0260440	spdo	-1.3733	0.127362	0.00261659	0.0319002
FBgn0036382	CG13737	-1.23672	0.66416	0.00264494	0.0322127
FBgn0030710	CG8924	0.836796	6.0025	0.00264793	0.032216
FBgn0083986	CG34150	1.02997	2.7458	0.00265265	0.0322282
FBgn0001280	janA	-0.834454	5.75273	0.00265438	0.0322282
FBgn0031782	WDR79	-0.845478	5.20944	0.00265869	0.0322475
FBgn0039869	Tbca	-0.832971	5.8018	0.00266849	0.0323333
FBgn0050147	Hil	-0.852278	4.65146	0.00267773	0.0323906
FBgn0029629	eIF3g1	-0.821476	7.75048	0.0026787	0.0323906
FBgn0032748	CG10492	0.822366	7.53121	0.00270603	0.0326877
FBgn0036422	CG3868	0.831214	6.22719	0.00271329	0.0327421
FBgn0039342	CG5107	0.825752	7.09152	0.0027304	0.0329149
FBgn0085339	CG34310	-1.05503	1.29134	0.00273501	0.032937
FBgn0002566	lt	0.828458	6.56807	0.00275122	0.0330986
FBgn0030306	Spase25	-0.832503	5.69756	0.00277624	0.03332
FBgn0266864	lncRNA:CR45325	2.44122	-0.693182	0.00278089	0.03332
FBgn0001325	Kr	2.43765	-0.397915	0.00278089	0.03332
FBgn0263001	CR43309	-2.01026	-1.39945	0.00278089	0.03332
FBgn0052119	CG32119	-1.28561	0.381328	0.00279674	0.0334761
FBgn0038655	CG14297	-5.67896	-1.65745	0.00281051	0.0336069
FBgn0263121	Pros?1	-1.24603	1.55085	0.00281547	0.0336323
FBgn0011701	repo	1.03614	2.11286	0.00286255	0.0341602
FBgn0053082	Rpp21	-1.17394	0.714386	0.00286668	0.034175
FBgn0036783	CheA75a	1.02236	2.49596	0.00287161	0.0341994
FBgn0036157	CG7560	0.960328	2.82927	0.00287572	0.0342016
FBgn0051119	HDAC11	-1.31205	0.188523	0.00287769	0.0342016
FBgn0082989	snoRNA:?28S-2442a	1.75277	0.184135	0.00288336	0.0342016
FBgn0029084	gom	-1.43336	-0.150678	0.00288336	0.0342016
FBgn0027567	Ciz1	-0.812411	9.41088	0.0028907	0.0342451
FBgn0035477	CG14982	1.29665	1.27296	0.00289281	0.0342451
FBgn0025382	Rab27	-0.917793	3.04047	0.00290113	0.0343083
FBgn0031018	narya	0.923966	2.08132	0.00290395	0.0343083
FBgn0035147	Gale	-0.821701	6.07631	0.00292183	0.0344852
FBgn0263077	M7BP	0.817247	7.13921	0.0029417	0.0346851
FBgn0040339	MED22	-0.827984	5.43642	0.00298402	0.0351148
FBgn0040949	CG13998	-2.18263	-1.16028	0.00298407	0.0351148
FBgn0010235	Klc	0.824443	5.97812	0.0029943	0.0352001
FBgn0284247	ds	0.909089	3.21156	0.00300214	0.0352573
FBgn0003486	spo	-1.09248	1.0514	0.00303909	0.0356435
FBgn0038135	CG8773	0.821884	5.68472	0.00304105	0.0356435
FBgn0036106	CG6409	0.812273	7.7487	0.00305565	0.0357749
FBgn0034553	CG9993	1.01719	2.18066	0.0030583	0.0357749
FBgn0038659	EndoA	0.821563	6.10595	0.00306954	0.0358034
FBgn0032269	w-cup	-1.48803	-0.272993	0.00307699	0.0358034
FBgn0037937	Fer3	5.42122	-1.08885	0.00309098	0.0358034
FBgn0003372	Sgs1	5.41199	-1.74734	0.00309098	0.0358034
FBgn0030477	dmrt11E	5.33435	-1.69673	0.00309098	0.0358034
FBgn0039200	CG13616	5.31018	-1.68303	0.00309098	0.0358034
FBgn0267022	asRNA:CR45466	5.28903	-1.78289	0.00309098	0.0358034
FBgn0261506	CG42654	5.27187	-1.38895	0.00309098	0.0358034
FBgn0266047	CG44812	5.20205	-1.80038	0.00309098	0.0358034
FBgn0051741	CG31741	-3.12107	-1.73574	0.00309098	0.0358034
FBgn0042127	CG18789	0.949942	2.36995	0.00311003	0.0359887
FBgn0053543	CG33543	1.18818	1.42335	0.00312196	0.0360916
FBgn0010240	Lcch3	1.20003	0.943733	0.00313057	0.0361558
FBgn0046685	Wsck	0.856558	4.46823	0.00314369	0.0362719
FBgn0263240	Coop	-0.888203	3.25545	0.00315667	0.0363863
FBgn0052702	Cubn	0.823748	5.60299	0.00316077	0.0363981
FBgn0025739	pon	0.81485	6.65766	0.00316824	0.0364486
FBgn0037167	CG11425	-1.26769	0.45927	0.00317274	0.036465
FBgn0027844	CAH1	-0.868537	3.37702	0.00317725	0.0364813
FBgn0052554	CG32554	-1.10688	1.38916	0.00320897	0.0368099
FBgn0261999	Ca-Ma2d	0.866895	3.99885	0.00321276	0.0368176
FBgn0264324	spg	0.81093	6.81396	0.00321835	0.036846
FBgn0035090	CG2736	-0.823989	5.15228	0.00324049	0.0370638
FBgn0287209	Gfat1	0.845467	4.61536	0.00324927	0.0370957
FBgn0035813	CG8492	1.93777	-0.0839919	0.00325097	0.0370957
FBgn0050085	Rif1	0.805613	8.1197	0.00325269	0.0370957
FBgn0017558	Pdk	0.815655	6.08004	0.00326181	0.0371381
FBgn0036324	CG12520	1.22285	2.11241	0.00326268	0.0371381
FBgn0037941	CG12594	1.29582	0.884983	0.00327383	0.0372292
FBgn0262572	CG43112	1.02976	2.12963	0.00328374	0.0373061
FBgn0033519	CG11825	-0.876842	3.09059	0.00331112	0.0375557
FBgn0053907	His4:CG33907	2.99092	-1.01519	0.00331523	0.0375557
FBgn0035286	CG13924	2.98206	-0.865215	0.00331523	0.0375557
FBgn0260456	CG4806	-0.807722	6.59333	0.00332062	0.0375808
FBgn0039040	CG13833	0.990026	2.85222	0.00333053	0.037657
FBgn0039863	Zmynd8	0.805551	7.23212	0.00333688	0.0376927
FBgn0021895	ytr	0.819666	5.32529	0.00335082	0.0378141
FBgn0030098	CG12057	0.810199	6.01039	0.00337372	0.0380363
FBgn0030151	CG1354	0.817014	5.96441	0.00337869	0.0380561
FBgn0031677	CG14036	-0.806488	6.62079	0.00338407	0.0380805
FBgn0040733	BomS6	0.821881	5.09154	0.00340763	0.0383092
FBgn0050263	stum	-1.20409	0.430029	0.00343939	0.0386295
FBgn0021847	Ttc7	0.810999	6.23361	0.00345084	0.0386936
FBgn0038723	CG6195	-0.814279	5.60554	0.00345164	0.0386936
FBgn0032350	Phgdh	-0.799047	7.61383	0.00349892	0.0391866
FBgn0032819	Dus3	-0.817029	5.21263	0.00353243	0.0395147
FBgn0035370	Non2	-0.797126	8.11863	0.00353764	0.0395147
FBgn0027929	NimB1	-1.15334	1.09323	0.00353823	0.0395147
FBgn0030773	CG9676	0.830688	4.27497	0.00355976	0.0396919
FBgn0037921	Zaf1	-0.892776	3.23648	0.0035608	0.0396919
FBgn0051777	CG31777	-0.859297	3.58244	0.00357531	0.0398162
FBgn0042092	Polr1F	-0.807397	5.76582	0.00360422	0.040064
FBgn0052683	CG32683	1.2739	1.20253	0.00360434	0.040064
FBgn0031008	CG8010	-0.802318	6.30049	0.00360964	0.0400853
FBgn0086408	stl	-0.866596	3.22311	0.0036131	0.0400861
FBgn0058002	ND-AGGG	0.916271	3.31091	0.00363346	0.0402743
FBgn0261108	Atg13	0.805598	6.51693	0.00364072	0.040317
FBgn0083048	snoRNA:?18S-1377d	-0.795929	7.30582	0.00365166	0.0404004
FBgn0036044	Zasp67	1.0704	1.97293	0.0036668	0.0405299
FBgn0053558	mim	0.797675	7.0681	0.00367056	0.0405336
FBgn0003137	Ppn	0.795164	7.74733	0.00367752	0.0405727
FBgn0032785	CG10026	-0.944165	1.99105	0.00369186	0.0406929
FBgn0031533	CG2772	1.0435	2.63383	0.00370976	0.0408522
FBgn0263665	lncRNA:CR43656	3.11143	-1.0142	0.00379222	0.0415783
FBgn0038952	CG7069	-1.06659	1.28903	0.00379701	0.0415783
FBgn0050055	lncRNA:CR30055	-0.80431	5.59233	0.00379739	0.0415783
FBgn0261588	pdm3	0.943363	2.64283	0.00379928	0.0415783
FBgn0031776	Pfdn1	-0.799545	6.06066	0.00380089	0.0415783
FBgn0029799	CG15772	1.01585	2.03836	0.00380219	0.0415783
FBgn0036395	CG17361	-0.80827	5.402	0.00380371	0.0415783
FBgn0033817	GstE14	-1.19167	0.506818	0.00380538	0.0415783
FBgn0023416	Ac3	0.929462	3.0134	0.0038073	0.0415783
FBgn0053116	CG33116	0.809462	5.83484	0.00383561	0.0418488
FBgn0033460	Sec24AB	0.796413	6.75975	0.00384623	0.041926
FBgn0039470	CG6296	0.849108	4.42702	0.00386063	0.0420443
FBgn0263072	CG43347	0.929753	2.6335	0.0038693	0.0420686
FBgn0032753	CG17572	1.83738	0.132759	0.00386997	0.0420686
FBgn0031947	Brd7-9	0.792952	7.49317	0.00388812	0.0422271
FBgn0266417	ringer	0.895199	3.18333	0.00392442	0.042574
FBgn0040382	CG5273	0.81748	5.09064	0.00392725	0.042574
FBgn0011280	Obp19d	-0.794024	6.22388	0.0039593	0.0428822
FBgn0065057	scaRNA:MeU2-C28	-1.55784	-0.70304	0.00398022	0.0430694
FBgn0035153	ebd1	-0.791331	6.80209	0.00398542	0.0430862
FBgn0010770	ppan	-0.794159	6.21514	0.00400334	0.0432405
FBgn0058160	Sph242	0.804586	5.84059	0.00401305	0.0433058
FBgn0033717	CG8839	0.810907	5.25806	0.00402395	0.0433838
FBgn0037898	Dtd	-0.994643	1.75926	0.00404314	0.0435512
FBgn0035670	CG10472	0.785255	8.23773	0.00407187	0.0438072
FBgn0267408	AOX1	0.787025	7.45324	0.00407432	0.0438072
FBgn0032311	CG12517	1.26962	0.98615	0.00407884	0.043816
FBgn0005642	wdn	0.790406	7.00857	0.00411462	0.0440644
FBgn0029968	Ir7g	2.36074	-0.770585	0.00411685	0.0440644
FBgn0038102	CG14383	2.33572	-0.889396	0.00411685	0.0440644
FBgn0036849	CG14079	2.3077	-0.306215	0.00411685	0.0440644
FBgn0037764	CG9459	1.02113	1.99071	0.00415626	0.044446
FBgn0037697	GstZ2	-0.850899	3.37983	0.00416027	0.0444488
FBgn0085483	CG34454	0.935229	2.55402	0.00418388	0.0446607
FBgn0266549	lncRNA:CR45102	0.813225	4.9576	0.00420618	0.0448583
FBgn0263475	snoRNA:CG16892-a	-1.23445	0.0998642	0.00423406	0.0451151
FBgn0039052	CG6733	-0.886629	2.69496	0.0042582	0.0453315
FBgn0030752	Cdc50	0.811499	4.9207	0.0042882	0.0456098
FBgn0039591	CG9988	-1.36069	0.843737	0.00429404	0.0456309
FBgn0030615	Cyp4s3	-0.850595	3.49869	0.00430478	0.045704
FBgn0263872	lncRNA:CR43719	-1.95007	-1.21598	0.00432189	0.0457954
FBgn0265851	lncRNA:CR44640	-1.94234	-0.913504	0.00432189	0.0457954
FBgn0283545	vilya	-2.40383	-1.11436	0.00432499	0.0457954
FBgn0017590	klg	1.02541	1.95126	0.00434894	0.0460078
FBgn0003249	Rh3	0.838239	4.20352	0.00435965	0.04608
FBgn0020238	14-3-3?	-0.776491	9.94823	0.00436653	0.0461115
FBgn0027259	Kmn1	-0.818897	4.2846	0.00437312	0.0461399
FBgn0034009	CG8155	0.791959	5.94452	0.00440467	0.0464314
FBgn0014877	Roe1	0.80114	5.31905	0.00443046	0.0465725
FBgn0265899	lncRNA:CR44688	-1.13546	0.781952	0.00443132	0.0465725
FBgn0033782	sug	0.830843	3.97134	0.00443342	0.0465725
FBgn0261612	CngA	-1.08859	1.13006	0.00443379	0.0465725
FBgn0032512	Bdp1	-0.789534	5.60814	0.0044398	0.0465943
FBgn0264344	CG43800	1.61211	0.535386	0.00445119	0.0466724
FBgn0053548	SmydA-8	0.90033	2.75697	0.00445882	0.0467111
FBgn0037782	Npc2d	0.858149	3.23421	0.00450254	0.0471249
FBgn0040068	Vav	0.786441	6.12981	0.00450628	0.0471249
FBgn0085249	CG34220	-0.774073	8.89274	0.00451627	0.0471876
FBgn0030660	CG8097	0.801947	5.62218	0.00454621	0.0474586
FBgn0033429	CG12929	1.18876	1.87871	0.00456472	0.0475193
FBgn0000451	ect	1.16329	1.4242	0.00456472	0.0475193
FBgn0050485	CG30485	1.30251	0.96486	0.00456587	0.0475193
FBgn0038128	Ravus	-0.799487	4.91739	0.00456808	0.0475193
FBgn0032805	CG10337	-0.925581	2.28993	0.0046171	0.047987
FBgn0037307	Tim17a2	1.30972	0.785639	0.00465287	0.0482781
FBgn0037814	CG6325	0.783003	6.51466	0.00465326	0.0482781
FBgn0287234	slf	0.84498	3.9048	0.00467665	0.0484783
FBgn0032897	bero	0.791699	5.4758	0.00472896	0.0489777
FBgn0085284	Blos3	-1.24972	0.374756	0.00473458	0.0489929
FBgn0030321	CG1703	-0.770936	8.09916	0.00476423	0.0492567
FBgn0033798	CG15870	-1.36507	-0.219788	0.00478527	0.049431
FBgn0027780	Aasdh	0.803708	4.99146	0.00479161	0.0494534
FBgn0262867	Ptr	-0.910527	2.25193	0.0048098	0.0495979
FBgn0030272	CG15201	0.840912	3.66646	0.00483221	0.0497577
FBgn0030846	CG12992	1.28122	0.923245	0.0048337	0.0497577
FBgn0259822	Ca-?	0.840465	3.66258	0.00485353	0.0499184
FBgn0261261	plx	0.774486	6.99679	0.00486387	0.0499813
FBgn0031959	spz3	-1.08318	0.966396	0.0049046	0.0503562
FBgn0039859	Mnat9	-0.892477	2.70138	0.00495733	0.0508535
FBgn0033981	Cyp6a21	-0.866502	2.47935	0.00497177	0.0509574
FBgn0052529	Hers	0.77337	6.56652	0.00499024	0.0511025
FBgn0030706	Lrp4	0.820337	4.00291	0.00500533	0.0512127
FBgn0262536	CG43090	0.819592	4.40649	0.00501121	0.0512286
FBgn0262112	sro	-1.02294	1.2862	0.00509555	0.0520458
FBgn0082831	pps	0.767154	7.55991	0.00510063	0.0520528
FBgn0004654	Pgd	-0.7654	7.78919	0.00511841	0.0521846
FBgn0024277	trio	0.766978	7.5146	0.00512236	0.0521846
FBgn0265180	CG44245	0.796726	4.70425	0.00513462	0.0522645
FBgn0037454	CG1137	2.8301	-1.28791	0.00519137	0.0525138
FBgn0030449	Fer3HCH	-2.45272	-1.40424	0.00519137	0.0525138
FBgn0000279	CecC	-2.22983	-1.48204	0.00519137	0.0525138
FBgn0030244	CG2157	1.00508	1.21605	0.00519532	0.0525138
FBgn0005586	Rab3	0.864471	3.14224	0.00520159	0.0525138
FBgn0052418	vito	-0.787132	4.90482	0.00523509	0.0525138
FBgn0285954	caz	-0.765957	6.81784	0.00523719	0.0525138
FBgn0263118	tx	1.08655	1.53659	0.00525813	0.0525138
FBgn0038989	CG6937	-0.766431	6.78081	0.00526145	0.0525138
FBgn0032084	CG13101	-0.796342	4.04421	0.00527395	0.0525138
FBgn0037231	Vps24	1.33513	0.965128	0.00527761	0.0525138
FBgn0265597	rsh	0.94655	2.53102	0.00528738	0.0525138
FBgn0013467	igl	0.827321	3.6814	0.00529697	0.0525138
FBgn0039494	grass	0.948129	2.3638	0.00530911	0.0525138
FBgn0052783	Gem4c	5.30087	-0.860518	0.00530994	0.0525138
FBgn0083960	CG34124	5.30079	-1.48138	0.00530994	0.0525138
FBgn0260430	CG42525	5.27933	-1.65784	0.00530994	0.0525138
FBgn0053710	CG33710	5.26947	-1.39913	0.00530994	0.0525138
FBgn0010258	Rbp4	5.26461	-1.28784	0.00530994	0.0525138
FBgn0264005	Hmx	5.26215	-1.29924	0.00530994	0.0525138
FBgn0042131	CG18808	5.25738	-1.67278	0.00530994	0.0525138
FBgn0033149	CG11060	5.25722	-1.50409	0.00530994	0.0525138
FBgn0053914	CG33914	5.24754	-1.59574	0.00530994	0.0525138
FBgn0036786	skl	5.24279	-0.900793	0.00530994	0.0525138
FBgn0266044	lncRNA:CR44809	5.24018	-1.47725	0.00530994	0.0525138
FBgn0039235	CAH4	5.23576	-1.71584	0.00530994	0.0525138
FBgn0003375	Sgs5	5.22355	-1.78381	0.00530994	0.0525138
FBgn0039806	CG15545	5.22331	-1.45857	0.00530994	0.0525138
FBgn0053460	CG33460	5.2186	-1.69749	0.00530994	0.0525138
FBgn0261636	lncRNA:CR42719	5.21392	-1.79814	0.00530994	0.0525138
FBgn0053643	CG33643	5.2038	-1.47561	0.00530994	0.0525138
FBgn0036014	CG3222	5.1943	-1.61638	0.00530994	0.0525138
FBgn0085222	CG34193	5.18948	-1.67502	0.00530994	0.0525138
FBgn0085287	CG34258	5.14815	-1.51858	0.00530994	0.0525138
FBgn0000405	CycB	0.758281	11.3077	0.0053443	0.0527874
FBgn0040285	Scamp	0.772501	6.12064	0.00534756	0.0527874
FBgn0030600	hiw	0.778741	5.4603	0.00535098	0.0527874
FBgn0031169	CG1494	1.34339	0.31292	0.00535816	0.0528143
FBgn0035718	CG14820	0.898366	2.93072	0.00540122	0.0531943
FBgn0011596	fzo	0.9352	2.44695	0.00541979	0.0533329
FBgn0040465	Dlip3	0.845807	3.96338	0.00542803	0.0533696
FBgn0039789	CG9717	0.864084	3.22358	0.00545131	0.0535125
FBgn0036978	Toll-9	1.36517	0.946388	0.0054516	0.0535125
FBgn0039836	CG1750	-1.13187	0.576004	0.00549336	0.0538308
FBgn0035317	Oseg2	1.25866	0.729268	0.00549433	0.0538308
FBgn0015589	Apc	0.760134	7.57973	0.00549767	0.0538308
FBgn0083017	snoRNA:?18S-841c	-1.49154	-0.880076	0.00550957	0.0539027
FBgn0038080	CG12279	-0.887229	2.56372	0.00551582	0.0539193
FBgn0266000	CG44774	-0.763107	6.30654	0.00556248	0.0543306
FBgn0083018	snoRNA:?18S-841b	-0.894102	1.91381	0.00557563	0.0544141
FBgn0003334	Scm	0.760792	7.23908	0.00558302	0.0544198
FBgn0035006	CG4563	-1.35202	0.262285	0.00558655	0.0544198
FBgn0025800	Smox	0.760386	7.32883	0.00559001	0.0544198
FBgn0001230	Hsp68	0.83291	3.79446	0.00562447	0.0546806
FBgn0038256	CG7530	0.775078	5.61698	0.00562603	0.0546806
FBgn0037126	CG14567	0.844681	3.03342	0.00564628	0.0548323
FBgn0010825	Gug	0.754897	8.49019	0.00568694	0.0551758
FBgn0050334	CG30334	1.54569	0.189821	0.00569096	0.0551758
FBgn0052813	CG32813	-0.788169	4.31576	0.00570461	0.0552628
FBgn0086674	Tpst	0.801777	4.49542	0.00573094	0.0554725
FBgn0265050	asRNA:CR44165	-2.1162	-1.56575	0.00575345	0.0555541
FBgn0034601	CG4286	-2.09464	-1.29445	0.00575345	0.0555541
FBgn0034221	CG10764	-1.9813	-1.36883	0.00575345	0.0555541
FBgn0262127	kibra	0.763944	5.90369	0.00577591	0.0557076
FBgn0027364	Six4	-0.83176	2.84287	0.00577876	0.0557076
FBgn0035346	CG1146	0.790427	4.75591	0.00579941	0.0558612
FBgn0261560	Thor	-0.757847	6.54226	0.00580613	0.0558804
FBgn0086686	l(3)L1231	0.754705	7.80285	0.00584811	0.0562388
FBgn0283659	Thg	-0.812946	3.58986	0.00587398	0.0564417
FBgn0031452	Cwc25	-0.757781	6.5324	0.00589841	0.0566305
FBgn0264556	Gr39a	-0.828884	3.05079	0.00591281	0.0567227
FBgn0030611	CG15027	-0.814918	3.53704	0.00595912	0.057061
FBgn0003159	CG2841	0.755395	7.04754	0.00596234	0.057061
FBgn0037807	CG6293	-0.757385	6.16162	0.00596614	0.057061
FBgn0039628	CG11841	0.819913	3.4072	0.00596735	0.057061
FBgn0000479	Pde4	0.755127	6.92056	0.00600334	0.0573588
FBgn0035850	Atg18a	0.768635	5.69651	0.00601646	0.0574377
FBgn0052518	tRNA:Ile-AAT-2-1?	-1.45332	-0.374532	0.00608295	0.0578708
FBgn0035031	CG13587	2.31598	-0.83982	0.00608499	0.0578708
FBgn0031545	CG3213	2.24273	-1.02449	0.00608499	0.0578708
FBgn0039473	CG17191	2.20939	-1.3081	0.00608499	0.0578708
FBgn0029962	CARPA	1.39699	0.444049	0.00609105	0.0578708
FBgn0062928	hpRNA:CR33940	0.801272	4.09504	0.00609115	0.0578708
FBgn0030718	ND-20	0.760622	6.22332	0.00609827	0.057892
FBgn0000042	Act5C	0.746605	10.0306	0.00611811	0.0580338
FBgn0026197	lncRNA:noe	0.747387	8.71108	0.00614022	0.0581457
FBgn0037060	CG10508	1.01028	1.98996	0.00614778	0.0581457
FBgn0034731	CG10384	1.24972	0.935853	0.00614996	0.0581457
FBgn0040705	ND-B8	2.16467	-0.563074	0.00615782	0.0581457
FBgn0262583	CG43123	-1.59484	-0.833439	0.00615782	0.0581457
FBgn0037715	CG9399	0.767855	5.32399	0.00615937	0.0581457
FBgn0036168	CG7512	-1.21029	0.247854	0.00620755	0.0585538
FBgn0038803	CG5191	0.765443	5.77429	0.0062137	0.0585652
FBgn0043002	Chrac-14	-0.756227	6.04659	0.00622032	0.0585808
FBgn0086057	snoRNA:CD47	-1.84872	-1.13565	0.00624871	0.0587579
FBgn0032138	CG4364	-0.745927	8.43288	0.00625029	0.0587579
FBgn0035604	Ir64a	-1.77344	-1.08113	0.00625401	0.0587579
FBgn0033827	CG17047	2.50097	-0.415782	0.00629305	0.059031
FBgn0287600	asRNA:CR46469	1.96866	-0.903416	0.00629305	0.059031
FBgn0083053	snoRNA:?18S-1347b	-0.858145	2.22243	0.00631001	0.0591151
FBgn0050016	CG30016	1.09136	1.61937	0.00631201	0.0591151
FBgn0052479	Usp10	0.74583	8.12438	0.00634177	0.0592754
FBgn0266680	lncRNA:CR45170	1.79136	0.0107482	0.00635121	0.0592754
FBgn0037751	topi	1.76993	0.219076	0.00635121	0.0592754
FBgn0036008	CG3408	0.767534	5.78805	0.0063548	0.0592754
FBgn0030174	CG15312	-0.752234	6.27033	0.00635546	0.0592754
FBgn0034936	Stoml2	-0.754645	6.03523	0.00635917	0.0592754
FBgn0051184	LSm3	-0.768854	4.91401	0.00638958	0.0594677
FBgn0004435	G?q	0.789339	4.28943	0.00638984	0.0594677
FBgn0267001	Ten-a	0.763501	5.43344	0.00643569	0.0598474
FBgn0004646	ogre	-0.761607	5.06773	0.0064658	0.0600802
FBgn0036500	CG7275	-0.757909	5.44408	0.00648216	0.060185
FBgn0046999	CG6429	0.938467	2.52277	0.00653882	0.0606634
FBgn0032260	CG13144	-1.06127	0.835552	0.00657613	0.0609618
FBgn0250871	pot	0.784966	4.39292	0.00658147	0.0609635
FBgn0016120	ATPsynD	0.751806	6.30614	0.00658884	0.0609841
FBgn0035761	RhoGEF4	0.783805	4.52854	0.00662761	0.061295
FBgn0010226	GstS1	0.746709	7.0886	0.00664792	0.0614349
FBgn0039305	CG11858	-0.766907	4.806	0.0066546	0.0614486
FBgn0266628	asRNA:CR45135	-1.2561	-0.146369	0.00667781	0.0616149
FBgn0015527	peng	-0.742744	7.18569	0.00669229	0.0617004
FBgn0010228	HmgZ	-0.749818	5.61153	0.00678875	0.0625411
FBgn0086048	snoRNA:CD56b	-1.17845	-0.145277	0.00680795	0.0626691
FBgn0003884	?Tub84B	0.736908	9.11884	0.00687049	0.0631525
FBgn0031603	CG15432	-0.807765	3.29499	0.00687113	0.0631525
FBgn0033250	CG14762	0.757348	5.12907	0.00688931	0.0632705
FBgn0035816	CG13685	1.00446	1.44467	0.00691714	0.0634769
FBgn0263083	CG43351	-0.786177	3.68741	0.00693777	0.0636168
FBgn0033884	CG13344	-0.739586	7.08968	0.0069765	0.0638891
FBgn0063383	snoRNA:CD3c	-1.11249	0.223614	0.00698036	0.0638891
FBgn0038746	Surf6	-0.739506	7.04327	0.00698778	0.0638891
FBgn0039897	CG1674	0.744349	6.3936	0.0069895	0.0638891
FBgn0024362	Naa30A	-0.73901	7.10731	0.00699445	0.0638891
FBgn0038612	cona	-2.76659	-1.68353	0.00704391	0.0641923
FBgn0267759	lncRNA:CR46090	-2.75127	-1.80975	0.00704391	0.0641923
FBgn0030940	CG15040	-2.37741	-1.74907	0.00704391	0.0641923
FBgn0032247	CG5188	-0.82909	3.04799	0.00705695	0.0642617
FBgn0051217	modSP	0.771859	4.4418	0.00708014	0.0644233
FBgn0265002	CG44153	1.15047	1.20865	0.00711205	0.0646143
FBgn0052225	CG32225	1.14177	1.33866	0.00711205	0.0646143
FBgn0283476	Dhc16F	1.42442	0.387478	0.00714258	0.0648186
FBgn0261885	osa	0.733264	9.03419	0.00714549	0.0648186
FBgn0039800	Npc2g	0.743866	5.9821	0.00716229	0.0649213
FBgn0037549	CG7878	-0.735524	7.40462	0.00719178	0.0651387
FBgn0031703	Acsf2	-0.75899	4.76893	0.00721271	0.0652783
FBgn0026179	Iqsec	0.739085	6.79131	0.00722347	0.0653258
FBgn0031279	CG3544	1.20581	0.849659	0.00729793	0.0659488
FBgn0034318	CG14500	0.912108	2.61374	0.00730406	0.0659539
FBgn0027491	Cdk5?	1.01218	1.65543	0.00732893	0.066128
FBgn0026316	Ubc10	-0.737239	6.56769	0.00734732	0.0662434
FBgn0029665	CG14270	-0.750957	5.1527	0.00735757	0.0662853
FBgn0267913	asRNA:CR46194	0.820422	3.2373	0.007374	0.0663828
FBgn0034145	CG5065	0.740453	6.29709	0.00738148	0.0663997
FBgn0026722	drosha	0.742261	6.1621	0.00739178	0.066424
FBgn0043783	Galm1	-0.736207	6.97395	0.00740221	0.066424
FBgn0086361	alph	-0.731553	7.79323	0.00741034	0.066424
FBgn0000964	tj	-0.766283	4.01511	0.00741039	0.066424
FBgn0037174	Jhbp6	1.0654	1.67403	0.00741772	0.066424
FBgn0065070	snoRNA:CD19	-0.810092	2.69144	0.00741786	0.066424
FBgn0029878	Pat1	-0.745229	5.25061	0.00743266	0.0665063
FBgn0030648	CG6340	-0.733399	7.11644	0.00746094	0.0667089
FBgn0026576	Pisd	0.737604	6.52178	0.00751045	0.0671009
FBgn0052170	CG32170	0.866616	2.8426	0.00753288	0.0672083
FBgn0265203	lncRNA:CR44263	-1.51549	-0.651568	0.0075395	0.0672083
FBgn0286873	CG46395	-1.4809	-0.97926	0.0075395	0.0672083
FBgn0260746	Ect3	-0.817816	2.83536	0.00755974	0.067338
FBgn0032433	Oatp33Ea	0.760619	4.86694	0.00757163	0.067379
FBgn0036956	CG13813	-1.03035	1.62972	0.00757572	0.067379
FBgn0036320	CG10943	-0.859899	2.43346	0.00761347	0.0676594
FBgn0043364	cbt	0.738466	6.06158	0.00761868	0.0676594
FBgn0024986	CG3719	-0.743656	5.3266	0.00767045	0.068068
FBgn0040070	Trx2	0.732093	7.20231	0.00769897	0.0682636
FBgn0266619	asRNA:CR45126	-1.05258	0.691095	0.00771706	0.0682636
FBgn0033471	CG12134	1.60231	0.685689	0.00772132	0.0682636
FBgn0030592	CG9514	1.43215	0.0047511	0.00772132	0.0682636
FBgn0051525	CG31525	-1.31061	-0.0393034	0.00772132	0.0682636
FBgn0040075	rept	-0.730138	7.06215	0.00773245	0.068299
FBgn0024250	brk	0.835684	3.06324	0.00773686	0.068299
FBgn0038332	CG6136	0.864574	3.20222	0.00774719	0.0683392
FBgn0005585	Calr	-0.724496	9.58988	0.00779456	0.0687059
FBgn0030522	amrt	0.814982	3.7627	0.00781983	0.0688774
FBgn0085376	CG34347	-0.772101	3.74084	0.0078365	0.0689636
FBgn0036208	Gcat	-0.924103	1.51141	0.00784128	0.0689636
FBgn0265669	CG44476	-1.00604	0.723535	0.00787737	0.0692297
FBgn0036996	mag	0.733744	6.58217	0.00788944	0.0692451
FBgn0037841	CG4565	-1.19407	0.349723	0.00789179	0.0692451
FBgn0035063	CG3594	-0.746776	4.93614	0.00789668	0.0692451
FBgn0035983	CG4080	0.739214	5.91754	0.00793165	0.0695003
FBgn0013305	Nmda1	0.736011	6.21478	0.00793991	0.0695212
FBgn0051352	Unc-115a	0.733276	5.38258	0.00796553	0.069694
FBgn0029639	CG14419	1.31091	0.659184	0.00800659	0.0699498
FBgn0022359	Sodh2	-1.14674	0.86549	0.00800659	0.0699498
FBgn0036643	Syx8	-0.757683	4.43769	0.00801332	0.069957
FBgn0260655	l(3)76BDm	0.733849	6.27754	0.00804422	0.0701698
FBgn0035907	GstO1	-0.748854	4.90129	0.00804955	0.0701698
FBgn0286027	Rnmt	-0.732863	6.01396	0.00807485	0.070315
FBgn0035630	CG10576	-0.721634	9.13658	0.00807809	0.070315
FBgn0050274	CG30274	2.80157	-1.34089	0.00811914	0.0705168
FBgn0053317	CR33317	2.77814	-1.15427	0.00811914	0.0705168
FBgn0050098	CG30098	-2.03471	-1.46544	0.00811914	0.0705168
FBgn0030071	CG12661	1.52795	-0.193991	0.00815957	0.0708159
FBgn0025683	CG3164	-0.722504	7.71609	0.00817523	0.0708999
FBgn0039760	CG9682	0.76366	3.49116	0.00819384	0.0710093
FBgn0033821	CG10799	0.758077	4.33635	0.00823898	0.0713483
FBgn0085353	CG34324	-0.723656	6.89668	0.00824989	0.0713905
FBgn0000414	Dab	0.725116	7.08876	0.00826103	0.0714346
FBgn0263763	CG43680	0.81326	3.16753	0.00828816	0.0716151
FBgn0032321	YL-1	-0.735005	5.45704	0.00829879	0.0716151
FBgn0261349	Mst36Fb	1.53631	0.688727	0.00831143	0.0716151
FBgn0267987	lncRNA:CR46254	1.262	0.217348	0.00831143	0.0716151
FBgn0085786	CR41501	1.04831	1.61466	0.00831214	0.0716151
FBgn0032703	CG10343	-0.738408	5.21239	0.00834144	0.0718153
FBgn0031777	CG9154	-0.954254	1.63061	0.00835047	0.0718408
FBgn0034154	CG5267	2.15182	-0.55928	0.00845053	0.0725434
FBgn0262571	CG43111	1.76204	-0.397307	0.00845053	0.0725434
FBgn0034446	Arl6	1.75494	-0.425601	0.00845053	0.0725434
FBgn0261046	Dscam3	0.801011	3.14296	0.00845722	0.0725483
FBgn0039178	CG6356	0.919164	2.35105	0.00846425	0.0725559
FBgn0035267	CG13921	0.730423	5.97461	0.00852434	0.0730182
FBgn0040606	CG6503	-0.725824	5.90824	0.00854018	0.073101
FBgn0033654	Sobp	-0.81929	2.6625	0.00855016	0.0731335
FBgn0034968	RpL12	0.718568	8.0796	0.00855796	0.0731474
FBgn0260965	CG42588	0.724219	6.50148	0.00857052	0.0731707
FBgn0033912	RpS23	-0.715095	10.0934	0.00859761	0.0731707
FBgn0013733	shot	0.715429	9.78203	0.00859802	0.0731707
FBgn0026756	Ugt37A1	1.3324	0.742476	0.00860396	0.0731707
FBgn0039087	Ugt303B2	1.33033	0.555907	0.00860396	0.0731707
FBgn0034325	CG18539	1.32066	0.447592	0.00860396	0.0731707
FBgn0051029	CG31029	1.10934	0.424527	0.00860396	0.0731707
FBgn0035398	Cht7	1.07798	1.5585	0.00861032	0.0731722
FBgn0039282	Bili	1.03077	1.86004	0.00862489	0.0732224
FBgn0039495	CG5909	1.0889	1.47302	0.00862859	0.0732224
FBgn0038321	Nagk	-0.76276	3.87689	0.00865692	0.0734102
FBgn0264484	lncRNA:CR43892	-1.70879	-1.30484	0.00870842	0.0737835
FBgn0037685	Or85f	2.94141	-0.669095	0.00871341	0.0737835
FBgn0016054	phr6-4	0.721003	5.92598	0.00872111	0.0737959
FBgn0040253	Ugt35E1	1.16665	0.217818	0.00874597	0.0739535
FBgn0003495	spz	0.722208	6.71427	0.008774	0.0740965
FBgn0264502	CG43901	0.811731	3.30235	0.00877541	0.0740965
FBgn0033304	Cyp6a13	0.768502	3.88288	0.00879014	0.0741277
FBgn0029082	hbs	1.13731	1.02211	0.00879163	0.0741277
FBgn0003074	Pgi	0.717225	7.50536	0.00882347	0.0743432
FBgn0083042	snoRNA:?18S-1854a	-0.814525	2.65408	0.008847	0.0744885
FBgn0038973	Pebp1	-0.725495	5.46492	0.00888192	0.0746892
FBgn0050049	CG30049	0.995697	1.97368	0.00889296	0.0746892
FBgn0037916	CG5342	1.91307	-0.375036	0.0089087	0.0746892
FBgn0265966	lncRNA:CR44753	-1.84171	-1.0201	0.0089087	0.0746892
FBgn0038114	CG11670	-1.67623	-0.815551	0.0089087	0.0746892
FBgn0267557	lncRNA:CR45897	-1.61828	-1.09056	0.0089087	0.0746892
FBgn0037624	Nasp	0.927895	2.23624	0.00895527	0.0748275
FBgn0022355	Tsf1	0.712595	8.64479	0.00897328	0.0748275
FBgn0015561	unpg	2.24253	-0.535666	0.00897576	0.0748275
FBgn0032100	CG13108	2.21741	-0.78352	0.00897576	0.0748275
FBgn0265499	asRNA:CR44368	2.2154	-0.93398	0.00897576	0.0748275
FBgn0264826	lncRNA:CR44034	2.16248	-0.979756	0.00897576	0.0748275
FBgn0264382	lncRNA:CR43834	-1.88894	-0.943593	0.00897576	0.0748275
FBgn0264702	asRNA:CR43971	-1.87577	-0.998765	0.00897576	0.0748275
FBgn0034937	fzr2	-1.40214	-0.591159	0.00899129	0.0749042
FBgn0052544	CG32544	-0.807033	2.69689	0.00900148	0.0749364
FBgn0038960	CG13855	2.30311	-1.04671	0.00901537	0.0749992
FBgn0031925	Cyp4d21	0.872259	3.11263	0.00904868	0.0750247
FBgn0031980	RpL36A	-0.710532	9.43182	0.00906439	0.0750247
FBgn0039464	CG6330	-0.722412	5.70926	0.00909103	0.0750247
FBgn0086659	snoRNA:?18S-176	-0.712354	7.76711	0.00910068	0.0750247
FBgn0034833	CG13539	5.18441	-1.64641	0.00913591	0.0750247
FBgn0052238	TTLL1B	5.18209	-1.47621	0.00913591	0.0750247
FBgn0032851	CG13970	5.17711	-1.4777	0.00913591	0.0750247
FBgn0035915	S-Lap1	5.16984	-1.65338	0.00913591	0.0750247
FBgn0262478	CG43068	5.12067	-1.55306	0.00913591	0.0750247
FBgn0041229	Gr93a	5.11832	-1.81052	0.00913591	0.0750247
FBgn0038708	Scs?2	5.11337	-1.35862	0.00913591	0.0750247
FBgn0052745	CR32745	5.11084	-1.66039	0.00913591	0.0750247
FBgn0032602	ppk17	5.10823	-1.17853	0.00913591	0.0750247
FBgn0010323	Gsc	5.09362	-0.779688	0.00913591	0.0750247
FBgn0035592	CG10674	5.0688	-1.49898	0.00913591	0.0750247
FBgn0050325	CG30325	5.06374	-1.5648	0.00913591	0.0750247
FBgn0036150	Ir68a	5.00342	-1.54664	0.00913591	0.0750247
FBgn0037114	Cpr78E	4.99597	-1.45022	0.00913591	0.0750247
FBgn0038966	pinta	-0.747326	4.21308	0.00913884	0.0750247
FBgn0039932	fuss	-0.911049	1.65355	0.00915624	0.0751154
FBgn0083228	Frq2	0.783473	3.47197	0.00916925	0.0751701
FBgn0053635	CG33635	0.871074	2.90461	0.00919467	0.0753263
FBgn0029147	NtR	0.853776	2.95793	0.00920945	0.0753952
FBgn0000617	Taf9	-0.735386	4.81528	0.00922991	0.0754637
FBgn0032219	CG4995	-1.19268	0.684089	0.00923057	0.0754637
FBgn0032225	Frmd5	1.44221	0.42361	0.00925506	0.0754828
FBgn0267455	lncRNA:CR45805	-1.37691	0.0712174	0.00925506	0.0754828
FBgn0039557	CG12259	-0.728709	5.28143	0.009258	0.0754828
FBgn0086447	Polr1D	-0.791819	3.05575	0.0092584	0.0754828
FBgn0039611	Nepl18	0.756999	4.3195	0.00928806	0.0756725
FBgn0038799	VGlut2	1.03717	1.67514	0.0093102	0.0758007
FBgn0287183	l(3)80Fg	0.723421	5.8595	0.00933826	0.0759768
FBgn0031040	CG14210	-0.739197	4.45085	0.00936308	0.0761265
FBgn0083956	ldd	0.714927	6.70133	0.00941306	0.0764417
FBgn0031299	CG4629	0.934776	1.70983	0.00941476	0.0764417
FBgn0033584	CG7737	-0.725372	5.28907	0.00942648	0.0764608
FBgn0030839	ENGase	0.779533	3.79537	0.00943004	0.0764608
FBgn0031032	CG14204	1.74883	-0.202006	0.00946768	0.076661
FBgn0003377	Sgs7	1.49625	-0.656697	0.00946768	0.076661
FBgn0003175	px	0.71281	6.88675	0.00947559	0.0766726
FBgn0032449	CG17036	-0.784317	3.32453	0.00950237	0.0767145
FBgn0040259	Ugt302C1	0.722582	5.6596	0.00950267	0.0767145
FBgn0266083	ocm	0.711744	7.21867	0.00950479	0.0767145
FBgn0261955	Cs1	0.711218	7.1166	0.00950669	0.0767145
FBgn0004401	Pep	-0.706099	9.143	0.00952942	0.0768456
FBgn0039873	Smvt	-0.755423	3.49114	0.00962496	0.0775632
FBgn0013753	Bgb	-0.714448	6.13133	0.00972243	0.0782549
FBgn0003248	Rh2	0.821389	2.71119	0.00972402	0.0782549
FBgn0001180	hb	0.707295	7.65859	0.00978296	0.0786758
FBgn0052751	CG32751	-1.17386	0.170848	0.00979509	0.0787198
FBgn0051776	CG31776	-3.15405	-1.64841	0.00983368	0.0789476
FBgn0039277	Nepl16	0.873122	2.20956	0.00983677	0.0789476
FBgn0030177	CG2972	-0.711017	6.21068	0.00985861	0.0790693
FBgn0032189	Rip?	0.715498	6.46628	0.00987632	0.0791577
FBgn0037817	Cyp12e1	0.853225	2.44804	0.00991114	0.079383
FBgn0031936	CG13794	0.785594	3.59361	0.00993334	0.079507
FBgn0039768	CG15533	-0.76102	3.93672	0.00994927	0.0795347
FBgn0033890	Ctf4	0.712015	6.38496	0.00995024	0.0795347
FBgn0038236	Cyp313a1	0.728728	5.08201	0.00999245	0.0797802
FBgn0033924	CG8613	0.716519	5.99359	0.00999443	0.0797802
FBgn0043575	PGRP-SC2	0.755735	4.26719	0.0100183	0.0799172
FBgn0261788	Ank2	0.706773	7.11998	0.0100269	0.0799314
FBgn0052656	Muc11A	0.709725	5.97722	0.0100457	0.0800275
FBgn0050096	CG30096	0.752127	4.28373	0.0100948	0.080365
FBgn0040257	Ugt302E1	0.87843	2.40605	0.0101082	0.080417
FBgn0032202	REPTOR-BP	-0.732047	4.37949	0.0101328	0.0805587
FBgn0083054	snoRNA:?18S-1347a	-0.781053	2.74036	0.0101914	0.0809702
FBgn0030065	CG12075	-0.730301	4.454	0.0102033	0.0810104
FBgn0037574	Coq2	0.725402	5.20725	0.0102252	0.0810221
FBgn0033379	Mys45A	-0.705017	6.70962	0.0102264	0.0810221
FBgn0036272	Sms	-0.700504	8.27783	0.010231	0.0810221
FBgn0039116	CG10375	0.771146	3.96392	0.0102358	0.0810221
FBgn0263199	Galk	-0.703871	6.85386	0.010239	0.0810221
FBgn0040832	CG8012	0.770827	3.41399	0.0102534	0.0810821
FBgn0038306	Art3	-0.709323	5.94968	0.0102745	0.0811945
FBgn0035331	MsR1	1.03735	1.84006	0.0102987	0.0813313
FBgn0035311	CR15821	-1.35172	-0.187786	0.0103592	0.0817546
FBgn0051229	CG31229	-0.79318	2.95696	0.0104699	0.0825737
FBgn0287617	asRNA:CR46486	1.90015	-0.517965	0.0104915	0.0826889
FBgn0031820	Daxx	0.697684	8.4795	0.0105662	0.0832219
FBgn0038198	Npc2b	0.723354	4.91915	0.0105773	0.0832543
FBgn0034053	Cyp4aa1	0.727545	5.0422	0.0105907	0.0833039
FBgn0015801	Reg-5	0.756998	3.77523	0.0106228	0.0835014
FBgn0027106	Inx7	-0.745102	3.75507	0.0106667	0.0837904
FBgn0003415	skd	0.695993	8.83549	0.010675	0.0838001
FBgn0034985	CG3328	0.741152	4.17864	0.0107145	0.0840543
FBgn0023522	unmet	-0.699883	6.8569	0.0107345	0.0841559
FBgn0266768	lncRNA:CR45233	-0.831198	2.27413	0.0107492	0.0841856
FBgn0263414	asRNA:CR43460	-0.793338	3.43291	0.0107525	0.0841856
FBgn0003525	stg	0.696375	8.13145	0.0107659	0.0842344
FBgn0034000	CG11808	-0.734829	4.22961	0.0107971	0.0844231
FBgn0031910	CG15818	-0.809519	2.2488	0.0108055	0.0844331
FBgn0085427	CG34398	0.71283	5.14616	0.0108326	0.0845886
FBgn0033252	CG12769	0.751079	4.10589	0.0108707	0.0848299
FBgn0037728	cPges	-0.693053	9.5413	0.0108877	0.0849069
FBgn0010238	Lac	0.703549	6.51614	0.0109074	0.084952
FBgn0265523	Smr	0.693851	8.788	0.0109078	0.084952
FBgn0265039	lncRNA:CR44156	1.60928	0.157602	0.0109798	0.0853442
FBgn0037731	CG18542	1.44881	-0.327516	0.0109798	0.0853442
FBgn0041581	AttB	-1.34675	-0.513511	0.0109798	0.0853442
FBgn0038545	pasi1	0.752031	4.39349	0.0109935	0.0853943
FBgn0036321	CG14120	-0.727655	4.43616	0.0110379	0.0856827
FBgn0033209	CG12107	-0.701431	6.12887	0.0110718	0.0858902
FBgn0033222	CG12824	-1.01092	0.726763	0.0111179	0.0861906
FBgn0035295	Cnb	0.716923	4.8344	0.0111568	0.0863967
FBgn0015543	snoRNA:CD16	1.17762	0.848439	0.011159	0.0863967
FBgn0030486	Set2	0.692135	8.18948	0.0112306	0.0868941
FBgn0037521	CG2993	-0.730917	3.82082	0.0112987	0.0873635
FBgn0035625	Blimp-1	0.707654	5.40459	0.0114093	0.0881612
FBgn0267530	asRNA:CR45870	-2.25189	-1.4749	0.0114628	0.0884018
FBgn0266636	asRNA:CR45143	-2.24165	-1.75834	0.0114628	0.0884018
FBgn0267689	CG46025	-2.23851	-1.45292	0.0114628	0.0884018
FBgn0261649	tinc	0.820904	2.57045	0.0115468	0.0889914
FBgn0013323	Ptth	1.70952	-0.623057	0.01157	0.0890544
FBgn0261705	CG42741	1.70244	-0.549948	0.01157	0.0890544
FBgn0050160	CG30160	-1.31986	-0.154151	0.0116506	0.089572
FBgn0030417	CG15725	1.0957	0.98055	0.0116524	0.089572
FBgn0015568	?-Est1	-0.697843	5.79237	0.0116999	0.0898787
FBgn0038491	CG5292	-0.704905	5.21317	0.0117113	0.0899082
FBgn0028496	CG30116	0.73902	3.90233	0.0117734	0.0903264
FBgn0004047	Yp3	-0.684828	11.098	0.0117823	0.0903363
FBgn0085265	CG34236	-0.903823	1.41107	0.0117907	0.0903423
FBgn0037583	Veneno	-0.693448	6.3881	0.0118169	0.0904842
FBgn0003520	stau	0.68808	7.75698	0.011859	0.0906989
FBgn0266411	sima	0.686673	8.25824	0.0118603	0.0906989
FBgn0030467	CG1764	0.752558	4.06136	0.0118726	0.0907344
FBgn0260938	tay	0.688037	7.52339	0.0119036	0.0909131
FBgn0086367	t	0.746203	3.95403	0.0119521	0.0912153
FBgn0001296	kar	-0.710364	4.51202	0.0119586	0.0912153
FBgn0031287	CG4291	-0.709621	4.86883	0.0119964	0.0914447
FBgn0032088	CG13102	0.832008	2.90173	0.0120264	0.0916143
FBgn0037759	CG8526	0.796109	3.21717	0.0120555	0.0917535
FBgn0019957	ND-42	0.69429	6.24928	0.0120602	0.0917535
FBgn0026263	bip1	0.703107	5.49774	0.0120696	0.0917665
FBgn0259739	CG42393	1.55752	-0.729511	0.0120966	0.0918534
FBgn0053557	soul	-1.52751	-0.923393	0.0120966	0.0918534
FBgn0083041	snoRNA:?18S-1854b	-0.70216	4.83504	0.0121214	0.0919827
FBgn0065051	scaRNA:MeU5-U42	1.39601	-0.000863092	0.0122868	0.0931782
FBgn0051928	CG31928	-0.722236	3.94432	0.0123106	0.0932921
FBgn0033972	Ciao1	-0.698355	5.33082	0.0123176	0.0932921
FBgn0262962	CG43273	-0.782872	2.88418	0.0123317	0.0933394
FBgn0039645	CG11898	0.877927	2.16309	0.0123753	0.0935231
FBgn0032122	CG31883	1.37646	-0.0958628	0.0123797	0.0935231
FBgn0034294	Muc55B	-1.25348	-0.427291	0.0123797	0.0935231
FBgn0034139	CG4927	1.15699	0.366237	0.0124118	0.0937058
FBgn0033294	Mal-A4	-0.707446	4.77074	0.0124401	0.0938383
FBgn0037712	CG16789	1.19932	0.842387	0.0124452	0.0938383
FBgn0030090	fend	0.695199	5.95525	0.012467	0.093943
FBgn0267726	CG46059	-0.886278	1.45816	0.0125246	0.0942315
FBgn0011722	Tig	0.68954	6.00352	0.012529	0.0942315
FBgn0040985	osi	-0.687823	6.22306	0.0125292	0.0942315
FBgn0034329	BomS1	-0.745004	3.2887	0.0125478	0.0943116
FBgn0001229	Hsp67Bc	1.85233	-0.62734	0.0125797	0.0944313
FBgn0267580	lncRNA:CR45920	-1.69874	-1.11164	0.0125797	0.0944313
FBgn0038390	Rbf2	0.691806	6.36518	0.0125907	0.0944456
FBgn0029762	NAAT1	0.723715	4.1601	0.0125975	0.0944456
FBgn0037758	CG9467	0.693863	5.92429	0.012613	0.0945018
FBgn0265974	ttv	0.69228	6.04925	0.0126357	0.0945965
FBgn0038983	CG5326	-0.771192	2.59642	0.0126505	0.0945965
FBgn0259150	OtopLc	0.794265	2.38417	0.0126592	0.0945965
FBgn0250824	CG33655	2.72351	-1.17593	0.0126742	0.0945965
FBgn0264793	lncRNA:CR44023	2.71664	-1.14966	0.0126742	0.0945965
FBgn0263648	lncRNA:CR43639	-2.15837	-1.61908	0.0126742	0.0945965
FBgn0038481	CG17475	-0.721861	3.95807	0.0126931	0.0945965
FBgn0031653	Jon25Biii	-0.681278	7.39696	0.0126967	0.0945965
FBgn0005386	ash1	0.680449	8.16654	0.0126976	0.0945965
FBgn0002626	RpL32	-0.678274	9.22446	0.0127136	0.0946482
FBgn0028516	ZnT35C	-0.689564	5.87186	0.0127205	0.0946482
FBgn0034540	Lrt	0.859866	2.30742	0.0127606	0.0948868
FBgn0026393	Or43b	0.796696	2.92163	0.0128323	0.0953601
FBgn0267792	rgr	0.694451	5.78315	0.0128444	0.09539
FBgn0039075	CG4393	0.714599	4.09399	0.0128528	0.0953931
FBgn0011474	Set8	0.681394	7.27077	0.012871	0.0954529
FBgn0051373	CG31373	-0.710256	4.21786	0.0128813	0.0954529
FBgn0085453	Mthfs	-0.710638	4.16128	0.0128875	0.0954529
FBgn0000633	tei	0.774807	2.91416	0.0128932	0.0954529
FBgn0034435	fest	2.28708	-1.05231	0.0129735	0.0959875
FBgn0031805	Nepl4	-0.831143	1.79006	0.0129896	0.0960469
FBgn0034322	CG18536	1.34479	0.404628	0.0130611	0.0964552
FBgn0266309	lncRNA:CR44974	-1.21959	0.308728	0.0130611	0.0964552
FBgn0265187	Fatp2	1.22128	0.805209	0.0130751	0.0964983
FBgn0030057	Ppt1	-0.711564	4.25061	0.0130852	0.0965123
FBgn0052024	CG32024	0.878107	1.54415	0.0131294	0.0966815
FBgn0010278	Ssrp	-0.676268	8.30393	0.0131458	0.0966815
FBgn0050090	Erasp	-1.42298	-0.697202	0.0131524	0.0966815
FBgn0035445	Ids	1.41662	-0.14617	0.0131524	0.0966815
FBgn0030697	CG8565	2.88686	-1.11892	0.013165	0.0966815
FBgn0267177	lncRNA:CR45617	-2.01741	-1.37744	0.013165	0.0966815
FBgn0036377	CG10710	1.66035	-0.102086	0.0131943	0.0966815
FBgn0267798	lncRNA:CR46123	-1.42986	-0.797369	0.0131943	0.0966815
FBgn0034327	CG14505	1.25873	-0.256725	0.0131943	0.0966815
FBgn0037915	CG6790	2.18043	-0.838977	0.0132061	0.0966815
FBgn0264343	CG43799	2.12697	-0.915435	0.0132061	0.0966815
FBgn0027793	CG14787	2.11251	-0.752678	0.0132061	0.0966815
FBgn0000045	Act79B	0.684847	6.17997	0.013313	0.097404
FBgn0032586	Tpr2	-0.674331	8.43392	0.0133472	0.0974877
FBgn0037156	CG11523	-0.688658	5.51142	0.0133479	0.0974877
FBgn0262477	FoxP	1.03425	1.055	0.0133492	0.0974877
FBgn0029508	Tsp42Ea	0.92907	1.67945	0.0134188	0.0979357
FBgn0034253	CG10936	0.738238	3.62325	0.0134349	0.0979928
FBgn0040071	tara	0.714022	4.23953	0.0134532	0.0980469
FBgn0267435	chp	0.684126	5.91524	0.0134589	0.0980469
FBgn0010531	Ccs	-0.696838	4.80493	0.0134833	0.0981646
FBgn0052365	CG32365	0.684716	5.88932	0.0135013	0.0981845
FBgn0032715	CG17597	-0.686073	5.5293	0.0135027	0.0981845
FBgn0033540	Elp2	-0.691835	5.12259	0.0135601	0.0985416
FBgn0051121	CG31121	-0.839976	2.04511	0.0136215	0.0989274
FBgn0032690	CG10333	-0.678788	6.38467	0.0136314	0.0989384
FBgn0033853	Nadk1a	0.68127	6.26372	0.0136494	0.0989445
FBgn0040102	lectin-24Db	0.867919	2.21919	0.0136611	0.0989445
FBgn0050495	CG30495	-0.810813	2.04833	0.0136611	0.0989445
FBgn0004118	nAChR?2	0.937881	0.980151	0.0136719	0.0989445
FBgn0041775	tral	-0.670212	11.6257	0.013674	0.0989445
FBgn0259209	Mlp60A	0.679871	6.44292	0.013742	0.0993754
FBgn0085358	Diedel3	0.689029	5.3485	0.0137713	0.0995269
FBgn0038603	PKD	0.705353	4.40481	0.0138439	0.0999571
FBgn0262139	trh	0.823656	2.37493	0.0138477	0.0999571
FBgn0035957	Argk2	0.774569	3.53184	0.0138773	0.100109
FBgn0082975	snoRNA:?28S-3305b	-1.10539	0.139707	0.0139113	0.100294
FBgn0037608	mRpL19	-0.689205	5.24122	0.0139711	0.100663
FBgn0032663	CG15153	1.86589	-0.448567	0.0139853	0.100704
FBgn0031837	DIP-?	-1.08519	0.0675477	0.0139982	0.100736
FBgn0267513	28SrRNA-?:CR45853	-0.836982	2.13565	0.0140101	0.10076
FBgn0028382	cyp33	-0.703969	4.3802	0.0140366	0.10089
FBgn0000826	png	-0.680248	5.75245	0.0141542	0.101673
FBgn0265967	lncRNA:CR44754	-0.914194	1.2246	0.014212	0.102027
FBgn0013954	Fkbp12	-0.668178	8.38258	0.0142302	0.102096
FBgn0003356	Jon99Cii	0.671964	7.35418	0.0142772	0.10237
FBgn0035781	CG8560	0.685341	5.75953	0.0143124	0.102561
FBgn0264753	Rgk1	0.801656	2.32874	0.014332	0.102639
FBgn0036024	CG18180	-0.683754	5.01802	0.0144161	0.103179
FBgn0263706	CG43658	0.670518	7.18054	0.0144613	0.10344
FBgn0052251	Claspin	-0.666513	8.18497	0.0145346	0.103901
FBgn0263198	Acn	-0.666776	7.95415	0.0145624	0.104037
FBgn0026738	Otud6	-0.677229	5.76684	0.0145731	0.104051
FBgn0032817	CG10631	0.667356	7.7583	0.0145865	0.104084
FBgn0051076	CG31076	1.38748	0.296048	0.0146015	0.104128
FBgn0033205	Rdh1	0.727809	3.03418	0.0146516	0.104422
FBgn0037163	laza	-0.719011	3.54165	0.0146764	0.104537
FBgn0037376	Hat1	-0.671229	6.73988	0.0146884	0.104559
FBgn0036848	Naxd	0.708221	4.56004	0.0147059	0.104568
FBgn0051207	CG31207	0.771577	2.39114	0.0147074	0.104568
FBgn0038811	Pus1	-0.681033	5.21795	0.0147263	0.10464
FBgn0010385	Def	0.886308	1.51961	0.014738	0.10466
FBgn0038619	CG7685	-0.71728	3.71281	0.0147693	0.10466
FBgn0261628	CG42711	1.17343	0.703061	0.0147697	0.10466
FBgn0032021	CG7781	-0.697568	4.10574	0.0147715	0.10466
FBgn0015268	Nap1	-0.966886	0.93368	0.0147733	0.10466
FBgn0036576	CG5151	0.684141	5.22878	0.014788	0.104701
FBgn0011205	fbl	0.688226	5.08615	0.0148241	0.104894
FBgn0032593	Trp?	-0.918038	1.24818	0.0148553	0.105052
FBgn0264834	lncRNA:CR44042	-1.49288	-0.733783	0.0148701	0.105094
FBgn0036929	CG7668	-0.667716	6.88677	0.0148926	0.105165
FBgn0028919	CG16865	-0.689483	4.85324	0.0149029	0.105165
FBgn0020255	Ran	-0.662217	9.92202	0.0149068	0.105165
FBgn0033074	tomboy40	1.13007	0.423599	0.0149192	0.10519
FBgn0034741	CG4269	0.973091	1.32067	0.0149383	0.105262
FBgn0033741	CG8545	-0.663238	8.08431	0.0150286	0.105835
FBgn0028400	Syt4	0.719334	3.91225	0.0150463	0.105846
FBgn0027363	Stam	0.677012	5.76472	0.0150558	0.105846
FBgn0266702	asRNA:CR45192	1.50332	-0.275076	0.0150643	0.105846
FBgn0000557	eEF1?2	0.668952	6.23225	0.0150659	0.105846
FBgn0264087	Slob	0.709734	4.02492	0.0151095	0.106064
FBgn0000100	RpLP0	-0.660878	9.77244	0.0151149	0.106064
FBgn0259108	futsch	0.667955	6.59165	0.0151294	0.106103
FBgn0003250	Rh4	0.690711	4.77872	0.015153	0.106205
FBgn0039404	CG14543	-0.683977	4.75891	0.0152039	0.106472
FBgn0034321	CG14502	-0.731266	2.93767	0.0152089	0.106472
FBgn0011586	e(r)	-0.661986	7.85531	0.0152719	0.106786
FBgn0031318	CG4887	-0.665208	6.8037	0.0152809	0.106786
FBgn0010041	GstD5	-0.889046	1.11072	0.0152809	0.106786
FBgn0030310	PGRP-SA	-0.873662	1.63327	0.0153015	0.106819
FBgn0037562	Nazo	-0.833895	1.78879	0.0153037	0.106819
FBgn0001263	inaD	-0.687723	4.44596	0.0153585	0.107138
FBgn0000044	Act57B	0.672	5.96055	0.015445	0.107678
FBgn0266649	lncRNA:CR45156	-1.02518	0.80871	0.0154897	0.107927
FBgn0000206	boss	-0.764636	2.41304	0.0155075	0.107987
FBgn0030887	CG6867	0.766386	2.56558	0.0155738	0.108215
FBgn0010292	bys	-0.6654	6.43507	0.0156142	0.108215
FBgn0010741	Pfdn2	-0.66455	6.48869	0.015622	0.108215
FBgn0000289	cg	0.65942	8.06365	0.0156593	0.108215
FBgn0267991	lncRNA:CR46258	1.22671	0.551879	0.0156919	0.108215
FBgn0028398	Taf10	-0.681655	4.71227	0.0157286	0.108215
FBgn0036583	CG13055	5.04635	-1.36771	0.0157323	0.108215
FBgn0267561	lncRNA:CR45901	5.04605	-1.53448	0.0157323	0.108215
FBgn0262104	CG42857	5.03121	-1.21738	0.0157323	0.108215
FBgn0035042	CG3640	5.01869	-1.5762	0.0157323	0.108215
FBgn0033648	Ir48b	5.00854	-1.72766	0.0157323	0.108215
FBgn0267399	lncRNA:CR45761	4.99345	-1.83223	0.0157323	0.108215
FBgn0267820	asRNA:CR46145	4.98593	-1.67452	0.0157323	0.108215
FBgn0264945	asRNA:CR44114	4.97831	-1.67824	0.0157323	0.108215
FBgn0286029	lncRNA:CR46349	4.97549	-1.74038	0.0157323	0.108215
FBgn0038009	CG17738	4.97051	-1.66118	0.0157323	0.108215
FBgn0061435	CG30270	4.96531	-1.81312	0.0157323	0.108215
FBgn0266617	asRNA:CR45124	4.96013	-1.71746	0.0157323	0.108215
FBgn0085396	CG34367	4.94484	-1.65683	0.0157323	0.108215
FBgn0041233	Gr59e	4.93991	-1.82386	0.0157323	0.108215
FBgn0036962	CG17122	4.89264	-1.35658	0.0157323	0.108215
FBgn0011476	l(3)neo43	-1.55779	-1.05793	0.0157989	0.108494
FBgn0267087	lncRNA:CR45531	-1.47181	-0.939603	0.0157989	0.108494
FBgn0031182	Cyp6t1	0.69307	4.74339	0.0158057	0.108494
FBgn0031736	CG11030	-0.666593	6.01375	0.0158094	0.108494
FBgn0033081	geminin	-0.65892	7.71252	0.0158332	0.108594
FBgn0033548	Nop10	-0.704405	3.81615	0.0158684	0.108773
FBgn0036179	CG7368	1.43631	0.150104	0.0158796	0.108786
FBgn0040734	BomS5	0.843515	2.05428	0.0159618	0.109231
FBgn0025693	ZnT41F	-0.684946	4.32411	0.0159629	0.109231
FBgn0039709	Cad99C	-0.672869	5.0709	0.0160105	0.109483
FBgn0260049	flr	0.661822	7.00442	0.0160183	0.109483
FBgn0013307	Odc1	0.694945	4.32353	0.0161112	0.110055
FBgn0004595	pros	0.661659	6.39347	0.0162272	0.110783
FBgn0005659	Ets98B	0.723263	3.38838	0.0162369	0.110785
FBgn0035461	ntc	0.714694	4.00046	0.0162565	0.110855
FBgn0263510	nclb	-0.665481	5.68545	0.0162796	0.110949
FBgn0031097	obst-A	0.958823	1.58935	0.0162919	0.110969
FBgn0034067	CG8399	0.675849	5.7485	0.0163041	0.110988
FBgn0028583	lcs	0.653967	7.74994	0.0165677	0.112717
FBgn0034552	CG17999	1.03642	0.957374	0.0165885	0.112766
FBgn0000490	dpp	-0.704666	3.38471	0.0165939	0.112766
FBgn0038418	pad	0.660535	6.50347	0.0166624	0.113167
FBgn0052425	CG32425	0.659676	6.4738	0.0166874	0.113271
FBgn0035167	Gr61a	-1.64307	-0.937979	0.0167556	0.113539
FBgn0033133	Tsp42Ek	1.57169	-0.320858	0.0167556	0.113539
FBgn0267296	lncRNA:CR45732	1.53055	-0.329332	0.0167556	0.113539
FBgn0025700	CG5885	-0.657361	6.3456	0.0167694	0.113547
FBgn0000053	Gart	-0.654824	6.92327	0.0167759	0.113547
FBgn0034002	CG8079	-0.666126	5.46235	0.016854	0.11401
FBgn0034497	Mpcp1	0.658952	6.20148	0.0168831	0.114142
FBgn0038827	Fancd2	0.66091	6.36884	0.0169026	0.114208
FBgn0035103	Vdup1	0.80682	2.68772	0.0169485	0.114453
FBgn0033633	Smyd4-3	0.850465	2.02169	0.0169651	0.1145
FBgn0025625	Sik2	0.770504	2.92353	0.0170077	0.114722
FBgn0050284	CG30284	1.2776	0.227284	0.0170383	0.114813
FBgn0033774	CG12374	0.648892	9.66647	0.0170405	0.114813
FBgn0038100	Paip2	0.65648	6.65301	0.0170704	0.114948
FBgn0033317	CG8635	-0.652026	7.38154	0.0170851	0.114982
FBgn0032397	Tom70	0.659105	6.20609	0.0171111	0.115092
FBgn0038519	Prx3	0.665949	5.64637	0.0171835	0.115513
FBgn0037798	CG12817	-1.33138	-0.578508	0.0173099	0.116297
FBgn0039896	yellow-h	1.06002	1.12732	0.0173779	0.116687
FBgn0036023	CG18179	-0.922757	1.24437	0.0173919	0.116715
FBgn0036749	CG7460	-0.71174	3.35242	0.0174519	0.117019
FBgn0025457	Bub3	0.65851	6.29083	0.0174569	0.117019
FBgn0261015	Pif1A	1.03395	1.04043	0.0174972	0.117188
FBgn0039091	CG10182	0.763284	2.62219	0.0175019	0.117188
FBgn0037723	SpdS	-0.818382	1.83791	0.017535	0.117316
FBgn0003386	Shaw	0.756634	2.82815	0.0175505	0.117316
FBgn0011741	Arp6	-0.667678	4.98278	0.0175508	0.117316
FBgn0033010	Atf6	0.652073	7.12983	0.0175646	0.117342
FBgn0036300	Pmm2	-0.676509	4.42181	0.0176979	0.118135
FBgn0042173	CG18853	-1.66012	-0.950076	0.0177106	0.118135
FBgn0034246	Dcr-2	-0.647847	7.70971	0.0177133	0.118135
FBgn0050005	GstT2	-0.687279	4.22568	0.0179082	0.119368
FBgn0035246	CG13928	0.682391	4.15045	0.017928	0.119433
FBgn0039472	CG17192	-0.667088	4.5653	0.0179454	0.119482
FBgn0029939	Cph	0.705111	3.36057	0.0179718	0.11959
FBgn0031906	CG5160	1.50758	0.00581162	0.0180328	0.119861
FBgn0030586	CG12539	1.34873	-0.228923	0.0180328	0.119861
FBgn0029912	Tmf	0.660596	5.40009	0.0181192	0.120368
FBgn0024194	rasp	0.664612	5.43572	0.0181647	0.120602
FBgn0041713	yellow-c	0.888413	1.23876	0.0181918	0.120715
FBgn0034407	DptB	-1.13945	-0.232312	0.0182693	0.121139
FBgn0033368	CG13743	0.894463	1.7439	0.0182763	0.121139
FBgn0025558	CG4101	-1.20051	-0.0294316	0.0182889	0.121155
FBgn0000459	disco	0.823952	1.70247	0.0183231	0.121314
FBgn0262734	eIF4H1	-0.641957	8.5167	0.0184248	0.121919
FBgn0032101	CG9586	-0.651001	5.83643	0.0184636	0.122056
FBgn0065066	snoRNA:CD14	-0.891221	1.02526	0.0184661	0.122056
FBgn0038353	CG5399	0.644543	6.5427	0.0184994	0.122131
FBgn0036381	CG8745	-0.65107	6.01793	0.0185311	0.122131
FBgn0035280	Cpr62Bb	0.953718	1.39506	0.0185315	0.122131
FBgn0036893	PIG-F	0.692104	4.53912	0.018553	0.122131
FBgn0085413	CG34384	0.714937	3.42009	0.0185722	0.122131
FBgn0039829	CG15561	-0.666537	4.6578	0.0185977	0.122131
FBgn0051296	CG31296	2.22529	-0.80581	0.0186117	0.122131
FBgn0034152	Acp53C14a	2.22127	-0.765227	0.0186117	0.122131
FBgn0286852	naz	2.20516	-1.08889	0.0186117	0.122131
FBgn0032211	CG13138	-1.85281	-1.0784	0.0186117	0.122131
FBgn0266945	asRNA:CR45396	-1.74589	-1.08548	0.0186117	0.122131
FBgn0038405	CG8927	-1.73604	-1.41017	0.0186117	0.122131
FBgn0082929	snoRNA:CD53c	-1.6892	-1.46652	0.0186117	0.122131
FBgn0036729	CG13733	-2.20876	-1.7973	0.0186237	0.122142
FBgn0085442	NKAIN	0.646395	6.84874	0.018684	0.122348
FBgn0031772	CG13994	-0.667277	4.57562	0.0186976	0.122348
FBgn0052432	CG32432	0.702344	3.19769	0.0187063	0.122348
FBgn0032074	Tsp29Fa	0.775875	2.65081	0.0187089	0.122348
FBgn0036015	CG3088	0.666538	4.05475	0.0187155	0.122348
FBgn0034543	galla-1	-0.655948	5.18069	0.018717	0.122348
FBgn0032010	CG8086	0.66856	4.75281	0.0187329	0.122384
FBgn0001083	fw	0.791768	1.73012	0.0187467	0.122407
FBgn0027601	pdgy	0.645816	6.70723	0.0187814	0.122544
FBgn0030435	CG4645	0.666935	5.16806	0.0187954	0.122544
FBgn0034915	eIF6	-0.648328	6.12691	0.0187988	0.122544
FBgn0039740	ZIPIC	-0.649978	5.90364	0.0188125	0.122566
FBgn0038076	Cyp313a4	0.949195	1.50399	0.0189263	0.12324
FBgn0052772	CG32772	0.648187	6.82884	0.0189434	0.123283
FBgn0015872	Drip	0.673923	4.37697	0.0190104	0.123604
FBgn0032387	CG16965	-0.706274	3.01465	0.0190135	0.123604
FBgn0016977	spen	0.637772	9.72507	0.0190428	0.123711
FBgn0083007	snoRNA:?28S-1135f	-0.652466	4.91253	0.019051	0.123711
FBgn0052580	Muc14A	0.6765	3.4419	0.0191117	0.124037
FBgn0261458	capt	0.643941	6.77089	0.0191516	0.124228
FBgn0032048	Dh31	0.885708	1.60744	0.0192174	0.124587
FBgn0052594	be	0.64991	6.05293	0.0192998	0.125024
FBgn0037779	CG12811	-0.652545	5.2196	0.0193181	0.125024
FBgn0029990	CG2233	-0.636879	8.6133	0.0193366	0.125024
FBgn0085810	CR41597	2.09584	-0.518495	0.0193693	0.125024
FBgn0263655	CG43646	2.06966	-0.866714	0.0193693	0.125024
FBgn0263709	lncRNA:CR43661	2.05366	-1.04013	0.0193693	0.125024
FBgn0260435	CR42530	2.0272	-1.01958	0.0193693	0.125024
FBgn0051245	CG31245	-1.7558	-1.28188	0.0193693	0.125024
FBgn0263474	scaRNA:?U2-38.40.42	-0.669436	3.94459	0.0193872	0.125071
FBgn0263483	snoRNA:lola-d	1.46839	-0.140492	0.0194326	0.125296
FBgn0083972	CG34136	0.707011	3.36116	0.0195135	0.125713
FBgn0004465	mPges2	-0.641658	6.64906	0.0195186	0.125713
FBgn0037678	CG16749	0.655216	5.28283	0.0196048	0.1262
FBgn0023518	trr	0.638779	7.2028	0.0196353	0.126328
FBgn0085400	side-V	0.696206	3.70998	0.01973	0.126813
FBgn0038715	CG7333	2.53316	-1.01593	0.0197322	0.126813
FBgn0038629	CG14304	-0.908511	0.744068	0.0198067	0.127167
FBgn0035144	Kah	0.760629	2.65401	0.0198284	0.127167
FBgn0058100	CR40100	-1.88558	-1.54854	0.0198302	0.127167
FBgn0033516	CG12898	-1.72969	-1.55587	0.0198302	0.127167
FBgn0039251	Trf4-2	0.646962	6.31797	0.019901	0.127394
FBgn0040092	lectin-46Cb	1.14902	0.66402	0.0199043	0.127394
FBgn0037543	CG10903	-0.990024	0.436332	0.0199043	0.127394
FBgn0263413	lncRNA:CR43459	0.647063	5.57111	0.0199118	0.127394
FBgn0041337	Cyp309a2	0.743454	2.97918	0.0199194	0.127394
FBgn0051450	mRpS18A	-0.647197	5.58963	0.0199674	0.127517
FBgn0039816	CG11317	1.03483	1.20672	0.019977	0.127517
FBgn0265338	lncRNA:CR44292	1.70695	-0.497783	0.0199926	0.127517
FBgn0004896	fd59A	1.68043	-0.440124	0.0199926	0.127517
FBgn0038160	CG9759	-1.43097	-0.167333	0.0199926	0.127517
FBgn0025833	CG8910	0.898132	1.69303	0.020014	0.127585
FBgn0000568	Eip75B	0.639364	6.53081	0.0200739	0.127898
FBgn0000411	D	1.04505	0.90908	0.0200898	0.127931
FBgn0034655	CG10307	-0.719661	2.87703	0.020222	0.128703
FBgn0038426	mRpS33	-0.667679	4.11575	0.0202959	0.129104
FBgn0051690	Tmtc1	1.23334	0.208254	0.0203945	0.129662
FBgn0034512	Bbd	0.633182	7.55523	0.0204428	0.129899
FBgn0038482	CG4053	-0.791456	2.13386	0.0205666	0.130615
FBgn0037206	CG12768	-0.895438	1.35166	0.0205864	0.130671
FBgn0050446	Tdc2	-0.975037	0.644484	0.0206203	0.130816
FBgn0010383	Cyp18a1	-0.654238	4.80934	0.0206344	0.130835
FBgn0035498	Fit1	0.638006	6.40138	0.02066	0.130928
FBgn0034724	babos	-0.657205	4.25223	0.0206836	0.130936
FBgn0086681	Mst36Fa	1.12478	0.926403	0.0206894	0.130936
FBgn0065073	snoRNA:CD13	-0.635588	6.21129	0.0206944	0.130936
FBgn0030608	Lsd-2	0.62925	9.49115	0.0207287	0.131066
FBgn0052600	dpr8	0.768976	2.19617	0.0207415	0.131066
FBgn0031090	Rab35	-0.631786	7.44293	0.0207483	0.131066
FBgn0259993	lncRNA:CR42491	-0.711716	2.82412	0.0207985	0.131313
FBgn0036922	CG14182	0.691033	3.76338	0.0208228	0.131388
FBgn0044046	Ilp7	-1.24981	0.357979	0.0208325	0.131388
FBgn0052686	CG32686	0.738888	2.77679	0.0208679	0.131503
FBgn0033100	CG3420	-0.650532	4.99224	0.0208778	0.131503
FBgn0033917	SmydA-1	-0.653189	4.77633	0.0208852	0.131503
FBgn0286516	aqz	0.628628	9.19259	0.0208953	0.131503
FBgn0053193	sav	0.645659	5.58922	0.0209149	0.131505
FBgn0033214	CG1941	-0.721313	2.81918	0.0209212	0.131505
FBgn0000412	D1	-0.628947	8.64814	0.0209288	0.131505
FBgn0032485	CG9426	0.636643	6.56265	0.020965	0.131663
FBgn0260480	CG32295	1.39851	-0.494586	0.0209884	0.13174
FBgn0034360	CG10927	0.711475	3.1135	0.0210178	0.131839
FBgn0000121	Arr2	0.629519	8.11976	0.0210266	0.131839
FBgn0010504	kermit	-0.650867	4.78406	0.0210416	0.131864
FBgn0031858	CG17378	0.804088	1.9972	0.0210693	0.131967
FBgn0031688	Cyp28d2	1.3746	0.107602	0.0211587	0.132279
FBgn0028841	jhamt	1.35945	0.136136	0.0211587	0.132279
FBgn0038007	Cyp313a3	1.35506	0.277354	0.0211587	0.132279
FBgn0039714	Zip99C	-0.634427	6.34233	0.0211637	0.132279
FBgn0285917	sbb	0.628062	8.26537	0.0212687	0.132865
FBgn0035941	CG13313	1.08723	1.35023	0.0213127	0.133069
FBgn0041604	dlp	0.633882	6.67653	0.0213298	0.133106
FBgn0030109	CG12121	0.633047	6.54901	0.0214811	0.13398
FBgn0265296	Dscam2	0.694173	3.47701	0.0214977	0.134013
FBgn0267507	pre-rRNA:CR45847	0.758057	2.08256	0.0216269	0.134678
FBgn0028932	CG16890	-0.673509	3.82722	0.021632	0.134678
FBgn0261436	DhpD	-0.635858	5.80402	0.0216464	0.134678
FBgn0037816	CG6345	-0.733164	2.46148	0.0216518	0.134678
FBgn0016081	fry	0.628928	7.02775	0.0216613	0.134678
FBgn0052602	Muc12Ea	0.624914	8.09092	0.0217158	0.134946
FBgn0261454	scaRNA:MeU4-A65	0.905048	1.11268	0.0217578	0.135136
FBgn0029856	CG11700	0.837135	1.78545	0.021816	0.13542
FBgn0030087	CG7766	0.626133	7.85561	0.0218269	0.13542
FBgn0263603	Zn72D	-0.627972	7.0324	0.0218417	0.13542
FBgn0259170	?-Man-Ia	0.629852	7.07239	0.0218494	0.13542
FBgn0051864	Qtzl	0.763848	2.12063	0.0218622	0.135429
FBgn0011294	a5	0.928224	1.17809	0.0218999	0.135592
FBgn0035528	CG15012	-0.639178	5.34225	0.0219508	0.135833
FBgn0031250	Ent1	0.773195	2.72837	0.0219668	0.135833
FBgn0002622	RpS3	-0.622763	9.83654	0.0219776	0.135833
FBgn0030993	Mec2	0.702567	3.12306	0.0219848	0.135833
FBgn0035878	CG7182	-0.626093	7.41687	0.0220277	0.136027
FBgn0053963	lncRNA:CR33963	-0.687268	3.28338	0.0220456	0.136067
FBgn0036405	CG6833	-0.636662	5.51397	0.0220726	0.136162
FBgn0029922	CG14431	0.77867	2.0081	0.0221098	0.13625
FBgn0060292	snoRNA:CD22a	-1.03177	-0.0463637	0.0221132	0.13625
FBgn0262945	lncRNA:CR43264	-0.703606	2.67861	0.0221213	0.13625
FBgn0019624	COX5A	-0.623111	8.48148	0.0221422	0.136308
FBgn0000394	cv	-0.65456	4.37024	0.0221898	0.13653
FBgn0026427	Su(var)2-HP2	0.623305	8.5014	0.0222093	0.136558
FBgn0032400	CG6770	-0.621397	10.4872	0.0222175	0.136558
FBgn0053481	dpr7	0.859581	1.76303	0.0222364	0.136604
FBgn0050286	CG30286	0.940564	1.22251	0.0223286	0.137091
FBgn0030196	Psf3	-0.645915	4.90077	0.022339	0.137091
FBgn0036727	SecCl	0.729945	2.81641	0.0223537	0.137111
FBgn0040322	GNBP2	-0.703867	2.92309	0.022384	0.137225
FBgn0003942	RpS27A	-0.620307	10.0223	0.0224804	0.137745
FBgn0033079	Fmo-2	-0.640618	5.05202	0.0225123	0.13786
FBgn0038680	Cyp12a5	0.665487	3.89684	0.0225224	0.13786
FBgn0032923	Pld3	0.639405	5.54578	0.0225885	0.138193
FBgn0065048	snoRNA:CD11a	1.09987	0.819485	0.0226507	0.13847
FBgn0004666	sim	-0.659636	4.11847	0.0226572	0.13847
FBgn0030834	CG8675	-0.631417	5.69006	0.0226878	0.138566
FBgn0040281	Aplip1	0.797177	2.21443	0.0227065	0.138566
FBgn0050251	tRNA:His-GTG-1-3	-1.37965	-0.93672	0.0227198	0.138566
FBgn0039676	ppk20	1.22341	-0.319442	0.0227198	0.138566
FBgn0004619	GluRIA	0.910744	1.19085	0.0227775	0.138847
FBgn0043025	Adgf-A2	1.16951	-0.00845678	0.0228598	0.139276
FBgn0034756	Cyp6d2	0.850106	1.53433	0.0229571	0.139798
FBgn0261597	RpS26	-0.618146	9.78073	0.0229787	0.139842
FBgn0013432	bcn92	-0.635939	5.14813	0.0229881	0.139842
FBgn0033216	CG1946	0.82455	1.83682	0.0231003	0.140437
FBgn0085356	CG34327	-0.858128	0.92418	0.0231266	0.140437
FBgn0034352	Dnaaf3	-1.71525	-1.26878	0.0231337	0.140437
FBgn0052569	TwdlZ	1.5062	-0.689874	0.0231337	0.140437
FBgn0030412	Tomosyn	0.625981	6.4564	0.0231451	0.140437
FBgn0034439	CG10062	-0.733266	2.04468	0.0231672	0.140499
FBgn0039821	Ktch	0.75629	2.61081	0.0232052	0.140657
FBgn0264075	tgo	0.625584	6.28326	0.0232423	0.14081
FBgn0031320	CG5126	0.642008	5.19804	0.0233013	0.141095
FBgn0032719	CG17321	0.877349	1.54709	0.0234804	0.142107
FBgn0035733	CG8641	1.26936	0.170896	0.0235641	0.142499
FBgn0266377	Pde8	0.6368	5.11457	0.0235692	0.142499
FBgn0032770	CG13086	0.901755	1.80709	0.0236208	0.142738
FBgn0034240	MESR4	0.61658	8.52668	0.0236479	0.142829
FBgn0034515	CG13428	0.67715	3.96427	0.0236676	0.142874
FBgn0030005	CG2120	0.949675	0.897149	0.0236945	0.142891
FBgn0050419	CG30419	0.940469	0.739547	0.0236945	0.142891
FBgn0029676	HIP-R	-0.619808	6.99068	0.023717	0.142954
FBgn0033742	Nepl10	0.788342	2.05645	0.0237622	0.143105
FBgn0000017	Abl	0.618166	7.45745	0.0237661	0.143105
FBgn0034709	Swim	-0.639904	4.56274	0.0237888	0.143147
FBgn0035798	frac	0.799586	1.95189	0.0238172	0.143147
FBgn0039487	gb	0.660184	4.14079	0.0238194	0.143147
FBgn0036986	CG5282	-0.80949	1.50459	0.0238215	0.143147
FBgn0243516	Vrp1	0.619199	6.88248	0.0240409	0.144392
FBgn0037943	CG14722	-0.620114	6.38209	0.0240975	0.144658
FBgn0034387	Cyp12b2	0.655267	3.78818	0.0241686	0.145012
FBgn0039319	CG13659	0.778818	1.94772	0.0242828	0.145598
FBgn0034691	Synj	0.622062	6.17774	0.024301	0.145598
FBgn0264606	Fife	0.679723	3.41983	0.0243032	0.145598
FBgn0053156	Nadk1b	-0.621558	6.16396	0.0243374	0.145729
FBgn0016013	Faa	0.79577	2.50755	0.0244159	0.146051
FBgn0034715	Oatp58Db	0.752625	2.28983	0.0244159	0.146051
FBgn0042696	NfI	0.641791	4.67979	0.0244528	0.146198
FBgn0024947	NTPase	-0.618243	6.49239	0.0244682	0.146217
FBgn0004403	RpS14a	-0.612011	8.59869	0.0245549	0.146482
FBgn0036479	CG13458	0.909636	1.43989	0.0245732	0.146482
FBgn0050357	CG30357	0.880069	1.61118	0.0245732	0.146482
FBgn0005658	Ets65A	0.979412	1.02604	0.0245748	0.146482
FBgn0031920	CG6441	1.77689	-0.372813	0.0246477	0.146482
FBgn0034197	Cda9	1.75509	-0.0933027	0.0246477	0.146482
FBgn0028789	Doc1	1.74652	-0.703269	0.0246477	0.146482
FBgn0029659	CG16782	1.73511	-0.436979	0.0246477	0.146482
FBgn0034324	CG18538	1.73476	-0.477419	0.0246477	0.146482
FBgn0250862	CG42237	-1.32537	-0.36921	0.0246477	0.146482
FBgn0035929	CG13311	0.998209	0.738166	0.0246611	0.146482
FBgn0002576	lz	-0.94193	0.688288	0.0246611	0.146482
FBgn0266651	lncRNA:CR45158	1.3976	0.156814	0.0247667	0.146962
FBgn0036362	CG10725	-1.23031	-0.414034	0.0247667	0.146962
FBgn0030017	CG2278	0.728892	2.64453	0.024828	0.147236
FBgn0053493	CG33493	-0.64441	4.12776	0.0248379	0.147236
FBgn0041111	lilli	0.613084	7.43874	0.0248868	0.147404
FBgn0034140	Lst	-0.625661	5.23494	0.024923	0.147404
[truncated: 9,839 more rows]

## Sheet: BP_FT
Category	Term	Count	%	PValue	Genes	List Total	Pop Hits	Pop Total	Fold Enrichment	Bonferroni	Benjamini	FDR
GOTERM_BP_DIRECT	GO:0006334~nucleosome assembly	42	3.48259	2.48291e-22	FBGN0053897, FBGN0053865, FBGN0014879, FBGN0053907, FBGN0053834	887	100	12975	6.14374	3.26751e-19	3.26751e-19	3.25013e-19
GOTERM_BP_DIRECT	GO:0006325~chromatin organization	46	3.81426	2.16866e-19	FBGN0029755, FBGN0053897, FBGN0053865, FBGN0086655, FBGN0261617, FBGN0039863, FBGN0053907, FBGN0053868, FBGN0015602	887	140	12975	4.80633	2.85396e-16	1.42698e-16	1.41939e-16
GOTERM_BP_DIRECT	GO:0070828~heterochromatin organization	18	1.49254	6.76403e-13	FBGN0053865, FBGN0046214	887	30	12975	8.77678	8.90074e-10	2.96715e-10	2.95137e-10
GOTERM_BP_DIRECT	GO:0007304~chorion-containing eggshell formation	19	1.57546	2.47359e-12	FBGN0014465, FBGN0014464, FBGN0014466, FBGN0038011, FBGN0035694, FBGN0000359, FBGN0000427, FBGN0000356, FBGN0000355, FBGN0000358, FBGN0052642, FBGN0036938, FBGN0052644, FBGN0003980, FBGN0000360, FBGN0037405, FBGN0032311, FBGN0030439, FBGN0030438	887	36	12975	7.72031	3.25523e-09	8.13812e-10	8.09484e-10
GOTERM_BP_DIRECT	GO:0007526~larval somatic muscle development	19	1.57546	2.14596e-08	FBGN0053865, FBGN0000320, FBGN0030855	887	57	12975	4.87599	2.82404e-05	5.64817e-06	5.61812e-06
GOTERM_BP_DIRECT	GO:0006508~proteolysis	67	5.55556	1.2548e-06	FBGN0058160, FBGN0020906, FBGN0031249, FBGN0263041, FBGN0031808, FBGN0011555, FBGN0034436, FBGN0036612, FBGN0035887, FBGN0015316, FBGN0039609, FBGN0010425, FBGN0011832, FBGN0037230, FBGN0259716, FBGN0037396, FBGN0038447, FBGN0039778, FBGN0033033, FBGN0039777, FBGN0002926, FBGN0039214, FBGN0085319, FBGN0086408, FBGN0029827, FBGN0003137, FBGN0050157, FBGN0033873, FBGN0051926, FBGN0053109, FBGN00316…	887	530	12975	1.84919	0.00164995	0.000275219	0.000273755
GOTERM_BP_DIRECT	GO:0007305~vitelline membrane formation involved in chorion-containing eggshell formation	8	0.66335	1.51667e-05	FBGN0086265, FBGN0086266, FBGN0014076, FBGN0003980, FBGN0000359, FBGN0040949, FBGN0003979, FBGN0085362	887	14	12975	8.35883	0.0197616	0.00285133	0.00283617
GOTERM_BP_DIRECT	GO:0007306~egg chorion assembly	8	0.66335	0.000110355	FBGN0052774, FBGN0029696, FBGN0002926, FBGN0041252, FBGN0000359, FBGN0051926, FBGN0000427, FBGN0032126	887	18	12975	6.50132	0.135182	0.0181535	0.0180569
GOTERM_BP_DIRECT	GO:0006396~RNA processing	20	1.65837	0.000590048	FBGN0086024, FBGN0259936, FBGN0083050, FBGN0086665, FBGN0086601, FBGN0086669, FBGN0263486, FBGN0053082, FBGN0263477, FBGN0082968, FBGN0082966, FBGN0082999, FBGN0025882, FBGN0083016, FBGN0083049, FBGN0082971, FBGN0082972, FBGN0083048, FBGN0082970, FBGN0086671	887	122	12975	2.39803	0.540094	0.0862782	0.0858193
GOTERM_BP_DIRECT	GO:0042335~cuticle development	6	0.497512	0.000775458	FBGN0034382, FBGN0000451, FBGN0003486, FBGN0000075, FBGN0014859, FBGN0031646	887	12	12975	7.31398	0.639729	0.10205	0.101507
GOTERM_BP_DIRECT	GO:0000244~spliceosomal tri-snRNP complex assembly	7	0.580431	0.00168375	FBGN0003938, FBGN0043022, FBGN0003934, FBGN0041717, FBGN0003935, FBGN0043021, FBGN0003933	887	20	12975	5.11979	0.891139	0.181367	0.180402
GOTERM_BP_DIRECT	GO:0000353~formation of quadruple SL/U4/U5/U6 snRNP	6	0.497512	0.00174725	FBGN0003938, FBGN0043022, FBGN0003934, FBGN0003935, FBGN0043021, FBGN0003933	887	14	12975	6.26913	0.899881	0.181367	0.180402
GOTERM_BP_DIRECT	GO:0090630~activation of GTPase activity	8	0.66335	0.00179162	FBGN0039883, FBGN0261928, FBGN0261261, FBGN0038401, FBGN0085447, FBGN0020620, FBGN0034009, FBGN0264324	887	27	12975	4.33421	0.905569	0.181367	0.180402
GOTERM_BP_DIRECT	GO:0046680~response to DDT	5	0.414594	0.00483374	FBGN0053503, FBGN0033065, FBGN0025454, FBGN0033696, FBGN0033697	887	11	12975	6.64907	0.998299	0.446425	0.44405
GOTERM_BP_DIRECT	GO:0046701~insecticide catabolic process	4	0.331675	0.00542766	FBGN0033065, FBGN0025454, FBGN0033696, FBGN0033697	887	6	12975	9.75197	0.999225	0.446425	0.44405
GOTERM_BP_DIRECT	GO:0046688~response to copper ion	4	0.331675	0.00542766	FBGN0034612, FBGN0036820, FBGN0053192, FBGN0262146	887	6	12975	9.75197	0.999225	0.446425	0.44405
GOTERM_BP_DIRECT	GO:0055070~copper ion homeostasis	5	0.414594	0.00686288	FBGN0033519, FBGN0011672, FBGN0036820, FBGN0031677, FBGN0037936	887	12	12975	6.09498	0.999884	0.531268	0.528442
GOTERM_BP_DIRECT	GO:0097017~renal protein absorption	3	0.248756	0.0133391	FBGN0259140, FBGN0025686, FBGN0052702	887	3	12975	14.628	1	0.975235	0.970047
GOTERM_BP_DIRECT	GO:0006805~xenobiotic metabolic process	5	0.414594	0.0202835	FBGN0039316, FBGN0265052, FBGN0004959, FBGN0033887, FBGN0027070	887	16	12975	4.57124	1	1	0.995437
GOTERM_BP_DIRECT	GO:0007601~visual perception	10	0.829187	0.0218585	FBGN0261714, FBGN0013972, FBGN0037896, FBGN0019940, FBGN0085447, FBGN0013725, FBGN0036260, FBGN0004569, FBGN0002940, FBGN0003249	887	61	12975	2.39803	1	1	0.995437
GOTERM_BP_DIRECT	GO:0071482~cellular response to light stimulus	5	0.414594	0.025125	FBGN0019940, FBGN0014396, FBGN0036260, FBGN0002940, FBGN0003249	887	17	12975	4.30234	1	1	0.995437
GOTERM_BP_DIRECT	GO:0140961~cellular detoxification of metal ion	3	0.248756	0.0254734	FBGN0002869, FBGN0053192, FBGN0038790	887	4	12975	10.971	1	1	0.995437
GOTERM_BP_DIRECT	GO:0031640~killing of cells of another organism	5	0.414594	0.0306038	FBGN0004431, FBGN0004428, FBGN0014865, FBGN0004427, FBGN0004425	887	18	12975	4.06332	1	1	0.995437
GOTERM_BP_DIRECT	GO:0006364~rRNA processing	10	0.829187	0.0345576	FBGN0032408, FBGN0038275, FBGN0010770, FBGN0038313, FBGN0033485, FBGN0032919, FBGN0036754, FBGN0031764, FBGN0020305, FBGN0030855	887	66	12975	2.21636	1	1	0.995437
GOTERM_BP_DIRECT	GO:0030431~sleep	9	0.746269	0.038702	FBGN0003301, FBGN0035187, FBGN0261284, FBGN0031275, FBGN0265182, FBGN0032897, FBGN0260499, FBGN0032900	887	57	12975	2.30968	1	1	0.995437
GOTERM_BP_DIRECT	GO:1902093~positive regulation of flagellated sperm motility	3	0.248756	0.0405498	FBGN0004622, FBGN0004841, FBGN0030761	887	5	12975	8.77678	1	1	0.995437
GOTERM_BP_DIRECT	GO:0006697~ecdysone biosynthetic process	4	0.331675	0.0438792	FBGN0003486, FBGN0004959, FBGN0033697, FBGN0000449	887	12	12975	4.87599	1	1	0.995437
GOTERM_BP_DIRECT	GO:0006629~lipid metabolic process	12	0.995025	0.0483846	FBGN0039475, FBGN0030334, FBGN0031533, FBGN0036560, FBGN0014906, FBGN0039755, FBGN0024740, FBGN0051683, FBGN0039754, FBGN0023495, FBGN0032981, FBGN0039470	887	92	12975	1.90799	1	1	0.995437
GOTERM_BP_DIRECT	GO:0007417~central nervous system development	12	0.995025	0.0550561	FBGN0001077, FBGN0003486, FBGN0003388, FBGN0086655, FBGN0040068, FBGN0033782, FBGN0039039, FBGN0000492, FBGN0004394, FBGN0000449, FBGN0040318, FBGN0264324	887	94	12975	1.8674	1	1	0.995437
GOTERM_BP_DIRECT	GO:0009086~methionine biosynthetic process	3	0.248756	0.0581109	FBGN0032726, FBGN0032727, FBGN0036157	887	6	12975	7.31398	1	1	0.995437
GOTERM_BP_DIRECT	GO:0042254~ribosome biogenesis	6	0.497512	0.0637578	FBGN0032408, FBGN0037686, FBGN0032919, FBGN0032298, FBGN0052409, FBGN0036754	887	32	12975	2.74274	1	1	0.995437
GOTERM_BP_DIRECT	GO:0007605~sensory perception of sound	10	0.829187	0.0686201	FBGN0003950, FBGN0003861, FBGN0000287, FBGN0019940, FBGN0029662, FBGN0262624, FBGN0005614, FBGN0033504, FBGN0013810, FBGN0039152	887	75	12975	1.95039	1	1	0.995437
GOTERM_BP_DIRECT	GO:0008152~metabolic process	6	0.497512	0.0711124	FBGN0029765, FBGN0004431, FBGN0004428, FBGN0035813, FBGN0004427, FBGN0004425	887	33	12975	2.65963	1	1	0.995437
GOTERM_BP_DIRECT	GO:0006952~defense response	6	0.497512	0.0711124	FBGN0040653, FBGN0025583, FBGN0035434, FBGN0010388, FBGN0014865, FBGN0040733	887	33	12975	2.65963	1	1	0.995437
GOTERM_BP_DIRECT	GO:0006749~glutathione metabolic process	7	0.580431	0.0768486	FBGN0063498, FBGN0033381, FBGN0042206, FBGN0033817, FBGN0010044, FBGN0037697, FBGN0001149	887	44	12975	2.32718	1	1	0.995437
GOTERM_BP_DIRECT	GO:0042386~hemocyte differentiation	3	0.248756	0.0777477	FBGN0004864, FBGN0010269, FBGN0021895	887	7	12975	6.26913	1	1	0.995437
GOTERM_BP_DIRECT	GO:0051403~stress-activated MAPK cascade	3	0.248756	0.0777477	FBGN0265182, FBGN0261524	887	7	12975	6.26913	1	1	0.995437
GOTERM_BP_DIRECT	GO:0043087~regulation of GTPase activity	7	0.580431	0.0838147	FBGN0261928, FBGN0261261, FBGN0040068, FBGN0038401, FBGN0085447, FBGN0020620, FBGN0034009	887	45	12975	2.27546	1	1	0.995437
GOTERM_BP_DIRECT	GO:0050829~defense response to Gram-negative bacterium	13	1.07794	0.0930348	FBGN0039102, FBGN0038721, FBGN0033980, FBGN0030582, FBGN0004428, FBGN0004427, FBGN0004425, FBGN0029765, FBGN0004431, FBGN0004240, FBGN0010388, FBGN0014865, FBGN0035813	887	115	12975	1.6536	1	1	0.995437
GOTERM_BP_DIRECT	GO:0010038~response to metal ion	3	0.248756	0.0990957	FBGN0002869, FBGN0053192, FBGN0038790	887	8	12975	5.48548	1	1	0.995437
GOTERM_BP_DIRECT	GO:2001235~positive regulation of apoptotic signaling pathway	3	0.248756	0.0990957	FBGN0037396, FBGN0033873, FBGN0032228	887	8	12975	5.48548	1	1	0.995437
GOTERM_BP_DIRECT	GO:0009072~aromatic amino acid metabolic process	3	0.248756	0.0990957	FBGN0035187, FBGN0036992, FBGN0037697	887	8	12975	5.48548	1	1	0.995437
GOTERM_BP_DIRECT	GO:0035152~regulation of tube architecture, open tracheal system	3	0.248756	0.0990957	FBGN0031879, FBGN0000150, FBGN0261284	887	8	12975	5.48548	1	1	0.995437

## Sheet: CC_FT
Category	Term	Count	%	PValue	Genes	List Total	Pop Hits	Pop Total	Fold Enrichment	Bonferroni	Benjamini	FDR
GOTERM_CC_DIRECT	GO:0000786~nucleosome	64	5.3068	9.20958e-42	FBGN0053897, FBGN0053865, FBGN0053907, FBGN0053868, FBGN0053834	941	119	13618	7.78317	3.3615e-39	3.3615e-39	3.26019e-39
GOTERM_CC_DIRECT	GO:0042600~egg chorion	33	2.73632	3.16056e-29	FBGN0014465, FBGN0014464, FBGN0038011, FBGN0014466, FBGN0000359, FBGN0000356, FBGN0000355, FBGN0000358, FBGN0052642, FBGN0036938, FBGN0052644, FBGN0029696, FBGN0030596, FBGN0029697, FBGN0037405, FBGN0032311, FBGN0030439, FBGN0030438, FBGN0086265, FBGN0086266, FBGN0038469, FBGN0014076, FBGN0035694, FBGN0040949, FBGN0000427, FBGN0052774, FBGN0029568, FBGN0000360, FBGN0051926, FBGN0032126, FBGN00321…	941	42	13618	11.3707	1.1536e-26	5.76802e-27	5.59419e-27
GOTERM_CC_DIRECT	GO:0005694~chromosome	45	3.73134	1.21385e-18	FBGN0053897, FBGN0031018, FBGN0053865, FBGN0039863, FBGN0002716, FBGN0053907, FBGN0020238, FBGN0283545	941	138	13618	4.71908	4.43056e-16	1.47685e-16	1.43234e-16
GOTERM_CC_DIRECT	GO:0000228~nuclear chromosome	24	1.99005	4.66924e-14	FBGN0053897, FBGN0002716, FBGN0053907	941	51	13618	6.81028	1.70602e-11	4.26068e-12	4.13228e-12
GOTERM_CC_DIRECT	GO:0035059~RCAF complex	23	1.90713	6.38386e-14	FBGN0053897, FBGN0053907	941	47	13618	7.08196	2.33008e-11	4.66022e-12	4.51977e-12
GOTERM_CC_DIRECT	GO:0005704~polytene chromosome band	17	1.40962	2.63239e-11	FBGN0053865	941	31	13618	7.93617	9.6082e-09	1.60137e-09	1.55311e-09
GOTERM_CC_DIRECT	GO:0005576~extracellular region	88	7.29685	1.10435e-10	FBGN0037782, FBGN0034470, FBGN0058160, FBGN0034474, FBGN0086677, FBGN0036970, FBGN0262357, FBGN0052302, FBGN0051973, FBGN0054003, FBGN0259140, FBGN0032773, FBGN0011555, FBGN0010388, FBGN0014865, FBGN0035328, FBGN0030439, FBGN0010425, FBGN0039257, FBGN0020416, FBGN0039453, FBGN0027929, FBGN0033033, FBGN0036783, FBGN0002926, FBGN0260386, FBGN0003979, FBGN0000427, FBGN0039099, FBGN0040601, FBGN00390…	941	620	13618	2.05407	4.03088e-08	5.7584e-09	5.58486e-09
GOTERM_CC_DIRECT	GO:0060388~vitelline envelope	6	0.497512	2.89623e-05	FBGN0086265, FBGN0003983, FBGN0014076, FBGN0003980, FBGN0003979, FBGN0085362	941	7	13618	12.4044	0.0105157	0.0013214	0.00128158
GOTERM_CC_DIRECT	GO:0005730~nucleolus	43	3.56551	6.5365e-05	FBGN0262717, FBGN0016685, FBGN0033485, FBGN0014342, FBGN0039149, FBGN0021995, FBGN0263486, FBGN0001565, FBGN0260456, FBGN0020305, FBGN0040339, FBGN0027334, FBGN0029755, FBGN0082999, FBGN0050401, FBGN0032919, FBGN0083006, FBGN0083049, FBGN0082971, FBGN0082972, FBGN0052409, FBGN0083048, FBGN0036754, FBGN0082970, FBGN0086671, FBGN0086024, FBGN0259936, FBGN0083050, FBGN0086665, FBGN0086601, FBGN00866…	941	326	13618	1.90886	0.0235766	0.00265091	0.00257102
GOTERM_CC_DIRECT	GO:0030687~preribosome, large subunit precursor	8	0.66335	0.000176128	FBGN0032408, FBGN0030720, FBGN0038275, FBGN0010770, FBGN0030067, FBGN0033485, FBGN0032298, FBGN0052409	941	19	13618	6.09341	0.0622692	0.00642867	0.00623493
GOTERM_CC_DIRECT	GO:0005616~larval serum protein complex	4	0.331675	0.00124393	FBGN0002564, FBGN0002565, FBGN0002562, FBGN0002563	941	4	13618	14.4718	0.365119	0.0412759	0.040032
GOTERM_CC_DIRECT	GO:0031012~extracellular matrix	22	1.82421	0.00263221	FBGN0037552, FBGN0036881, FBGN0036494, FBGN0010452, FBGN0036587, FBGN0038611, FBGN0036203, FBGN0035279, FBGN0053196, FBGN0052570, FBGN0086408, FBGN0004449, FBGN0263038, FBGN0052774, FBGN0003137, FBGN0036619, FBGN0052644, FBGN0028573, FBGN0003372, FBGN0050046, FBGN0039728	941	157	13618	2.0279	0.617881	0.0763909	0.0740887
GOTERM_CC_DIRECT	GO:0005615~extracellular space	82	6.79934	0.00272077	FBGN0034470, FBGN0058160, FBGN0036494, FBGN0039485, FBGN0020506, FBGN0034474, FBGN0032494, FBGN0086677, FBGN0036970, FBGN0031560, FBGN0030272, FBGN0038395, FBGN0028988, FBGN0050281, FBGN0050280, FBGN0003326, FBGN0036619, FBGN0034511, FBGN0039769, FBGN0015316, FBGN0032338, FBGN0039728, FBGN0011832, FBGN0039257, FBGN0037552, FBGN0037153, FBGN0037396, FBGN0036422, FBGN0038447, FBGN0010452, FBGN00365…	941	864	13618	1.37348	0.630068	0.0763909	0.0740887
GOTERM_CC_DIRECT	GO:0005700~polytene chromosome	23	1.90713	0.00297139	FBGN0262717, FBGN0053865, FBGN0025455, FBGN0261617, FBGN0046214, FBGN0013799, FBGN0022238	941	169	13618	1.96954	0.662494	0.0774684	0.0751337
GOTERM_CC_DIRECT	GO:0098552~side of membrane	12	0.995025	0.00651195	FBGN0038135, FBGN0035619, FBGN0283480, FBGN0261284, FBGN0035620, FBGN0051233, FBGN0043791, FBGN0032897, FBGN0034712, FBGN0260499, FBGN0032900	941	68	13618	2.55385	0.907877	0.158457	0.153682
GOTERM_CC_DIRECT	GO:0005682~U5 snRNP	6	0.497512	0.0100493	FBGN0003938, FBGN0043022, FBGN0003934, FBGN0003935, FBGN0043021, FBGN0003933	941	20	13618	4.34155	0.974942	0.22925	0.222341
GOTERM_CC_DIRECT	GO:0046540~U4/U6 x U5 tri-snRNP complex	7	0.580431	0.0236763	FBGN0003938, FBGN0043022, FBGN0003934, FBGN0003935, FBGN0043021, FBGN0003933, FBGN0035271	941	33	13618	3.06978	0.999841	0.508345	0.493025
GOTERM_CC_DIRECT	GO:0062023~collagen-containing extracellular matrix	7	0.580431	0.0349823	FBGN0039257, FBGN0028573, FBGN0038181, FBGN0051832, FBGN0050281, FBGN0050280, FBGN0003326	941	36	13618	2.81397	0.999998	0.672029	0.651776
GOTERM_CC_DIRECT	GO:0015030~Cajal body	7	0.580431	0.0349823	FBGN0263471, FBGN0065057, FBGN0031782, FBGN0261453, FBGN0263486, FBGN0004192, FBGN0263477	941	36	13618	2.81397	0.999998	0.672029	0.651776
GOTERM_CC_DIRECT	GO:0005764~lysosome	13	1.07794	0.0544079	FBGN0037396, FBGN0032066, FBGN0032067, FBGN0039099, FBGN0039098, FBGN0029911, FBGN0033873, FBGN0032069, FBGN0051926, FBGN0039769, FBGN0032049, FBGN0032303, FBGN0032228	941	104	13618	1.80898	1	0.992944	0.963019
GOTERM_CC_DIRECT	GO:0009986~cell surface	10	0.829187	0.0773827	FBGN0035619, FBGN0030941, FBGN0283480, FBGN0086677, FBGN0261261, FBGN0035620, FBGN0034511, FBGN0031872, FBGN0043791, FBGN0034712	941	76	13618	1.90419	1	1	0.972527
GOTERM_CC_DIRECT	GO:0043005~neuron projection	13	1.07794	0.0807226	FBGN0035187, FBGN0010240, FBGN0036260, FBGN0004449, FBGN0000038, FBGN0028875, FBGN0027655, FBGN0053543, FBGN0051814, FBGN0039617, FBGN0032897, FBGN0051646, FBGN0032447	941	111	13618	1.6949	1	1	0.972527

## Sheet: MF_FT
Category	Term	Count	%	PValue	Genes	List Total	Pop Hits	Pop Total	Fold Enrichment	Bonferroni	Benjamini	FDR
GOTERM_MF_DIRECT	GO:0030527~structural constituent of chromatin	64	5.3068	1.68002e-42	FBGN0053897, FBGN0053865, FBGN0053907, FBGN0053868, FBGN0053834	875	117	12701	7.94006	1.03657e-39	1.03657e-39	1.01977e-39
GOTERM_MF_DIRECT	GO:0046982~protein heterodimerization activity	71	5.88723	1.92413e-29	FBGN0053897, FBGN0053865, FBGN0003861, FBGN0014342, FBGN0267728, FBGN0053907, FBGN0014859, FBGN0053868, FBGN0037937, FBGN0004449, FBGN0005614, FBGN0020238	875	217	12701	4.74929	1.18719e-26	5.93595e-27	5.83974e-27
GOTERM_MF_DIRECT	GO:0044877~protein-containing complex binding	26	2.15589	1.02429e-17	FBGN0036004, FBGN0086655, FBGN0053868, FBGN0261612	875	46	12701	8.20437	6.31985e-15	2.10662e-15	2.07247e-15
GOTERM_MF_DIRECT	GO:0003677~DNA binding	99	8.20896	1.14008e-13	FBGN0010282, FBGN0002716, FBGN0002932, FBGN0040318, FBGN0261588, FBGN0005624, FBGN0020887, FBGN0053897, FBGN0033748, FBGN0263240, FBGN0030710, FBGN0000376, FBGN0005642, FBGN0050401, FBGN0000492, FBGN0004394, FBGN0053834, FBGN0034657, FBGN0013799, FBGN0035153, FBGN0036285, FBGN0038128, FBGN0036004, FBGN0038601, FBGN0014396, FBGN0016076, FBGN0266129, FBGN0022238, FBGN0028979, FBGN0286075, FBGN00010…	875	657	12701	2.18726	7.03503e-11	1.75858e-11	1.73008e-11
GOTERM_MF_DIRECT	GO:0005213~structural constituent of egg chorion	10	0.829187	6.05825e-09	FBGN0014465, FBGN0014464, FBGN0014466, FBGN0000360, FBGN0041252, FBGN0000359, FBGN0000427, FBGN0000356, FBGN0000355, FBGN0000358	875	12	12701	12.0962	3.73793e-06	7.47588e-07	7.35471e-07
GOTERM_MF_DIRECT	GO:0031492~nucleosomal DNA binding	18	1.49254	3.65122e-06	FBGN0053865, FBGN0053834	875	70	12701	3.73254	0.00225027	0.000375467	0.000369382
GOTERM_MF_DIRECT	GO:0003676~nucleic acid binding	35	2.90216	8.47969e-06	FBGN0036330, FBGN0021995, FBGN0001565, FBGN0053897, FBGN0053346, FBGN0032748, FBGN0032919, FBGN0053907, FBGN0036831, FBGN0036754, FBGN0031764, FBGN0034802, FBGN0034923, FBGN0030855	875	222	12701	2.28847	0.00521833	0.000747424	0.00073531
GOTERM_MF_DIRECT	GO:0004252~serine-type endopeptidase activity	36	2.98507	1.41521e-05	FBGN0039102, FBGN0038211, FBGN0035661, FBGN0020906, FBGN0030776, FBGN0031249, FBGN0003863, FBGN0030773, FBGN0263041, FBGN0035665, FBGN0011555, FBGN0035887, FBGN0015316, FBGN0035669, FBGN0010425, FBGN0011832, FBGN0035670, FBGN0038447, FBGN0039778, FBGN0039777, FBGN0002926, FBGN0015001, FBGN0085319, FBGN0263235, FBGN0029827, FBGN0050375, FBGN0051267, FBGN0034507, FBGN0031879, FBGN0010357, FBGN00397…	875	237	12701	2.20488	0.00869392	0.00109148	0.00107379
GOTERM_MF_DIRECT	GO:0008061~chitin binding	22	1.82421	0.000130652	FBGN0036363, FBGN0020416, FBGN0036232, FBGN0034582, FBGN0039453, FBGN0036361, FBGN0035430, FBGN0036203, FBGN0085249, FBGN0037488, FBGN0260386, FBGN0040959, FBGN0040601, FBGN0250907, FBGN0050281, FBGN0052302, FBGN0027600, FBGN0051973, FBGN0260393, FBGN0036952, FBGN0036953, FBGN0036948	875	126	12701	2.53444	0.0774534	0.0089569	0.00881173
GOTERM_MF_DIRECT	GO:0005506~iron ion binding	24	1.99005	0.000311617	FBGN0035187, FBGN0036262, FBGN0033395, FBGN0033065, FBGN0039755, FBGN0039776, FBGN0039754, FBGN0032693, FBGN0033980, FBGN0035344, FBGN0267408, FBGN0004959, FBGN0000449, FBGN0051015, FBGN0003486, FBGN0031726, FBGN0053503, FBGN0003388, FBGN0025454, FBGN0005670, FBGN0033696, FBGN0033697, FBGN0030615, FBGN0015714	875	153	12701	2.27693	0.174939	0.0192268	0.0189151
GOTERM_MF_DIRECT	GO:0016705~oxidoreductase activity, acting on paired donors, with incorporation or reduction of molecular oxygen	17	1.40962	0.000492398	FBGN0033395, FBGN0033065, FBGN0032693, FBGN0033980, FBGN0035344, FBGN0004959, FBGN0000449, FBGN0051015, FBGN0003486, FBGN0053503, FBGN0003388, FBGN0025454, FBGN0005670, FBGN0033696, FBGN0033697, FBGN0030615, FBGN0015714	875	92	12701	2.6822	0.262054	0.027619	0.0271714
GOTERM_MF_DIRECT	GO:0020037~heme binding	22	1.82421	0.000575889	FBGN0013972, FBGN0038469, FBGN0033395, FBGN0033065, FBGN0032693, FBGN0033980, FBGN0035344, FBGN0004959, FBGN0000449, FBGN0003486, FBGN0031726, FBGN0053503, FBGN0032519, FBGN0003388, FBGN0032805, FBGN0025454, FBGN0005670, FBGN0033696, FBGN0032685, FBGN0033697, FBGN0030615, FBGN0015714	875	140	12701	2.281	0.299125	0.0296103	0.0291304
GOTERM_MF_DIRECT	GO:0017171~serine hydrolase activity	22	1.82421	0.00130989	FBGN0039102, FBGN0035670, FBGN0039778, FBGN0039777, FBGN0035661, FBGN0020906, FBGN0015001, FBGN0031249, FBGN0003863, FBGN0030773, FBGN0027584, FBGN0051683, FBGN0010357, FBGN0011555, FBGN0035665, FBGN0035887, FBGN0031741, FBGN0031654, FBGN0051821, FBGN0259998, FBGN0040060, FBGN0010425	875	149	12701	2.14322	0.554577	0.0621693	0.0611616
GOTERM_MF_DIRECT	GO:0004497~monooxygenase activity	16	1.3267	0.00335771	FBGN0033395, FBGN0033065, FBGN0032693, FBGN0033980, FBGN0035344, FBGN0004959, FBGN0000449, FBGN0003486, FBGN0053503, FBGN0003388, FBGN0025454, FBGN0005670, FBGN0033696, FBGN0033697, FBGN0030615, FBGN0015714	875	100	12701	2.32247	0.874468	0.147979	0.145581
GOTERM_MF_DIRECT	GO:0005201~extracellular matrix structural constituent	8	0.66335	0.00435893	FBGN0052774, FBGN0039257, FBGN0003137, FBGN0052644, FBGN0028573, FBGN0036203, FBGN0003372, FBGN0053196	875	31	12701	3.74592	0.932481	0.179298	0.176392
GOTERM_MF_DIRECT	GO:0003796~lysozyme activity	6	0.497512	0.00470123	FBGN0029765, FBGN0004431, FBGN0004428, FBGN0035813, FBGN0004427, FBGN0004425	875	17	12701	5.12309	0.945388	0.181291	0.178353
GOTERM_MF_DIRECT	GO:0045735~nutrient reservoir activity	4	0.331675	0.00554754	FBGN0002564, FBGN0002565, FBGN0002562, FBGN0002563	875	6	12701	9.67695	0.967689	0.201343	0.19808
GOTERM_MF_DIRECT	GO:0008020~G protein-coupled photoreceptor activity	4	0.331675	0.00921415	FBGN0019940, FBGN0036260, FBGN0002940, FBGN0003249	875	7	12701	8.29453	0.996692	0.31584	0.310722
GOTERM_MF_DIRECT	GO:0004035~alkaline phosphatase activity	5	0.414594	0.0127723	FBGN0035619, FBGN0283480, FBGN0035620, FBGN0043791, FBGN0034712	875	14	12701	5.18408	0.999641	0.414762	0.40804
GOTERM_MF_DIRECT	GO:0008316~structural constituent of vitelline membrane	3	0.248756	0.0135411	FBGN0086266, FBGN0014076, FBGN0085362	875	3	12701	14.5154	0.999778	0.417744	0.410973
GOTERM_MF_DIRECT	GO:0016616~oxidoreductase activity, acting on the CH-OH group of donors, NAD or NADP as acceptor	7	0.580431	0.0233465	FBGN0051674, FBGN0036620, FBGN0032350, FBGN0024289, FBGN0039040, FBGN0034127, FBGN0032889	875	33	12701	3.07903	1	0.685942	0.674825
GOTERM_MF_DIRECT	GO:0030544~Hsp70 protein binding	5	0.414594	0.0257657	FBGN0052641, FBGN0266518, FBGN0260484	875	17	12701	4.26924	1	0.69345	0.682211
GOTERM_MF_DIRECT	GO:0030563~snRNA 2'-O-ribose methylation guide activity	3	0.248756	0.0258498	FBGN0263471, FBGN0065057, FBGN0261453	875	4	12701	10.8866	1	0.69345	0.682211
GOTERM_MF_DIRECT	GO:0004364~glutathione transferase activity	7	0.580431	0.0486481	FBGN0063498, FBGN0033381, FBGN0042206, FBGN0033817, FBGN0010044, FBGN0037697, FBGN0001149	875	39	12701	2.60533	1	1	0.98539
GOTERM_MF_DIRECT	GO:0016787~hydrolase activity	22	1.82421	0.068461	FBGN0259716, FBGN0037230, FBGN0035076, FBGN0030582, FBGN0021995, FBGN0001565, FBGN0003886, FBGN0053346, FBGN0029801, FBGN0263121, FBGN0050157, FBGN0031808, FBGN0032919, FBGN0032981, FBGN0033873, FBGN0036831, FBGN0036754, FBGN0259985, FBGN0039609, FBGN0035999, FBGN0030855, FBGN0033538	875	216	12701	1.47842	1	1	0.98539
GOTERM_MF_DIRECT	GO:0004867~serine-type endopeptidase inhibitor activity	10	0.829187	0.0712848	FBGN0003137, FBGN0036970, FBGN0050046, FBGN0033112, FBGN0031560, FBGN0051777, FBGN0028988, FBGN0085483, FBGN0031559	875	75	12701	1.93539	1	1	0.98539
GOTERM_MF_DIRECT	GO:0016747~acyltransferase activity, transferring groups other than amino-acyl groups	7	0.580431	0.0862554	FBGN0052645, FBGN0032839, FBGN0033792, FBGN0038873, FBGN0031033, FBGN0031974, FBGN0032669	875	45	12701	2.25796	1	1	0.98539
GOTERM_MF_DIRECT	GO:0015293~symporter activity	5	0.414594	0.0889838	FBGN0034494, FBGN0031935, FBGN0011672, FBGN0034911, FBGN0267326	875	25	12701	2.90309	1	1	0.98539
GOTERM_MF_DIRECT	GO:0008146~sulfotransferase activity	4	0.331675	0.092992	FBGN0031005, FBGN0265052, FBGN0031697, FBGN0033887	875	16	12701	3.62886	1	1	0.98539

## Sheet: KEGG_FT
Category	Term	Count	%	PValue	Genes	List Total	Pop Hits	Pop Total	Fold Enrichment	Bonferroni	Benjamini	FDR
KEGG_PATHWAY	dme03082:ATP-dependent chromatin remodeling	21	1.74129	6.22298e-07	FBGN0053865, FBGN0031947, FBGN0263832, FBGN0042085, FBGN0034537	257	82	3589	3.5764	6.84505e-05	6.84528e-05	6.84528e-05
KEGG_PATHWAY	dme04080:Neuroactive ligand-receptor interaction	13	1.07794	0.00233058	FBGN0010240, FBGN0011582, FBGN0015001, FBGN0031275, FBGN0004622, FBGN0004841, FBGN0003863, FBGN0053513, FBGN0032519, FBGN0010357, FBGN0011555, FBGN0015316, FBGN0010425	257	67	3589	2.70962	0.226371	0.128182	0.128182
KEGG_PATHWAY	dme00730:Thiamine metabolism	6	0.497512	0.0140118	FBGN0035619, FBGN0037046, FBGN0283480, FBGN0035620, FBGN0043791, FBGN0034712	257	21	3589	3.98999	0.788219	0.407892	0.407892
KEGG_PATHWAY	dme00983:Drug metabolism - other enzymes	14	1.16086	0.0148324	FBGN0063498, FBGN0042206, FBGN0033381, FBGN0010044, FBGN0038083, FBGN0267408, FBGN0001149, FBGN0031489, FBGN0033817, FBGN0000150, FBGN0040260, FBGN0032002, FBGN0031663, FBGN0027070	257	94	3589	2.07989	0.806753	0.407892	0.407892
KEGG_PATHWAY	dme00980:Metabolism of xenobiotics by cytochrome P450	10	0.829187	0.0502013	FBGN0063498, FBGN0033381, FBGN0042206, FBGN0033817, FBGN0010044, FBGN0038083, FBGN0040260, FBGN0027070, FBGN0031418, FBGN0001149	257	68	3589	2.05367	0.996537	0.846227	0.846227
KEGG_PATHWAY	dme04142:Lysosome	15	1.24378	0.0559015	FBGN0260768, FBGN0037396, FBGN0011672, FBGN0032066, FBGN0032067, FBGN0260475, FBGN0001089, FBGN0023495, FBGN0051683, FBGN0014417, FBGN0032069, FBGN0051926, FBGN0032049, FBGN0032303	257	124	3589	1.68931	0.998214	0.846227	0.846227
KEGG_PATHWAY	dme01232:Nucleotide metabolism	9	0.746269	0.0607059	FBGN0037046, FBGN0031489, FBGN0000150, FBGN0267408, FBGN0032002, FBGN0031663, FBGN0038173, FBGN0033538, FBGN0038172	257	60	3589	2.09475	0.998981	0.846227	0.846227
KEGG_PATHWAY	dme00790:Folate biosynthesis	7	0.580431	0.0615438	FBGN0035619, FBGN0035187, FBGN0283480, FBGN0035620, FBGN0035476, FBGN0043791, FBGN0034712	257	40	3589	2.44387	0.999076	0.846227	0.846227
KEGG_PATHWAY	dme00982:Drug metabolism - cytochrome P450	9	0.746269	0.0948646	FBGN0063498, FBGN0033381, FBGN0042206, FBGN0033817, FBGN0010044, FBGN0038083, FBGN0040260, FBGN0027070, FBGN0001149	257	66	3589	1.90432	0.999983	1	1

[truncated: 1 more sheets: Sheet4]
