# Supplementary material for: Experimental evolution-induced transcriptome and phenotype responses of Drosophila melanogaster to novel thermal environments
Source: J Exp Biol. 2025 Oct 10;228(19):jeb251365. doi: 10.1242/jeb.251365 (PMC12539207; doi:10.1242/jeb.251365)
Supplement: Table S2. Likelihood ratio test results (Sheet 1) and differentially expressed environmentally responsive genes (CRGs) (Sheet 2). [file jexbio-228-251365-TableS2.xlsx]

## Sheet: Legend
Likelihood ratio test for contrast: Concordant evolution
Group	coefficients
Base	-1
High temperature evolved	0.5
Fluctuating temperature evolved	0.5

## Sheet: DE_test_CRG
	logFC	logCPM	LR	PValue	padj
FBgn0031081	-0.558514	3.85328	5.82166	0.01583	0.0782354
FBgn0031080	0.54237	0.982052	1.92542	0.165261	0.369771
FBgn0053217	0.318236	5.71478	2.58889	0.107616	0.283261
FBgn0052350	-0.1894	6.20835	1.31599	0.251313	0.478674
FBgn0024733	0.0824309	9.49077	0.305549	0.580424	0.772974
FBgn0040372	-0.235093	9.30583	1.87015	0.171458	0.379111
FBgn0000316	0.291892	6.57524	7.51703	0.00611183	0.0390822
FBgn0024989	-0.751479	1.31527	4.52047	0.0334916	0.132905
FBgn0023536	-0.0795578	4.91613	0.291367	0.589346	0.778138
FBgn0023535	-0.312517	2.58669	0.633969	0.425903	0.646642
FBgn0023537	-0.189107	7.3043	3.153	0.0757875	0.22789
FBgn0029525	-0.283774	6.65288	6.76989	0.00927088	0.0538609
FBgn0010019	-0.212574	11.5097	1.77247	0.183077	0.395006
FBgn0011822	-0.0641961	2.54118	0.0315725	0.858969	0.933296
FBgn0052816	0.240452	3.6558	1.26485	0.260736	0.488505
FBgn0040370	0.415511	3.6944	2.23696	0.134745	0.32598
FBgn0040373	-0.300609	4.79531	3.4199	0.0644148	0.205419
FBgn0000108	-0.198561	5.87185	0.921513	0.337078	0.567092
FBgn0025640	0.583168	4.44384	4.91948	0.0265554	0.112402
FBgn0025635	0.040653	6.4201	0.07187	0.788633	0.896684
FBgn0001341	-0.212591	6.84448	3.87078	0.0491337	0.172242
FBgn0003575	-0.117911	7.42051	0.902001	0.342246	0.571999
FBgn0025634	-0.234623	5.18873	2.53942	0.111036	0.288405
FBgn0025638	-0.103375	6.84614	0.919878	0.337507	0.567703
FBgn0040383	0.519889	3.05593	3.02593	0.0819435	0.238755
FBgn0040382	0.510341	5.09814	5.32453	0.0210273	0.0956715
FBgn0027343	1.06657	4.46719	28.629	8.76582e-08	3.69664e-06
FBgn0025621	0.545092	5.98956	14.3759	0.000149707	0.00205942
FBgn0015799	0.0120028	8.09698	0.0041329	0.948741	0.973186
FBgn0025620	-0.529114	4.32909	4.58441	0.0322641	0.129883
FBgn0015288	0.15058	7.11086	0.515078	0.472949	0.686113
FBgn0025639	0.0370063	8.97172	0.0686381	0.79333	0.899184
FBgn0002579	-0.566154	9.48737	17.2695	3.24352e-05	0.000581344
FBgn0026879	-0.297677	6.01863	5.73202	0.0166583	0.0811872
FBgn0029529	-0.225997	3.37586	1.16056	0.281349	0.511162
FBgn0025633	0.373158	9.22243	3.49011	0.0617365	0.199753
FBgn0040339	-0.619725	5.4396	23.9205	1.00397e-06	3.1199e-05
FBgn0052815	-0.0134597	1.95121	0.00256048	0.959643	0.978213
FBgn0040340	-0.480465	6.27043	19.0502	1.27323e-05	0.00026633
FBgn0040347	0.276568	6.16833	4.56755	0.0325831	0.130621
FBgn0040337	-0.0835607	5.03778	0.22756	0.633339	0.808467
FBgn0040398	0.309805	6.27728	1.8877	0.169461	0.375957
FBgn0040397	0.105447	6.54979	0.193998	0.65961	0.824664
FBgn0026143	0.278251	7.29033	7.09552	0.00772771	0.0466105
FBgn0040351	-0.339683	1.83599	0.878338	0.348657	0.577227
FBgn0040350	1.34114	3.25427	12.2299	0.000470285	0.00522608
FBgn0040349	-0.64	4.57402	2.38677	0.122366	0.305912
FBgn0040346	-0.457679	5.77819	10.5891	0.00113754	0.0106011
FBgn0040342	0.244142	2.81055	0.329016	0.566239	0.764168
FBgn0040364	-0.379791	3.50844	1.85903	0.172737	0.380212
FBgn0040367	-0.571652	2.04347	2.38339	0.122631	0.306276
FBgn0004650	0.0958368	8.27186	0.336085	0.562098	0.760408
FBgn0024362	-0.641477	7.11451	32.4512	1.22224e-08	6.47174e-07
FBgn0024361	-0.356738	3.71184	0.703918	0.40147	0.626274
FBgn0024364	-0.420259	7.334	9.98704	0.00157646	0.0136054
FBgn0024987	-0.210139	7.60143	1.1637	0.2807	0.510197
FBgn0023169	0.205196	6.62003	1.88471	0.1698	0.376322
FBgn0052813	-0.915011	4.32006	14.3395	0.000152627	0.00208961
FBgn0024985	0.25686	6.08695	0.741579	0.389156	0.614722
FBgn0027794	-0.204824	5.06473	2.60792	0.106331	0.28083
FBgn0027795	0.109619	1.2087	0.114032	0.7356	0.868003
FBgn0024986	-0.661166	5.33168	18.8261	1.43197e-05	0.000295245
FBgn0000826	-0.51324	5.75546	6.30053	0.0120702	0.0642082
FBgn0024365	0.147035	6.91867	1.32326	0.250007	0.477096
FBgn0024360	0.037528	5.48964	0.077137	0.781215	0.892561
FBgn0025641	0.0738476	7.7331	0.20799	0.648347	0.816706
FBgn0028550	0.0760475	5.50986	0.0858611	0.769506	0.886605
FBgn0026876	0.45619	6.56789	11.1706	0.000831045	0.00820502
FBgn0040366	0.427181	5.29046	3.66746	0.0554846	0.186365
FBgn0026872	-0.239858	2.28015	0.875601	0.349409	0.578155
FBgn0025381	-0.209274	5.99932	1.51996	0.217625	0.440363
FBgn0025394	-0.214462	6.79971	2.26634	0.132212	0.321834
FBgn0000482	-0.453163	5.68771	8.67489	0.00322625	0.0239036
FBgn0001189	0.138048	6.15117	1.10981	0.292123	0.521415
FBgn0025391	-0.135663	1.7675	0.15027	0.698278	0.84868
FBgn0023130	0.398457	5.68796	4.09724	0.0429533	0.157635
FBgn0023530	-0.261704	4.32086	1.97863	0.159535	0.361358
FBgn0025390	-0.501967	6.07143	1.04656	0.3063	0.535436
FBgn0003517	-0.706538	10.544	35.894	2.08348e-09	1.39529e-07
FBgn0025382	-0.700547	3.03217	4.01352	0.0451369	0.162576
FBgn0027791	0.156097	5.22895	0.899297	0.34297	0.572526
FBgn0026873	0.156565	3.65091	0.512875	0.473897	0.687027
FBgn0023513	0.55584	5.78364	14.6545	0.000129128	0.00182875
FBgn0014411	-0.137808	7.25841	1.00375	0.316405	0.544929
FBgn0023514	-0.299004	6.43524	5.58727	0.0180915	0.0860641
FBgn0029594	-0.186915	5.07367	1.75155	0.185681	0.397935
FBgn0023519	-0.270957	4.97614	1.61853	0.203297	0.422184
FBgn0023509	-0.140366	6.76811	1.25689	0.26224	0.489968
FBgn0023510	-0.0431017	6.97945	0.0921867	0.761415	0.88187
FBgn0023508	0.241062	6.56314	2.12293	0.145109	0.339912
FBgn0023522	-0.573676	6.86329	23.6313	1.16673e-06	3.57423e-05
FBgn0023521	-0.0825788	4.6812	0.287595	0.591766	0.779735
FBgn0025630	-1.3462	3.923	35.51	2.53744e-09	1.66068e-07
FBgn0025629	-0.0650513	4.74099	0.165962	0.683726	0.84047
FBgn0025628	-0.66777	6.62224	28.784	8.09155e-08	3.46054e-06
FBgn0025626	-0.0382767	7.66084	0.0720729	0.788342	0.896589
FBgn0025625	0.31091	2.93348	0.834221	0.361055	0.589521
FBgn0025631	-0.185779	4.65014	0.863977	0.352628	0.581587
FBgn0000667	0.161329	7.48756	1.36763	0.24222	0.468338
FBgn0003964	-0.0615594	7.42011	0.263305	0.607858	0.79151
FBgn0023545	0.188126	5.23517	1.87766	0.1706	0.377515
FBgn0023520	0.0591367	4.14926	0.0644593	0.799582	0.90286
FBgn0023512	0.149565	6.31196	0.895818	0.343905	0.573433
FBgn0023511	0.00120639	6.17472	8.69651e-05	0.992559	0.995671
FBgn0023518	0.0779313	7.21218	0.105207	0.745669	0.872842
FBgn0026088	-0.131493	4.05773	0.497116	0.48077	0.692114
FBgn0026089	-0.0770089	4.90466	0.269075	0.603953	0.788283
FBgn0023517	0.0716337	5.35771	0.281032	0.596026	0.782771
FBgn0023516	0.125182	5.94184	0.489171	0.484297	0.695569
FBgn0023515	-0.0265187	9.18335	0.012623	0.910544	0.956529
FBgn0028969	-0.0634957	7.04545	0.288644	0.591091	0.779572
FBgn0026090	-0.215477	4.87565	2.27642	0.131355	0.321013
FBgn0025624	0.442865	3.02308	2.80796	0.0937973	0.258892
FBgn0040395	0.125955	6.82642	1.30543	0.253224	0.481187
FBgn0000382	0.161546	7.22699	0.413438	0.52023	0.726757
FBgn0023507	0.133159	6.20166	0.560104	0.454219	0.669395
FBgn0004654	-0.646301	7.79561	8.20226	0.00418382	0.0295053
FBgn0023540	0.0607143	6.40924	0.177217	0.673776	0.834755
FBgn0025839	-0.0388569	5.41679	0.101444	0.750104	0.8748
FBgn0003116	0.342803	4.93662	5.31478	0.0211452	0.0960523
FBgn0040899	-0.143841	4.28443	0.784319	0.375823	0.603371
FBgn0024984	0.110107	5.88425	0.317508	0.573109	0.768325
FBgn0023549	-0.470279	4.77205	6.30224	0.0120585	0.0641859
FBgn0003048	0.0338496	7.75477	0.0182566	0.892519	0.94825
FBgn0000810	0.0910477	5.62113	0.173023	0.677439	0.836803
FBgn0023527	-0.3631	6.83444	5.85088	0.0155692	0.0775231
FBgn0003079	0.237419	6.97761	4.19241	0.0406054	0.152186
FBgn0003159	0.270319	7.05564	0.570997	0.449863	0.66536
FBgn0040389	0.158098	4.37816	0.750154	0.386427	0.612237
FBgn0044047	-1.12698	3.29777	28.4112	9.80959e-08	4.05479e-06
FBgn0023526	-0.115922	7.18237	0.320241	0.571463	0.767788
FBgn0023529	-0.327381	8.70362	7.74174	0.00539587	0.0357793
FBgn0023528	0.18497	9.18019	2.15983	0.14166	0.335198
FBgn0027296	0.283594	4.81584	1.01527	0.313645	0.542893
FBgn0023524	-0.0630152	1.74388	0.0394186	0.842622	0.924454
FBgn0023525	0.0267434	2.4413	0.011992	0.9128	0.957348
FBgn0000377	-0.25205	6.0982	3.4178	0.0644968	0.205529
FBgn0001330	-0.217012	6.26576	2.28907	0.130288	0.31976
FBgn0004397	0.229728	5.97683	0.538148	0.463201	0.678122
FBgn0023550	-0.178052	2.6255	0.588455	0.443017	0.660877
FBgn0029603	-1.39118	1.43021	18.5014	1.69781e-05	0.000337181
FBgn0023542	-0.86057	6.12275	28.5717	9.02906e-08	3.76822e-06
FBgn0005670	1.09851	3.11613	11.0615	0.000881386	0.00860317
FBgn0004655	-0.241176	8.64286	0.960384	0.32709	0.556356
FBgn0013432	-0.59013	5.1528	21.5184	3.50446e-06	9.46095e-05
FBgn0004861	-0.382422	3.87707	1.98861	0.158487	0.360591
FBgn0004860	0.406311	6.02537	7.09297	0.0077387	0.0466105
FBgn0040394	-0.38433	6.42719	10.1563	0.00143807	0.012703
FBgn0040066	-0.087926	5.97578	0.0612781	0.804487	0.90587
FBgn0001404	0.214125	7.06532	1.3577	0.243937	0.471238
FBgn0040336	-0.00664332	5.32432	0.00191467	0.965098	0.981868
FBgn0040334	0.0330344	4.49385	0.0504451	0.822291	0.913983
FBgn0029629	-0.693247	7.7583	26.4099	2.76122e-07	1.00651e-05
FBgn0011566	0.243833	5.24406	3.08134	0.0791952	0.233983
FBgn0011606	0.0211115	7.71568	0.0203275	0.886626	0.944809
FBgn0040375	-0.322489	5.50123	6.5655	0.0103974	0.058327
FBgn0040377	-0.223435	1.89454	0.490518	0.483696	0.694821
FBgn0040388	0.206194	6.88555	2.23739	0.134708	0.32598
FBgn0003714	-0.0554269	5.39932	0.156273	0.692611	0.845808
FBgn0003371	-0.0700601	7.83541	0.401164	0.526489	0.732641
FBgn0003068	0.173931	3.91071	0.414925	0.51948	0.72618
FBgn0024993	0.0157824	5.008	0.00322062	0.954744	0.976737
FBgn0024996	-0.186584	5.38211	1.65663	0.198059	0.415098
FBgn0024997	-0.468603	2.80041	1.88156	0.170157	0.376822
FBgn0024991	0.417782	7.35784	8.98817	0.00271733	0.0206647
FBgn0000927	0.0770514	8.43042	0.172051	0.678295	0.836881
FBgn0000520	-0.369769	5.80572	3.41881	0.0644577	0.20548
FBgn0024975	-0.221397	5.09848	1.97637	0.159773	0.361708
FBgn0003996	-0.473029	2.64872	2.37932	0.122951	0.30689
FBgn0040384	0.199409	6.40653	1.82343	0.176906	0.386225
FBgn0024980	-0.408658	2.77182	1.30384	0.253512	0.481339
FBgn0000376	0.486207	6.61456	1.63824	0.200567	0.417921
FBgn0024973	-0.434867	6.07059	9.79329	0.0017515	0.0147621
FBgn0024998	-0.0274629	6.05762	0.04105	0.839441	0.922873
FBgn0024995	-0.0227973	3.41516	0.00574351	0.939589	0.968629
FBgn0024994	0.438317	5.53533	6.34948	0.0117416	0.0630427
FBgn0024992	0.263715	6.67524	5.30702	0.0212397	0.0962695
FBgn0004647	-0.179156	8.92062	1.03669	0.308592	0.537811
FBgn0040396	0.22178	4.98473	1.94397	0.163238	0.366385
FBgn0000479	0.252475	6.92925	1.05818	0.30363	0.532818
FBgn0028746	-0.236397	4.48637	1.97479	0.159941	0.361796
FBgn0029648	-0.267883	3.42796	1.21424	0.270495	0.498896
FBgn0028369	-0.165603	2.59742	0.348078	0.555203	0.755696
FBgn0003285	-0.0929958	3.1391	0.051774	0.820005	0.913734
FBgn0029664	-0.15843	4.7496	1.26003	0.261646	0.489183
FBgn0029666	-0.236982	6.38556	3.64036	0.0563948	0.188179
FBgn0023215	-0.178805	7.64485	0.412733	0.520585	0.727136
FBgn0015286	-0.116366	7.80471	1.14687	0.284206	0.513544
FBgn0023216	0.00517953	6.78191	0.00193699	0.964895	0.981868
FBgn0029672	0.0219291	5.92197	0.031031	0.860171	0.933695
FBgn0052791	-0.22699	4.13726	0.845159	0.357926	0.58674
FBgn0029665	-0.56519	5.15592	14.1597	0.000167933	0.00223885
FBgn0029663	-0.0640467	2.41253	0.0467868	0.828752	0.916486
FBgn0028491	-0.165136	6.49615	1.20346	0.272631	0.500906
FBgn0029686	0.168372	5.96984	2.00603	0.156675	0.357819
FBgn0029687	-0.212542	8.64346	3.48264	0.0620158	0.200357
FBgn0029689	0.12504	4.84732	0.275907	0.599396	0.785168
FBgn0029688	-0.0650341	8.52201	0.189836	0.663053	0.827401
FBgn0029685	0.16948	7.07739	2.44328	0.118029	0.298979
FBgn0000221	0.251293	3.59131	1.54622	0.213694	0.436121
FBgn0026084	-0.0912107	9.04296	0.557097	0.455432	0.670041
FBgn0026085	-0.188233	3.94586	0.426588	0.513668	0.721675
FBgn0026083	-0.35816	9.44666	5.95909	0.0146416	0.0740998
FBgn0066114	0.180187	5.69321	1.42717	0.232227	0.456787
FBgn0029706	0.247345	6.10613	3.42586	0.0641828	0.205222
FBgn0040907	0.256652	3.71576	1.18547	0.276245	0.505103
FBgn0002707	0.374249	5.89689	5.9336	0.0148548	0.0749597
FBgn0041252	-2.05233	4.76127	17.1179	3.51305e-05	0.00062191
FBgn0000635	-0.442111	5.89918	9.04652	0.00263195	0.0201931
FBgn0026080	-0.216697	5.94904	2.45628	0.117056	0.298333
FBgn0026079	-0.333454	5.71214	5.74428	0.0165424	0.0809229
FBgn0004832	-0.471413	5.10999	5.59975	0.0179631	0.0856887
FBgn0029693	-0.0100578	5.99099	0.00421427	0.94824	0.972944
FBgn0000179	-0.484523	1.73319	2.71031	0.0997019	0.269585
FBgn0029708	0.182837	2.93998	0.360831	0.548045	0.750208
FBgn0029709	-0.444075	6.26289	10.9958	0.00091318	0.008864
FBgn0029710	-0.500211	1.99675	2.0967	0.147618	0.344109
FBgn0029712	0.0610927	1.48343	0.0388878	0.843671	0.925168
FBgn0029714	0.199026	4.92743	1.8448	0.17439	0.382481
FBgn0022768	-0.0226117	8.46531	0.0219653	0.882179	0.942861
FBgn0029715	-0.178275	7.09985	2.60298	0.106663	0.281534
FBgn0029713	0.374745	4.9221	5.83792	0.0156843	0.0778271
FBgn0029711	0.0198565	5.31959	0.0033465	0.953869	0.976359
FBgn0003210	0.265238	7.58354	5.00998	0.0252016	0.108436
FBgn0011760	-0.456702	8.97686	14.9055	0.000113031	0.00163018
FBgn0028325	-0.240596	8.81716	3.29187	0.0696236	0.216437
FBgn0029733	0.0787985	7.73165	0.337545	0.56125	0.759974
FBgn0052772	0.640417	6.83146	3.78837	0.0516099	0.176858
FBgn0029737	0.184503	5.9161	2.1422	0.143296	0.337495
FBgn0004368	-0.161969	7.69846	1.60646	0.204991	0.424883
FBgn0003449	-0.250577	6.14496	4.09023	0.0431317	0.158022
FBgn0011761	-0.50781	11.345	15.7236	7.3305e-05	0.00114518
FBgn0029753	-0.73303	2.11281	5.50798	0.0189299	0.0889264
FBgn0029755	-1.22983	6.12248	66.0429	4.41212e-16	8.10986e-14
FBgn0014024	-0.47984	7.08879	13.3047	0.000264736	0.00326722
FBgn0052767	-0.181976	8.66699	1.09492	0.295383	0.523987
FBgn0026751	-0.129988	6.07924	1.3052	0.253265	0.481187
FBgn0010014	-0.138724	1.95439	0.245705	0.620116	0.79886
FBgn0029761	-0.112602	3.98609	0.12201	0.726865	0.863636
FBgn0029763	0.195173	8.42678	1.65718	0.197985	0.415098
FBgn0029765	-1.76597	3.2135	23.362	1.34205e-06	4.01176e-05
FBgn0029766	0.528176	6.58098	4.74088	0.0294541	0.1214
FBgn0029768	-0.455808	3.83431	5.73035	0.0166741	0.0811994
FBgn0029771	0.28504	2.72234	0.939901	0.332303	0.562014
FBgn0026702	0.194224	5.77254	2.35846	0.124605	0.309774
FBgn0004687	-0.302828	7.31098	6.08312	0.0136479	0.0704255
FBgn0029778	-0.270259	5.42734	2.74522	0.0975458	0.265919
FBgn0029769	0.218265	4.79272	0.543717	0.460896	0.676122
FBgn0029762	0.280065	4.17271	0.880845	0.34797	0.57699
FBgn0029756	0.32646	5.523	4.82229	0.028094	0.117125
FBgn0028474	-0.343346	7.57686	5.03922	0.0247797	0.107357
FBgn0029785	0.0185142	9.03172	0.0233143	0.878643	0.941878
FBgn0000394	-0.517169	4.37171	10.5551	0.00115869	0.0107865
FBgn0029795	-1.21865	1.81779	14.3965	0.000148075	0.00204348
FBgn0029798	0.379663	6.51293	8.4775	0.00359566	0.0261032
FBgn0029799	0.413268	2.0473	0.744876	0.388103	0.613509
FBgn0029801	0.356552	5.96142	0.502894	0.478231	0.690101
FBgn0029810	-0.701007	3.1849	10.3598	0.00128792	0.0116141
FBgn0029814	-0.537593	3.79932	9.2239	0.00238876	0.0187016
FBgn0029820	0.0573281	5.51338	0.156795	0.692125	0.845732
FBgn0029821	-0.657271	4.04461	7.04217	0.00796125	0.0476649
FBgn0029822	0.0288556	6.95025	0.0275534	0.868163	0.937977
FBgn0029823	-0.190361	6.85774	1.07784	0.299182	0.527557
FBgn0029819	0.508473	6.17946	11.4632	0.000709898	0.00729228
FBgn0014340	-0.175522	6.41519	1.58175	0.208508	0.42929
FBgn0029818	0.139286	6.43984	1.37227	0.241423	0.46732
FBgn0029813	-0.47198	2.14727	1.81042	0.178458	0.388632
FBgn0029804	0.716598	2.73129	7.28226	0.0069639	0.0429723
FBgn0013987	-0.0248682	7.6422	0.0494245	0.824068	0.914576
FBgn0029800	0.0365694	6.01622	0.0682019	0.793973	0.899694
FBgn0261383	-0.0149501	8.07284	0.0137825	0.906544	0.955194
FBgn0052758	-0.109157	6.88096	0.846533	0.357535	0.586433
FBgn0053080	0.0942209	5.06558	0.196841	0.657283	0.823296
FBgn0027564	0.220271	4.13657	1.28057	0.257792	0.486047
FBgn0029789	0.106154	5.97254	0.638496	0.424256	0.645771
FBgn0046687	0.336731	5.62734	6.60615	0.0101627	0.0573079
FBgn0015794	-0.107343	5.09349	0.327356	0.56722	0.764822
FBgn0029824	0.375404	5.65386	6.59494	0.0102269	0.0575572
FBgn0029825	0.378048	5.64808	7.88729	0.00497835	0.0336789
FBgn0052756	0.254766	5.21683	2.77525	0.0957314	0.262464
FBgn0029826	-0.175103	2.48294	0.152454	0.696201	0.847962
FBgn0029827	-1.40119	1.17854	14.4129	0.000146791	0.00203551
FBgn0029828	-0.425907	5.52176	2.48627	0.114843	0.294975
FBgn0029830	0.421575	4.13606	5.5061	0.0189502	0.0889318
FBgn0029831	0.0714689	6.57997	0.301667	0.582839	0.774292
FBgn0029833	0.380006	5.1303	4.54855	0.0329467	0.131406
FBgn0029834	0.624353	2.81868	6.52508	0.0106364	0.0592441
FBgn0029835	-0.403904	3.38286	2.13354	0.144107	0.338555
FBgn0029843	-0.118453	3.92913	0.186223	0.666079	0.829214
FBgn0029849	0.330135	5.35109	3.71256	0.0540046	0.182744
FBgn0003514	0.0939375	6.79756	0.521315	0.470281	0.684543
FBgn0040069	-1.22759	2.06215	7.15082	0.00749296	0.0454161
FBgn0052750	-0.731123	2.06665	2.79515	0.0945498	0.260547
FBgn0026060	-0.799935	1.72992	6.69303	0.00967905	0.0555143
FBgn0029840	-0.108405	7.88586	0.482956	0.487086	0.697878
FBgn0029838	-0.0778345	3.46481	0.0807944	0.776224	0.890146
FBgn0029837	-0.536412	1.87955	3.32174	0.0683693	0.213739
FBgn0003302	-0.374071	5.63484	6.70862	0.00959478	0.0551859
FBgn0005390	-0.322422	8.64535	6.9685	0.00829572	0.0492216
FBgn0029851	0.233025	1.64514	0.572785	0.449155	0.665109
FBgn0015818	-0.0384442	5.31222	0.0362366	0.849028	0.927745
FBgn0029853	0.0392019	4.56472	0.0531805	0.817619	0.913293
FBgn0028982	-0.128417	8.78102	0.749961	0.386489	0.612237
FBgn0029857	0.355363	4.96962	3.81737	0.0507238	0.175351
FBgn0029858	-0.0478727	4.27125	0.0714786	0.789196	0.896693
FBgn0029861	0.441664	6.46225	6.36315	0.0116515	0.0627147
FBgn0029863	-0.22016	2.94699	0.588609	0.442957	0.660877
FBgn0029864	-0.27756	2.10283	0.584049	0.44473	0.661767
FBgn0029866	-0.339887	4.87373	1.46497	0.226142	0.44994
FBgn0029867	-0.0556163	7.38753	0.185948	0.66631	0.829214
FBgn0029873	-0.18859	6.20748	1.51391	0.218544	0.441037
FBgn0014031	-0.534161	5.51277	6.30906	0.0120122	0.0639788
FBgn0000524	0.00772043	7.63774	0.00116887	0.972727	0.985503
FBgn0014026	-0.0194424	10.085	0.0265604	0.870539	0.939151
FBgn0029874	-0.363597	4.6586	5.66238	0.0173326	0.0832792
FBgn0003139	-0.173782	6.66917	2.15941	0.1417	0.335198
FBgn0003655	-0.269	8.84881	4.07521	0.0435169	0.158912
FBgn0016974	0.213302	2.98616	0.582843	0.4452	0.6619
FBgn0029868	-0.125119	6.48255	0.813299	0.367147	0.594412
FBgn0043796	0.0891569	5.65322	0.318142	0.572726	0.768051
FBgn0028685	0.0544211	6.98184	0.108099	0.742319	0.871672
FBgn0026015	0.161621	7.00926	0.927039	0.335634	0.565764
FBgn0003916	0.670267	2.73956	4.68288	0.0304646	0.12426
FBgn0020305	-0.580407	6.13916	15.9813	6.39701e-05	0.00101401
FBgn0029095	-0.327523	5.19543	4.91191	0.0266721	0.112785
FBgn0031287	-0.534323	4.87079	11.9709	0.000540378	0.0058136
FBgn0020304	-0.0245658	7.46972	0.0300925	0.862281	0.93466
FBgn0031286	0.209101	4.30054	1.45029	0.228482	0.45286
FBgn0031284	0.295654	4.1758	2.54784	0.110445	0.287563
FBgn0031281	0.0862113	4.74788	0.24533	0.620382	0.79886
FBgn0026438	0.326311	4.06408	1.30186	0.253874	0.481815
FBgn0004611	0.106944	7.07401	0.69661	0.403925	0.62862
FBgn0053127	0.156749	4.76281	0.344853	0.557041	0.756571
FBgn0003278	-0.534121	6.0809	15.0485	0.000104784	0.00151884
FBgn0002593	-0.0973581	8.34083	0.380301	0.537442	0.741451
FBgn0004583	-0.425685	4.61832	1.45728	0.227363	0.451641
FBgn0031256	0.109006	5.90224	0.722625	0.395284	0.620771
FBgn0027592	0.243406	6.58431	3.11686	0.0774858	0.230827
FBgn0003963	-0.486965	4.41836	3.17065	0.0749727	0.226069
FBgn0031263	-0.0810865	2.58971	0.0492671	0.824344	0.914576
FBgn0031265	-0.578306	4.75908	12.0275	0.000524216	0.00568975
FBgn0031266	0.173895	7.23575	2.808	0.0937952	0.258892
FBgn0031268	0.432167	5.66791	11.6998	0.000625076	0.00654411
FBgn0031267	0.174077	5.73355	1.84476	0.174394	0.382481
FBgn0021874	-0.398072	4.35848	2.55369	0.110037	0.28711
FBgn0031264	0.651243	2.18978	4.80862	0.0283177	0.117897
FBgn0031260	-0.0283499	6.44894	0.0565915	0.811967	0.909921
FBgn0010602	-0.189046	7.42591	2.6549	0.103232	0.275507
FBgn0043364	0.362925	6.07044	3.26595	0.0707318	0.218155
FBgn0031258	-0.324332	4.89307	2.81847	0.0931849	0.258021
FBgn0015924	0.152688	7.73329	2.06777	0.150441	0.34833
FBgn0031253	0.0941489	4.51399	0.325197	0.568501	0.765557
FBgn0031252	-0.0255791	5.96701	0.0409445	0.839645	0.922979
FBgn0031251	-0.370728	5.05807	1.74297	0.186763	0.399348
FBgn0031250	0.723694	2.73858	7.80132	0.00522081	0.0349034
FBgn0067779	0.172272	7.22769	1.70633	0.191462	0.406598
FBgn0031213	0.157188	6.83483	1.97442	0.159979	0.361796
FBgn0031216	0.325739	7.48208	5.48209	0.0192122	0.0899203
FBgn0031217	-0.370852	6.34641	10.2726	0.0013502	0.01205
FBgn0001142	-0.0107528	8.72066	0.00879106	0.925299	0.962065
FBgn0031224	-0.283891	5.16181	1.50499	0.219905	0.442113
FBgn0031228	-0.26268	6.05581	2.35112	0.125193	0.310966
FBgn0031229	0.139263	6.51225	1.3554	0.244336	0.471691
FBgn0031231	-0.146345	5.1208	0.718389	0.396673	0.62197
FBgn0031233	0.151679	6.46575	1.59595	0.206478	0.426941
FBgn0003444	0.466891	6.49124	14.9405	0.000110958	0.00160296
FBgn0031247	-0.295213	4.20571	2.78839	0.0949494	0.261149
FBgn0024352	-0.0606522	8.9578	0.2088	0.64771	0.816706
FBgn0020622	0.216506	8.06022	3.86231	0.0493823	0.172508
FBgn0017457	-0.238126	7.0043	3.114	0.0776222	0.231154
FBgn0031245	-0.11824	3.95968	0.200985	0.653927	0.821551
FBgn0031244	-0.0159276	3.9209	0.00620547	0.937212	0.96755
FBgn0031238	0.0590304	5.64983	0.125251	0.723408	0.861692
FBgn0031239	-0.255467	2.63442	0.984458	0.321101	0.549802
FBgn0031232	0.132063	1.81724	0.109117	0.741152	0.871211
FBgn0031227	-0.419779	4.7378	7.44032	0.00637786	0.040454
FBgn0051974	-0.757787	3.539	5.92327	0.0149422	0.0752687
FBgn0026787	0.00796433	6.02116	0.00421708	0.948223	0.972944
FBgn0002931	-0.542653	2.15933	2.78271	0.0952868	0.261798
FBgn0051973	0.529884	4.10535	3.17644	0.0747074	0.225506
FBgn0002121	0.0953582	9.19046	0.560362	0.454115	0.669395
FBgn0036974	-0.369085	8.34669	9.5538	0.00199536	0.0162929
FBgn0036975	-0.20728	4.17005	0.762041	0.38269	0.608964
FBgn0024887	0.0574712	5.35469	0.171967	0.67837	0.836881
FBgn0036980	0.36476	7.77786	10.6119	0.00112363	0.0104979
FBgn0036991	0.137146	6.26507	1.08202	0.298246	0.526852
FBgn0036993	-0.30479	4.01614	0.769196	0.380466	0.607294
FBgn0036996	0.554368	6.58659	3.42486	0.0642215	0.205222
FBgn0036997	0.17293	2.05452	0.279823	0.596817	0.78294
FBgn0036998	-0.178314	4.60074	1.27284	0.259235	0.487448
FBgn0036999	0.320759	5.33631	4.92334	0.0264963	0.112207
FBgn0037001	0.0357526	7.11748	0.0681708	0.794019	0.899694
FBgn0052425	0.277766	6.48177	2.16602	0.141091	0.334399
FBgn0037009	0.12422	4.11743	0.43385	0.510106	0.718657
FBgn0037011	-0.256507	4.06471	2.1992	0.138082	0.330166
FBgn0001323	-0.281639	2.37028	0.947407	0.33038	0.559748
FBgn0037012	-0.462963	4.06163	1.94088	0.163573	0.366945
FBgn0037008	-0.217744	3.67178	1.18617	0.276104	0.505103
FBgn0037007	-0.0324571	6.72715	0.026974	0.869544	0.938764
FBgn0037000	0.47973	4.01185	6.70582	0.0096099	0.0552361
FBgn0052428	-0.187474	6.9233	2.43734	0.118477	0.299714
FBgn0036994	0.143636	6.29668	1.01015	0.314867	0.543636
FBgn0036992	-1.00777	4.91865	37.5617	8.85671e-10	6.48416e-08
FBgn0036990	-0.0224917	5.50454	0.0271053	0.86923	0.938542
FBgn0029158	0.324039	5.26299	4.35671	0.0368635	0.141855
FBgn0036988	0.440752	5.19045	8.50121	0.00354911	0.0258522
FBgn0036987	-0.129534	3.33764	0.230953	0.630818	0.806278
FBgn0036986	-1.10807	1.4919	4.54054	0.0331011	0.13184
FBgn0028978	-0.0745043	6.27258	0.271504	0.602324	0.787529
FBgn0027565	0.0476398	5.99301	0.169705	0.680375	0.838362
FBgn0001247	-0.0113123	6.89368	0.0102005	0.919552	0.959744
FBgn0036973	-0.351803	4.60541	3.58887	0.0581677	0.192097
FBgn0037016	-0.43826	4.57077	4.60625	0.0318556	0.128658
FBgn0040634	0.203133	2.10502	0.367784	0.544215	0.747096
FBgn0016696	-0.30283	8.0693	4.39569	0.0360298	0.139767
FBgn0037020	0.0988394	6.14105	0.748772	0.386865	0.61252
FBgn0037024	-0.127564	6.99609	0.972838	0.323973	0.552578
FBgn0037025	0.0995195	7.64868	0.441569	0.506366	0.715372
FBgn0037027	0.265349	8.26085	5.52861	0.018708	0.0881889
FBgn0040636	-0.00372593	2.3484	0.000100035	0.99202	0.995594
FBgn0037031	0.178836	5.06223	1.66862	0.196443	0.413215
FBgn0011591	-0.0281432	3.39088	0.013363	0.907971	0.95586
FBgn0052432	0.302512	3.21039	0.737312	0.390523	0.616169
FBgn0027055	0.012834	6.34767	0.0121121	0.912366	0.957242
FBgn0037026	0.122521	5.73085	0.486102	0.485671	0.697078
FBgn0027364	-1.47587	2.83489	18.8343	1.42581e-05	0.000294686
FBgn0037021	0.397318	7.35416	3.95735	0.0466671	0.166251
FBgn0037019	0.0790172	4.97658	0.354287	0.551696	0.752702
FBgn0037018	0.0895876	4.6591	0.410018	0.52196	0.728585
FBgn0037017	-0.0686967	3.9191	0.104497	0.746499	0.87302
FBgn0037044	0.508254	4.63713	6.11967	0.0133686	0.0693224
FBgn0028402	-0.328331	5.52012	6.4443	0.0111309	0.0608992
FBgn0026179	0.428847	6.79791	5.40678	0.0200587	0.0926522
FBgn0037057	0.177946	3.86767	0.951808	0.329259	0.558397
FBgn0028427	-0.177454	6.46713	2.40874	0.120659	0.302864
FBgn0004865	-0.258348	1.69827	0.614628	0.433051	0.652838
FBgn0037061	-0.0485214	4.10406	0.0858689	0.769496	0.886605
FBgn0053056	-0.0215102	4.80124	0.0103604	0.918926	0.959744
FBgn0053054	-0.36312	1.72199	0.994257	0.318704	0.546721
FBgn0041100	-1.14624	1.98979	20.1135	7.29793e-06	0.000174645
FBgn0024150	-0.107028	2.84583	0.142806	0.705508	0.852669
FBgn0037051	-0.27542	8.11828	5.83984	0.0156672	0.0777869
FBgn0020294	0.274665	3.4385	0.618636	0.431555	0.651328
FBgn0037045	0.13708	4.59965	0.830083	0.362249	0.590527
FBgn0003415	0.147151	8.84488	0.336255	0.561999	0.760393
FBgn0037071	0.330009	5.23969	4.33738	0.0372843	0.142901
FBgn0037073	-0.187052	7.07858	1.56247	0.211304	0.433291
FBgn0005694	0.0454038	8.01091	0.077507	0.780705	0.892367
FBgn0037087	0.0491138	4.86254	0.110588	0.739475	0.870261
FBgn0037090	-0.737768	4.08927	9.33561	0.00224743	0.0178991
FBgn0037092	-0.0715355	3.47638	0.118673	0.730478	0.865031
FBgn0037093	0.0423902	7.96601	0.0806821	0.776375	0.890146
FBgn0037094	-0.193016	7.83246	2.65222	0.103405	0.2758
FBgn0015283	0.117381	7.20795	0.768993	0.380529	0.607294
FBgn0028663	0.18402	6.44093	1.12781	0.288242	0.517903
FBgn0052438	-0.0433037	7.20881	0.133511	0.714819	0.858036
FBgn0052441	0.505088	5.34892	11.7737	0.00060074	0.00632131
FBgn0037102	-0.49788	5.73726	13.5374	0.000233851	0.00294495
FBgn0037098	0.023061	8.71989	0.0244125	0.87584	0.94044
FBgn0029152	0.171924	7.71028	2.3734	0.123418	0.307708
FBgn0026371	0.232364	5.75648	2.86328	0.0906225	0.253801
FBgn0015239	-0.0731482	6.56676	0.359949	0.548534	0.750283
FBgn0037082	0.593079	5.57046	21.6075	3.34537e-06	9.08826e-05
FBgn0037081	-0.2602	6.46257	4.34748	0.0370638	0.142245
FBgn0037076	0.124882	5.27222	0.637324	0.424681	0.645771
FBgn0037074	0.0503906	7.59245	0.219444	0.639464	0.811345
FBgn0003042	0.0928242	6.41362	0.682948	0.408573	0.632443
FBgn0037065	0.194818	3.61231	0.312479	0.576163	0.77003
FBgn0027945	-0.0987503	5.88376	0.377186	0.539113	0.742688
FBgn0037063	0.192515	5.78718	1.96544	0.160933	0.362907
FBgn0037106	0.141372	5.84727	1.10634	0.29288	0.522011
FBgn0037108	0.0466664	5.89704	0.144817	0.703538	0.851242
FBgn0037110	-0.205973	4.84088	2.09222	0.148051	0.344562
FBgn0043783	-0.256698	6.97419	0.502787	0.478278	0.690101
FBgn0052446	-0.226458	5.95843	2.64681	0.103758	0.276229
FBgn0037117	-0.0490368	6.22985	0.179142	0.672111	0.83365
FBgn0037121	-0.0748619	4.85021	0.315494	0.574328	0.768325
FBgn0022936	0.0308755	5.61802	0.0546542	0.815154	0.911809
FBgn0037134	0.151391	4.67246	1.01538	0.313618	0.542893
FBgn0037135	-0.0799952	8.09889	0.341936	0.558714	0.758085
FBgn0037138	0.0549728	7.34109	0.255538	0.613202	0.794456
FBgn0046301	0.512359	4.57489	7.5888	0.00587319	0.0379779
FBgn0052448	-0.697618	1.50515	4.15347	0.0415494	0.154075
FBgn0037130	-0.185701	4.01011	0.199476	0.655144	0.822046
FBgn0037126	0.323212	3.04786	0.861862	0.353218	0.582282
FBgn0037120	0.178281	6.58961	1.76241	0.184324	0.396409
FBgn0037116	0.297022	6.62151	7.03508	0.00799282	0.0477854
FBgn0037109	0.363426	7.42871	8.06667	0.0045087	0.0311855
FBgn0037107	0.311779	2.10525	1.22138	0.269089	0.497467
FBgn0037105	0.0167947	5.73554	0.0179189	0.893512	0.948549
FBgn0037140	0.200608	2.0829	0.38679	0.533992	0.738181
FBgn0037142	0.18859	6.67911	2.86154	0.0907208	0.253801
FBgn0037144	-0.115818	5.48705	0.662584	0.415649	0.638477
FBgn0029091	0.44938	4.28405	1.51458	0.218442	0.441037
FBgn0037146	-0.333903	7.49433	1.51405	0.218522	0.441037
FBgn0000045	0.270098	6.18856	1.27426	0.258968	0.487298
FBgn0004514	-0.291629	3.39307	0.305723	0.580317	0.77295
FBgn0037149	0.223749	5.42814	2.42718	0.119247	0.300781
FBgn0000100	-0.551776	9.78097	13.6578	0.000219326	0.00279463
FBgn0037151	-0.202337	3.05555	0.428853	0.512552	0.720585
FBgn0037150	0.350058	4.87029	6.58899	0.0102612	0.0576748
FBgn0027532	0.250299	7.12235	1.76449	0.184066	0.396213
FBgn0037141	0.263195	7.07018	2.56335	0.109367	0.286238
FBgn0015075	-0.234995	5.79501	2.52186	0.112278	0.290685
FBgn0004179	0.136236	7.87051	0.992766	0.319067	0.547126
FBgn0025702	-0.198661	3.86808	0.518838	0.471338	0.685023
FBgn0027086	-0.0518516	8.13904	0.226676	0.633999	0.808616
FBgn0037166	-0.72046	2.7794	5.90764	0.0150754	0.0756652
FBgn0037163	-0.921123	3.53962	23.5374	1.22506e-06	3.70046e-05
FBgn0004449	0.352645	7.36081	5.51277	0.0188781	0.088828
FBgn0011771	0.443367	6.58811	7.9945	0.00469196	0.0321442
FBgn0037156	-0.525732	5.51539	12.7274	0.000360328	0.00422371
FBgn0028500	0.142757	6.39566	0.730854	0.392606	0.618786
FBgn0052452	0.0134665	6.10496	0.00973327	0.92141	0.960432
FBgn0037185	0.135567	4.47966	0.408376	0.522795	0.729279
FBgn0037188	0.396671	6.70862	10.4468	0.00122861	0.0112436
FBgn0052451	-0.0418293	8.35592	0.108913	0.741385	0.871211
FBgn0010830	-0.0983846	5.44408	0.435438	0.509333	0.718252
FBgn0037186	0.238816	3.47053	1.00564	0.31595	0.544588
FBgn0037184	-0.017102	4.97132	0.0131434	0.908727	0.956
FBgn0037182	0.248024	7.00174	4.66535	0.0307771	0.125181
FBgn0053169	0.129786	4.02201	0.456695	0.499172	0.708473
FBgn0037202	-0.84887	2.51164	3.98222	0.0459829	0.164398
FBgn0037203	0.57714	7.80954	22.5301	2.0688e-06	5.97738e-05
FBgn0037205	0.335771	6.19189	3.78763	0.0516326	0.176865
FBgn0037206	-0.664757	1.34146	5.20728	0.0224926	0.100686
FBgn0037207	0.268017	6.4848	1.5301	0.216098	0.438747
FBgn0044324	0.0820982	7.82223	0.10477	0.746178	0.872882
FBgn0010348	-0.245653	8.78788	3.63475	0.0565851	0.188522
FBgn0037199	0.113025	5.71877	0.755106	0.384865	0.61096
FBgn0046876	0.0766765	1.40013	0.0528797	0.818126	0.913346
FBgn0026077	-0.755494	1.7748	5.75744	0.016419	0.0804101
FBgn0037374	-0.0468064	6.25231	0.135562	0.712733	0.856966
FBgn0028690	0.000698705	8.41542	4.0015e-05	0.994953	0.996915
FBgn0037377	-0.293758	5.87471	4.248	0.0392967	0.148636
FBgn0037379	0.0407244	7.76703	0.0947965	0.758166	0.879403
FBgn0037384	0.23971	6.05232	2.65714	0.103086	0.275374
FBgn0037386	0.462359	3.55572	0.900993	0.342516	0.572339
FBgn0037387	-0.116366	5.62724	0.129601	0.718847	0.859878
FBgn0028436	0.025514	4.21082	0.0165252	0.897714	0.95041
FBgn0003261	-0.235214	9.96531	2.62983	0.104873	0.27817
FBgn0010403	-0.326397	2.42399	1.32216	0.250204	0.477101
FBgn0011281	-0.440103	2.86888	2.64219	0.10406	0.276778
FBgn0037391	-0.141416	4.80753	0.643114	0.422585	0.644206
FBgn0029088	0.199004	6.88951	2.48952	0.114607	0.294757
FBgn0037383	0.102001	5.16761	0.441909	0.506202	0.715257
FBgn0037382	0.0126878	5.58101	0.00774291	0.929882	0.964399
FBgn0037378	-0.126268	5.4829	0.888233	0.345957	0.574864
FBgn0037376	-0.0864146	6.73917	0.222147	0.637409	0.809909
FBgn0037372	0.147863	5.48478	0.996501	0.318159	0.546105
FBgn0037329	-0.0358719	5.43571	0.0659205	0.797372	0.901503
FBgn0011715	-0.0549699	6.71971	0.162687	0.686694	0.842783
FBgn0037332	0.108515	6.02134	0.807812	0.368768	0.596143
FBgn0051550	-0.41878	6.23651	10.8307	0.00099832	0.00949834
FBgn0010051	0.0595436	7.40002	0.155834	0.693021	0.845862
FBgn0037338	0.133642	5.76654	0.243585	0.621629	0.799587
FBgn0037341	-0.353831	5.7754	4.02376	0.0448635	0.16203
FBgn0041191	-0.0726252	6.32298	0.180777	0.670706	0.832385
FBgn0037345	0.0863929	2.41534	0.100471	0.751265	0.875513
FBgn0037347	-0.243681	5.13529	2.98198	0.0841964	0.242862
FBgn0037351	-0.385742	8.81881	8.0818	0.00447121	0.0310006
FBgn0051549	-0.203336	5.79317	2.42561	0.119367	0.300908
FBgn0037354	-0.391433	5.88973	5.63078	0.0176477	0.0845116
FBgn0037356	-0.0816973	5.04147	0.282008	0.595388	0.782409
FBgn0037359	-0.0187465	4.24115	0.0128595	0.909713	0.956103
FBgn0046222	-0.0764293	6.7597	0.482529	0.487279	0.697878
FBgn0037363	0.0229678	8.1305	0.0239718	0.876957	0.940654
FBgn0037368	0.0640942	5.67674	0.20098	0.653931	0.821551
FBgn0037370	0.148242	5.6145	0.848183	0.357067	0.585995
FBgn0027497	-0.165043	6.96422	1.40794	0.235398	0.460255
FBgn0037371	0.188144	6.59117	1.40776	0.235428	0.460255
FBgn0037369	0.0611739	5.37105	0.225155	0.63514	0.80893
FBgn0037364	0.0867697	7.15251	0.336831	0.561664	0.760297
FBgn0010772	0.0806915	6.06945	0.0820308	0.774564	0.88923
FBgn0037360	-0.096897	8.09729	0.603976	0.437065	0.655749
FBgn0037358	-0.00576763	6.45811	0.00149927	0.969113	0.983205
FBgn0027951	-0.160156	8.42786	1.38206	0.23975	0.465097
FBgn0051548	-0.0797681	5.25975	0.320186	0.571496	0.767788
FBgn0044823	0.373766	6.08932	5.91579	0.0150058	0.0755447
FBgn0037350	0.230099	2.55359	0.44939	0.502625	0.711249
FBgn0017550	-0.0633582	6.76332	0.254635	0.61383	0.794796
FBgn0014366	0.0796785	6.0976	0.319944	0.571641	0.767788
FBgn0037344	0.209132	8.81808	0.69075	0.405909	0.630013
FBgn0037342	1.06632	3.89549	12.3628	0.00043797	0.0049266
FBgn0037340	-0.210498	3.83716	1.58404	0.208179	0.42903
FBgn0037339	-0.42991	6.79104	11.4389	0.000719206	0.00736809
FBgn0037336	0.285226	7.54092	3.02843	0.0818174	0.238629
FBgn0010399	0.480584	1.51582	2.35857	0.124596	0.309774
FBgn0051547	-0.0187767	4.07929	0.00169749	0.967136	0.982169
FBgn0015402	-0.0274282	6.52969	0.021101	0.884504	0.943931
FBgn0037330	-0.344505	4.92036	5.11013	0.0237865	0.104689
FBgn0037328	-0.12121	8.80281	0.871448	0.350555	0.579426
FBgn0037327	0.234129	8.45143	2.2505	0.133571	0.324172
FBgn0037297	0.129038	5.0739	0.759388	0.38352	0.60961
FBgn0037299	-0.0457521	4.6259	0.0504051	0.82236	0.913983
FBgn0037301	0.420311	5.70414	9.37328	0.00220172	0.0176608
FBgn0003275	-0.757784	5.64098	32.8116	1.01539e-08	5.58724e-07
FBgn0037315	0.523049	6.73191	19.4055	1.057e-05	0.000231175
FBgn0037312	0.0791277	5.55385	0.256686	0.612406	0.794109
FBgn0051538	-0.21416	2.64576	0.668389	0.413614	0.637276
FBgn0037305	-0.278204	4.25471	2.4741	0.115735	0.296161
FBgn0260462	-0.19037	8.0362	2.00079	0.157218	0.358568
FBgn0040208	-0.0816665	6.97974	0.371942	0.541948	0.745523
FBgn0037298	0.178425	7.06763	0.837651	0.36007	0.588586
FBgn0004913	0.211368	8.15047	2.56326	0.109373	0.286238
FBgn0037290	0.107464	3.56601	0.233261	0.629116	0.804818
FBgn0037293	0.0876332	5.49739	0.474196	0.491063	0.700974
FBgn0010313	-0.0620186	7.8136	0.145265	0.703102	0.850833
FBgn0037292	-0.95777	3.01892	9.90307	0.00165003	0.0141275
FBgn0037288	0.110553	5.92598	0.210235	0.646583	0.815927
FBgn0004436	0.391054	6.96563	3.83131	0.0503036	0.174738
FBgn0004183	-0.554764	4.36398	6.5064	0.0107487	0.0596594
FBgn0037262	0.0770188	5.37311	0.321096	0.57095	0.767788
FBgn0037263	-0.0767043	3.25985	0.111551	0.738385	0.869657
FBgn0022981	0.0616192	6.21608	0.159948	0.689204	0.844544
FBgn0037265	-0.5125	5.18125	12.6265	0.000380325	0.00439255
FBgn0010750	-0.167999	6.49029	1.7793	0.182236	0.39396
FBgn0037279	0.07134	5.83869	0.293114	0.588232	0.776905
FBgn0037282	-0.377789	5.73013	5.53802	0.0186077	0.0877945
FBgn0026417	-0.432849	2.19839	1.97151	0.160288	0.36202
FBgn0027570	-0.239553	4.66388	0.600934	0.438222	0.656687
FBgn0037270	0.0351536	7.47627	0.0558271	0.813217	0.910375
FBgn0040466	0.133715	5.50697	1.06953	0.301052	0.529908
FBgn0037261	-0.0643837	7.35521	0.400858	0.526647	0.732641
FBgn0037232	-0.214364	5.39742	2.89778	0.0887018	0.250423
FBgn0037235	0.39227	5.90134	9.32035	0.00226623	0.018011
FBgn0037238	0.047407	3.57713	0.0380378	0.845367	0.926416
FBgn0037239	-0.239953	6.29726	3.86353	0.0493464	0.172453
FBgn0037240	0.0720763	7.73598	0.453972	0.500455	0.709224
FBgn0003882	-0.0391951	6.80228	0.103579	0.747576	0.87358
FBgn0037241	0.293302	5.32531	3.88359	0.0487603	0.171445
FBgn0037244	0.159113	5.51275	1.66591	0.196807	0.413778
FBgn0037250	-0.365017	2.65297	1.78088	0.182041	0.393852
FBgn0037252	0.286355	7.23992	3.6487	0.0561131	0.187674
FBgn0037255	-0.470634	7.06069	12.6942	0.000366788	0.00427623
FBgn0051523	-0.166938	7.84545	1.45041	0.228462	0.45286
FBgn0051522	-0.187495	6.2398	0.768805	0.380587	0.607294
FBgn0037249	-0.376487	9.19663	5.05988	0.0244859	0.106674
FBgn0037248	-0.0852263	9.21626	0.261819	0.608874	0.792297
FBgn0052944	-0.153207	1.40041	0.195503	0.658376	0.823828
FBgn0037242	0.319433	3.79659	2.27687	0.131316	0.321013
FBgn0037236	0.459744	6.75965	9.33958	0.00224257	0.0178888
FBgn0037230	1.00705	5.55839	17.0219	3.69521e-05	0.000650471
FBgn0037213	-0.236164	5.16885	1.49473	0.221483	0.444357
FBgn0037215	0.114693	6.74761	0.613887	0.433328	0.652838
FBgn0037218	0.446569	7.37165	10.369	0.00128148	0.0115802
FBgn0015331	-0.216983	5.08757	1.1639	0.280658	0.510197
FBgn0010225	-0.00595792	7.3951	0.000939516	0.975547	0.987444
FBgn0037228	0.293546	2.95053	1.02563	0.311188	0.540707
FBgn0037220	-0.0825945	6.49377	0.382082	0.536491	0.740375
FBgn0031670	0.159186	6.21619	1.61377	0.203963	0.423261
FBgn0000299	-0.57119	7.95603	6.77075	0.00926639	0.0538609
FBgn0031676	0.329887	5.05124	5.0834	0.024156	0.105716
FBgn0031682	0.452496	5.35136	9.34527	0.00223562	0.0178498
FBgn0031683	0.00319175	5.43778	0.000577574	0.980826	0.990457
FBgn0031684	-0.0851778	5.68722	0.357799	0.549731	0.75125
FBgn0031681	-0.170274	7.73516	2.12863	0.14457	0.339201
FBgn0028694	-0.138269	7.46079	1.37183	0.241498	0.467362
FBgn0031678	-0.0456457	3.77195	0.0436952	0.834422	0.920074
FBgn0031677	-0.597892	6.62507	10.4702	0.00121317	0.0111377
FBgn0022023	-0.35535	7.60427	8.00251	0.00467126	0.0320787
FBgn0031675	0.161535	1.37799	0.243935	0.621378	0.799417
FBgn0031673	0.0306552	6.21856	0.0583262	0.809161	0.908277
FBgn0016075	-0.569067	7.84887	5.86005	0.0154883	0.0772538
FBgn0053113	0.0604989	8.73489	0.196665	0.657426	0.823355
FBgn0046776	-0.261208	4.7097	1.44262	0.229715	0.453913
FBgn0031693	-0.138502	3.47829	0.406833	0.523581	0.72988
FBgn0031694	-0.254234	2.8629	0.444623	0.5049	0.714
FBgn0031695	-0.94045	2.54083	6.26833	0.0122915	0.0651049
FBgn0031696	0.0987684	7.19594	0.610809	0.434483	0.653351
FBgn0016076	1.47684	6.26345	45.6939	1.38255e-11	1.32709e-09
FBgn0015031	0.919534	4.3343	9.71878	0.00182395	0.0152536
FBgn0031703	-0.777816	4.77318	21.7047	3.18016e-06	8.72172e-05
FBgn0031702	0.0405389	4.20372	0.0135943	0.907181	0.955283
FBgn0031700	-0.293746	3.74447	0.989445	0.319878	0.548114
FBgn0031698	-0.111338	8.47495	0.135613	0.712682	0.856966
FBgn0000228	-0.0194892	8.07116	0.0210908	0.884532	0.943931
FBgn0003716	-0.0486923	6.62383	0.0472088	0.827993	0.915999
FBgn0000318	-0.47507	6.02107	6.73366	0.00946104	0.0547081
FBgn0031711	0.0214573	6.24768	0.0302976	0.861817	0.934509
FBgn0051989	0.228179	4.70379	1.88106	0.170214	0.376853
FBgn0051648	0.196583	4.44982	1.45107	0.228357	0.45286
FBgn0051915	-0.0544019	5.58953	0.184822	0.667261	0.829898
FBgn0002525	-0.117438	8.09103	0.574423	0.448507	0.664492
FBgn0031717	-0.453276	3.40845	2.90782	0.088151	0.249439
FBgn0004620	-0.503971	1.78955	2.77305	0.0958636	0.262743
FBgn0014189	0.17375	8.19742	0.922985	0.336692	0.566664
FBgn0031713	0.0667911	5.53414	0.190097	0.662836	0.827252
FBgn0031710	-0.233438	5.33145	3.64906	0.0561008	0.187674
FBgn0031708	-0.167389	4.58252	0.844452	0.358126	0.586958
FBgn0024191	-0.272585	5.00413	3.81009	0.0509447	0.175693
FBgn0031736	-0.561987	6.01887	16.9614	3.81481e-05	0.000664438
FBgn0031735	0.211052	1.95526	0.509897	0.475184	0.688204
FBgn0031740	0.174254	5.91643	1.6598	0.19763	0.414802
FBgn0031741	2.66201	4.96156	81.6257	1.64464e-19	5.26223e-17
FBgn0043362	0.0852882	5.73897	0.202999	0.652311	0.820398
FBgn0001128	-0.109955	8.3761	0.402219	0.525945	0.732137
FBgn0031752	0.172738	6.95295	1.93485	0.164229	0.36794
FBgn0031745	-0.29714	2.23994	1.27254	0.259291	0.487448
FBgn0031739	0.541088	5.17511	10.0829	0.00149652	0.0130854
FBgn0031738	-0.0202784	5.84559	0.0227898	0.880005	0.942286
FBgn0031737	-0.0292135	2.46633	0.00888484	0.924903	0.961868
FBgn0031734	-0.0212901	6.09972	0.00713446	0.932686	0.964775
FBgn0031732	-0.00351344	2.8197	7.36444e-05	0.993153	0.995912
FBgn0001942	-0.089242	10.4711	0.547951	0.459156	0.674027
FBgn0001941	-0.0261877	7.72089	0.05887	0.808291	0.907704
FBgn0031760	0.605801	3.37403	5.19911	0.0225984	0.100997
FBgn0051643	0.170142	5.23325	1.39254	0.237977	0.463045
FBgn0031768	0.0169499	4.89982	0.0147708	0.903267	0.953136
FBgn0031769	0.22118	8.13961	3.0972	0.0784272	0.232829
FBgn0031770	0.282663	1.87048	0.862021	0.353174	0.582282
FBgn0031772	-0.564301	4.5782	14.2785	0.000157655	0.00213812
FBgn0031774	0.51736	4.25387	6.4947	0.0108196	0.0598896
FBgn0031776	-0.717657	6.06658	28.5269	9.24065e-08	3.83798e-06
FBgn0031782	-0.447178	5.20997	6.44317	0.0111379	0.0608992
FBgn0031779	0.685467	3.44549	1.82458	0.176769	0.386022
FBgn0031777	-0.97684	1.6152	10.4354	0.00123624	0.0112895
FBgn0031773	0.114218	5.27316	0.657545	0.417428	0.640185
FBgn0031771	0.126477	8.002	0.476619	0.489958	0.700144
FBgn0029161	0.350413	1.01171	0.917298	0.338185	0.568614
FBgn0000052	-0.17044	7.06525	1.90474	0.167548	0.373536
FBgn0031766	-0.165966	3.12926	0.325251	0.568469	0.765557
FBgn0025742	0.0227689	5.68798	0.0210656	0.884601	0.943931
FBgn0031764	-0.966874	4.7815	26.9235	2.11671e-07	8.0556e-06
FBgn0001089	-1.44067	4.90814	20.4569	6.09878e-06	0.000148834
FBgn0031759	-0.00126483	9.05443	4.78467e-05	0.994481	0.996557
FBgn0000308	-0.231132	8.79526	3.33692	0.0677411	0.212574
FBgn0031756	-2.38374	3.41596	74.1331	7.30238e-18	1.91167e-15
FBgn0015623	-0.188195	9.019	1.83717	0.175284	0.383944
FBgn0031805	-1.09542	1.77733	9.90963	0.00164416	0.0140912
FBgn0043854	0.409965	7.11615	2.82144	0.0930132	0.257781
FBgn0031815	0.116274	6.10106	0.621333	0.430552	0.650624
FBgn0031820	0.453286	8.48473	5.94211	0.0147833	0.0746862
FBgn0027496	-0.0452602	5.54254	0.0559373	0.813036	0.910375
FBgn0051638	-0.0430972	5.80844	0.118733	0.730413	0.865031
FBgn0031824	0.0185707	5.30491	0.0109193	0.916776	0.958842
FBgn0031822	1.15907	4.89083	57.6681	3.10297e-14	4.39452e-12
FBgn0031818	0.132791	6.17254	0.924588	0.336273	0.566179
FBgn0031817	0.0755302	4.3632	0.211456	0.645628	0.815079
FBgn0031816	-0.0232984	2.78255	0.0101841	0.919617	0.959744
FBgn0031814	0.382687	6.93711	8.86845	0.00290141	0.0219102
FBgn0011722	-0.0648631	6.01831	0.0637049	0.800733	0.903662
FBgn0031801	-1.6662	3.49219	31.5699	1.92388e-08	9.663e-07
FBgn0031800	-0.160169	3.20842	0.358721	0.549217	0.750783
FBgn0031799	0.0676749	6.99312	0.14564	0.702737	0.850833
FBgn0051637	0.332819	6.03796	7.15177	0.00748899	0.0454161
FBgn0031830	0.170701	7.08925	1.34378	0.246368	0.47315
FBgn0031836	-0.109742	7.83552	0.654431	0.418533	0.640679
FBgn0028467	0.360377	6.81817	8.18275	0.00422907	0.0297032
FBgn0031851	-0.113859	6.03278	0.954037	0.328694	0.557656
FBgn0046704	-0.108243	7.86729	0.932141	0.334307	0.564078
FBgn0031855	0.162655	1.96429	0.271635	0.602237	0.787529
FBgn0025777	0.0856444	7.48052	0.586598	0.443738	0.661378
FBgn0025595	-0.0267482	4.71487	0.00705936	0.933041	0.964968
FBgn0031850	-0.108994	3.70464	0.188576	0.664105	0.827802
FBgn0028703	0.465294	6.78156	17.0194	3.70005e-05	0.000650471
FBgn0031848	0.0423333	5.00115	0.0893659	0.764985	0.884037
FBgn0000351	0.240536	6.10859	2.48601	0.114862	0.294975
FBgn0028990	0.111443	6.01266	0.647186	0.42112	0.64288
FBgn0051633	0.377176	4.52725	5.16191	0.0230875	0.102494
FBgn0051635	0.186003	8.10074	0.744402	0.388254	0.613635
FBgn0031834	0.523659	4.77876	12.9085	0.000327102	0.00388698
FBgn0031832	-0.257997	5.33149	3.19808	0.0737248	0.223866
FBgn0031858	0.381936	2.0097	1.01991	0.312541	0.542069
FBgn0031860	-0.0185607	2.9198	0.00730235	0.931901	0.964775
FBgn0051632	-0.388504	1.18714	1.13174	0.287405	0.516947
FBgn0017551	0.249594	6.87323	2.10531	0.146788	0.342453
FBgn0031866	-0.257455	2.26547	0.639728	0.423809	0.645502
FBgn0031868	-0.289326	7.33748	6.87085	0.00876128	0.051524
FBgn0004838	-0.411238	10.55	9.6683	0.00187475	0.0155581
FBgn0020616	0.127404	7.27819	0.956844	0.327983	0.556779
FBgn0031875	0.151214	6.13679	0.669764	0.413134	0.636791
FBgn0031877	0.408637	3.19721	2.95305	0.0857158	0.245795
FBgn0021944	-0.48732	5.44669	2.4952	0.114194	0.294161
FBgn0031879	1.05336	4.11225	25.8192	3.74931e-07	1.29314e-05
FBgn0016978	-0.27707	6.87253	5.54725	0.0185097	0.0874755
FBgn0031878	0.231457	6.79509	4.11922	0.0423986	0.15613
FBgn0031876	0.0419604	4.57893	0.0715476	0.789097	0.896693
FBgn0031874	-0.334626	2.8625	2.18435	0.13942	0.331767
FBgn0031873	-0.330241	4.05524	2.6074	0.106366	0.280836
FBgn0031872	0.491446	5.19339	1.67161	0.196043	0.412474
FBgn0031871	-0.117229	6.13231	0.529335	0.466886	0.681331
FBgn0031869	-0.108822	4.08904	0.24663	0.619458	0.79837
FBgn0028554	0.0126437	7.47436	0.0055855	0.940425	0.969028
FBgn0026196	-0.156231	8.58736	1.22196	0.268977	0.497459
FBgn0011737	0.495355	6.55744	11.1768	0.00082827	0.00819636
FBgn0042092	-0.631389	5.77059	24.4197	7.74712e-07	2.48801e-05
FBgn0031865	0.0571453	5.64681	0.0876753	0.767154	0.885507
FBgn0015776	0.417044	8.30144	13.0352	0.000305693	0.00367299
FBgn0031857	-0.542884	4.72528	7.32819	0.00678815	0.0422572
FBgn0003046	0.443806	1.36719	1.66083	0.197492	0.414612
FBgn0031881	0.125332	4.34423	0.498518	0.480152	0.691915
FBgn0031885	-0.129603	7.51712	1.41235	0.234667	0.459703
FBgn0031893	-0.00660494	6.22914	0.00286579	0.957307	0.976985
FBgn0031897	0.168483	7.52113	1.58649	0.207828	0.428809
FBgn0031896	-0.286754	6.96226	5.39808	0.0201589	0.0929809
FBgn0031895	0.227069	6.71586	3.29494	0.0694935	0.216266
FBgn0031894	0.389427	4.34384	5.03585	0.0248278	0.107357
FBgn0031886	0.0891758	5.2586	0.328924	0.566293	0.764168
FBgn0031882	0.418088	5.47352	10.6777	0.00108432	0.0101931
FBgn0051908	-0.200547	6.81963	1.98384	0.158986	0.360778
FBgn0031902	-0.103973	1.86908	0.0985682	0.753555	0.876998
FBgn0002938	-0.0571238	6.70901	0.0612689	0.804502	0.90587
FBgn0031907	-0.258763	4.89829	1.12817	0.288166	0.517886
FBgn0031908	-0.205701	5.11199	1.21684	0.269981	0.498403
FBgn0028387	0.196206	6.70298	2.71532	0.099389	0.269245
FBgn0031914	0.452225	5.28443	6.43465	0.0111915	0.0611534
FBgn0011283	-0.476224	2.53657	1.6787	0.195097	0.410783
FBgn0025697	-0.0217059	3.15891	0.00607843	0.937856	0.967998
FBgn0031913	-0.460704	6.09967	11.072	0.000876422	0.00857836
FBgn0031909	0.376194	4.83306	5.55901	0.0183858	0.0871282
FBgn0031904	0.00821231	6.17199	0.00516201	0.942724	0.970702
FBgn0040299	0.159932	4.80765	0.30151	0.582938	0.774292
FBgn0041181	0.139865	3.28736	0.267138	0.605258	0.789257
FBgn0031947	0.800007	7.49478	36.5905	1.45739e-09	1.01536e-07
FBgn0031951	-0.174027	6.03826	2.18368	0.139481	0.331767
FBgn0031952	-0.108986	6.42795	0.384743	0.535075	0.739237
FBgn0031950	0.27897	6.46938	5.3417	0.0208212	0.0952084
FBgn0031948	0.0461704	3.48944	0.025889	0.872172	0.93943
FBgn0031939	-0.116067	2.76781	0.136108	0.712181	0.856948
FBgn0031937	-0.144272	2.54848	0.22649	0.634139	0.808616
FBgn0031936	0.571967	3.60408	5.10628	0.0238394	0.104755
FBgn0031935	0.0787181	2.69573	0.0569421	0.811396	0.909753
FBgn0041182	-0.277356	6.23818	2.18325	0.13952	0.331767
FBgn0031929	0.197129	4.00373	0.300967	0.583277	0.774594
FBgn0027515	-0.0121962	7.65467	0.0124567	0.911133	0.956529
FBgn0004177	-0.228371	9.25609	3.35754	0.0668981	0.210888
FBgn0031968	-0.245297	5.09205	2.77784	0.0955771	0.262155
FBgn0031975	-0.466598	4.45351	4.94388	0.0261831	0.111409
FBgn0031977	-0.312073	6.78389	8.39188	0.00376902	0.0272158
FBgn0044323	-0.197675	7.47255	2.64616	0.103801	0.276258
FBgn0031979	-0.240543	3.65064	0.491799	0.483126	0.694463
FBgn0031981	0.309329	6.99151	5.31461	0.0211473	0.0960523
FBgn0010287	0.35141	4.07547	4.07304	0.0435728	0.159031
FBgn0013531	0.194852	4.26533	1.03969	0.307894	0.537091
FBgn0011230	0.0222292	9.84858	0.0206574	0.885716	0.944538
FBgn0031980	-0.631765	9.43993	15.2059	9.6402e-05	0.00142417
FBgn0031974	0.946516	3.99351	4.71535	0.0298945	0.122746
FBgn0031973	0.00565864	3.28095	0.000280332	0.986642	0.992474
FBgn0031972	0.228428	4.07783	1.35559	0.244304	0.471691
FBgn0031969	0.0266072	7.86129	0.0389569	0.843534	0.925135
FBgn0031961	0.807809	3.62515	8.1721	0.00425397	0.0298538
FBgn0031959	-1.18345	0.947369	13.5544	0.000231749	0.00292274
FBgn0045038	1.05831	1.89247	9.72008	0.00182265	0.0152536
FBgn0031955	-0.412553	2.07033	2.56109	0.109523	0.28654
FBgn0020618	-0.17454	10.3945	0.982392	0.321609	0.550068
FBgn0031988	-0.0200776	7.54596	0.0149953	0.902539	0.952832
FBgn0031996	0.100901	5.84374	0.600482	0.438394	0.656759
FBgn0031997	0.613953	4.57272	15.5763	7.92407e-05	0.00121808
FBgn0015299	0.40296	5.53334	9.91194	0.0016421	0.0140875
FBgn0032002	-1.32566	3.23799	5.57287	0.0182408	0.0866312
FBgn0032008	-0.456259	2.10572	2.09563	0.147721	0.344256
FBgn0032014	0.218982	7.02426	3.38448	0.065813	0.208728
FBgn0032016	0.187587	5.47419	1.48809	0.222513	0.445593
FBgn0032018	0.377432	7.20673	12.6841	0.000368776	0.00429017
FBgn0032020	-0.165689	4.95366	0.952242	0.329149	0.558319
FBgn0032022	-0.212683	2.67467	0.47228	0.49194	0.701878
FBgn0032025	0.240688	5.418	1.04563	0.306516	0.535659
FBgn0051901	-0.288769	3.60216	0.299284	0.584332	0.775013
FBgn0032026	0.0282689	9.20792	0.0612283	0.804565	0.90587
FBgn0032021	-0.937244	4.10713	25.8957	3.60368e-07	1.25533e-05
FBgn0032017	-0.143718	4.3616	0.85235	0.355888	0.584732
FBgn0032015	0.0462566	5.59955	0.107662	0.742822	0.87171
FBgn0003502	0.341166	7.99623	6.74849	0.00938268	0.0543278
FBgn0032010	0.1556	4.7646	0.368087	0.544049	0.746986
FBgn0032006	-0.00786195	5.91696	0.00156141	0.96848	0.983034
FBgn0032005	-0.0935157	6.79994	0.287513	0.591819	0.779735
FBgn0032000	0.297048	4.81202	2.52148	0.112305	0.290685
FBgn0003607	0.0103827	7.64342	0.00802063	0.928638	0.963913
FBgn0031998	-0.0443957	4.92674	0.102842	0.748446	0.873642
FBgn0031992	-0.203956	5.55589	1.0479	0.305992	0.535114
FBgn0031990	0.196392	7.56452	0.621106	0.430637	0.650624
FBgn0031987	-0.15573	5.71104	0.66123	0.416126	0.638982
FBgn0031985	0.332948	6.6051	3.2765	0.0702786	0.217612
FBgn0032029	-0.0550542	6.4759	0.245084	0.620558	0.79886
FBgn0032030	-0.0972129	5.40714	0.354927	0.551337	0.752449
FBgn0032032	0.0149402	3.52125	0.00463862	0.9457	0.971584
FBgn0032034	-0.103042	4.66144	0.482565	0.487263	0.697878
FBgn0032036	0.296612	6.23234	2.94954	0.0859022	0.245884
FBgn0051898	1.3191	4.31751	35.1474	3.05672e-09	1.97067e-07
FBgn0020497	0.0664131	8.96363	0.239282	0.624725	0.801455
FBgn0027932	-0.0582215	9.1793	0.0559625	0.812995	0.910375
FBgn0051897	-0.1138	2.59904	0.130834	0.717569	0.859193
FBgn0032047	-0.0788915	4.27594	0.156375	0.692516	0.845808
FBgn0032052	0.432505	5.5533	11.5928	0.00066208	0.0068664
FBgn0032054	0.0894351	5.13985	0.307884	0.578982	0.772124
FBgn0032055	0.154924	6.34506	0.305262	0.580602	0.773092
FBgn0016122	-0.0263036	6.76569	0.0597315	0.806921	0.907208
FBgn0028394	0.255899	5.19447	2.81386	0.0934532	0.25849
FBgn0011259	-0.195223	5.29963	0.512962	0.473859	0.687027
FBgn0032053	-0.404882	4.37469	6.37087	0.0116009	0.0625594
FBgn0032051	-0.395478	7.04659	11.9456	0.000547777	0.00587857
FBgn0032050	-0.853106	7.32292	53.0971	3.17463e-13	4.00199e-11
FBgn0032049	0.613994	8.95017	3.24358	0.071704	0.219819
FBgn0026718	0.23129	6.44701	2.01414	0.15584	0.35661
FBgn0027490	0.349502	6.24422	5.61829	0.017774	0.0850217
FBgn0001137	-0.282533	3.99168	2.13224	0.14423	0.33868
FBgn0032042	0.214385	6.52351	3.63231	0.056668	0.188667
FBgn0014417	-0.775918	7.50995	52.8565	3.58826e-13	4.42843e-11
FBgn0001084	0.563445	4.32104	9.82837	0.0017184	0.0145115
FBgn0040959	-1.48825	3.21555	9.28881	0.00230558	0.0182398
FBgn0032033	-0.096309	4.74674	0.380352	0.537415	0.741451
FBgn0032031	-0.487201	3.86067	4.90977	0.0267052	0.11287
FBgn0001114	-0.659866	6.53077	18.4273	1.76515e-05	0.000348154
FBgn0029123	0.0949954	2.4331	0.111604	0.738326	0.869657
FBgn0032069	-1.33349	6.13824	14.5783	0.000134457	0.00189489
FBgn0032068	-0.293878	6.29422	0.207913	0.648408	0.816706
FBgn0032066	-0.911437	3.7645	1.41541	0.234161	0.459218
FBgn0003209	0.359057	6.42146	5.85105	0.0155678	0.0775231
FBgn0004914	-0.249262	6.70156	3.94823	0.0469208	0.166668
FBgn0032059	0.367864	4.67503	3.98109	0.0460138	0.164398
FBgn0032074	0.468823	2.66362	2.19276	0.138661	0.330868
FBgn0032075	0.171228	6.11921	0.383431	0.535773	0.739856
FBgn0052984	0.415042	1.68829	1.03386	0.309253	0.538528
FBgn0032082	-1.0846	2.96737	5.97744	0.01449	0.0736211
FBgn0032085	1.4592	2.47696	11.1136	0.00085699	0.00842485
FBgn0040964	-0.204014	3.67977	1.00899	0.315146	0.543747
FBgn0032087	0.232192	5.10159	0.643348	0.422501	0.644206
FBgn0032088	0.809489	2.91351	6.60941	0.0101441	0.0572406
FBgn0052982	-0.37775	3.06214	2.43185	0.118893	0.300238
FBgn0032101	-0.620469	5.84221	19.5631	9.733e-06	0.000216153
FBgn0013746	-0.115364	6.74849	1.0942	0.295541	0.52416
FBgn0011705	-0.149217	5.84372	1.51126	0.218947	0.441191
FBgn0032084	-1.37165	4.04276	20.4624	6.08144e-06	0.000148832
FBgn0032079	-0.187061	6.27824	2.22456	0.135832	0.327505
FBgn0032078	-0.421018	6.3826	14.2704	0.000158336	0.00214399
FBgn0041092	-0.519768	6.70111	20.6421	5.53644e-06	0.000137837
FBgn0010314	0.426362	6.32424	10.6181	0.00111984	0.0104814
FBgn0026439	0.13629	6.33734	0.268346	0.604443	0.788432
FBgn0012036	-0.254824	8.91922	4.38552	0.0362454	0.140163
FBgn0032116	0.0398872	3.65539	0.0287775	0.865294	0.936399
FBgn0011232	0.12549	6.94028	0.723527	0.394989	0.620421
FBgn0032105	0.32936	7.09589	4.28246	0.0385076	0.146163
FBgn0002973	0.217894	7.43139	3.76844	0.0522282	0.178269
FBgn0032123	0.335995	7.78719	9.01153	0.00268281	0.0204381
FBgn0032124	0.0315055	2.33754	0.00560192	0.940337	0.969028
FBgn0032131	-0.119086	3.00975	0.183947	0.668003	0.830462
FBgn0040070	0.518568	7.20716	10.9681	0.000926916	0.00896711
FBgn0032135	0.322741	5.60824	5.67568	0.0172017	0.0830662
FBgn0032136	-0.240148	8.34985	3.0223	0.0821268	0.239085
FBgn0011207	-0.188332	6.95422	3.37227	0.0663023	0.209811
FBgn0032138	-0.691611	8.44237	27.9796	1.22601e-07	4.9493e-06
FBgn0051710	0.0393318	2.19202	0.0101558	0.919728	0.959744
FBgn0000273	-0.0841886	7.82574	0.314814	0.574741	0.768724
FBgn0028479	0.0734509	8.07366	0.263722	0.607574	0.791441
FBgn0032129	0.0125243	1.44227	0.000998426	0.974793	0.987133
FBgn0004868	0.0465212	8.73566	0.189273	0.663522	0.827511
FBgn0032139	1.10392	2.59418	14.3934	0.000148318	0.00204358
FBgn0032140	-0.0415773	3.20687	0.0218329	0.882533	0.943122
FBgn0032144	0.106309	7.77799	0.204497	0.651115	0.819132
FBgn0032147	0.0289048	4.74441	0.0212995	0.883966	0.94373
FBgn0032149	-0.985729	2.59557	14.1676	0.000167227	0.00223289
FBgn0032169	-0.0489197	5.07852	0.0518003	0.81996	0.913734
FBgn0032170	0.0119719	6.34622	0.00900624	0.924393	0.961615
FBgn0032172	0.235549	5.83811	3.89153	0.0485302	0.170705
FBgn0032171	0.0862861	3.83987	0.121642	0.72726	0.863734
FBgn0032168	0.00202535	5.15457	0.000188492	0.989046	0.993815
FBgn0063449	-1.21187	2.61231	18.6502	1.57032e-05	0.000318451
FBgn0032150	-0.0863988	3.22198	0.118211	0.730983	0.865419
FBgn0011291	-0.405943	4.26689	2.77973	0.095464	0.26198
FBgn0015035	0.192518	3.80271	0.239814	0.62434	0.801157
FBgn0028704	-0.093211	5.40102	0.234615	0.628123	0.804036
FBgn0043456	0.231019	8.86876	3.67234	0.0553224	0.186028
FBgn0011584	-0.507184	6.99264	12.5738	0.000391193	0.00450003
FBgn0032178	-0.121178	1.72446	0.127486	0.721053	0.860859
FBgn0032187	0.427246	4.51988	3.78889	0.0515938	0.176858
FBgn0005593	-0.33221	9.92303	6.86588	0.00878569	0.0515972
FBgn0032194	-0.0575787	6.84095	0.140065	0.708217	0.853675
FBgn0032195	-0.1842	4.49501	1.23005	0.267396	0.495716
FBgn0032198	-0.498084	8.48403	20.5197	5.90192e-06	0.000145676
FBgn0032197	0.238826	7.38785	3.91308	0.0479118	0.169427
FBgn0032196	0.121506	6.1691	0.697461	0.403638	0.62852
FBgn0024320	-0.0538793	6.03902	0.0649022	0.798909	0.902311
FBgn0032193	0.286598	3.57424	1.71408	0.190456	0.405014
FBgn0032191	0.430876	6.50552	10.4969	0.00119577	0.0110601
FBgn0032189	0.820985	6.46752	27.8455	1.314e-07	5.23119e-06
FBgn0028675	0.000600034	2.61822	4.48824e-06	0.99831	0.998691
FBgn0051755	0.243032	6.73745	2.48484	0.114948	0.295107
FBgn0051875	0.0545912	3.83985	0.0729397	0.787104	0.895928
FBgn0004419	-0.202813	11.1255	2.46042	0.116747	0.297956
FBgn0051717	0.164552	3.7147	0.551883	0.457549	0.672243
FBgn0032204	0.234733	5.70555	3.07596	0.0794579	0.234276
FBgn0032205	0.0122785	4.25619	0.00497201	0.943786	0.970994
FBgn0032214	0.194217	6.49576	1.86499	0.17205	0.379715
FBgn0032217	0.193911	6.92707	2.69348	0.100759	0.271764
FBgn0032222	0.0839949	5.64664	0.491371	0.483316	0.694621
FBgn0032223	0.155764	7.14731	1.78778	0.181197	0.39242
FBgn0019932	0.0222306	5.36209	0.028268	0.86648	0.936816
FBgn0051715	-0.280053	5.36769	2.545	0.110644	0.287848
FBgn0032224	-0.812494	4.98574	28.5874	8.95613e-08	3.75592e-06
FBgn0032229	-0.451609	5.59427	9.10467	0.00254957	0.0196834
FBgn0003087	0.434943	7.01041	6.02271	0.014123	0.0724086
FBgn0032230	0.12074	2.30656	0.131664	0.716713	0.858974
FBgn0032231	0.152894	6.01996	1.14773	0.284025	0.513326
FBgn0032233	-0.404194	1.30476	0.892493	0.344803	0.573804
FBgn0032234	0.754152	4.44544	16.2254	5.62359e-05	0.00090978
FBgn0032235	0.122495	5.19757	0.112256	0.73759	0.86931
FBgn0032236	0.211039	6.46819	2.96233	0.0852249	0.244877
FBgn0051716	-0.145718	8.96612	1.63424	0.201117	0.418764
FBgn0003942	-0.651728	10.032	31.6142	1.88049e-08	9.55619e-07
FBgn0025366	-0.524791	7.73598	23.7923	1.07314e-06	3.31101e-05
FBgn0032243	-0.134232	6.08276	1.32899	0.248984	0.475892
FBgn0032244	0.227324	5.1142	2.48169	0.115178	0.295348
FBgn0032246	0.0271716	6.49736	0.0353013	0.850966	0.928531
FBgn0032247	-0.638837	3.04433	6.45872	0.0110409	0.0606778
FBgn0004915	0.0678142	5.85032	0.243362	0.621788	0.799587
FBgn0032250	-0.209407	5.71747	2.11532	0.145831	0.340957
FBgn0027052	-0.304061	6.66854	7.56504	0.00595114	0.0383115
FBgn0032251	-0.106874	5.1647	0.505948	0.476898	0.689642
FBgn0032252	-0.417964	1.59937	0.94393	0.331269	0.561144
FBgn0027611	0.0815517	7.98537	0.138713	0.709564	0.85506
FBgn0032256	-0.238019	5.06531	1.9301	0.164748	0.368814
FBgn0026431	-0.0906535	5.11735	0.484431	0.486422	0.697576
FBgn0032258	0.0632003	5.99766	0.193873	0.659712	0.824664
FBgn0051719	0.199083	3.69494	0.432398	0.510815	0.718952
FBgn0032253	-0.201306	3.99439	0.364022	0.546281	0.748267
FBgn0032249	0.338819	3.9231	2.27415	0.131547	0.321145
FBgn0032248	0.163084	4.8548	1.22914	0.267574	0.495938
FBgn0005683	0.589321	6.15887	7.67707	0.0055927	0.0367792
FBgn0032242	0.0536521	7.59087	0.263579	0.607672	0.791448
FBgn0004106	0.294389	6.98084	4.35076	0.0369925	0.142098
FBgn0053303	0.0303371	6.90456	0.0663312	0.796755	0.901176
FBgn0027568	-0.134549	7.25212	0.779309	0.377352	0.604878
FBgn0032228	-1.44653	1.6516	34.5219	4.21477e-09	2.54625e-07
FBgn0032221	-0.429049	2.2037	2.50792	0.113276	0.292378
FBgn0011703	0.157903	8.8744	1.56691	0.210656	0.432578
FBgn0032218	-0.0911901	5.31657	0.283269	0.594566	0.781686
FBgn0032216	-0.087703	7.75938	0.716268	0.397371	0.62235
FBgn0027491	0.52462	1.66703	2.89615	0.0887913	0.250594
FBgn0032213	0.18448	4.92958	0.488323	0.484676	0.695997
FBgn0005322	0.133589	6.70672	1.29847	0.254493	0.48226
FBgn0032210	-0.0926469	4.66923	0.156317	0.69257	0.845808
FBgn0032208	0.110851	9.95061	0.745535	0.387894	0.613401
FBgn0003751	0.0684784	2.12025	0.0619853	0.803385	0.905236
FBgn0011305	-0.333104	5.31371	6.33934	0.0118089	0.0632076
FBgn0032200	0.391404	5.98428	8.27629	0.00401662	0.02863
FBgn0000229	-0.433246	4.87648	4.78884	0.0286448	0.11846
FBgn0024248	-0.107924	6.15715	0.858624	0.354124	0.582788
FBgn0032261	-0.453905	3.43581	4.41321	0.0356617	0.1389
FBgn0010398	-0.0269777	4.8425	0.0240759	0.876692	0.940604
FBgn0032264	-0.172202	4.7818	0.279999	0.596702	0.78294
FBgn0032281	-0.0922793	1.04555	0.0439747	0.833901	0.919942
FBgn0032287	-0.55738	3.48519	5.86986	0.0154023	0.0769581
FBgn0032290	-0.153988	4.4345	0.733483	0.391757	0.617701
FBgn0032293	-0.384859	3.13086	1.14885	0.28379	0.513326
FBgn0032295	0.108099	7.08543	0.276977	0.59869	0.784599
FBgn0027550	-0.532444	2.74638	2.92225	0.0873659	0.248283
FBgn0015320	-0.0807603	7.67857	0.195637	0.658266	0.823828
FBgn0032297	-0.234248	5.38836	0.850424	0.356432	0.585475
FBgn0032296	0.0165781	4.982	0.0132722	0.908282	0.95586
FBgn0027868	0.0825881	6.13858	0.248986	0.61779	0.797056
FBgn0032292	-0.11568	5.91033	0.846033	0.357677	0.586555
FBgn0032285	-0.556061	6.24278	4.60799	0.0318233	0.12864
FBgn0032283	1.5092	2.36188	13.2795	0.00026832	0.00329732
FBgn0032262	-0.0320986	6.94967	0.0671744	0.795496	0.900654
FBgn0027363	0.142205	5.77373	0.15212	0.696518	0.847962
FBgn0032321	-0.615797	5.4613	23.5523	1.21566e-06	3.68494e-05
FBgn0032322	-0.0863566	3.2116	0.134157	0.71416	0.85795
FBgn0041781	-0.0861674	7.16816	0.641131	0.423302	0.644956
FBgn0026148	0.362646	4.96887	5.6691	0.0172663	0.0831182
FBgn0026147	-0.129016	7.61291	1.49386	0.221618	0.444358
FBgn0032330	-0.361306	5.76499	6.68033	0.00974827	0.0558087
FBgn0015756	-0.20328	9.67549	2.40295	0.121107	0.303698
FBgn0000146	-0.0843716	7.26659	0.51979	0.470931	0.684912
FBgn0004872	0.0297962	8.20062	0.0545551	0.815319	0.911809
FBgn0010612	-0.0708344	7.19754	0.133418	0.714914	0.858036
FBgn0000018	0.0539453	5.42839	0.120863	0.7281	0.8639
FBgn0053129	0.248969	8.38722	4.05249	0.0441064	0.160246
FBgn0024227	0.143265	5.93381	0.895591	0.343967	0.573433
FBgn0027453	0.299928	5.20055	1.9682	0.160639	0.362434
FBgn0032305	0.0105374	6.58685	0.00172724	0.966849	0.982169
FBgn0051869	-1.47467	4.33368	19.8351	8.44179e-06	0.000197639
FBgn0032298	-1.0749	5.03594	57.2826	3.77474e-14	5.25968e-12
FBgn0032339	0.20899	5.51859	1.31311	0.251833	0.479204
FBgn0032348	0.0124928	6.19205	0.00442505	0.946963	0.972163
FBgn0040211	-0.182342	3.52643	0.255216	0.613426	0.794456
FBgn0032354	0.311861	5.99809	3.8217	0.0505927	0.175038
FBgn0032358	-0.526045	4.23792	10.0561	0.00151842	0.0132234
FBgn0020270	0.0172454	5.6918	0.0171324	0.895862	0.949963
FBgn0040232	0.297418	8.29783	3.7949	0.0514089	0.176559
FBgn0032350	-0.680539	7.62236	29.4137	5.84628e-08	2.59005e-06
FBgn0028700	-0.309006	5.81718	5.15762	0.0231446	0.102694
FBgn0032346	0.444151	4.7086	8.8745	0.00289181	0.0218742
FBgn0027582	-0.394007	7.01298	3.10508	0.0780486	0.232024
FBgn0032343	0.148039	3.16407	0.343932	0.557568	0.756843
FBgn0032341	0.0579612	7.42261	0.166585	0.683164	0.840143
FBgn0032336	-0.385318	2.61714	1.17761	0.277844	0.506819
FBgn0051706	-0.137363	2.26048	0.207767	0.648523	0.816706
FBgn0028490	0.188106	6.30995	0.669714	0.413151	0.636791
FBgn0032363	-0.0699265	7.44073	0.272174	0.601877	0.787224
FBgn0015400	-0.84978	2.75216	5.80431	0.0159869	0.0789205
FBgn0032373	0.0670983	5.10731	0.0694656	0.792116	0.898633
FBgn0032374	0.298272	6.27906	3.00523	0.082996	0.24077
FBgn0032378	-0.450022	6.78195	9.3146	0.00227335	0.0180344
FBgn0020309	-0.15534	8.05906	0.695367	0.404345	0.628666
FBgn0032381	1.05812	5.77064	4.96196	0.0259109	0.110869
FBgn0032382	0.237032	7.43761	0.357586	0.54985	0.75125
FBgn0005664	-1.3483	2.8472	9.53276	0.00201837	0.0164652
FBgn0032387	-0.64156	3.00913	3.95147	0.0468303	0.166489
FBgn0032390	-0.179696	5.16172	1.39604	0.237388	0.462488
FBgn0051866	-0.402109	3.28794	2.05487	0.15172	0.350044
FBgn0032393	0.121544	5.20592	0.760327	0.383226	0.60946
FBgn0014019	-0.513082	2.92057	3.8155	0.0507803	0.175476
FBgn0010497	0.318947	7.06438	1.08187	0.298279	0.526852
FBgn0032402	-0.116774	3.02121	0.157503	0.691466	0.845732
FBgn0027505	-0.341819	5.31676	8.22105	0.00414072	0.0293124
FBgn0032401	-0.257389	3.40953	1.77179	0.183161	0.395087
FBgn0032400	-0.57221	10.4962	22.9825	1.63483e-06	4.83674e-05
FBgn0032399	-0.486964	2.07104	3.43953	0.0636538	0.204198
FBgn0032398	0.0420228	6.5695	0.118846	0.730289	0.865031
FBgn0032397	0.407828	6.21156	1.47231	0.224981	0.448663
FBgn0032395	0.370217	6.10683	6.42204	0.0112713	0.0614047
FBgn0032394	0.0500236	5.10058	0.0874641	0.767426	0.885507
FBgn0042125	-0.642092	3.55721	11.0595	0.000882325	0.00860317
FBgn0042127	0.507559	2.38373	1.10749	0.292628	0.521939
FBgn0000588	-0.120953	6.548	0.633144	0.426204	0.646642
FBgn0032407	-0.199608	5.7903	2.13786	0.143702	0.33836
FBgn0028707	-1.15157	1.46955	15.6323	7.69304e-05	0.00119318
FBgn0032409	0.329432	6.06551	5.00569	0.0252642	0.108586
FBgn0027081	-0.281765	7.64949	5.84942	0.0155822	0.077543
FBgn0051760	-0.422829	2.20102	2.09083	0.148186	0.34469
FBgn0032421	0.1913	5.17819	1.85307	0.173427	0.381036
FBgn0000114	-0.0324872	10.3796	0.0559689	0.812985	0.910375
FBgn0051759	0.0129584	4.40392	0.00623331	0.937071	0.96755
FBgn0032422	-0.449804	4.53787	3.83908	0.0500709	0.174173
FBgn0032420	0.144091	5.19721	0.856543	0.354708	0.583347
FBgn0015797	-0.0976861	6.77224	0.780754	0.376911	0.604506
FBgn0029137	0.501816	3.51053	4.86426	0.0274185	0.115152
FBgn0032408	-0.951709	6.11711	60.4901	7.395e-15	1.25265e-12
FBgn0032430	-0.350761	4.05303	2.92369	0.0872883	0.248283
FBgn0020443	-0.104954	9.08514	0.529707	0.46673	0.681331
FBgn0032435	0.00463267	4.17424	0.00017453	0.989459	0.993815
FBgn0032433	0.587226	4.87567	6.17512	0.0129559	0.0677108
FBgn0032429	0.28456	5.04557	4.1207	0.0423616	0.15606
FBgn0032445	-0.101858	4.52055	0.39681	0.528741	0.734018
FBgn0032447	-3.43002	2.59308	45.254	1.73064e-11	1.62511e-09
FBgn0032451	0.0531421	5.57056	0.0934646	0.759818	0.880816
FBgn0032453	-0.155923	7.26389	2.19665	0.138311	0.330551
FBgn0015399	-0.5774	3.63223	6.74982	0.00937571	0.0543238
FBgn0032454	-0.0928138	7.41757	0.215205	0.642718	0.813187
FBgn0032450	0.141036	6.91114	1.23885	0.265693	0.493512
FBgn0032449	-0.437742	3.32175	4.39972	0.0359447	0.139625
FBgn0032446	0.192834	3.39773	0.832186	0.361641	0.589921
FBgn0032444	0.0297118	7.98732	0.0659368	0.797347	0.901503
FBgn0021796	0.137932	7.50994	0.876349	0.349204	0.577925
FBgn0028965	-0.358033	6.16275	5.4539	0.0195246	0.0909781
FBgn0032467	0.356331	7.24625	5.0428	0.0247286	0.107244
FBgn0032465	-0.236906	5.56168	2.47331	0.115794	0.296219
FBgn0024291	0.113988	7.97282	0.759883	0.383365	0.609476
FBgn0032476	0.252352	5.98958	4.2579	0.0390682	0.147901
FBgn0032477	0.289631	4.36327	2.66696	0.102451	0.274272
FBgn0032480	0.00978639	6.88871	0.00642529	0.936112	0.96689
FBgn0032482	-0.273913	7.48546	7.04084	0.00796715	0.0476649
FBgn0004192	0.93695	3.52658	4.62291	0.0315478	0.127714
FBgn0032486	0.130594	4.59463	0.395485	0.52943	0.734385
FBgn0032488	-0.0516364	6.27039	0.186571	0.665786	0.829138
FBgn0027586	-0.124329	5.18336	0.174618	0.67604	0.83628
FBgn0032494	1.08617	5.61308	14.0559	0.000177459	0.00234773
FBgn0032495	0.0833726	1.84949	0.0258963	0.872154	0.93943
FBgn0032499	-0.150213	4.65722	1.13279	0.287181	0.516758
FBgn0051729	0.0111821	7.91347	0.0115931	0.914256	0.957945
FBgn0032505	-0.339989	9.66628	2.93711	0.0865655	0.246975
FBgn0032509	-0.168222	6.023	1.24809	0.263917	0.491799
FBgn0051852	-0.233885	6.04891	3.44261	0.0635351	0.203969
FBgn0051855	-0.150541	5.25667	1.22222	0.268925	0.497459
FBgn0032513	-0.0543457	6.155	0.214721	0.643092	0.813422
FBgn0025724	-0.263079	7.12723	4.23898	0.0395059	0.149165
FBgn0032514	0.241403	6.51586	3.9534	0.0467767	0.166435
FBgn0032512	-0.982701	5.61467	13.8805	0.000194805	0.00253071
FBgn0032511	0.506921	6.0634	15.7164	7.35838e-05	0.00114746
FBgn0022069	-0.453525	7.4982	16.8294	4.08954e-05	0.000700983
FBgn0032507	0.560074	1.46542	2.06395	0.150819	0.348748
FBgn0032506	-0.0524781	2.35281	0.0203621	0.88653	0.944809
FBgn0028406	-0.0482078	2.9394	0.0364425	0.848605	0.927745
FBgn0032487	-0.34961	4.24673	4.15141	0.0415999	0.154109
FBgn0032485	0.582873	6.56576	8.32961	0.00390041	0.0279632
FBgn0004191	-0.594801	1.82033	2.90904	0.0880841	0.24943
FBgn0032481	0.149465	7.20178	1.20347	0.272628	0.500906
FBgn0032479	0.25738	8.18848	4.59514	0.0320627	0.129193
FBgn0051849	0.201971	4.82428	1.51974	0.217658	0.440363
FBgn0032475	0.257238	7.80771	2.0059	0.156688	0.357819
FBgn0032474	-0.039933	6.5642	0.142398	0.705909	0.852945
FBgn0040972	0.271367	2.33378	0.483842	0.486687	0.697725
FBgn0032472	-1.43739	4.60753	49.0931	2.44098e-12	2.70355e-10
FBgn0032517	0.0896675	5.85493	0.152026	0.696607	0.847962
FBgn0032521	0.125452	6.77815	1.01335	0.314102	0.543357
FBgn0028546	0.253939	5.81666	3.46667	0.0626173	0.201772
FBgn0023407	0.0956804	8.23492	0.695258	0.404382	0.628666
FBgn0032524	-0.200391	4.37112	1.68411	0.19438	0.409872
FBgn0032518	-0.300447	9.01895	4.55138	0.0328922	0.1314
FBgn0032516	-0.306997	5.70552	5.2085	0.0224767	0.100686
FBgn0028527	-0.0827515	4.1071	0.124932	0.723746	0.861692
FBgn0028541	0.31434	6.41612	6.01707	0.0141682	0.0725304
FBgn0024846	0.193727	5.6686	2.23759	0.134691	0.32598
FBgn0028539	0.248687	7.23616	1.76031	0.184586	0.396588
FBgn0028931	0.19102	2.85821	0.55933	0.45453	0.669512
FBgn0028538	0.147745	7.17508	1.21245	0.270847	0.499098
FBgn0027844	-1.07669	3.37377	7.6296	0.00574181	0.037352
FBgn0028919	-0.447168	4.85472	6.7828	0.00920404	0.0536168
FBgn0001965	0.0618272	7.19271	0.0888846	0.7656	0.884037
FBgn0015271	0.296808	5.62273	2.83779	0.0920709	0.256498
FBgn0026373	-0.289662	4.86394	4.37413	0.0364885	0.140851
FBgn0028509	0.145501	6.35674	1.13334	0.287064	0.516758
FBgn0028534	0.336538	5.91874	0.323957	0.569239	0.765991
FBgn0028533	0.678406	6.10698	1.47605	0.224393	0.447802
FBgn0028532	0.800651	3.65973	1.502	0.220364	0.44283
FBgn0012037	-0.134167	6.13716	0.713907	0.39815	0.623082
FBgn0019890	-0.166846	6.99852	2.2275	0.135573	0.327413
FBgn0028920	0.662099	7.24485	1.56493	0.210945	0.432883
FBgn0053306	0.299833	3.85033	0.300416	0.583622	0.774725
FBgn0053307	-1.38329	2.25799	38.729	4.86924e-10	3.68995e-08
FBgn0001961	-0.275785	6.34946	1.25442	0.26271	0.490502
FBgn0004406	0.400048	6.18326	11.136	0.000846675	0.00834028
FBgn0028658	-0.199881	2.42525	0.622989	0.429939	0.650349
FBgn0028932	-0.627229	3.82733	9.86553	0.00168404	0.0143193
FBgn0027929	-0.944951	1.07648	9.83063	0.00171629	0.0145079
FBgn0028936	-0.113752	2.98122	0.103144	0.748089	0.87358
FBgn0028940	0.212432	4.45832	0.90647	0.341053	0.571017
FBgn0027348	0.128127	8.13198	0.376299	0.539591	0.743227
FBgn0028875	0.759447	4.42594	7.26283	0.00703964	0.0433568
FBgn0051769	-0.428418	4.55397	3.81354	0.0508398	0.175569
FBgn0028526	-0.0985015	6.50673	0.129513	0.718937	0.859878
FBgn0028872	0.0117717	2.58981	0.000590654	0.980611	0.990457
FBgn0028542	0.711632	1.91142	5.41473	0.0199676	0.0924437
FBgn0028543	0.225223	5.07245	0.85235	0.355888	0.584732
FBgn0028916	-0.0129613	7.16077	0.008758	0.925439	0.962065
FBgn0015791	-0.123097	5.79653	0.151527	0.69708	0.848236
FBgn0004858	-0.145813	3.80389	0.295683	0.586601	0.775938
FBgn0028530	0.264028	4.37692	2.88421	0.089452	0.251882
FBgn0005771	-0.40653	4.28919	2.29222	0.130024	0.319474
FBgn0028886	0.336919	4.34346	2.20716	0.137372	0.329359
FBgn0040228	-0.159601	3.97791	0.604615	0.436823	0.655613
FBgn0028926	-0.620178	4.22072	14.6581	0.000128882	0.00182826
FBgn0260446	-0.509836	2.50491	3.30036	0.0692647	0.215759
FBgn0004837	0.0083034	6.24053	0.00461326	0.945849	0.971604
FBgn0028879	0.185285	2.54649	0.623565	0.429726	0.650325
FBgn0001978	-0.135523	8.08903	0.728456	0.393384	0.61943
FBgn0028862	-1.95656	2.56704	17.8572	2.38117e-05	0.000452108
FBgn0028516	-0.606012	5.8773	12.6977	0.000366103	0.00427401
FBgn0028888	0.126446	2.0223	0.156942	0.691988	0.845732
FBgn0024183	-0.675294	6.75367	29.781	4.83711e-08	2.17645e-06
FBgn0010422	-0.242526	6.57546	4.18405	0.0408062	0.152543
FBgn0000317	0.24637	8.0522	3.51236	0.0609126	0.197829
FBgn0001977	-0.0960146	5.38348	0.573581	0.448839	0.66487
FBgn0001981	-1.19739	1.86687	6.13538	0.0132503	0.0688873
FBgn0028370	-0.254108	1.15248	0.55735	0.45533	0.670004
FBgn0028945	-0.0605046	1.48478	0.0285248	0.865881	0.936682
FBgn0028518	-0.0317739	3.66592	0.0208958	0.885063	0.944191
FBgn0001986	-0.0233077	6.83996	0.0370633	0.847336	0.927304
FBgn0028507	0.515256	4.92784	13.7067	0.000213695	0.00274311
FBgn0051826	-0.171192	1.31993	0.269094	0.60394	0.788283
FBgn0041627	0.210248	5.42904	2.45476	0.117169	0.298333
FBgn0001990	-0.0199758	5.74594	0.025822	0.872336	0.93943
FBgn0001987	-0.199182	5.32401	1.55833	0.211909	0.43405
FBgn0001989	0.285032	5.9729	3.91757	0.0477839	0.169044
FBgn0028863	0.13466	3.56839	0.238266	0.625461	0.801923
FBgn0028949	-0.81339	1.81247	4.95745	0.0259785	0.111017
FBgn0028950	-0.414955	4.99786	2.28621	0.130528	0.319831
FBgn0028644	0.061152	1.82234	0.0317954	0.858478	0.933126
FBgn0028645	-0.176421	2.177	0.466315	0.494687	0.704169
FBgn0028515	-0.151386	5.9324	1.45262	0.228107	0.4526
FBgn0028897	-0.0107455	3.89381	0.00167811	0.967324	0.982169
FBgn0040079	0.0771282	6.06042	0.397133	0.528574	0.733935
FBgn0028895	0.248393	4.51524	2.26633	0.132213	0.321834
FBgn0028525	0.331797	4.97903	4.8711	0.0273101	0.114753
FBgn0011708	-0.0656748	7.06213	0.394196	0.530102	0.734757
FBgn0001086	0.155199	7.45344	1.8698	0.171498	0.379111
FBgn0014092	-0.327928	4.61423	4.55506	0.0328216	0.131332
FBgn0028506	0.311201	4.68844	1.15319	0.282883	0.512654
FBgn0025678	-0.046306	7.14926	0.161574	0.687711	0.843552
FBgn0000307	-0.0526882	8.37546	0.0926489	0.760836	0.881647
FBgn0001995	-0.153618	5.31964	0.46061	0.497339	0.707245
FBgn0000250	0.315066	8.41613	6.45301	0.0110764	0.0608001
FBgn0000339	0.191321	5.29491	1.56698	0.210646	0.432578
FBgn0015338	0.303582	5.17148	3.76287	0.0524027	0.178653
FBgn0028894	-0.133333	4.95363	1.06509	0.302057	0.531353
FBgn0028375	0.00618053	5.84867	0.00192733	0.964983	0.981868
FBgn0001994	-0.056467	7.43676	0.150289	0.698259	0.84868
FBgn0002673	0.125234	7.57218	1.3543	0.244527	0.47185
FBgn0024734	0.580587	4.79102	10.6092	0.00112526	0.0104979
FBgn0020416	0.92663	4.8594	6.53597	0.0105715	0.0589968
FBgn0020415	-0.488842	5.90483	8.53922	0.00347575	0.0253821
FBgn0020414	0.0677714	4.91552	0.0906154	0.763396	0.883217
FBgn0032586	-0.597243	8.44205	26.4821	2.65988e-07	9.81995e-06
FBgn0032590	0.00887714	1.98642	0.000821379	0.977136	0.988463
FBgn0032587	-0.192637	6.66255	3.04864	0.0808048	0.237037
FBgn0028523	-0.112672	3.41194	0.281123	0.595966	0.782771
FBgn0001185	0.0378285	5.33043	0.0837811	0.772237	0.888448
FBgn0051812	-0.60984	0.86139	2.85062	0.0913387	0.255199
FBgn0032597	-0.129114	4.58652	0.702692	0.401881	0.6268
FBgn0032600	-0.0735294	6.60063	0.160484	0.688711	0.84418
FBgn0032601	0.380502	2.29687	0.789138	0.374361	0.602478
FBgn0032603	0.41274	4.52204	2.39581	0.121661	0.304735
FBgn0040262	-0.801714	1.45925	3.49888	0.0614104	0.199146
FBgn0040260	0.888449	5.9245	3.56905	0.058866	0.19351
FBgn0004797	-0.0785488	5.88836	0.19855	0.655894	0.82255
FBgn0051739	0.00452245	7.78959	0.00153631	0.968734	0.983072
FBgn0051781	0.0919005	7.06567	0.188423	0.664232	0.827802
FBgn0032614	-0.0387176	5.27296	0.0310935	0.860032	0.933695
FBgn0032613	-0.542652	2.1107	2.44665	0.117776	0.298816
FBgn0022213	0.267143	8.20373	2.26048	0.132713	0.322596
FBgn0015391	-0.27261	8.53921	4.6713	0.0306707	0.124807
FBgn0032596	0.132599	6.65907	1.39265	0.237958	0.463045
FBgn0027779	0.0928863	7.28386	0.685454	0.407715	0.631794
FBgn0062978	-0.0380974	4.65547	0.0296211	0.863353	0.935292
FBgn0051807	-0.15577	1.33763	0.234394	0.628285	0.804036
FBgn0032593	-0.917526	1.23537	8.86106	0.00291318	0.0219453
FBgn0053179	0.0684753	1.51229	0.0394931	0.842475	0.924454
FBgn0026150	0.105207	6.67665	0.83017	0.362223	0.590527
FBgn0032620	-0.431587	6.4261	11.8256	0.000584208	0.00620783
FBgn0040985	-0.70374	6.23224	13.6512	0.000220106	0.00280043
FBgn0032633	-0.10686	6.3766	0.275586	0.599609	0.785328
FBgn0032629	-0.365172	2.53918	0.975712	0.32326	0.551893
FBgn0020503	0.19587	7.8996	1.85999	0.172625	0.380212
FBgn0032635	0.0153766	6.26479	0.0106765	0.917703	0.959462
FBgn0032640	-0.447758	6.8985	12.8505	0.000337383	0.00398721
FBgn0032642	-0.25239	4.13726	2.29084	0.130139	0.319487
FBgn0032644	-0.35741	4.46639	4.80106	0.0284423	0.118124
FBgn0013810	-1.13556	3.30473	26.421	2.74538e-07	1.00651e-05
FBgn0032652	-0.46922	3.42618	2.72532	0.0987681	0.268216
FBgn0032646	-0.104437	6.721	0.802317	0.370402	0.597777
FBgn0003187	0.164556	7.51229	1.08856	0.296791	0.525406
FBgn0032643	-0.305758	7.05884	5.74148	0.0165688	0.0809332
FBgn0024689	0.0495569	6.34594	0.146469	0.701932	0.850609
FBgn0000183	-0.111329	7.97353	0.241777	0.622925	0.800091
FBgn0011274	-0.168425	5.35488	1.11417	0.291177	0.520518
FBgn0032634	-0.118533	4.42138	0.373587	0.541056	0.744533
FBgn0032656	0.659552	4.77267	9.18285	0.00244293	0.0190016
FBgn0000120	-0.436627	7.19802	5.84292	0.0156399	0.0777048
FBgn0002939	-0.474331	3.77638	0.437663	0.508252	0.717357
FBgn0032665	0.212515	2.51061	0.262313	0.608535	0.791976
FBgn0041184	-0.333739	4.24831	1.72099	0.189566	0.404108
FBgn0023096	0.0879658	2.24673	0.0765166	0.782075	0.892903
FBgn0032669	0.229721	3.33805	0.370102	0.542949	0.746144
FBgn0000636	-0.0763974	5.30907	0.283329	0.594528	0.781686
FBgn0011559	-0.148934	1.89294	0.151201	0.69739	0.848437
FBgn0032671	-0.077539	4.91219	0.176466	0.674428	0.835235
FBgn0032682	0.133059	2.17225	0.149442	0.699069	0.849045
FBgn0032684	0.251544	4.89885	1.56418	0.211055	0.432985
FBgn0032685	1.2111	3.20362	12.7294	0.000359955	0.00422371
FBgn0032688	0.187696	6.8518	2.54955	0.110325	0.287512
FBgn0032690	-0.605285	6.39119	19.9446	7.97174e-06	0.000187141
FBgn0032694	0.19962	5.89188	1.69975	0.19232	0.407419
FBgn0032691	0.130004	4.9062	0.884129	0.347073	0.576214
FBgn0032689	0.341183	6.99891	7.87492	0.00501252	0.0338306
FBgn0032683	-0.00171817	3.87811	6.21596e-05	0.993709	0.99617
FBgn0032681	-1.92129	3.07763	27.7675	1.36808e-07	5.39671e-06
FBgn0032698	0.130003	5.84314	0.842907	0.358567	0.587234
FBgn0032700	0.095585	5.50228	0.561818	0.453529	0.668949
FBgn0032701	-0.434343	4.37192	2.36157	0.124357	0.309669
FBgn0032703	-0.602843	5.21681	19.4667	1.02367e-05	0.000225598
FBgn0032705	-0.202942	7.16693	2.78545	0.0951238	0.261462
FBgn0032713	-0.381453	3.9617	2.74088	0.097811	0.266222
FBgn0027070	0.875493	5.83097	10.6399	0.00110671	0.0103697
FBgn0015808	-0.264226	6.21575	3.06285	0.0801011	0.235773
FBgn0032719	0.599406	1.55692	3.00887	0.0828102	0.240389
FBgn0053120	-0.161246	4.2669	0.45983	0.497704	0.70753
FBgn0032717	-0.160775	7.69567	0.89231	0.344852	0.573804
FBgn0032715	-0.820716	5.53623	17.5808	2.7536e-05	0.000507215
FBgn0032707	-0.233128	1.21131	0.373827	0.540926	0.744473
FBgn0032706	0.390535	3.87722	0.531679	0.465902	0.680691
FBgn0025608	-0.267415	7.17109	5.04679	0.0246716	0.107158
FBgn0032704	0.148547	6.73542	1.15392	0.282731	0.512486
FBgn0032702	0.0137601	6.29505	0.0136783	0.906896	0.955243
FBgn0005617	-0.114816	8.46074	0.250592	0.616658	0.796191
FBgn0015553	0.0360157	7.51569	0.105145	0.74574	0.872842
FBgn0032724	0.260732	5.66451	3.46408	0.0627152	0.201962
FBgn0032728	0.489743	5.11254	11.7208	0.00061806	0.00647987
FBgn0032730	-0.219469	3.28431	0.483402	0.486885	0.697878
FBgn0032732	-0.183427	4.89458	1.4529	0.228063	0.4526
FBgn0051793	-0.135838	5.67254	0.693442	0.404996	0.629274
FBgn0002022	-0.301944	6.42932	6.94614	0.00840003	0.0497722
FBgn0032746	-0.207817	5.42441	2.51101	0.113053	0.291978
FBgn0032748	0.118843	7.54084	0.11736	0.731915	0.865929
FBgn0032750	0.0135241	4.99336	0.00759908	0.930534	0.964473
FBgn0002036	0.267762	4.6025	3.5258	0.0604207	0.196943
FBgn0010300	-0.151519	9.43785	0.97474	0.323501	0.552099
FBgn0002031	0.253069	7.5228	4.47584	0.0343773	0.135362
FBgn0000422	-0.252642	3.75385	1.20349	0.272626	0.500906
FBgn0002023	-0.372364	1.16677	1.05544	0.304257	0.533419
FBgn0032752	-0.0666237	6.44318	0.180973	0.670538	0.832296
FBgn0002021	0.298402	5.01955	3.49313	0.0616239	0.199538
FBgn0032744	-0.65169	3.30155	6.92261	0.00851128	0.0503623
FBgn0051800	-0.555532	4.32367	11.7412	0.000611302	0.00642462
FBgn0001202	0.167449	6.20335	1.24184	0.265117	0.492865
FBgn0046302	0.192159	5.86988	0.861464	0.353329	0.582299
FBgn0032733	-0.398073	1.5158	0.816001	0.366352	0.594127
FBgn0032731	0.0875155	6.05592	0.545809	0.460035	0.675203
FBgn0032729	-0.110124	4.38208	0.340813	0.55936	0.758367
FBgn0015772	0.261716	7.60818	1.32286	0.250079	0.477101
FBgn0032727	-1.25085	5.09445	53.851	2.1628e-13	2.78872e-11
FBgn0032726	-1.07902	4.77874	43.622	3.98326e-11	3.51137e-09
FBgn0032725	0.0826987	5.67604	0.244962	0.620645	0.79886
FBgn0032723	0.0105634	7.43085	0.00481542	0.944677	0.97114
FBgn0010309	0.32247	6.58926	5.70481	0.0169185	0.0819736
FBgn0015380	-0.171587	2.34734	0.141404	0.706889	0.853321
FBgn0016675	-0.684114	3.5317	2.71339	0.0995094	0.269321
FBgn0032779	-0.0701877	4.44043	0.0788275	0.778893	0.891357
FBgn0032781	-0.140584	6.40732	1.06921	0.301123	0.529925
FBgn0032782	-0.336889	5.72087	2.89867	0.0886525	0.250366
FBgn0032783	0.390676	7.94829	6.19795	0.0127898	0.0670457
FBgn0032775	-0.571684	5.73796	5.49602	0.0190598	0.0893423
FBgn0032774	0.09277	5.71462	0.24992	0.617132	0.796683
FBgn0032773	-1.01854	5.351	36.1133	1.86168e-09	1.25649e-07
FBgn0024245	0.342729	5.05819	2.68652	0.101201	0.272433
FBgn0010097	0.127155	6.59392	1.09041	0.296381	0.525002
FBgn0003346	-0.447106	7.50073	9.66956	0.00187346	0.0155581
FBgn0032785	-1.54753	1.96999	37.3737	9.75309e-10	7.02142e-08
FBgn0000964	-1.55494	4.01324	12.5683	0.000392347	0.00450131
FBgn0032788	-2.04156	5.39287	22.302	2.32963e-06	6.58662e-05
FBgn0032791	0.399773	2.92106	2.01262	0.155996	0.35671
FBgn0002044	0.311832	8.27366	4.20737	0.0402487	0.151178
FBgn0040268	0.0927964	6.61286	0.422549	0.515668	0.723426
FBgn0032798	-0.00830594	3.08891	0.000771246	0.977845	0.988833
FBgn0032800	-0.27213	2.13787	0.699769	0.402861	0.627763
FBgn0053116	0.744994	5.83835	7.55267	0.00599212	0.0384877
FBgn0041180	0.225778	7.34625	1.54206	0.214312	0.436529
FBgn0032810	-0.250486	1.71612	0.432445	0.510791	0.718952
FBgn0027949	0.131645	6.88292	1.45017	0.2285	0.45286
FBgn0032814	0.526224	5.32913	5.58273	0.0181385	0.0862401
FBgn0000464	0.223122	2.63326	0.587175	0.443513	0.661176
FBgn0032811	-0.0816254	4.08291	0.125227	0.723433	0.861692
FBgn0032805	-0.765875	2.28107	2.91846	0.0875716	0.248613
FBgn0032801	0.247862	3.35843	1.14777	0.284016	0.513326
FBgn0032799	-0.411547	5.27985	9.19048	0.00243278	0.0189511
FBgn0032797	0.00854212	4.93942	0.00127057	0.971565	0.984673
FBgn0032796	0.141038	7.27908	0.799219	0.371327	0.598731
FBgn0032793	-0.0791218	2.87663	0.0540768	0.816115	0.912204
FBgn0032790	0.192915	3.65851	0.849537	0.356683	0.585704
FBgn0032787	-0.254752	3.58012	1.27743	0.258378	0.486694
FBgn0024230	0.394781	5.35699	1.86486	0.172064	0.379715
FBgn0032816	-0.196452	4.25076	1.6514	0.198769	0.415878
FBgn0032819	-0.725825	5.21621	17.5929	2.73606e-05	0.000505061
FBgn0032822	-0.0417611	4.08982	0.0243402	0.876022	0.94044
FBgn0003931	-1.22116	6.55537	19.3901	1.06557e-05	0.000232462
FBgn0043021	-2.65604	3.32181	37.2206	1.05496e-09	7.53205e-08
FBgn0032833	0.0198849	8.04995	0.0293695	0.863929	0.935625
FBgn0032835	0.0707282	2.45949	0.0398606	0.841753	0.924356
FBgn0032836	0.185432	5.18543	0.780662	0.376939	0.604506
FBgn0014000	0.0375541	4.25196	0.0310385	0.860154	0.933695
FBgn0042129	-0.306283	2.62901	1.23804	0.265849	0.493567
FBgn0043022	-4.0102	4.53597	58.8189	1.72874e-14	2.63718e-12
FBgn0004811	-0.0163202	6.8418	0.018581	0.891575	0.94786
FBgn0032821	0.395558	7.63975	5.74129	0.0165706	0.0809332
FBgn0032820	-0.617515	5.87755	19.8066	8.56842e-06	0.000199759
FBgn0032818	-0.16704	4.74615	0.899892	0.342811	0.572526
FBgn0032817	0.200716	7.76639	0.839753	0.359467	0.587929
FBgn0032840	0.160667	2.33063	0.270177	0.603213	0.788018
FBgn0019686	0.206761	8.99646	2.69122	0.100902	0.271895
FBgn0045064	0.0886554	4.57835	0.362946	0.546874	0.748843
FBgn0004374	0.342548	6.30222	2.07352	0.149875	0.347403
FBgn0032846	-0.346235	3.63116	2.66011	0.102894	0.275115
FBgn0032848	-0.0933178	5.24345	0.449543	0.502552	0.711249
FBgn0032850	-0.0897122	2.65388	0.0778273	0.780264	0.892034
FBgn0032849	0.278527	5.02567	3.49045	0.0617238	0.199753
FBgn0032847	-0.0214834	4.77875	0.0143714	0.904578	0.954053
FBgn0032845	-0.11052	3.64121	0.235211	0.627686	0.803703
FBgn0003978	0.323445	5.03523	3.48307	0.0619998	0.200357
FBgn0014127	0.23645	7.06379	2.76209	0.0965218	0.264128
FBgn0032839	0.935275	4.12172	4.2831	0.038493	0.146163
FBgn0003475	0.0512285	7.18759	0.0265371	0.870595	0.939151
FBgn0015803	0.0253286	6.79912	0.050778	0.821715	0.913983
FBgn0032857	-0.484824	3.13182	3.58335	0.0583613	0.192289
FBgn0011638	0.00270136	7.88284	0.000455797	0.982967	0.991691
FBgn0032870	-0.401694	6.24317	10.9282	0.000947135	0.00911169
FBgn0032871	-0.470994	2.91557	5.08108	0.0241884	0.105804
FBgn0032873	-0.0157621	6.12131	0.0124858	0.91103	0.956529
FBgn0032877	0.269275	4.35924	2.63726	0.104384	0.277297
FBgn0032880	0.126703	7.39043	1.43348	0.231198	0.455696
FBgn0014859	0.464306	3.22145	2.45427	0.117206	0.298333
FBgn0032876	-0.100575	8.42371	0.502477	0.478414	0.690101
FBgn0051678	0.321623	6.79496	7.30044	0.00689376	0.0426308
FBgn0016054	0.923548	5.92624	3.17008	0.0749988	0.226069
FBgn0032882	-0.294986	5.6597	1.74034	0.187096	0.399764
FBgn0011202	0.0556405	7.41979	0.293988	0.587676	0.776527
FBgn0000251	-0.0321604	8.07564	0.043499	0.834788	0.920217
FBgn0032884	-0.191754	6.54796	3.13413	0.0766691	0.229185
FBgn0032886	-0.267031	6.24464	4.43063	0.0352995	0.137863
FBgn0032889	-1.0118	5.92399	72.1142	2.03096e-17	4.74202e-15
FBgn0051673	0.0238569	5.42624	0.0253948	0.873387	0.939452
FBgn0051674	-2.15458	1.61916	37.6583	8.42889e-10	6.22369e-08
FBgn0051676	-0.0369466	3.23022	0.0164817	0.897847	0.950421
FBgn0032895	-0.264493	1.09238	0.56886	0.450712	0.665932
FBgn0032897	0.629207	5.48243	17.5094	2.8589e-05	0.000523263
FBgn0032899	0.378346	3.73879	2.18033	0.139785	0.332214
FBgn0051675	-0.698928	1.70789	4.17265	0.0410814	0.153041
FBgn0032900	0.91285	2.94276	10.1686	0.00142856	0.0126319
FBgn0032908	-0.118239	1.82155	0.104929	0.745993	0.872842
FBgn0032906	0.258075	6.49311	4.41453	0.0356341	0.138856
FBgn0032901	-0.63535	3.01417	2.80388	0.0940366	0.259308
FBgn0032883	0.172095	6.0431	1.513	0.218682	0.441092
FBgn0032881	0.0658183	4.40175	0.0839795	0.771975	0.88841
FBgn0010395	0.209783	4.06499	0.507067	0.476411	0.689169
FBgn0032911	0.195113	2.79418	0.323673	0.569409	0.766099
FBgn0032913	-0.43558	5.03884	1.47337	0.224815	0.44854
FBgn0040297	-0.467976	3.63945	2.24565	0.13399	0.325061
FBgn0032919	-0.7865	6.89605	31.5451	1.9486e-08	9.73063e-07
FBgn0032921	-0.414214	3.56533	4.31572	0.0377617	0.144452
FBgn0032923	0.481343	5.55163	10.8272	0.00100019	0.00950566
FBgn0032925	-0.296843	6.92533	7.52294	0.00609181	0.0389831
FBgn0010100	0.297706	9.77188	5.6657	0.0172998	0.0832143
FBgn0032929	0.269954	7.45234	4.23943	0.0394953	0.149165
FBgn0026255	-0.00879581	3.23773	0.00101176	0.974625	0.987079
FBgn0026577	-0.2059	8.57975	0.441924	0.506195	0.715257
FBgn0021856	0.274947	4.43099	3.0815	0.0791873	0.233983
FBgn0032938	0.217926	7.5137	4.15285	0.0415644	0.154075
FBgn0032935	0.284872	4.99921	3.33044	0.0680086	0.213026
FBgn0032934	-0.0174146	6.30414	0.0161684	0.898818	0.95066
FBgn0003930	-0.337477	9.07457	4.28991	0.0383391	0.145908
FBgn0000239	-0.111076	8.36618	0.979616	0.322294	0.550691
FBgn0032924	0.216027	7.23623	2.90658	0.0882187	0.249467
FBgn0032922	-0.000518642	2.37122	3.72838e-06	0.998459	0.998691
FBgn0024371	0.0297859	7.42737	0.0631955	0.801515	0.904308
FBgn0023388	-0.164746	7.21289	2.47974	0.115322	0.295452
FBgn0032910	0.143722	5.66927	0.502602	0.478359	0.690101
FBgn0032943	0.112248	5.02599	0.22441	0.6357	0.809167
FBgn0032945	1.79332	4.92878	24.1201	9.05098e-07	2.84332e-05
FBgn0032946	-0.00650552	6.13598	0.000385392	0.984337	0.99188
FBgn0032940	-0.125197	7.91527	1.27701	0.258456	0.486694
FBgn0003885	-0.293432	6.22142	2.73992	0.0978696	0.266298
FBgn0015570	-0.364327	4.45391	1.25993	0.261664	0.489183
FBgn0051146	-1.04588	3.78038	7.6494	0.00567913	0.0371119
FBgn0015568	-0.552749	5.79788	7.31819	0.00682601	0.0423688
FBgn0015572	0.169448	1.00433	0.185122	0.667008	0.829702
FBgn0015575	-0.236619	5.9124	1.21065	0.271203	0.499238
FBgn0015576	-0.455236	4.64098	1.46154	0.226685	0.450813
FBgn0015577	0.139056	5.35413	0.297222	0.585629	0.775483
FBgn0015569	0.19663	4.36824	0.658338	0.417147	0.640185
FBgn0037504	-0.399748	5.34102	8.58436	0.00339062	0.0248866
FBgn0043853	-0.230232	6.16701	0.72218	0.39543	0.620887
FBgn0037472	0.435325	5.51136	7.80022	0.00522399	0.0349034
FBgn0051248	-0.776334	1.63279	6.85458	0.00884144	0.0518816
FBgn0037478	-0.465251	4.40023	8.8404	0.00294634	0.022172
FBgn0011020	0.24525	6.39973	2.12731	0.144695	0.339338
FBgn0002306	-0.14878	3.31124	0.518632	0.471426	0.685023
FBgn0037490	0.0756618	3.60086	0.110562	0.739505	0.870261
FBgn0037492	-0.0252662	3.62202	0.0146179	0.903767	0.95343
FBgn0028400	0.355902	3.92397	1.55822	0.211925	0.43405
FBgn0001112	0.206449	2.02295	0.56096	0.453874	0.66923
FBgn0037491	-0.15064	5.32927	1.13854	0.28596	0.515636
FBgn0037489	-0.232968	6.64918	4.53518	0.033205	0.132159
FBgn0037485	-0.00478502	2.49214	0.000211217	0.988404	0.993464
FBgn0037482	-0.387443	7.19118	7.94034	0.00483448	0.0328859
FBgn0037481	-0.00011712	4.86469	6.67872e-07	0.999348	0.999348
FBgn0037473	0.0145232	5.10765	0.0101222	0.919861	0.959744
FBgn0014863	-0.133263	7.2409	0.522571	0.469747	0.68411
FBgn0000003	2.53485	8.57581	20.4869	6.00409e-06	0.000147703
FBgn0024289	-1.44941	5.8044	21.651	3.27037e-06	8.91254e-05
FBgn0026563	0.014544	1.98677	0.00223387	0.962303	0.980231
FBgn0037466	-0.191569	6.02079	1.7468	0.18628	0.398729
FBgn0037468	0.47362	8.10904	10.0907	0.00149019	0.0130433
FBgn0037469	0.250998	4.35447	1.99122	0.158214	0.360066
FBgn0003884	0.417379	9.12457	3.08493	0.0790208	0.233983
FBgn0037470	0.0384635	6.60487	0.120075	0.728953	0.864556
FBgn0010774	-0.369306	8.27684	11.3406	0.000758295	0.007644
FBgn0037467	-0.232202	4.95237	2.16768	0.140938	0.334256
FBgn0037465	0.277472	5.50031	4.05235	0.0441098	0.160246
FBgn0003339	0.223041	2.11612	0.421071	0.516403	0.723957
FBgn0000166	0.301929	7.41731	4.39277	0.0360917	0.139819
FBgn0037448	0.176633	1.64381	0.316114	0.573952	0.768325
FBgn0010355	-0.157255	7.96524	1.28225	0.257482	0.48578
FBgn0024912	-0.158358	2.64552	0.410414	0.52176	0.728423
FBgn0026566	0.14738	6.63243	1.3391	0.247193	0.474154
FBgn0026565	0.401693	2.53849	1.132	0.28735	0.516947
FBgn0053202	-0.25651	2.12868	0.813495	0.367089	0.594412
FBgn0037433	0.033891	3.62832	0.0166505	0.897329	0.950352
FBgn0037435	0.00593035	5.50966	0.000722959	0.978549	0.989198
FBgn0037439	-0.354201	5.90207	6.81326	0.00904835	0.0528167
FBgn0010282	-0.633063	7.66456	23.581	1.19762e-06	3.65592e-05
FBgn0037442	0.364614	7.13635	9.67275	0.00187021	0.0155503
FBgn0037446	-0.180221	6.23175	1.82156	0.177128	0.386514
FBgn0037447	-0.384066	4.73163	1.56334	0.211177	0.433134
FBgn0037445	0.266308	7.52485	3.83669	0.0501424	0.174318
FBgn0037443	-0.129381	7.53132	1.21273	0.270793	0.499098
FBgn0037440	0.187956	5.1882	1.66456	0.196988	0.41395
FBgn0037515	-0.361505	2.86087	2.52322	0.112181	0.290683
FBgn0037517	0.435487	2.53114	1.5355	0.215289	0.437413
FBgn0037518	-0.250232	2.66162	1.26334	0.26102	0.488613
FBgn0051472	0.421689	5.82299	10.0561	0.0015184	0.0132234
FBgn0037526	-0.00683509	4.84763	0.00276098	0.958094	0.977326
FBgn0024909	0.00292868	6.02273	0.000406421	0.983916	0.991761
FBgn0014931	-0.00200481	4.8193	0.000218046	0.988219	0.993407
FBgn0002542	0.0421821	7.75238	0.0979676	0.754282	0.877347
FBgn0000504	0.0746081	4.81214	0.165731	0.683934	0.84047
FBgn0037531	-0.0113267	5.94752	0.00296852	0.956549	0.976985
FBgn0014930	-0.175968	4.75834	1.33436	0.24803	0.474743
FBgn0004901	0.130577	6.46795	1.21233	0.270872	0.499098
FBgn0037530	0.257852	7.62679	5.00477	0.0252776	0.108589
FBgn0037529	-0.264185	5.63536	4.79441	0.0285523	0.118417
FBgn0037521	-1.27624	3.82076	20.2864	6.66723e-06	0.000161793
FBgn0037520	-0.676108	1.67064	3.22705	0.0724309	0.221263
FBgn0042105	0.334015	2.65311	0.669751	0.413138	0.636791
FBgn0042102	-0.292012	2.89285	1.11764	0.290427	0.52
FBgn0042104	0.0495275	1.85177	0.0255868	0.872914	0.939442
FBgn0037513	-0.139805	4.33289	0.497837	0.480452	0.692114
FBgn0010401	-0.392705	2.91928	1.71389	0.190482	0.405014
FBgn0037535	0.285892	3.06298	1.27691	0.258474	0.486694
FBgn0037536	0.149193	6.48582	1.59233	0.206993	0.427802
FBgn0037538	0.0793983	5.16271	0.246374	0.61964	0.79837
FBgn0037540	0.0594042	5.5377	0.149556	0.69896	0.849045
FBgn0010812	0.0727455	6.19829	0.32294	0.569846	0.766568
FBgn0037547	-0.263387	5.72822	3.17321	0.0748553	0.225794
FBgn0037548	-0.696835	3.9089	2.49505	0.114205	0.294161
FBgn0037551	-0.257668	5.94954	3.75639	0.052606	0.179134
FBgn0037552	1.19631	4.60716	32.7511	1.04747e-08	5.69126e-07
FBgn0037553	-0.160753	2.77028	0.28229	0.595204	0.782405
FBgn0037554	0.443802	6.01864	11.2014	0.000817367	0.00809774
FBgn0037556	0.208333	6.96775	1.48366	0.223202	0.446184
FBgn0037544	-0.265102	4.09848	1.95405	0.162151	0.364607
FBgn0037541	0.205916	7.74355	3.37654	0.0661307	0.209439
FBgn0001255	-0.0914414	1.12161	0.0673685	0.795207	0.900485
FBgn0037539	-0.00348618	5.52232	0.000164887	0.989755	0.993896
FBgn0037537	-0.469942	5.74711	12.8509	0.00033731	0.00398721
FBgn0037534	-0.078797	5.18645	0.0790723	0.778559	0.891093
FBgn0037533	0.0554329	8.57559	0.220593	0.638588	0.81089
FBgn0014861	0.160615	7.94898	1.33436	0.248031	0.474743
FBgn0037562	-1.45766	1.77114	17.1555	3.44405e-05	0.000612204
FBgn0051463	0.391547	2.57035	1.09586	0.295177	0.523836
FBgn0037566	0.133483	5.61435	0.751771	0.385916	0.61218
FBgn0037573	0.00139629	6.90801	0.000139008	0.990593	0.994507
FBgn0062412	-0.949739	1.82005	4.16259	0.0413262	0.15349
FBgn0037577	0.358975	3.91064	1.71401	0.190466	0.405014
FBgn0004908	-0.00773155	3.04368	0.00134411	0.970754	0.984082
FBgn0037580	0.204894	8.52228	2.01797	0.155447	0.356049
FBgn0037581	-0.837342	2.75565	10.4097	0.00125355	0.0113993
FBgn0020249	0.182609	6.36057	2.59745	0.107036	0.282173
FBgn0037583	-0.335964	6.39106	5.43796	0.0197037	0.0916147
FBgn0037578	-0.0764927	5.50264	0.367362	0.544446	0.747294
FBgn0040529	0.0122182	6.8612	0.00896923	0.924548	0.961615
FBgn0003129	-0.391689	1.06417	1.35018	0.245247	0.472394
FBgn0037574	0.679239	5.21187	12.9145	0.000326042	0.00387972
FBgn0037569	-0.604664	3.89104	10.2579	0.001361	0.0121259
FBgn0037565	0.260834	4.27595	1.32202	0.250231	0.477101
FBgn0037563	0.0368278	2.55135	0.0159763	0.899417	0.951143
FBgn0037561	-0.330595	5.0094	5.75072	0.0164819	0.0806724
FBgn0010173	-0.0847292	8.20638	0.613809	0.433357	0.652838
FBgn0037592	0.311207	5.97378	6.85363	0.00884611	0.0518816
FBgn0037602	-0.687256	1.46076	5.03576	0.0248291	0.107357
FBgn0037603	0.157532	3.03747	0.201714	0.653341	0.821335
FBgn0037606	0.180558	5.80689	2.26312	0.132487	0.322229
FBgn0037607	-0.322343	8.94768	6.25293	0.0123988	0.0655931
FBgn0000447	-0.157226	5.63455	1.21109	0.271116	0.499238
FBgn0024326	-0.14055	7.35706	1.64441	0.199722	0.416863
FBgn0037601	-0.0198724	0.930077	0.00288416	0.957171	0.976985
FBgn0051450	-0.353217	5.59198	4.41616	0.0356	0.138785
FBgn0051453	0.32924	5.97137	5.34581	0.0207721	0.0952084
FBgn0037608	-0.397783	5.24381	7.41737	0.00645972	0.040734
FBgn0037610	0.545223	4.25368	8.00994	0.00465212	0.0319795
FBgn0037611	0.368234	3.39609	2.03993	0.153216	0.352218
FBgn0037614	-0.355297	7.54388	8.2201	0.00414289	0.0293124
FBgn0037617	0.147875	4.03271	0.24218	0.622636	0.800063
FBgn0037619	0.278036	4.42423	2.05463	0.151744	0.350044
FBgn0037622	0.196885	5.93985	2.20432	0.137624	0.329528
FBgn0037624	0.80312	2.2481	8.36116	0.00383325	0.0275503
FBgn0037632	-0.121578	8.18698	0.949692	0.329798	0.55909
FBgn0037634	-0.244314	5.05806	3.13273	0.0767353	0.229303
FBgn0040532	0.142826	4.13646	0.303017	0.581997	0.77395
FBgn0037638	0.337	5.94768	6.40895	0.0113546	0.0615643
FBgn0037637	0.0878362	6.42373	0.146817	0.701595	0.850503
FBgn0037633	0.349312	4.3976	4.30662	0.0379643	0.144993
FBgn0037623	-0.0166231	4.88444	0.014665	0.903612	0.953384
FBgn0037621	-0.210356	6.02164	2.54249	0.11082	0.288103
FBgn0037620	-0.0174576	4.31798	0.0114242	0.914881	0.958234
FBgn0037613	-0.156729	4.21146	0.778927	0.37747	0.604889
FBgn0001180	0.515373	7.66239	3.25304	0.0712912	0.219176
FBgn0037609	0.295475	3.98855	1.41428	0.234347	0.459284
FBgn0037643	-0.0229391	8.3988	0.0198083	0.888074	0.945884
FBgn0037646	0.168111	4.42395	0.975483	0.323316	0.551893
FBgn0027503	0.514525	6.80672	10.8447	0.000990814	0.00943731
FBgn0037648	0.287716	5.23899	4.88272	0.0271268	0.114038
FBgn0037652	-0.195706	6.4533	2.61841	0.10563	0.279608
FBgn0037653	-0.173654	6.25774	1.95466	0.162086	0.364607
FBgn0037656	0.0531172	4.67601	0.121922	0.726959	0.863636
FBgn0037657	-0.32295	6.28679	5.06705	0.0243849	0.106394
FBgn0028708	0.240447	5.69297	3.52721	0.0603693	0.196878
FBgn0037659	-0.215398	6.67326	2.44406	0.11797	0.298979
FBgn0037661	-0.0748218	3.31233	0.124933	0.723745	0.861692
FBgn0037664	0.144127	5.66573	0.613921	0.433315	0.652838
FBgn0037667	0.0599014	4.09931	0.0862119	0.769049	0.886433
FBgn0037670	0.451351	4.73142	8.09165	0.00444695	0.030882
FBgn0037671	0.265434	6.48437	0.972407	0.324081	0.552582
FBgn0010803	-0.0572395	6.46335	0.1811	0.67043	0.832281
FBgn0037669	0.350922	4.98721	5.4705	0.01934	0.0903128
FBgn0000412	-0.38511	8.65308	11.9145	0.000556989	0.00596261
FBgn0003165	-0.0242198	8.54393	0.0184367	0.891994	0.948073
FBgn0037660	-0.258296	5.58098	2.82349	0.0928941	0.257781
FBgn0010222	-0.535759	3.72137	5.23608	0.0221231	0.0992839
FBgn0002932	0.619633	5.19638	5.60182	0.0179418	0.0856774
FBgn0040534	-0.427948	5.12807	5.90684	0.0150822	0.0756652
FBgn0037655	-0.134118	8.25089	1.31441	0.251598	0.479074
FBgn0026380	-0.105741	7.22133	0.742447	0.388878	0.614508
FBgn0051100	-0.0554538	2.2617	0.0308109	0.860663	0.933961
FBgn0037647	0.194983	5.00443	1.88654	0.169593	0.376043
FBgn0037644	-0.25899	6.12196	3.30561	0.0690437	0.215332
FBgn0037680	0.21337	5.72202	2.45475	0.11717	0.298333
FBgn0037683	0.440787	2.28582	1.50555	0.219819	0.442044
FBgn0037684	-0.0157228	4.16838	0.00232886	0.96151	0.979654
FBgn0037687	-0.196909	4.23425	1.0905	0.296361	0.525002
FBgn0011740	0.399975	6.80485	10.2865	0.0013401	0.0119846
FBgn0037697	-0.65719	3.3752	6.00234	0.0142869	0.0729028
FBgn0037696	0.312753	3.80945	1.9929	0.158038	0.359855
FBgn0037688	-0.0235583	5.66753	0.020057	0.887378	0.945477
FBgn0037686	0.372727	7.70284	2.11533	0.145831	0.340957
FBgn0000723	-0.139154	4.71605	0.526015	0.468287	0.682675
FBgn0037679	0.115998	5.06246	0.726858	0.393904	0.61943
FBgn0037678	0.228774	5.29238	0.577452	0.447313	0.663633
FBgn0037676	-0.267809	1.75429	0.64347	0.422457	0.644206
FBgn0037700	-0.275608	6.34378	5.8811	0.0153042	0.076601
FBgn0014022	-0.312104	5.29158	5.93217	0.014867	0.074977
FBgn0037703	0.0864491	4.31637	0.31196	0.57648	0.770096
FBgn0037702	-0.0876751	8.16028	0.459311	0.497946	0.707759
FBgn0037707	0.76092	4.90625	15.7256	7.32257e-05	0.00114518
FBgn0037709	0.175127	5.40332	2.07379	0.149849	0.347403
FBgn0027950	-0.0686443	5.59116	0.26418	0.607263	0.791155
FBgn0037717	0.0269326	5.63914	0.0422204	0.8372	0.921464
FBgn0037718	-0.0479695	6.97312	0.165776	0.683893	0.84047
FBgn0037720	0.111487	6.80305	1.0865	0.297247	0.525958
FBgn0037722	-0.166664	5.55824	1.54357	0.214087	0.436529
FBgn0037723	-0.907894	1.82678	10.4392	0.00123366	0.0112779
FBgn0012344	-0.2688	1.58837	0.43394	0.510062	0.718657
FBgn0037727	-0.0199596	2.2802	0.00398712	0.949652	0.973774
FBgn0037728	-0.556906	9.54851	19.7433	8.85695e-06	0.000203498
FBgn0028997	0.534982	5.03612	14.2821	0.000157358	0.00213744
FBgn0002431	0.113966	9.32009	0.326045	0.567997	0.765369
FBgn0037734	0.280588	6.51755	6.34994	0.0117385	0.0630427
FBgn0051352	0.231751	5.39562	0.341086	0.559203	0.758324
FBgn0069242	-0.112053	5.40663	0.388634	0.533018	0.737183
FBgn0037726	-0.267566	1.74501	0.789239	0.37433	0.602478
FBgn0037724	-0.122357	4.295	0.0806698	0.776392	0.890146
FBgn0003334	0.464009	7.24438	1.87357	0.171067	0.378451
FBgn0005585	-0.605362	9.59765	23.9266	1.00079e-06	3.1199e-05
FBgn0037721	-0.853305	0.920903	4.88864	0.027034	0.113814
FBgn0027338	-0.0242189	9.13054	0.0373695	0.846715	0.927097
FBgn0037715	0.371016	5.3324	4.24139	0.0394498	0.149084
FBgn0037714	-0.288804	3.0409	1.03583	0.308793	0.538052
FBgn0037713	0.39409	2.18272	1.57649	0.209266	0.430646
FBgn0037710	-0.00186212	6.17755	0.000232341	0.987839	0.993358
FBgn0024833	-0.256478	6.79971	5.33564	0.0208937	0.0954022
FBgn0037708	0.180735	3.07768	0.453559	0.50065	0.709383
FBgn0037705	-0.0785724	5.9555	0.176437	0.674453	0.835235
FBgn0000244	-0.24631	5.80342	1.12874	0.288044	0.517886
FBgn0014023	-0.250298	5.11106	2.90893	0.0880901	0.24943
FBgn0003205	-0.259528	7.64234	4.46527	0.0345905	0.135893
FBgn0014380	-0.14951	3.87676	0.281748	0.595558	0.782514
FBgn0037698	-0.217174	4.45744	1.38441	0.239352	0.46477
FBgn0037737	-0.0937209	6.30574	0.481747	0.487632	0.697914
FBgn0005777	-0.231793	7.89238	3.0883	0.078857	0.233623
FBgn0037743	-0.275593	4.23066	2.14384	0.143143	0.337452
FBgn0037754	-0.49618	2.87389	4.00757	0.0452964	0.162777
FBgn0037756	-0.178421	7.93762	2.86203	0.0906927	0.253801
FBgn0037757	0.233178	6.8392	2.61408	0.105919	0.28
FBgn0037759	0.715325	3.22576	3.85977	0.0494571	0.1727
FBgn0037762	0.0620198	5.52482	0.0835962	0.772482	0.888595
FBgn0037770	-0.117833	7.63813	0.75604	0.384571	0.610718
FBgn0037765	0.466258	3.85357	2.28797	0.13038	0.319769
FBgn0037763	-0.329439	5.40407	5.17206	0.022953	0.102107
FBgn0037760	-0.0366549	8.27875	0.0407631	0.839996	0.923247
FBgn0037758	0.468048	5.93023	3.844	0.0499243	0.17377
FBgn0037755	0.0292285	6.28811	0.0394012	0.842656	0.924454
FBgn0002868	-0.155778	6.34083	0.146933	0.701483	0.850503
FBgn0037750	0.413129	2.8891	1.43134	0.231545	0.456042
FBgn0037749	-0.318006	5.47446	6.95379	0.0083642	0.0495939
FBgn0024330	-0.303768	5.24014	3.43556	0.0638068	0.204462
FBgn0037741	-0.0552636	5.67597	0.145961	0.702425	0.850719
FBgn0037739	-0.11176	5.41929	0.787885	0.37474	0.602689
FBgn0037736	-0.0582302	2.59412	0.0543519	0.815657	0.911809
FBgn0027524	-0.111983	4.86359	0.624627	0.429333	0.65008
FBgn0037778	-0.250745	3.8241	2.23344	0.135053	0.326447
FBgn0037780	-0.260083	5.74519	3.28016	0.0701223	0.217383
FBgn0037788	-0.30688	5.44754	4.82548	0.028042	0.117031
FBgn0037796	0.330642	3.85524	1.72027	0.189659	0.404128
FBgn0040238	-0.0226873	7.04911	0.0137454	0.906669	0.955209
FBgn0037794	0.3854	5.46219	6.51791	0.0106793	0.0593878
FBgn0037792	-0.0140305	6.61021	0.0136705	0.906923	0.955243
FBgn0004889	0.0881161	7.87987	0.0792348	0.778337	0.891093
FBgn0028734	-0.330478	8.67969	3.6468	0.0561771	0.187815
FBgn0037782	0.0651044	3.24843	0.0394388	0.842582	0.924454
FBgn0037781	0.323252	4.03579	2.19656	0.138319	0.330551
FBgn0037779	-0.626379	5.22355	14.2111	0.000163408	0.00219546
FBgn0037777	-0.314115	3.54476	2.82099	0.0930389	0.257781
FBgn0053208	0.023565	7.86497	0.0341338	0.853422	0.929885
FBgn0037773	-0.0603853	4.3948	0.0615789	0.804018	0.90583
FBgn0037801	-0.168031	3.91438	0.238377	0.625381	0.801923
FBgn0040078	-0.224386	6.72479	3.34405	0.0674485	0.212002
FBgn0037809	-0.298587	4.11677	2.18336	0.13951	0.331767
FBgn0037810	0.0714504	9.38165	0.242586	0.622344	0.799875
FBgn0037811	-0.844338	5.21042	30.3075	3.68706e-08	1.7125e-06
FBgn0015396	0.127389	8.31341	1.26896	0.259962	0.48769
FBgn0020379	-0.171412	4.86866	0.495936	0.481291	0.692748
FBgn0037807	-0.888199	6.17026	47.986	4.29275e-12	4.63564e-10
FBgn0037802	0.132037	4.78737	0.654642	0.418458	0.640679
FBgn0025879	-0.192165	4.07828	0.516808	0.472206	0.685662
FBgn0037815	-0.366633	3.45913	3.49338	0.0616147	0.199538
FBgn0037817	0.62472	2.46328	2.51607	0.112691	0.291215
FBgn0037816	-0.863132	2.45363	9.13972	0.00250119	0.0193792
FBgn0024957	0.0243665	7.11839	0.0463828	0.829481	0.917058
FBgn0037814	0.63348	6.51975	25.7515	3.88317e-07	1.32074e-05
FBgn0037831	-0.360774	5.22679	3.90562	0.0481248	0.169971
FBgn0017577	0.126615	7.95061	1.19983	0.273355	0.501803
FBgn0037835	-0.0461253	3.47733	0.0178152	0.893819	0.948612
FBgn0037838	-0.138111	4.77143	0.542104	0.461562	0.676655
FBgn0037843	-0.770825	6.96047	12.38	0.000433958	0.00488783
FBgn0037844	0.203025	7.27503	1.5465	0.213653	0.436121
FBgn0037848	0.159935	5.62402	1.67913	0.195041	0.410765
FBgn0011768	0.156424	7.28654	1.6329	0.201302	0.419014
FBgn0037846	-0.248706	3.56083	1.40952	0.235136	0.460198
FBgn0037845	0.312275	2.33942	1.20762	0.271804	0.499918
FBgn0037842	-0.0422106	4.78393	0.0595267	0.807246	0.907321
FBgn0037834	-0.171436	7.91295	1.65437	0.198365	0.415435
FBgn0010421	-0.448631	6.50549	10.524	0.00117831	0.0109327
FBgn0051390	-0.138811	4.60674	0.58108	0.445889	0.662431
FBgn0051272	-0.0307615	2.41095	0.00320042	0.954886	0.976737
FBgn0051373	-0.783291	4.22053	9.30629	0.00228369	0.0180998
FBgn0051278	-0.16064	2.83718	0.269822	0.603451	0.788196
FBgn0037819	-0.834776	5.19517	34.4709	4.32676e-09	2.59576e-07
FBgn0037818	-0.363193	2.61421	1.42949	0.231847	0.456247
FBgn0037856	0.0636667	4.61404	0.0825189	0.773912	0.888988
FBgn0037855	0.338608	5.17868	3.54369	0.0597724	0.195448
FBgn0042094	-0.767914	4.02643	12.0798	0.000509714	0.0055852
FBgn0037853	-0.136713	1.25619	0.12537	0.723282	0.861692
FBgn0037852	0.111657	5.9005	0.62347	0.429761	0.650325
FBgn0040257	0.913039	2.42065	5.78931	0.0161239	0.0793956
FBgn0040259	0.464086	5.66738	8.56548	0.00342597	0.0250768
FBgn0027584	1.06844	3.98727	5.96766	0.0145706	0.0737841
FBgn0040252	0.295271	2.52704	0.774626	0.37879	0.605881
FBgn0037870	0.136441	1.41106	0.0992488	0.752733	0.876751
FBgn0037874	-0.123763	10.5014	1.2378	0.265895	0.493567
FBgn0037876	-0.231978	3.83527	1.48425	0.223111	0.44617
FBgn0020910	-0.0632137	10.259	0.253295	0.614764	0.795171
FBgn0037879	-1.133	1.92975	15.1011	0.000101902	0.00148454
FBgn0037880	0.0640706	4.12669	0.10175	0.74974	0.874562
FBgn0037883	-0.624424	2.69137	3.47703	0.0622263	0.200812
FBgn0037885	0.229222	3.51117	1.16507	0.280417	0.509897
FBgn0051441	-0.277428	4.09	2.15504	0.142103	0.335876
FBgn0051388	0.351744	3.22088	2.75546	0.0969229	0.264761
FBgn0037891	0.0126657	7.11142	0.0130297	0.909121	0.956
FBgn0037890	0.400399	6.711	13.1979	0.000280257	0.00342937
FBgn0037884	0.295246	6.05012	4.9415	0.0262193	0.111409
FBgn0037882	-0.40569	4.93794	5.78564	0.0161576	0.0794423
FBgn0037881	-0.235848	6.0522	3.87823	0.048916	0.171713
FBgn0037878	-0.0902948	6.40549	0.439591	0.50732	0.716368
FBgn0037877	-0.267587	5.25892	3.7659	0.0523077	0.178456
FBgn0037875	-0.167466	6.17907	1.12042	0.289828	0.519331
FBgn0037873	0.0951871	6.17537	0.195634	0.658269	0.823828
FBgn0040250	0.120401	1.63617	0.0832278	0.77297	0.888699
FBgn0026315	-0.568055	3.74735	4.55842	0.0327573	0.131135
FBgn0026314	-0.26474	4.03957	1.087	0.297137	0.525911
FBgn0040256	-0.0939033	5.83495	0.136426	0.71186	0.856948
FBgn0037892	0.0556104	4.31651	0.118953	0.730173	0.865031
FBgn0011774	0.538871	6.68445	15.3457	8.95246e-05	0.00134039
FBgn0037894	0.0745795	7.68117	0.435294	0.509402	0.718252
FBgn0037897	0.246712	7.01308	3.93568	0.0472721	0.167714
FBgn0037898	-0.822823	1.74455	6.0669	0.0137738	0.0708286
FBgn0037900	-0.13826	4.99812	0.998763	0.31761	0.545819
FBgn0046225	0.371325	3.7864	1.64301	0.199913	0.417161
FBgn0037906	-0.436145	3.4036	1.97504	0.159914	0.361796
FBgn0051374	-0.322166	4.61259	2.28603	0.130543	0.319831
FBgn0037901	-0.0469393	5.53636	0.1148	0.734744	0.867613
FBgn0037899	-0.342349	7.51327	9.17113	0.00245863	0.0191008
FBgn0037895	0.0678232	1.6362	0.0403486	0.840801	0.923897
FBgn0037911	0.441365	4.85355	8.74424	0.00310581	0.0231104
FBgn0037917	-0.0266133	6.52318	0.0566449	0.81188	0.909921
FBgn0037920	0.095594	5.32096	0.306688	0.57972	0.772632
FBgn0042205	0.0284209	4.03499	0.0204345	0.88633	0.944726
FBgn0037924	0.406119	7.67348	2.95703	0.0855049	0.245408
FBgn0037926	0.106651	6.16162	0.558089	0.455031	0.66995
FBgn0037930	-0.152461	5.68482	1.39251	0.237981	0.463045
FBgn0037933	0.467577	4.8431	9.35306	0.00222613	0.017807
FBgn0037942	-0.514278	4.33944	4.95709	0.025984	0.111017
FBgn0037943	-0.632621	6.38899	20.7666	5.188e-06	0.00013105
FBgn0037944	0.273188	5.91462	0.468602	0.493631	0.703361
FBgn0002906	0.183724	6.91983	0.459917	0.497663	0.70753
FBgn0037936	-1.48002	2.12613	12.0651	0.000513735	0.00560374
FBgn0037935	-0.485307	3.53156	2.04786	0.15242	0.350855
FBgn0037934	-0.098288	5.38131	0.131138	0.717255	0.858974
FBgn0011290	-0.0172691	4.7038	0.00692376	0.933685	0.965155
FBgn0037931	-0.0268357	5.4025	0.0345641	0.852512	0.9294
FBgn0037923	0.557739	1.96736	3.2232	0.0726017	0.221706
FBgn0037921	-0.426078	3.23311	2.8624	0.0906722	0.253801
FBgn0051363	0.0684227	8.22981	0.254126	0.614185	0.794898
FBgn0037918	-0.117805	7.18336	1.00613	0.315831	0.544588
FBgn0019624	-0.630982	8.49086	12.6482	0.000375932	0.00434762
FBgn0051368	0.165766	6.28875	1.21525	0.270294	0.498733
FBgn0051211	-0.189856	5.51675	2.20177	0.137852	0.329799
FBgn0013276	0.906782	3.57656	5.25259	0.0219141	0.0986535
FBgn0000147	-0.0998829	6.32482	0.312098	0.576396	0.770096
FBgn0037976	-0.575939	2.667	2.27869	0.131162	0.320813
FBgn0037975	0.251775	3.39645	0.255156	0.613468	0.794456
FBgn0037973	-0.139381	5.95763	0.192007	0.661252	0.82611
FBgn0013275	1.10549	1.77286	6.65631	0.00988052	0.0564201
FBgn0037963	0.116942	8.04224	0.787784	0.374771	0.602689
FBgn0037960	-0.307457	4.4197	2.13677	0.143804	0.338416
FBgn0037958	0.545601	5.81724	15.595	7.84617e-05	0.00121258
FBgn0037956	-0.388763	4.16157	1.88887	0.169329	0.37576
FBgn0037955	-0.265472	5.79001	2.76516	0.0963372	0.263873
FBgn0051116	0.122397	5.30558	0.344646	0.55716	0.756571
FBgn0025802	0.436429	6.60154	9.33514	0.00224801	0.0178991
FBgn0037949	0.148104	7.05197	1.58208	0.208461	0.42929
FBgn0017581	-0.216081	10.9902	3.18664	0.0742425	0.224518
FBgn0037979	-0.126006	7.01442	1.26375	0.260943	0.488576
FBgn0037981	-0.18552	3.67397	0.766725	0.381232	0.607346
FBgn0037989	0.109022	4.25082	0.329135	0.566169	0.764168
FBgn0037980	0.0460518	5.78044	0.071215	0.789576	0.896693
FBgn0037978	0.363455	4.47301	4.7908	0.0286122	0.11846
FBgn0003651	-0.0997011	4.32642	0.296031	0.586381	0.775765
FBgn0010039	-0.236549	5.19198	1.98582	0.158778	0.360778
FBgn0038038	-0.144268	6.42155	0.76537	0.381653	0.607649
FBgn0038039	0.488044	5.62497	13.7446	0.000209425	0.00269631
FBgn0082831	0.190504	7.56887	0.497354	0.480665	0.692114
FBgn0038043	-0.259636	7.07173	3.14047	0.0763718	0.22893
FBgn0038047	0.140436	4.15406	0.580704	0.446037	0.662536
FBgn0038049	0.0306022	6.28117	0.0563971	0.812284	0.910158
FBgn0029512	0.00907138	7.04231	0.00619205	0.93728	0.96755
FBgn0038046	-0.336467	5.75951	4.69592	0.0302342	0.123641
FBgn0004103	-0.352302	8.03469	3.15552	0.0756705	0.227624
FBgn0000455	0.112646	5.50795	0.796051	0.372277	0.60013
FBgn0038037	-0.385569	5.64202	0.833033	0.361397	0.589856
FBgn0038034	-0.0313672	3.83919	0.00984083	0.920979	0.960098
FBgn0038020	0.166698	3.85762	0.56443	0.452481	0.667631
FBgn0038016	-0.163057	7.15555	1.19608	0.274106	0.502335
FBgn0038013	0.201976	4.94989	1.7141	0.190455	0.405014
FBgn0037999	-0.0154182	4.89061	0.00593556	0.93859	0.968359
FBgn0037998	0.271584	6.0446	4.82161	0.028105	0.117125
FBgn0037996	-0.661905	1.47183	2.92113	0.0874266	0.248283
FBgn0038053	0.188685	5.96951	1.98384	0.158986	0.360778
FBgn0038055	-0.107638	5.45966	0.34818	0.555145	0.755696
FBgn0038057	-0.368411	3.99436	4.67933	0.0305276	0.1244
FBgn0038065	-0.148611	6.79236	1.46516	0.226111	0.44994
FBgn0260444	0.160134	5.51291	1.56486	0.210955	0.432883
FBgn0038072	0.248281	3.13525	0.750823	0.386216	0.612237
FBgn0038074	-0.448751	3.71737	1.24933	0.26368	0.491782
FBgn0011745	0.175919	6.20404	1.51434	0.218478	0.441037
FBgn0038079	-0.334787	1.54441	0.941553	0.331879	0.561581
FBgn0016693	-0.213141	7.20186	2.90832	0.0881236	0.249439
FBgn0038080	-0.729646	2.55288	8.07592	0.00448573	0.031067
FBgn0038082	0.289012	3.89861	1.68268	0.194569	0.409971
FBgn0038083	-0.83843	2.24681	3.84684	0.0498399	0.173616
FBgn0002719	-0.348299	9.08624	4.12771	0.0421863	0.155614
FBgn0002905	-0.403716	5.87384	5.71254	0.0168441	0.0817048
FBgn0005355	-0.0292774	5.73892	0.0523436	0.819034	0.913457
FBgn0001296	-1.00714	4.5172	36.8534	1.27355e-09	9.0182e-08
FBgn0026207	0.130602	6.25308	1.01055	0.314772	0.543636
FBgn0005671	0.26462	8.66413	0.899583	0.342894	0.572526
FBgn0038058	0.053603	5.27032	0.151768	0.696851	0.84814
FBgn0038056	-0.155877	4.54634	0.754293	0.38512	0.611254
FBgn0038088	0.258561	3.21743	0.556321	0.455746	0.670275
FBgn0038099	0.242037	6.08244	3.14545	0.0761388	0.228469
FBgn0038100	0.179177	6.66101	0.168182	0.681733	0.839437
FBgn0051342	0.364617	8.02838	2.71337	0.0995108	0.269321
FBgn0038106	-0.235916	4.47437	2.46225	0.116612	0.297874
FBgn0038108	0.145324	7.92482	0.684153	0.40816	0.632257
FBgn0002354	-0.124307	3.94709	0.43458	0.50975	0.718507
FBgn0003308	-0.284449	3.61017	1.84839	0.17397	0.382133
FBgn0004666	-0.610322	4.1197	11.8263	0.000584004	0.00620783
FBgn0038118	-0.210797	6.67507	1.03206	0.309675	0.53869
FBgn0038115	0.088889	4.82183	0.285215	0.593303	0.780501
FBgn0003450	-0.0669358	3.36736	0.0750678	0.784096	0.894485
FBgn0038110	0.0702235	5.65257	0.287254	0.591986	0.779836
FBgn0038105	-0.0933623	3.32375	0.119127	0.729983	0.865031
FBgn0038098	0.213185	5.24024	0.646019	0.421539	0.643357
FBgn0040493	-0.0200534	7.42967	0.0225013	0.880761	0.942512
FBgn0040551	-0.139284	2.89293	0.0950001	0.757914	0.879229
FBgn0003598	0.172302	8.52146	0.445439	0.504509	0.713565
FBgn0038130	-0.0257412	2.15114	0.00686141	0.933984	0.965269
FBgn0038135	0.162085	5.69658	0.455258	0.499848	0.708713
FBgn0038136	-0.149542	5.43763	0.695502	0.404299	0.628666
FBgn0052473	-0.140203	8.03617	0.527826	0.467522	0.681905
FBgn0027610	-0.0907491	5.05912	0.450516	0.50209	0.710841
FBgn0038145	-0.157838	9.9713	1.25262	0.263052	0.491034
FBgn0041711	0.0985926	2.07747	0.0764952	0.782104	0.892903
FBgn0038149	0.415235	7.98527	9.84059	0.00170702	0.0144437
FBgn0038147	0.207001	5.57061	0.458095	0.498516	0.708102
FBgn0038146	-0.248466	6.07409	4.67599	0.030587	0.124525
FBgn0044511	-0.332532	3.27734	1.85613	0.173072	0.38074
FBgn0038143	-0.219352	4.57843	1.01137	0.314575	0.543631
FBgn0038129	0.0571771	5.07257	0.127957	0.72056	0.860508
FBgn0038128	-0.588702	4.91947	19.1988	1.17786e-05	0.000248791
FBgn0000024	-0.0890605	4.94473	0.130502	0.717912	0.859275
FBgn0000046	-0.146562	4.94699	0.148581	0.699895	0.849263
FBgn0004049	0.237253	7.16616	1.25606	0.262399	0.490027
FBgn0015778	-0.231941	9.59276	1.48354	0.223221	0.446184
FBgn0038167	-0.192252	6.71616	2.26343	0.13246	0.322229
FBgn0024555	-0.00722956	8.51072	0.00336583	0.953736	0.976339
FBgn0002937	0.0145241	1.66567	0.00197412	0.964561	0.98172
FBgn0038179	-0.799384	2.29869	6.21688	0.0126538	0.0664939
FBgn0038181	-1.17503	8.7198	47.4843	5.54472e-12	5.70248e-10
FBgn0038183	-1.30231	3.8126	45.9866	1.19063e-11	1.15572e-09
FBgn0000454	-0.0547601	8.19831	0.107288	0.743253	0.871821
FBgn0038172	-0.763279	3.91633	5.18192	0.0228231	0.101674
FBgn0028487	-0.0414617	5.46478	0.0871728	0.767803	0.88581
FBgn0038168	0.350609	6.48739	7.63376	0.00572857	0.0373147
FBgn0038166	-0.0381947	5.03857	0.0632681	0.801403	0.9043
FBgn0004237	-0.515735	8.47445	7.52824	0.00607391	0.0389262
FBgn0047199	-0.37672	4.95568	3.82331	0.0505444	0.175011
FBgn0016672	-0.0470199	5.97815	0.117503	0.731759	0.865929
FBgn0015270	0.433589	5.74115	3.99357	0.0456741	0.16367
FBgn0038195	-0.218902	6.50981	3.63727	0.0564996	0.18831
FBgn0038196	-0.410494	5.78196	8.19162	0.00420843	0.0296022
FBgn0038191	0.128764	7.37915	1.22442	0.268496	0.497136
[truncated: 6,640 more rows]
