# Supplementary material for: Experimental evolution-induced transcriptome and phenotype responses of Drosophila melanogaster to novel thermal environments
Source: J Exp Biol. 2025 Oct 10;228(19):jeb251365. doi: 10.1242/jeb.251365 (PMC12539207; doi:10.1242/jeb.251365)
Supplement: Table S3. Likelihood ratio test results (Sheet 1) and differentially expressed environmentally responsive genes (ERGs) (Sheet 2). [file jexbio-228-251365-TableS3.xlsx]

## Sheet: Legend
Likelihood ratio test for contrast: divergent evolution
group	coefficients
base	0
fluctuating temperaure	-1
high temperature	1

## Sheet: DE_test_ERG
	logFC	logCPM	LR	PValue	padj
FBgn0031081	-0.428097	3.85328	2.73732	0.098029	0.251057
FBgn0031080	-0.0349449	0.982052	0.0119375	0.912997	0.954542
FBgn0053217	0.163506	5.71478	0.560666	0.453992	0.641194
FBgn0052350	0.174407	6.20835	0.866205	0.352008	0.554407
FBgn0024733	0.0808681	9.49077	0.223524	0.636368	0.78131
FBgn0040372	-0.179383	9.30583	0.806226	0.369238	0.569819
FBgn0000316	0.260125	6.57524	5.15496	0.0231801	0.100126
FBgn0024989	-0.486689	1.31527	1.70813	0.191228	0.379688
FBgn0023536	0.25237	4.91613	2.57141	0.108811	0.268729
FBgn0023535	-0.270376	2.58669	0.384075	0.53543	0.707384
FBgn0023537	0.335194	7.3043	7.71815	0.00546684	0.0365068
FBgn0029525	0.191379	6.65288	2.44585	0.117836	0.280747
FBgn0010019	-0.4785	11.5097	6.60945	0.0101439	0.0563968
FBgn0011822	0.216501	2.54118	0.306303	0.579958	0.739958
FBgn0052816	0.234325	3.6558	1.15021	0.283506	0.485761
FBgn0040370	0.0662414	3.6944	0.0503882	0.822389	0.898609
FBgn0040373	0.375666	4.79531	4.45558	0.0347873	0.130665
FBgn0000108	-0.746679	5.87185	9.9096	0.00164419	0.0151916
FBgn0025640	-0.635306	4.44384	5.04952	0.0246328	0.104444
FBgn0025635	-0.0144653	6.4201	0.00723612	0.932209	0.966441
FBgn0001341	0.0522107	6.84448	0.185129	0.667002	0.800894
FBgn0003575	0.0136779	7.42051	0.00936574	0.922904	0.961293
FBgn0025634	-0.0241639	5.18873	0.0224157	0.880986	0.936094
FBgn0025638	0.048937	6.84614	0.165779	0.683891	0.810554
FBgn0040383	-0.167325	3.05593	0.301226	0.583115	0.742233
FBgn0040382	-0.574445	5.09814	5.728	0.0166965	0.0805322
FBgn0027343	-0.273774	4.46719	1.95203	0.162369	0.34154
FBgn0025621	0.0717997	5.98956	0.218731	0.640009	0.782988
FBgn0015799	-0.0191789	8.09698	0.00800826	0.928693	0.963935
FBgn0025620	-0.150952	4.32909	0.287832	0.591613	0.749186
FBgn0015288	-0.344035	7.11086	2.07485	0.149744	0.325199
FBgn0025639	-0.211239	8.97172	1.69888	0.192435	0.381032
FBgn0002579	-0.294278	9.48737	3.38211	0.0659076	0.197221
FBgn0026879	0.120919	6.01863	0.761738	0.382785	0.581481
FBgn0029529	0.148543	3.37586	0.461787	0.49679	0.675337
FBgn0025633	-0.00886814	9.22243	0.00153302	0.968768	0.985422
FBgn0040339	0.446494	5.4396	9.97817	0.00158407	0.0147624
FBgn0052815	-0.455342	1.95121	3.46438	0.062704	0.191278
FBgn0040340	-0.0519435	6.27043	0.176863	0.674083	0.805699
FBgn0040347	0.328761	6.16833	5.48656	0.0191632	0.0879655
FBgn0040337	0.475811	5.03778	6.06371	0.0137988	0.0704119
FBgn0040398	-0.00236627	6.27728	8.73e-05	0.992545	0.996822
FBgn0040397	-0.140478	6.54979	0.265926	0.606078	0.759818
FBgn0026143	0.463183	7.29033	16.1636	5.81e-05	0.00124311
FBgn0040351	-0.149309	1.83599	0.15295	0.695732	0.819082
FBgn0040350	-0.316245	3.25427	0.68239	0.408765	0.604083
FBgn0040349	-0.444039	4.57402	0.837992	0.359972	0.561741
FBgn0040346	0.183779	5.77819	1.33773	0.247434	0.447943
FBgn0040342	-0.397586	2.81055	0.739799	0.389725	0.587743
FBgn0040364	-0.583572	3.50844	3.50831	0.0610618	0.187438
FBgn0040367	0.28467	2.04347	0.49443	0.481958	0.663547
FBgn0004650	-0.214051	8.27186	1.28264	0.257409	0.458886
FBgn0024362	0.227989	7.11451	3.07102	0.0796993	0.220838
FBgn0024361	-0.731518	3.71184	2.21864	0.136353	0.30636
FBgn0024364	0.244901	7.334	2.53927	0.111046	0.270773
FBgn0024987	-0.44574	7.60143	3.90138	0.0482464	0.161425
FBgn0023169	-0.43376	6.62003	6.75818	0.0093319	0.0535314
FBgn0052813	-0.2188	4.32006	0.612145	0.433981	0.625124
FBgn0024985	-0.352717	6.08695	1.08989	0.296495	0.499995
FBgn0027794	0.339021	5.06473	6.38271	0.0115238	0.0616432
FBgn0027795	-0.216953	1.2087	0.631324	0.42687	0.619816
FBgn0024986	0.199426	5.33168	1.32962	0.248872	0.449887
FBgn0000826	0.363021	5.75546	2.35939	0.124531	0.290291
FBgn0024365	0.14642	6.91867	1.05429	0.304521	0.508163
FBgn0024360	0.346876	5.48964	5.68408	0.0171195	0.0819514
FBgn0025641	-0.200539	7.7331	1.17952	0.277453	0.479097
FBgn0028550	-0.722275	5.50986	5.99928	0.0143118	0.0718891
FBgn0026876	0.151432	6.56789	1.03757	0.308386	0.512731
FBgn0040366	0.152873	5.29046	0.392429	0.531025	0.703609
FBgn0026872	-0.415416	2.28015	2.72471	0.098806	0.25188
FBgn0025381	-0.296079	5.99932	2.36036	0.124454	0.29019
FBgn0025394	0.144069	6.79971	0.787009	0.375006	0.574818
FBgn0000482	0.272418	5.68771	2.43323	0.118788	0.282002
FBgn0001189	0.0262	6.15117	0.0333064	0.85519	0.919273
FBgn0025391	-0.550364	1.7675	2.40729	0.120771	0.284832
FBgn0023130	-0.215375	5.68796	0.990804	0.319546	0.523263
FBgn0023530	-0.0583993	4.32086	0.0830068	0.773263	0.867561
FBgn0025390	-1.03831	6.07143	3.19506	0.0738609	0.211513
FBgn0003517	-0.345912	10.544	6.17057	0.0129893	0.0672267
FBgn0025382	0.461424	3.03217	1.33533	0.24786	0.448525
FBgn0027791	0.166042	5.22895	0.865511	0.352201	0.554407
FBgn0026873	0.230103	3.65091	1.03294	0.309469	0.513445
FBgn0023513	0.243411	5.78364	2.50401	0.113557	0.274472
FBgn0014411	0.0542987	7.25841	0.119674	0.729388	0.840749
FBgn0023514	0.390219	6.43524	7.4483	0.00634966	0.0408145
FBgn0029594	-0.00258288	5.07367	0.000288144	0.986457	0.993595
FBgn0023519	0.00418918	4.97614	0.000302775	0.986117	0.993595
FBgn0023509	0.194929	6.76811	1.90568	0.167444	0.349412
FBgn0023510	-0.673457	6.97945	17.3966	3.03e-05	0.000748224
FBgn0023508	-0.308394	6.56314	2.78287	0.0952773	0.246364
FBgn0023522	0.286408	6.86329	4.44994	0.0349024	0.13104
FBgn0023521	0.26523	4.6812	2.64183	0.104084	0.261086
FBgn0025630	-1.76091	3.923	42.8875	5.8e-11	1e-08
FBgn0025629	0.63967	4.74099	13.9165	0.000191114	0.00302942
FBgn0025628	-1.7606	6.62224	143.475	4.63e-33	4e-29
FBgn0025626	0.133275	7.66084	0.669865	0.413099	0.607552
FBgn0025625	-0.859738	2.93348	5.72656	0.0167102	0.0805322
FBgn0025631	-0.464569	4.65014	4.39023	0.0361455	0.134325
FBgn0000667	-0.528625	7.48756	11.4879	0.000700489	0.00809152
FBgn0003964	0.349724	7.42011	6.60058	0.0101946	0.0565645
FBgn0023545	0.231892	5.23517	2.58488	0.107889	0.266834
FBgn0023520	0.229425	4.14926	0.817197	0.366001	0.566341
FBgn0023512	0.172101	6.31196	0.952404	0.329108	0.533027
FBgn0023511	0.0794119	6.17472	0.309245	0.578144	0.73961
FBgn0023518	-1.08185	7.21218	15.1614	9.87e-05	0.0018406
FBgn0026088	-0.237471	4.05773	1.445	0.229331	0.426664
FBgn0026089	-0.0538123	4.90466	0.115428	0.734047	0.842603
FBgn0023517	0.210221	5.35771	2.12973	0.144466	0.316923
FBgn0023516	0.176148	5.94184	0.775124	0.378637	0.578466
FBgn0023515	0.0364312	9.18335	0.0178881	0.893603	0.943515
FBgn0028969	0.16864	7.04545	1.60697	0.204919	0.397242
FBgn0026090	-0.206683	4.87565	1.82309	0.176946	0.361781
FBgn0025624	-0.0724399	3.02308	0.0765713	0.781999	0.873618
FBgn0040395	-0.182337	6.82642	2.2534	0.133321	0.302539
FBgn0000382	-0.76171	7.22699	6.9926	0.00818475	0.0489668
FBgn0023507	0.110843	6.20166	0.308686	0.578487	0.73964
FBgn0004654	0.264135	7.79561	0.989476	0.319871	0.52328
FBgn0023540	-0.106729	6.40924	0.439451	0.507388	0.684525
FBgn0025839	-0.0731649	5.41679	0.319848	0.571699	0.735284
FBgn0003116	0.127641	4.93662	0.695627	0.404257	0.599756
FBgn0040899	0.262212	4.28443	2.37548	0.123254	0.28856
FBgn0024984	0.116402	5.88425	0.282062	0.595353	0.751937
FBgn0023549	-1.20778	4.77205	32.1654	1.42e-08	1.22e-06
FBgn0003048	-0.996273	7.75477	11.7645	0.000603723	0.00722377
FBgn0000810	-0.382011	5.62113	2.40767	0.120742	0.284832
FBgn0023527	0.0531729	6.83444	0.0948259	0.758129	0.856937
FBgn0003079	0.136429	6.97761	1.13721	0.286242	0.489142
FBgn0003159	-0.924568	7.05564	5.07438	0.0242819	0.103591
FBgn0040389	0.424555	4.37816	4.91708	0.0265924	0.109552
FBgn0044047	-1.26464	3.29777	27.9248	1.26e-07	8.38e-06
FBgn0023526	0.162069	7.18237	0.47291	0.491652	0.670942
FBgn0023529	0.144243	8.70362	1.11771	0.290411	0.49426
FBgn0023528	0.11225	9.18019	0.613066	0.433636	0.62478
FBgn0027296	-0.313829	4.81584	1.00853	0.315254	0.518659
FBgn0023524	-0.82027	1.74388	7.20469	0.00727132	0.0449247
FBgn0023525	-0.18029	2.4413	0.606878	0.435966	0.626674
FBgn0000377	0.154213	6.0982	1.0131	0.314161	0.517847
FBgn0001330	-0.212618	6.26576	1.72307	0.189298	0.377591
FBgn0004397	-1.27235	5.97683	12.483	0.000410665	0.0054749
FBgn0023550	-0.979605	2.6255	18.4293	1.76e-05	0.000474039
FBgn0029603	-0.389717	1.43021	1.17411	0.278557	0.480427
FBgn0023542	0.161422	6.12275	0.739298	0.389886	0.587743
FBgn0005670	-0.33292	3.11613	1.05644	0.304029	0.507635
FBgn0004655	-1.09964	8.64286	14.4293	0.000145521	0.00243163
FBgn0013432	0.124723	5.1528	0.79737	0.371881	0.57155
FBgn0004861	-0.693822	3.87707	5.13025	0.0235124	0.101057
FBgn0004860	-0.211081	6.02537	1.62319	0.202648	0.39429
FBgn0040394	0.23179	6.42719	2.88568	0.08937	0.237791
FBgn0040066	-0.0540458	5.97578	0.0174698	0.894847	0.943983
FBgn0001404	-0.466946	7.06532	5.0371	0.02481	0.104706
FBgn0040336	0.192315	5.32432	1.35048	0.245194	0.44538
FBgn0040334	0.0153709	4.49385	0.0105008	0.918381	0.958172
FBgn0029629	0.288444	7.7583	3.33109	0.0679817	0.200608
FBgn0011566	0.310741	5.24406	4.54037	0.0331044	0.12632
FBgn0011606	0.162382	7.71568	0.924056	0.336412	0.540198
FBgn0040375	0.277318	5.50123	4.03798	0.044487	0.153008
FBgn0040377	-0.100929	1.89454	0.0973427	0.755042	0.855714
FBgn0040388	0.208993	6.88555	1.84739	0.174087	0.35809
FBgn0003714	0.144057	5.39932	0.895141	0.344088	0.547234
FBgn0003371	-0.0681662	7.83541	0.293919	0.58772	0.745896
FBgn0003068	-0.796382	3.91071	7.28825	0.00694071	0.0435913
FBgn0024993	-0.137808	5.008	0.192397	0.660929	0.79604
FBgn0024996	0.307708	5.38211	3.72337	0.0536561	0.173739
FBgn0024997	-1.41039	2.80041	13.3582	0.000257302	0.00379714
FBgn0024991	0.0617909	7.35784	0.159127	0.689961	0.814398
FBgn0000927	0.202012	8.43042	0.899771	0.342843	0.546461
FBgn0000520	0.404446	5.80572	3.0934	0.0786103	0.219372
FBgn0024975	0.432241	5.09848	6.21173	0.0126906	0.0662043
FBgn0003996	0.0211527	2.64872	0.00401502	0.949477	0.976724
FBgn0040384	0.021296	6.40653	0.0169238	0.896494	0.944835
FBgn0024980	-0.584492	2.77182	2.14044	0.143461	0.315921
FBgn0000376	-1.0818	6.61456	6.25817	0.0123622	0.0650071
FBgn0024973	0.291567	6.07059	3.41359	0.0646617	0.195251
FBgn0024998	0.257698	6.05762	2.95251	0.0857441	0.231338
FBgn0024995	-0.0519614	3.41516	0.02489	0.874641	0.932267
FBgn0024994	0.123826	5.53533	0.435243	0.509427	0.686146
FBgn0024992	0.140453	6.67524	1.26597	0.260525	0.461951
FBgn0004647	-0.555828	8.92062	7.38857	0.00656395	0.0418193
FBgn0040396	0.183757	4.98473	1.19704	0.273914	0.476313
FBgn0000479	-0.963323	6.92925	11.783	0.000597728	0.00717191
FBgn0028746	0.0685215	4.48637	0.14326	0.705061	0.824672
FBgn0029648	0.306296	3.42796	1.35611	0.244212	0.444575
FBgn0028369	-0.680887	2.59742	5.439	0.019692	0.0895834
FBgn0003285	-0.957953	3.1391	4.35927	0.036808	0.136065
FBgn0029664	-0.0651965	4.7496	0.192732	0.660653	0.795897
FBgn0029666	0.302776	6.38556	4.71537	0.0298941	0.11852
FBgn0023215	-0.840676	7.64485	6.70271	0.00962664	0.0546416
FBgn0015286	0.138112	7.80471	1.24741	0.264049	0.465154
FBgn0023216	0.264764	6.78191	4.0727	0.0435815	0.151266
FBgn0029672	0.289451	5.92197	4.56879	0.0325596	0.124913
FBgn0052791	-0.92512	4.13726	11.2269	0.000806187	0.00903326
FBgn0029665	0.403211	5.15592	5.73005	0.016677	0.0805322
FBgn0029663	-0.845972	2.41253	7.7184	0.00546608	0.0365068
FBgn0028491	-0.514695	6.49615	9.04659	0.00263186	0.0213289
FBgn0029686	0.329021	5.96984	6.66509	0.00983196	0.0555039
FBgn0029687	0.120396	8.64346	0.839959	0.359408	0.561064
FBgn0029689	-0.0640327	4.84732	0.0588242	0.808364	0.890066
FBgn0029688	-0.56578	8.52201	10.79	0.00102051	0.0106749
FBgn0029685	0.135777	7.07739	1.28447	0.25707	0.458674
FBgn0000221	0.220738	3.59131	1.19783	0.273755	0.4762
FBgn0026084	0.0836209	9.04296	0.353217	0.552298	0.720727
FBgn0026085	0.31806	3.94586	0.968547	0.325043	0.528649
FBgn0026083	-0.336038	9.44666	3.84936	0.049765	0.16529
FBgn0066114	-0.0278647	5.69321	0.028713	0.865443	0.92653
FBgn0029706	-0.0356993	6.10613	0.0602851	0.806046	0.888523
FBgn0040907	-0.0259691	3.71576	0.0110476	0.91629	0.956801
FBgn0002707	0.203851	5.89689	1.49118	0.222034	0.418445
FBgn0041252	1.03856	4.76127	2.98274	0.0841566	0.229058
FBgn0000635	-0.666007	5.89918	15.8276	6.94e-05	0.00142698
FBgn0026080	0.0110752	5.94904	0.00513053	0.942898	0.973205
FBgn0026079	0.21592	5.71214	1.93013	0.164745	0.344997
FBgn0004832	-0.0917552	5.10999	0.163344	0.686096	0.812161
FBgn0029693	-0.270893	5.99099	2.45199	0.117376	0.280423
FBgn0000179	-0.859161	1.73319	8.54726	0.00346042	0.0263388
FBgn0029708	-0.705557	2.93998	4.85074	0.0276344	0.112587
FBgn0029709	-0.214008	6.26289	1.97133	0.160306	0.339292
FBgn0029710	-0.372997	1.99675	1.01993	0.312536	0.516548
FBgn0029712	0.01731	1.48343	0.00398419	0.949671	0.976807
FBgn0029714	0.191197	4.92743	1.57308	0.20976	0.403109
FBgn0022768	-0.254461	8.46531	2.10647	0.146678	0.320148
FBgn0029715	0.184201	7.09985	2.18153	0.139676	0.310667
FBgn0029713	0.203266	4.9221	1.6107	0.204394	0.396533
FBgn0029711	-0.733848	5.31959	3.48481	0.0619346	0.189556
FBgn0003210	0.242129	7.58354	3.3447	0.0674217	0.199745
FBgn0011760	0.200789	8.97686	2.11623	0.145745	0.318677
FBgn0028325	0.0248313	8.81716	0.0261438	0.87155	0.930694
FBgn0029733	0.374754	7.73165	5.91546	0.0150085	0.0743456
FBgn0052772	0.0303558	6.83146	0.00683479	0.934112	0.967369
FBgn0029737	0.0909672	5.9161	0.449579	0.502535	0.680897
FBgn0004368	-0.154553	7.69846	1.11526	0.290942	0.494889
FBgn0003449	0.277212	6.14496	4.02582	0.0448087	0.153734
FBgn0011761	-0.182887	11.345	1.47923	0.223895	0.420662
FBgn0029753	0.00199072	2.11281	3.44e-05	0.995323	0.997517
FBgn0029755	0.494477	6.12248	7.67244	0.00560705	0.0372038
FBgn0014024	0.214581	7.08879	1.99683	0.157628	0.335986
FBgn0052767	-0.300412	8.66699	2.2214	0.13611	0.306111
FBgn0026751	0.360967	6.07924	8.3903	0.00377228	0.0279013
FBgn0010014	-0.797782	1.95439	8.96677	0.00274935	0.0220126
FBgn0029761	-1.11685	3.98609	9.29841	0.00229353	0.0192929
FBgn0029763	0.0935818	8.42678	0.294511	0.587344	0.745747
FBgn0029765	-0.143612	3.2135	0.109175	0.741086	0.84753
FBgn0029766	-0.642339	6.58098	5.59687	0.0179926	0.0845692
FBgn0029768	-0.370611	3.83431	3.24704	0.0715525	0.207279
FBgn0029771	-0.363312	2.72234	1.47991	0.223789	0.420662
FBgn0026702	0.291441	5.77254	4.66007	0.0308719	0.120778
FBgn0004687	-0.186895	7.31098	1.76503	0.183998	0.371732
FBgn0029778	0.380097	5.42734	4.31308	0.0378205	0.138681
FBgn0029769	-0.0627374	4.79272	0.0360162	0.849482	0.916647
FBgn0029762	-0.850733	4.17271	6.66921	0.00980928	0.0554234
FBgn0029756	0.127321	5.523	0.643578	0.422418	0.616119
FBgn0028474	0.0669445	7.57686	0.142954	0.705362	0.824715
FBgn0029785	0.11157	9.03172	0.644657	0.422029	0.615917
FBgn0000394	0.304842	4.37171	3.11989	0.0773419	0.217482
FBgn0029795	-0.0220651	1.81779	0.00380336	0.950825	0.977529
FBgn0029798	0.21458	6.51293	2.27796	0.131224	0.299789
FBgn0029799	-1.18344	2.0473	5.44259	0.0196515	0.0895496
FBgn0029801	-1.68303	5.96142	8.28593	0.00399534	0.0292259
FBgn0029810	-0.759664	3.1849	10.3588	0.00128857	0.0126213
FBgn0029814	-0.588184	3.79932	9.68285	0.00185996	0.0164872
FBgn0029820	0.120448	5.51338	0.58772	0.443302	0.632588
FBgn0029821	-0.4493	4.04461	2.54173	0.110873	0.270763
FBgn0029822	-0.195901	6.95025	0.982021	0.3217	0.524867
FBgn0029823	-0.11063	6.85774	0.275782	0.599479	0.754502
FBgn0029819	0.145826	6.17946	0.803426	0.370071	0.570188
FBgn0014340	0.373477	6.41519	5.60349	0.0179248	0.0843421
FBgn0029818	0.261608	6.43984	4.02997	0.0446989	0.153509
FBgn0029813	0.330634	2.14727	0.755732	0.384668	0.583008
FBgn0029804	-0.993834	2.73129	16.4921	4.89e-05	0.0010962
FBgn0013987	0.200584	7.6422	2.50843	0.113239	0.274025
FBgn0029800	0.241595	6.01622	2.43564	0.118605	0.281725
FBgn0261383	0.150486	8.07284	1.07119	0.300678	0.504086
FBgn0052758	0.141524	6.88096	1.12451	0.288949	0.492627
FBgn0053080	-0.410959	5.06558	3.03897	0.0812874	0.223502
FBgn0027564	0.123698	4.13657	0.37204	0.541894	0.712546
FBgn0029789	0.211035	5.97254	2.11822	0.145555	0.318577
FBgn0046687	0.336962	5.62734	5.96078	0.0146276	0.0731292
FBgn0015794	0.161816	5.09349	0.600827	0.438263	0.628511
FBgn0029824	-0.148208	5.65386	0.902101	0.342219	0.546273
FBgn0029825	0.351677	5.64808	6.11195	0.0134271	0.0689376
FBgn0052756	0.112181	5.21683	0.478061	0.489302	0.668948
FBgn0029826	-0.652201	2.48294	1.68813	0.193847	0.382776
FBgn0029827	0.236997	1.17854	0.331142	0.564988	0.730131
FBgn0029828	-0.148806	5.52176	0.226391	0.634213	0.780164
FBgn0029830	0.409154	4.13606	5.21355	0.0224115	0.0978831
FBgn0029831	-0.0826016	6.57997	0.325259	0.568464	0.732979
FBgn0029833	-0.193638	5.1303	1.03091	0.309946	0.513778
FBgn0029834	-1.12249	2.81868	25.6764	4.04e-07	2.14e-05
FBgn0029835	-0.150654	3.38286	0.243144	0.621945	0.772091
FBgn0029843	-0.095983	3.92913	0.0992824	0.752692	0.854245
FBgn0029849	0.152925	5.35109	0.68234	0.408782	0.604083
FBgn0003514	0.0800186	6.79756	0.303362	0.581782	0.741239
FBgn0040069	-1.7167	2.06215	9.80277	0.00174249	0.0158124
FBgn0052750	-0.669994	2.06665	1.83399	0.175658	0.36011
FBgn0026060	-0.24488	1.72992	0.558334	0.454932	0.641636
FBgn0029840	-0.641451	7.88586	12.7	0.000365654	0.00500615
FBgn0029838	-0.937915	3.46481	9.86582	0.00168378	0.0153928
FBgn0029837	-0.893356	1.87955	8.80655	0.00300151	0.0235942
FBgn0003302	0.297299	5.63484	3.36789	0.0664789	0.198368
FBgn0005390	0.0782996	8.64535	0.305617	0.580383	0.740172
FBgn0029851	-0.49146	1.64514	3.25658	0.0711374	0.206667
FBgn0015818	-0.1478	5.31222	0.427656	0.513141	0.68897
FBgn0029853	0.173123	4.56472	0.927664	0.335471	0.539388
FBgn0028982	-0.180154	8.78102	1.10684	0.292769	0.496282
FBgn0029857	-0.0363349	4.96962	0.0349899	0.851617	0.918026
FBgn0029858	0.272987	4.27125	2.06781	0.150438	0.326176
FBgn0029861	-0.000713848	6.46225	1.36e-05	0.997059	0.998446
FBgn0029863	0.0510567	2.94699	0.0274088	0.868506	0.928315
FBgn0029864	-1.21087	2.10283	9.67604	0.00186687	0.0165076
FBgn0029866	0.180864	4.87373	0.315729	0.574186	0.737166
FBgn0029867	0.418704	7.38753	8.14051	0.00432871	0.031008
FBgn0029873	0.191346	6.20748	1.21793	0.269767	0.471495
FBgn0014031	-0.0812227	5.51277	0.109456	0.740764	0.847386
FBgn0000524	-0.307158	7.63774	1.40064	0.236616	0.435199
FBgn0014026	-0.156604	10.085	1.29872	0.254447	0.455937
FBgn0029874	0.17216	4.6586	1.08574	0.297417	0.500757
FBgn0003139	0.169776	6.66917	1.63305	0.201281	0.39199
FBgn0003655	0.488546	8.84881	9.9512	0.00160745	0.014932
FBgn0016974	0.1943	2.98616	0.457282	0.498897	0.677351
FBgn0029868	-0.045807	6.48255	0.0858783	0.769484	0.865521
FBgn0043796	0.338891	5.65322	3.80193	0.0511934	0.16816
FBgn0028685	-0.231046	6.98184	1.51336	0.218628	0.414376
FBgn0026015	0.119292	7.00926	0.395583	0.529379	0.702186
FBgn0003916	-1.04876	2.73956	11.7902	0.00059544	0.00715439
FBgn0020305	0.5412	6.13916	10.4879	0.00120158	0.0120422
FBgn0029095	-0.120023	5.19543	0.542365	0.461454	0.64779
FBgn0031287	0.387215	4.87079	5.09571	0.0239851	0.102578
FBgn0020304	-0.213593	7.46972	1.75204	0.185621	0.373186
FBgn0031286	0.137103	4.30054	0.590523	0.442217	0.631561
FBgn0031284	0.106093	4.1758	0.31428	0.575065	0.737857
FBgn0031281	0.141022	4.74788	0.570425	0.45009	0.638373
FBgn0026438	-0.558059	4.06408	3.2062	0.0733595	0.210899
FBgn0004611	-0.0675971	7.07401	0.221506	0.637895	0.78167
FBgn0053127	-0.0669363	4.76281	0.0506742	0.821894	0.898323
FBgn0003278	-0.113191	6.0809	0.520567	0.4706	0.654604
FBgn0002593	-0.459172	8.34083	6.35399	0.0117117	0.0624039
FBgn0004583	-0.880165	4.61832	4.59568	0.0320527	0.123894
FBgn0031256	0.116391	5.90224	0.700826	0.402506	0.598519
FBgn0027592	0.163871	6.58431	1.15506	0.282492	0.485082
FBgn0003963	-0.984782	4.41836	9.76433	0.0017793	0.0159952
FBgn0031263	0.191927	2.58971	0.235136	0.627742	0.776138
FBgn0031265	0.0524513	4.75908	0.0796065	0.777831	0.870767
FBgn0031266	0.0463437	7.23575	0.163116	0.686304	0.812161
FBgn0031268	0.147916	5.66791	1.2658	0.260556	0.461951
FBgn0031267	0.153744	5.73355	1.25928	0.261788	0.463155
FBgn0021874	0.0892842	4.35848	0.100161	0.751636	0.853606
FBgn0031264	-1.02433	2.18978	14.969	0.000109293	0.00198358
FBgn0031260	0.136764	6.44894	1.07472	0.299882	0.503241
FBgn0010602	0.35164	7.42591	7.06095	0.00787821	0.0476944
FBgn0043364	-0.706268	6.07044	9.9312	0.00162501	0.0150627
FBgn0031258	-0.177296	4.89307	0.671946	0.412374	0.606693
FBgn0015924	0.133777	7.73329	1.26397	0.2609	0.462437
FBgn0031253	0.0859485	4.51399	0.247536	0.618815	0.769755
FBgn0031252	0.25093	5.96701	3.28424	0.0699478	0.204515
FBgn0031251	-0.564423	5.05807	3.03186	0.0816442	0.224148
FBgn0031250	-0.0763981	2.73858	0.10509	0.745805	0.85012
FBgn0067779	0.190142	7.22769	1.65222	0.198657	0.388807
FBgn0031213	0.264943	6.83483	4.61645	0.0316668	0.122578
FBgn0031216	-0.0740115	7.48208	0.226226	0.634336	0.780164
FBgn0031217	0.361298	6.34641	7.70506	0.00550663	0.036735
FBgn0001142	0.247812	8.72066	3.56177	0.0591246	0.183601
FBgn0031224	0.211234	5.16181	0.639571	0.423866	0.617193
FBgn0031228	0.0862468	6.05581	0.195426	0.658439	0.794116
FBgn0031229	0.237648	6.51225	3.27605	0.0702981	0.205298
FBgn0031231	0.313272	5.1208	2.68861	0.101068	0.256048
FBgn0031233	0.222174	6.46575	2.85351	0.0911748	0.240287
FBgn0003444	0.128925	6.49124	0.989238	0.319929	0.52328
FBgn0031247	0.3641	4.20571	3.66095	0.0557019	0.17685
FBgn0024352	0.253139	8.9578	2.7441	0.0976139	0.250496
FBgn0020622	0.0109555	8.06022	0.00783147	0.929483	0.964287
FBgn0017457	0.266092	7.0043	2.97894	0.0843546	0.229244
FBgn0031245	-0.276192	3.95968	0.895442	0.344007	0.54721
FBgn0031244	0.149116	3.9209	0.487846	0.48489	0.665654
FBgn0031238	0.0197543	5.64983	0.0114237	0.914883	0.95582
FBgn0031239	-0.665789	2.63442	6.28594	0.01217	0.0641467
FBgn0031232	-0.704243	1.81724	2.93589	0.0866307	0.232857
FBgn0031227	0.261153	4.7378	2.41355	0.12029	0.284277
FBgn0051974	-0.282166	3.539	0.625395	0.429049	0.621178
FBgn0026787	0.172227	6.02116	1.65647	0.198081	0.388031
FBgn0002931	-0.211463	2.15933	0.367666	0.544279	0.713943
FBgn0051973	-0.968184	4.10535	9.01988	0.00267059	0.0215619
FBgn0002121	0.244349	9.19046	2.81025	0.0936639	0.243944
FBgn0036974	0.163548	8.34669	1.39586	0.237419	0.436025
FBgn0036975	-0.369206	4.17005	1.95518	0.162029	0.341205
FBgn0024887	0.065993	5.35469	0.198058	0.656293	0.793229
FBgn0036980	0.247733	7.77786	3.96238	0.0465279	0.157444
FBgn0036991	0.314173	6.26507	4.69832	0.0301922	0.119264
FBgn0036993	-0.557838	4.01614	1.96504	0.160975	0.339932
FBgn0036996	-0.334297	6.58659	0.993704	0.318839	0.522467
FBgn0036997	-0.540272	2.05452	2.82269	0.0929405	0.243012
FBgn0036998	0.609152	4.60074	13.0161	0.000308828	0.00443921
FBgn0036999	0.0742709	5.33631	0.237671	0.625893	0.77456
FBgn0037001	0.0268077	7.11748	0.0300439	0.862391	0.924341
FBgn0052425	-0.723597	6.48177	11.6163	0.000653757	0.00769423
FBgn0037009	-0.00490872	4.11743	0.000627433	0.980016	0.99091
FBgn0037011	0.00790905	4.06471	0.00188272	0.96539	0.983509
FBgn0001323	-0.808029	2.37028	7.26684	0.00702394	0.0438571
FBgn0037012	-0.464648	4.06163	1.48439	0.223089	0.419974
FBgn0037008	0.161446	3.67178	0.586918	0.443613	0.632718
FBgn0037007	-0.0499791	6.72715	0.0490501	0.824725	0.900619
FBgn0037000	0.263672	4.01185	2.07649	0.149583	0.324931
FBgn0052428	0.0526811	6.9233	0.150298	0.698251	0.819819
FBgn0036994	0.0883797	6.29668	0.311441	0.576797	0.738871
FBgn0036992	-0.293206	4.91865	2.41818	0.119934	0.283711
FBgn0036990	0.163226	5.50454	1.21374	0.270592	0.472346
FBgn0029158	-0.138957	5.26299	0.710391	0.399314	0.595742
FBgn0036988	0.276808	5.19045	3.0817	0.0791778	0.220012
FBgn0036987	-0.0941533	3.33764	0.103903	0.747196	0.850782
FBgn0036986	-0.569451	1.4919	0.896794	0.343643	0.547125
FBgn0028978	0.255983	6.27258	2.54681	0.110517	0.270676
FBgn0027565	0.153364	5.99301	1.51181	0.218862	0.414639
FBgn0001247	-0.186503	6.89368	2.23288	0.135102	0.304979
FBgn0036973	0.336459	4.60541	2.68495	0.1013	0.256336
FBgn0037016	-0.407014	4.57077	3.13651	0.0765574	0.216067
FBgn0040634	-0.317006	2.10502	0.917866	0.338036	0.542279
FBgn0016696	0.11948	8.0693	0.510125	0.475085	0.657771
FBgn0037020	0.00746919	6.14105	0.00366663	0.951715	0.977973
FBgn0037024	0.272293	6.99609	3.44489	0.0634475	0.192729
FBgn0037025	0.103665	7.64868	0.371211	0.542345	0.712596
FBgn0037027	0.182464	8.26085	2.06599	0.150617	0.326318
FBgn0040636	0.187943	2.3484	0.222634	0.63704	0.78131
FBgn0037031	0.3712	5.06223	6.63578	0.00999505	0.0559244
FBgn0011591	-0.0341166	3.39088	0.0177827	0.893915	0.943596
FBgn0052432	-0.775891	3.21039	4.11915	0.0424004	0.148901
FBgn0027055	0.144978	6.34767	1.28227	0.257477	0.458886
FBgn0037026	-0.185152	5.73085	0.900644	0.342609	0.546376
FBgn0027364	-1.25863	2.83489	9.71168	0.00183101	0.0162767
FBgn0037021	-0.300622	7.35416	1.78874	0.18108	0.367995
FBgn0037019	0.135981	4.97658	0.984828	0.32101	0.524037
FBgn0037018	0.408526	4.6591	8.2166	0.00415089	0.0300835
FBgn0037017	0.0897845	3.9191	0.156562	0.692342	0.816092
FBgn0037044	0.0733286	4.63713	0.114304	0.735296	0.843701
FBgn0028402	0.103746	5.52012	0.531736	0.465878	0.65115
FBgn0026179	-0.579689	6.79791	7.90441	0.00493144	0.0339734
FBgn0037057	-0.631422	3.86767	11.839	0.000580022	0.00702135
FBgn0028427	0.235784	6.46713	3.42279	0.0643022	0.194233
FBgn0004865	-0.502532	1.69827	2.32011	0.127711	0.294842
FBgn0037061	-0.37401	4.10406	4.85028	0.0276417	0.112587
FBgn0053056	0.352505	4.80124	2.27962	0.131084	0.29965
FBgn0053054	0.503133	1.72199	1.75831	0.184835	0.372181
FBgn0041100	0.0716973	1.98979	0.0689178	0.792919	0.881032
FBgn0024150	-0.467047	2.84583	2.44797	0.117677	0.28067
FBgn0037051	0.26128	8.11828	3.95687	0.0466803	0.15766
FBgn0020294	-0.576297	3.4385	2.30435	0.129012	0.296498
FBgn0037045	0.282778	4.59965	3.36553	0.066574	0.198459
FBgn0003415	-1.05543	8.84488	12.8976	0.000329003	0.00459911
FBgn0037071	0.216742	5.23969	1.65071	0.198862	0.388945
FBgn0037073	0.0522129	7.07858	0.0928849	0.760541	0.858977
FBgn0005694	-0.259005	8.01091	1.92632	0.165162	0.345563
FBgn0037087	0.233629	4.86254	2.2643	0.132386	0.301127
FBgn0037090	-0.600092	4.08927	4.702	0.0301275	0.119117
FBgn0037092	0.188337	3.47638	0.768858	0.380571	0.580156
FBgn0037093	-0.147219	7.96601	0.746312	0.387646	0.586035
FBgn0037094	0.152276	7.83246	1.25618	0.262375	0.463723
FBgn0015283	-0.189862	7.20795	1.58945	0.207404	0.399947
FBgn0028663	0.0488167	6.44093	0.0632681	0.801403	0.885638
FBgn0052438	0.201323	7.20881	2.26725	0.132134	0.300908
FBgn0052441	-0.141064	5.34892	0.844825	0.35802	0.559596
FBgn0037102	0.262227	5.73726	2.95862	0.085421	0.230737
FBgn0037098	-0.456195	8.71989	7.23337	0.00715607	0.0443481
FBgn0029152	0.183804	7.71028	2.15669	0.14195	0.313954
FBgn0026371	0.250136	5.75648	2.8674	0.0903908	0.239353
FBgn0015239	0.135583	6.56676	0.992474	0.319139	0.522859
FBgn0037082	0.301254	5.57046	5.35592	0.020652	0.0925712
FBgn0037081	0.367999	6.46257	6.83809	0.00892341	0.0521237
FBgn0037076	0.0267607	5.27222	0.0251121	0.874088	0.932065
FBgn0037074	-0.0087989	7.59245	0.00529493	0.941992	0.972613
FBgn0003042	0.272215	6.41362	4.9258	0.0264586	0.109261
FBgn0037065	-0.882319	3.61231	5.22492	0.0222655	0.0974091
FBgn0027945	0.164164	5.88376	0.827931	0.362871	0.563619
FBgn0037063	-0.0458226	5.78718	0.0954202	0.757396	0.856433
FBgn0037106	0.208785	5.84727	2.04976	0.15223	0.328212
FBgn0037108	0.113724	5.89704	0.733598	0.391719	0.589045
FBgn0037110	0.0905177	4.84088	0.354939	0.55133	0.720022
FBgn0043783	0.976879	6.97419	5.28966	0.0214524	0.0945414
FBgn0052446	0.294839	5.95843	3.58071	0.0584543	0.182569
FBgn0037117	0.191416	6.22985	2.26562	0.132273	0.30095
FBgn0037121	0.220187	4.85021	2.52502	0.112054	0.272301
FBgn0022936	0.127182	5.61802	0.794003	0.372892	0.572319
FBgn0037134	0.057944	4.67246	0.139852	0.708428	0.827226
FBgn0037135	0.146568	8.09889	0.872195	0.350348	0.55332
FBgn0037138	0.100413	7.34109	0.680567	0.409391	0.604466
FBgn0046301	0.0606472	4.57489	0.0994109	0.752538	0.854181
FBgn0052448	0.271211	1.50515	0.56442	0.452485	0.640298
FBgn0037130	-0.874603	4.01011	3.32747	0.0681314	0.200952
FBgn0037126	-1.03131	3.04786	7.57732	0.00591071	0.0387132
FBgn0037120	-0.0083924	6.58961	0.00318007	0.955029	0.979055
FBgn0037116	0.0139352	6.62151	0.0131978	0.908539	0.952381
FBgn0037109	-0.0986556	7.42871	0.4807	0.488106	0.668264
FBgn0037107	-0.823706	2.10525	10.3895	0.00126731	0.0124646
FBgn0037105	-0.000179631	5.73554	1.76e-06	0.998942	0.999509
FBgn0037140	-0.133114	2.0829	0.174686	0.675981	0.806713
FBgn0037142	0.267002	6.67911	4.79577	0.0285297	0.114761
FBgn0037144	0.538724	5.48705	11.9047	0.000559937	0.0068227
FBgn0029091	0.0239069	4.28405	0.00352237	0.952674	0.978198
FBgn0037146	-0.229157	7.49433	0.525037	0.468701	0.653588
FBgn0000045	-0.785748	6.18856	8.42304	0.00370495	0.0275362
FBgn0004514	3.07485	3.39307	22.4245	2.19e-06	8.78e-05
FBgn0037149	0.409797	5.42814	7.13912	0.00754201	0.046144
FBgn0000100	0.252108	9.78097	2.06579	0.150637	0.326318
FBgn0037151	-0.593577	3.05555	3.0791	0.0793045	0.220139
FBgn0037150	-0.263177	4.87029	3.71756	0.0538432	0.174057
FBgn0027532	-0.0730057	7.12235	0.117679	0.731566	0.841841
FBgn0037141	-0.0628077	7.07018	0.115733	0.733709	0.842603
FBgn0015075	0.387914	5.79501	5.45948	0.0194625	0.0890081
FBgn0004179	-0.196227	7.87051	1.60204	0.205615	0.397829
FBgn0025702	-0.700703	3.86808	5.18929	0.0227265	0.0988503
FBgn0027086	0.0314394	8.13904	0.0642039	0.799971	0.884998
FBgn0037166	-0.191658	2.7794	0.337528	0.56126	0.727054
FBgn0037163	-0.362254	3.53962	3.01326	0.0825862	0.225851
FBgn0004449	-0.988385	7.36081	34.0204	5.45e-09	5.68e-07
FBgn0011771	-0.0165749	6.58811	0.00920545	0.923564	0.961388
FBgn0037156	0.360629	5.51539	4.68588	0.0304114	0.119692
FBgn0028500	-0.202041	6.39566	1.16624	0.280175	0.481739
FBgn0052452	0.120098	6.10496	0.633013	0.426252	0.619369
FBgn0037185	0.0364659	4.47966	0.0252937	0.873637	0.932065
FBgn0037188	0.221182	6.70862	2.73452	0.0982008	0.251057
FBgn0052451	0.0713742	8.35592	0.241715	0.62297	0.77292
FBgn0010830	-0.215	5.44408	1.72338	0.189258	0.377591
FBgn0037186	0.193122	3.47053	0.622608	0.43008	0.621543
FBgn0037184	0.143522	4.97132	0.813804	0.366998	0.567477
FBgn0037182	0.12623	7.00174	0.99384	0.318806	0.522467
FBgn0053169	0.397577	4.02201	3.9958	0.0456138	0.155202
FBgn0037202	-0.476817	2.51164	0.945003	0.330995	0.534479
FBgn0037203	0.0633336	7.80954	0.223182	0.636626	0.78131
FBgn0037205	0.0901969	6.19189	0.223705	0.636231	0.78131
FBgn0037206	0.512419	1.34146	3.34839	0.0672706	0.199745
FBgn0037207	-0.177589	6.4848	0.530331	0.466468	0.651863
FBgn0044324	-0.0422248	7.82223	0.021079	0.884564	0.938448
FBgn0010348	-0.00372552	8.78788	0.000623662	0.980076	0.99091
FBgn0037199	0.271453	5.71877	3.76002	0.0524919	0.171188
FBgn0046876	0.174591	1.40013	0.329708	0.565831	0.730565
FBgn0026077	-0.298524	1.7748	0.802188	0.37044	0.570451
FBgn0037374	0.243654	6.25231	2.99374	0.0835871	0.227723
FBgn0028690	0.322525	8.41542	6.55223	0.0104753	0.0575564
FBgn0037377	0.594244	5.87471	13.7529	0.0002085	0.003263
FBgn0037379	0.142316	7.76703	0.895728	0.34393	0.54721
FBgn0037384	0.060895	6.05232	0.143263	0.705058	0.824672
FBgn0037386	0.127041	3.55572	0.0557472	0.813349	0.893732
FBgn0037387	-0.384625	5.62724	1.06901	0.301169	0.504518
FBgn0028436	0.241328	4.21082	1.29892	0.25441	0.455937
FBgn0003261	-0.264748	9.96531	2.46376	0.116499	0.278953
FBgn0010403	-0.709563	2.42399	5.74382	0.0165468	0.0800732
FBgn0011281	-0.382487	2.86888	1.71238	0.190677	0.378768
FBgn0037391	-0.316245	4.80753	2.67346	0.102034	0.25744
FBgn0029088	-0.0246581	6.88951	0.0310208	0.860194	0.922903
FBgn0037383	0.162167	5.16761	0.970923	0.32445	0.528056
FBgn0037382	0.126451	5.58101	0.644358	0.422137	0.615917
FBgn0037378	0.00387764	5.4829	0.000709669	0.978747	0.99091
FBgn0037376	1.20681	6.73917	32.3765	1.27e-08	1.15e-06
FBgn0037372	0.0527508	5.48478	0.108943	0.741351	0.84772
FBgn0037329	0.0364186	5.43571	0.057647	0.810254	0.891352
FBgn0011715	0.203869	6.71971	1.76128	0.184465	0.371814
FBgn0037332	0.199324	6.02134	2.33208	0.126733	0.293445
FBgn0051550	0.119607	6.23651	0.689586	0.406305	0.601901
FBgn0010051	-0.798624	7.40002	21.4828	3.57e-06	0.000129048
FBgn0037338	-0.197368	5.76654	0.413939	0.519977	0.694032
FBgn0037341	0.186281	5.7754	0.858597	0.354132	0.555573
FBgn0041191	0.343954	6.32298	3.15707	0.0755989	0.214906
FBgn0037345	0.238583	2.41534	0.807126	0.368971	0.569713
FBgn0037347	0.430273	5.13529	7.8561	0.00506497	0.0346996
FBgn0037351	-0.267211	8.81881	2.85555	0.0910589	0.240251
FBgn0051549	0.249501	5.79317	2.98846	0.0838599	0.228322
FBgn0037354	0.00705818	5.88973	0.00140763	0.970072	0.986515
FBgn0037356	0.455118	5.04147	7.45073	0.00634106	0.0407896
FBgn0037359	0.303568	4.24115	3.13521	0.0766184	0.216168
FBgn0046222	0.359766	6.7597	8.61923	0.00332633	0.0256115
FBgn0037363	-0.0793502	8.1305	0.218761	0.639986	0.782988
FBgn0037368	0.225431	5.67674	2.09062	0.148206	0.322441
FBgn0037370	-0.0126165	5.6145	0.00511617	0.942978	0.973205
FBgn0027497	0.0758793	6.96422	0.22941	0.631962	0.778707
FBgn0037371	0.313743	6.59117	3.12522	0.0770893	0.217142
FBgn0037369	0.470057	5.37105	11.8381	0.000580304	0.00702135
FBgn0037364	0.254193	7.15251	2.25738	0.132979	0.302237
FBgn0010772	-0.494473	6.06945	2.36429	0.124141	0.289709
FBgn0037360	0.0288552	8.09729	0.0408255	0.839875	0.910043
FBgn0037358	0.0672128	6.45811	0.161085	0.688159	0.813271
FBgn0027951	0.0129246	8.42786	0.0067724	0.934412	0.967564
FBgn0051548	0.576273	5.25975	14.3135	0.000154752	0.00256112
FBgn0044823	0.193959	6.08932	1.33483	0.247947	0.44859
FBgn0037350	-0.746794	2.55359	4.29725	0.038174	0.139503
FBgn0017550	0.23882	6.76332	2.86715	0.0904049	0.239353
FBgn0014366	0.382088	6.0976	6.01518	0.0141833	0.0716967
FBgn0037344	-0.761664	8.81808	6.93814	0.00843768	0.0500296
FBgn0037342	-1.11388	3.89549	12.7167	0.000362411	0.00496964
FBgn0037340	0.0446093	3.83716	0.0684705	0.793577	0.881197
FBgn0037339	-0.170649	6.79104	1.37482	0.240985	0.440887
FBgn0037336	-0.0324081	7.54092	0.0307526	0.860794	0.923202
FBgn0010399	-0.382344	1.51582	2.27697	0.131308	0.299789
FBgn0051547	0.311942	4.07929	0.361482	0.547684	0.717103
FBgn0015402	-0.478391	6.52969	4.93956	0.0262486	0.108857
FBgn0037330	0.345781	4.92036	4.27512	0.0386741	0.140474
FBgn0037328	-0.000129269	8.80281	7.46e-07	0.999311	0.999509
FBgn0037327	0.0927717	8.45143	0.273806	0.60079	0.755711
FBgn0037297	0.164383	5.0739	1.09528	0.295304	0.498939
FBgn0037299	0.313849	4.6259	1.97165	0.160273	0.339292
FBgn0037301	0.0532113	5.70414	0.134187	0.714129	0.830779
FBgn0003275	0.232934	5.64098	2.39663	0.121597	0.286104
FBgn0037315	0.00045157	6.73191	1.25e-05	0.997181	0.998453
FBgn0037312	0.0861169	5.55385	0.253164	0.614856	0.766928
FBgn0051538	-0.812243	2.64576	8.95321	0.00276983	0.0220947
FBgn0037305	0.650742	4.25471	11.7008	0.000624723	0.00741344
FBgn0260462	-0.040333	8.0362	0.0677413	0.794654	0.8816
FBgn0040208	-0.0141996	6.97974	0.0087692	0.925392	0.961913
FBgn0037298	0.135383	7.06763	0.374983	0.540301	0.710883
FBgn0004913	0.278217	8.15047	3.46641	0.062627	0.191178
FBgn0037290	-0.824394	3.56601	12.7797	0.0003504	0.00485725
FBgn0037293	-0.00483793	5.49739	0.0012799	0.971461	0.987055
FBgn0010313	-0.220701	7.8136	1.3955	0.237478	0.436041
FBgn0037292	-0.964115	3.01892	7.62058	0.0057706	0.0380261
FBgn0037288	-0.566734	5.92598	4.28139	0.0385319	0.140336
FBgn0004436	-0.106578	6.96563	0.226278	0.634298	0.780164
FBgn0004183	-0.331132	4.36398	1.80634	0.178948	0.36452
FBgn0037262	0.0737158	5.37311	0.257887	0.611575	0.764381
FBgn0037263	0.190346	3.25985	0.640087	0.423679	0.617193
FBgn0022981	0.452427	6.21608	6.90704	0.00858568	0.0506984
FBgn0037265	-0.00611081	5.18125	0.00145301	0.969593	0.986145
FBgn0010750	0.370127	6.49029	6.84202	0.0089038	0.0521237
FBgn0037279	-0.17499	5.83869	1.49118	0.222034	0.418445
FBgn0037282	0.106317	5.73013	0.342092	0.558624	0.72545
FBgn0026417	-0.250414	2.19839	0.599037	0.438946	0.629177
FBgn0027570	0.111882	4.66388	0.100371	0.751385	0.853506
FBgn0037270	0.122807	7.47627	0.526174	0.46822	0.65336
FBgn0040466	0.311777	5.50697	5.15329	0.0232024	0.100166
FBgn0037261	0.153904	7.35521	1.81701	0.177669	0.362943
FBgn0037232	0.0663302	5.39742	0.237818	0.625787	0.77456
FBgn0037235	0.245867	5.90134	3.25125	0.0713689	0.207037
FBgn0037238	-0.673129	3.57713	6.75458	0.00935073	0.0536038
FBgn0037239	0.136175	6.29726	0.995418	0.318422	0.522081
FBgn0037240	-0.0772017	7.73598	0.411096	0.521414	0.694746
FBgn0003882	0.297563	6.80228	4.75132	0.0292759	0.116848
FBgn0037241	0.13694	5.32531	0.754118	0.385175	0.583438
FBgn0037244	0.473998	5.51275	13.3813	0.000254147	0.00377247
FBgn0037250	0.140848	2.65297	0.234194	0.628432	0.776431
FBgn0037252	-0.18386	7.23992	1.19664	0.273994	0.476313
FBgn0037255	0.250456	7.06069	2.70001	0.100347	0.254597
FBgn0051523	-0.262396	7.84545	2.71081	0.0996702	0.253474
FBgn0051522	-0.764347	6.2398	9.60774	0.00193759	0.0169814
FBgn0037249	-0.157466	9.19663	0.649439	0.420313	0.6147
FBgn0037248	0.0689059	9.21626	0.128315	0.720186	0.835237
FBgn0052944	-0.268473	1.40041	0.640084	0.42368	0.617193
FBgn0037242	-0.0811633	3.79659	0.141983	0.706317	0.825582
FBgn0037236	0.152785	6.75965	0.850813	0.356322	0.557812
FBgn0037230	-0.172586	5.55839	0.437564	0.508301	0.685056
FBgn0037213	-0.284919	5.16885	1.71835	0.189906	0.377888
FBgn0037215	-0.0408459	6.74761	0.061922	0.803484	0.88718
FBgn0037218	-0.123017	7.37165	0.638868	0.424121	0.617247
FBgn0015331	-0.190477	5.08757	0.708143	0.400061	0.59651
FBgn0010225	-0.353159	7.3951	2.50794	0.113274	0.274034
FBgn0037228	-0.651949	2.95053	4.74374	0.0294051	0.117119
FBgn0037220	0.127729	6.49377	0.725537	0.394334	0.591136
FBgn0031670	0.17124	6.21619	1.56628	0.210748	0.4045
FBgn0000299	-1.23604	7.95603	22.3704	2.25e-06	8.95e-05
FBgn0031676	0.145704	5.05124	0.926793	0.335698	0.539473
FBgn0031682	0.132903	5.35136	0.735052	0.391251	0.588648
FBgn0031683	0.0621921	5.43778	0.190233	0.662722	0.797417
FBgn0031684	-0.0750595	5.68722	0.22909	0.632199	0.778873
FBgn0031681	-0.0581539	7.73516	0.190128	0.66281	0.797417
FBgn0028694	0.316098	7.46079	5.52746	0.0187202	0.0867618
FBgn0031678	-0.263696	3.77195	1.28109	0.257696	0.458941
FBgn0031677	0.446066	6.62507	4.27831	0.0386016	0.140472
FBgn0022023	0.216632	7.60427	2.23474	0.13494	0.304979
FBgn0031675	-0.0450461	1.37799	0.0248206	0.874815	0.932337
FBgn0031673	0.270744	6.21856	3.74801	0.0528705	0.172228
FBgn0016075	-1.06906	7.84887	14.6915	0.000126614	0.00219202
FBgn0053113	-0.108574	8.73489	0.483911	0.486656	0.667231
FBgn0046776	1.50551	4.7097	36.8762	1.26e-09	1.51e-07
FBgn0031693	-0.310228	3.47829	1.8537	0.173354	0.357168
FBgn0031694	-0.0869374	2.8629	0.0419327	0.837748	0.908981
FBgn0031695	-0.859486	2.54083	3.9388	0.0471843	0.158795
FBgn0031696	0.0995985	7.19594	0.492428	0.482846	0.663904
FBgn0016076	0.000182618	6.26345	6.42e-07	0.99936	0.999509
FBgn0015031	-1.22128	4.3343	15.1913	9.72e-05	0.00183253
FBgn0031703	0.00814866	4.77318	0.00185614	0.965635	0.983509
FBgn0031702	-0.0452692	4.20372	0.0133741	0.907933	0.952128
FBgn0031700	0.122401	3.74447	0.136865	0.711418	0.828964
FBgn0031698	-1.15766	8.47495	10.6589	0.00109544	0.0112527
FBgn0000228	-0.0437211	8.07116	0.0812277	0.775641	0.869248
FBgn0003716	-0.266275	6.62383	1.07601	0.299591	0.503143
FBgn0000318	0.200176	6.02107	0.900443	0.342663	0.546376
FBgn0031711	0.167935	6.24768	1.53515	0.215341	0.410216
FBgn0051989	-0.0155603	4.70379	0.00794586	0.928971	0.96401
FBgn0051648	0.324329	4.44982	3.72972	0.0534525	0.173457
FBgn0051915	0.253715	5.58953	3.44696	0.0633683	0.192557
FBgn0002525	0.0707787	8.09103	0.157442	0.691523	0.81565
FBgn0031717	-0.304492	3.40845	1.07149	0.300608	0.504067
FBgn0004620	-0.453767	1.78955	2.19735	0.138248	0.30917
FBgn0014189	0.206866	8.19742	1.00614	0.315829	0.519011
FBgn0031713	0.138471	5.53414	0.683884	0.408252	0.603816
FBgn0031710	0.0034218	5.33145	0.000682509	0.979158	0.99091
FBgn0031708	0.00328702	4.58252	0.00027374	0.9868	0.993701
FBgn0024191	0.434576	5.00413	8.27405	0.00402156	0.0293184
FBgn0031736	0.243103	6.01887	2.44242	0.118094	0.281136
FBgn0031735	-0.976559	1.95526	12.9321	0.000322989	0.00455932
FBgn0031740	0.153958	5.91643	1.09602	0.295141	0.498939
FBgn0031741	-0.143395	4.96156	0.27781	0.598141	0.754038
FBgn0043362	-0.769585	5.73897	13.1345	0.000289908	0.0042022
FBgn0001128	-0.303501	8.3761	2.29743	0.129588	0.297347
FBgn0031752	-0.108984	6.95295	0.623134	0.429885	0.621543
FBgn0031745	-1.2004	2.23994	21.0146	4.56e-06	0.000154416
FBgn0031739	-0.0169587	5.17511	0.00897793	0.924512	0.961388
FBgn0031738	-0.0427228	5.84559	0.084075	0.771849	0.86665
FBgn0031737	-0.777958	2.46633	5.84042	0.0156621	0.0768342
FBgn0031734	-0.323841	6.09972	1.2635	0.260989	0.462499
FBgn0031732	-0.190553	2.8197	0.179915	0.671446	0.803745
FBgn0001942	-0.0235617	10.4711	0.0285908	0.865727	0.926653
FBgn0001941	0.177709	7.72089	2.1171	0.145663	0.318577
FBgn0031760	0.24828	3.37403	0.864481	0.352488	0.554407
FBgn0051643	0.148747	5.23325	0.948619	0.330071	0.533814
FBgn0031768	0.278738	4.89982	3.66007	0.0557313	0.176878
FBgn0031769	0.370333	8.13961	6.79145	0.00915955	0.0531845
FBgn0031770	-1.05502	1.87048	14.8938	0.000113737	0.00203431
FBgn0031772	0.247045	4.5782	2.29947	0.129418	0.297051
FBgn0031774	0.262198	4.25387	1.57346	0.209705	0.403109
FBgn0031776	0.194448	6.06658	1.58989	0.207341	0.399947
FBgn0031782	0.831474	5.20997	17.2075	3.35e-05	0.000805433
FBgn0031779	-2.16354	3.44549	14.3175	0.000154424	0.0025606
FBgn0031777	-0.0107396	1.6152	0.00110645	0.973465	0.987757
FBgn0031773	0.286333	5.27316	3.64929	0.056093	0.1777
FBgn0031771	-0.00119201	8.002	3.25e-05	0.995452	0.99753
FBgn0029161	-0.262555	1.01171	0.763124	0.382353	0.58113
FBgn0000052	-0.0814266	7.06525	0.337587	0.561225	0.727054
FBgn0031766	-0.220737	3.12926	0.484553	0.486367	0.667023
FBgn0025742	-0.114153	5.68798	0.433094	0.510475	0.68669
FBgn0031764	0.181531	4.7815	0.713673	0.398227	0.594691
FBgn0001089	-0.195535	4.90814	0.26577	0.606184	0.75984
FBgn0031759	-0.576422	9.05443	7.44327	0.0063674	0.0408981
FBgn0000308	-0.245006	8.79526	2.79869	0.0943414	0.245044
FBgn0031756	-0.19938	3.41596	0.35759	0.549848	0.718737
FBgn0015623	0.0637269	9.019	0.157274	0.691679	0.81565
FBgn0031805	-0.494414	1.77733	1.61658	0.20357	0.395287
FBgn0043854	-0.00821063	7.11615	0.000892258	0.97617	0.989572
FBgn0031815	-0.123547	6.10106	0.572439	0.449291	0.637449
FBgn0031820	-0.450322	8.48473	4.60082	0.0319567	0.123578
FBgn0027496	-0.146771	5.54254	0.466867	0.494432	0.673404
FBgn0051638	0.230921	5.80844	2.87658	0.0898766	0.238619
FBgn0031824	0.388708	5.30491	3.91982	0.04772	0.160113
FBgn0031822	0.125266	4.89083	0.764512	0.38192	0.580715
FBgn0031818	-0.0893232	6.17254	0.345009	0.556952	0.724516
FBgn0031817	0.416451	4.3632	5.9894	0.0143921	0.072203
FBgn0031816	-0.376581	2.78255	2.78548	0.0951223	0.246257
FBgn0031814	-0.0224036	6.93711	0.0250961	0.874128	0.932065
FBgn0011722	-1.47189	6.01831	24.0962	9.16e-07	4.31e-05
FBgn0031801	-0.525271	3.49219	2.22552	0.135747	0.305634
FBgn0031800	-0.0355974	3.20842	0.0153676	0.901342	0.948375
FBgn0031799	-0.268543	6.99312	1.77393	0.182896	0.370379
FBgn0051637	-0.170121	6.03796	1.637	0.200737	0.391283
FBgn0031830	-0.218914	7.08925	1.74566	0.186423	0.373667
FBgn0031836	0.0947369	7.83552	0.371355	0.542266	0.712596
FBgn0028467	-0.0678209	6.81817	0.240425	0.6239	0.773184
FBgn0031851	0.485533	6.03278	14.4401	0.000144692	0.0024261
FBgn0046704	0.0903482	7.86729	0.499766	0.479603	0.661752
FBgn0031855	-0.438948	1.96429	2.14828	0.14273	0.31476
FBgn0025777	0.300234	7.48052	5.71343	0.0168356	0.0808017
FBgn0025595	-0.502475	4.71487	1.92533	0.16527	0.345622
FBgn0031850	-0.601615	3.70464	4.84262	0.0277647	0.112961
FBgn0028703	-0.135556	6.78156	1.24425	0.264654	0.465936
FBgn0031848	0.341043	5.00115	5.20939	0.0224652	0.097937
FBgn0000351	0.329004	6.10859	3.83072	0.0503213	0.166262
FBgn0028990	0.0883641	6.01266	0.337743	0.561135	0.727054
FBgn0051633	0.143729	4.52725	0.724256	0.394751	0.591237
FBgn0051635	-0.632691	8.10074	6.56683	0.0103897	0.0572428
FBgn0031834	0.20802	4.77876	2.07197	0.150027	0.325596
FBgn0031832	-0.0870218	5.33149	0.300392	0.583637	0.742591
FBgn0031858	-0.806223	2.0097	4.53366	0.0332346	0.126593
FBgn0031860	-0.211262	2.9198	0.989191	0.31994	0.52328
FBgn0051632	-0.839409	1.18714	5.33756	0.0208707	0.093131
FBgn0017551	0.0718673	6.87323	0.138141	0.710136	0.82805
FBgn0031866	-0.576794	2.26547	2.89235	0.0890011	0.237236
FBgn0031868	0.259625	7.33748	4.25274	0.039187	0.141766
FBgn0004838	-0.0341351	10.55	0.0486983	0.825344	0.90084
FBgn0020616	0.0825126	7.27819	0.317647	0.573025	0.736114
FBgn0031875	0.121566	6.13679	0.344504	0.557241	0.724782
FBgn0031877	0.351679	3.19721	2.25501	0.133183	0.302462
FBgn0021944	-0.0962379	5.44669	0.0719253	0.788554	0.877989
FBgn0031879	-1.19982	4.11225	36.2531	1.73e-09	2.04e-07
FBgn0016978	0.462687	6.87253	11.99	0.000534867	0.00661994
FBgn0031878	0.324552	6.79509	6.73423	0.00945802	0.053897
FBgn0031876	0.070747	4.57893	0.18674	0.665644	0.799791
FBgn0031874	-0.110521	2.8625	0.227451	0.63342	0.779615
FBgn0031873	0.287579	4.05524	1.66337	0.197149	0.386556
FBgn0031872	-0.972886	5.19339	5.17022	0.0229772	0.0996488
FBgn0031871	0.152009	6.13231	0.698665	0.403233	0.599059
FBgn0031869	-0.58943	4.08904	6.0854	0.0136304	0.0698577
FBgn0028554	0.455577	7.47436	5.5435	0.0185494	0.0861551
FBgn0026196	0.15986	8.58736	0.959981	0.327192	0.531018
FBgn0011737	0.00864965	6.55744	0.00284866	0.957435	0.979893
FBgn0042092	0.383375	5.77059	7.04147	0.00796437	0.0480531
FBgn0031865	-0.335288	5.64681	2.40455	0.120983	0.285102
FBgn0015776	-0.101206	8.30144	0.614936	0.432935	0.623874
FBgn0031857	-1.09195	4.72528	22.6977	1.9e-06	7.76e-05
FBgn0003046	0.34493	1.36719	1.41409	0.234379	0.433004
FBgn0031881	0.387019	4.34423	4.33403	0.0373578	0.137452
FBgn0031885	0.235408	7.51712	3.61986	0.0570938	0.179815
FBgn0031893	0.212261	6.22914	2.44285	0.118062	0.281136
FBgn0031897	-0.489521	7.52113	10.5033	0.00119164	0.0119704
FBgn0031896	0.0011923	6.96226	7.2e-05	0.993232	0.997024
FBgn0031895	0.380236	6.71586	7.59197	0.00586289	0.0385167
FBgn0031894	0.362067	4.34384	4.24034	0.0394743	0.142566
FBgn0031886	0.419215	5.2586	6.21441	0.0126714	0.0661841
FBgn0031882	0.174032	5.47352	1.74381	0.186657	0.373876
FBgn0051908	0.0755087	6.81963	0.216552	0.64168	0.783676
FBgn0031902	-1.38926	1.86908	17.0157	3.71e-05	0.000882285
FBgn0002938	-0.533007	6.70901	4.03663	0.0445227	0.153057
FBgn0031907	-0.194406	4.89829	0.494146	0.482084	0.663595
FBgn0031908	-0.605371	5.11199	8.3873	0.00377851	0.0279235
FBgn0028387	0.118411	6.70298	0.817294	0.365973	0.566341
FBgn0031914	-0.97493	5.28443	25.6992	3.99e-07	2.14e-05
FBgn0011283	-0.379081	2.53657	0.858615	0.354127	0.555573
FBgn0025697	-0.458938	3.15891	2.37811	0.123047	0.28831
FBgn0031913	-0.304322	6.09967	3.72896	0.0534767	0.173457
FBgn0031909	0.295949	4.83306	3.23455	0.0721001	0.208266
FBgn0031904	0.112693	6.17199	0.820983	0.364893	0.565697
FBgn0040299	-0.392338	4.80765	1.44321	0.229621	0.426968
FBgn0041181	-0.498299	3.28736	3.03328	0.0815729	0.224072
FBgn0031947	0.0502046	7.49478	0.122123	0.726744	0.838901
FBgn0031951	0.28746	6.03826	4.92334	0.0264963	0.109261
FBgn0031952	-0.428004	6.42795	4.57525	0.0324371	0.124803
FBgn0031950	0.108104	6.46938	0.679622	0.409717	0.604843
FBgn0031948	-0.271858	3.48944	0.765568	0.381592	0.580586
FBgn0031939	0.776149	2.76781	5.25589	0.0218726	0.0959661
FBgn0031937	-0.71927	2.54848	5.04201	0.0247398	0.104588
FBgn0031936	-0.397329	3.60408	2.37029	0.123664	0.289052
FBgn0031935	-1.85999	2.69573	28.1963	1.1e-07	7.58e-06
FBgn0041182	-0.618841	6.23818	8.20439	0.00417891	0.0302105
FBgn0031929	-0.482296	4.00373	1.45161	0.22827	0.42528
FBgn0027515	0.248715	7.65467	4.05262	0.044103	0.152402
FBgn0004177	0.210283	9.25609	2.11821	0.145557	0.318577
FBgn0031968	0.0213177	5.09205	0.0176625	0.894272	0.94376
FBgn0031975	-0.358883	4.45351	2.31457	0.128167	0.295306
FBgn0031977	0.22121	6.78389	3.32096	0.0684019	0.201474
FBgn0044323	-0.161212	7.47255	1.349	0.245453	0.445757
FBgn0031979	0.384928	3.65064	0.982293	0.321633	0.524857
FBgn0031981	-0.0692161	6.99151	0.216209	0.641944	0.783852
FBgn0010287	0.465124	4.07547	7.24033	0.00712839	0.0442565
FBgn0013531	0.0854981	4.26533	0.182663	0.669095	0.801596
FBgn0011230	-0.51456	9.84858	8.31292	0.00393641	0.0288436
FBgn0031980	0.186502	9.43993	0.95641	0.328093	0.531721
FBgn0031974	-0.467673	3.99351	0.990718	0.319567	0.523263
FBgn0031973	-0.26861	3.28095	0.52353	0.46934	0.653867
FBgn0031972	0.0224007	4.07783	0.0122356	0.911922	0.954226
FBgn0031969	0.550321	7.86129	12.7737	0.000351528	0.00485725
FBgn0031961	0.590064	3.62515	4.13915	0.0419021	0.147932
FBgn0031959	-0.167528	0.947369	0.256317	0.612662	0.765296
FBgn0045038	-1.22385	1.89247	19.2275	1.16e-05	0.000337452
FBgn0031955	-1.01445	2.07033	16.1458	5.86e-05	0.00124485
FBgn0020618	-0.082383	10.3945	0.162384	0.686971	0.812533
FBgn0031988	0.328644	7.54596	3.0658	0.0799556	0.22139
FBgn0031996	0.140524	5.84374	0.991013	0.319495	0.523263
FBgn0031997	0.362133	4.57272	5.65042	0.0174512	0.0832014
FBgn0015299	0.193708	5.53334	2.1352	0.143952	0.316361
FBgn0032002	-0.335804	3.23799	0.252783	0.615123	0.766928
FBgn0032008	-0.452058	2.10572	1.86013	0.172609	0.356314
FBgn0032014	0.423511	7.02426	10.2816	0.00134361	0.0130274
FBgn0032016	0.380996	5.47419	5.25148	0.0219281	0.0961121
FBgn0032018	0.117726	7.20673	1.03316	0.309417	0.513445
FBgn0032020	0.141925	4.95366	0.578953	0.446723	0.63537
FBgn0032022	-0.47423	2.67467	2.05383	0.151823	0.327737
FBgn0032025	-0.423314	5.418	2.59447	0.107238	0.265908
FBgn0051901	-1.43798	3.60216	5.3782	0.0203899	0.0918877
FBgn0032026	0.21141	9.20792	2.60787	0.106334	0.264243
FBgn0032021	-0.448774	4.10713	4.67203	0.0306576	0.120326
FBgn0032017	0.19182	4.3616	1.40181	0.236421	0.435025
FBgn0032015	0.0594262	5.59955	0.150742	0.697827	0.819819
FBgn0003502	-0.147941	7.99623	1.00695	0.315633	0.518917
FBgn0032010	-0.983279	4.7646	11.746	0.00060973	0.00728556
FBgn0032006	-0.364739	5.91696	2.62734	0.105038	0.262412
FBgn0032005	-0.0111672	6.79994	0.0031451	0.955277	0.979193
FBgn0032000	0.160558	4.81202	0.642738	0.422721	0.616456
FBgn0003607	0.234432	7.64342	3.19141	0.0740263	0.2119
FBgn0031998	-0.04851	4.92674	0.110888	0.739135	0.846083
FBgn0031992	0.443905	5.55589	3.85534	0.049588	0.164892
FBgn0031990	-0.726971	7.56452	6.48307	0.0108907	0.0590984
FBgn0031987	0.122358	5.71104	0.318248	0.572663	0.736054
FBgn0031985	-0.390807	6.6051	3.60764	0.0575145	0.18059
FBgn0032029	0.0826787	6.4759	0.454865	0.500034	0.67855
FBgn0032030	0.0335078	5.40714	0.0343082	0.853053	0.918351
FBgn0032032	0.318557	3.52125	1.95498	0.162052	0.341205
FBgn0032034	0.228322	4.66144	2.13658	0.143822	0.316361
FBgn0032036	-0.297827	6.23234	2.40822	0.120699	0.284832
FBgn0051898	-0.173324	4.31751	0.648269	0.420732	0.615009
FBgn0020497	0.0107898	8.96363	0.00481802	0.944662	0.974207
FBgn0027932	-0.384773	9.1793	1.82494	0.176727	0.36153
FBgn0051897	0.0951824	2.59904	0.0812038	0.775673	0.869248
FBgn0032047	0.155328	4.27594	0.517136	0.472066	0.655445
FBgn0032052	0.241823	5.5533	3.38863	0.0656475	0.196915
FBgn0032054	0.0597221	5.13985	0.117198	0.732094	0.841841
FBgn0032055	-0.349826	6.34506	1.19955	0.273412	0.476019
FBgn0016122	-0.0107889	6.76569	0.00819116	0.927886	0.963708
FBgn0028394	0.168924	5.19447	1.09479	0.295413	0.498939
FBgn0011259	-1.30999	5.29963	17.1302	3.49e-05	0.000835236
FBgn0032053	0.182842	4.37469	1.12429	0.288996	0.492627
FBgn0032051	0.13907	7.04659	1.13205	0.287338	0.490479
FBgn0032050	0.0088702	7.32292	0.00420568	0.948292	0.975971
FBgn0032049	-0.460845	8.95017	1.44248	0.229738	0.427094
FBgn0026718	0.244218	6.44701	1.80782	0.17877	0.364309
FBgn0027490	0.187835	6.24422	1.35417	0.244551	0.444805
FBgn0001137	-0.295876	3.99168	2.01543	0.155707	0.332995
FBgn0032042	0.216881	6.52351	3.15096	0.0758823	0.215004
FBgn0014417	1.13943	7.50995	82.1134	1.28e-19	1.11e-16
FBgn0001084	0.291722	4.32104	2.63826	0.104317	0.261444
FBgn0040959	-0.197726	3.21555	0.115953	0.733465	0.842603
FBgn0032033	0.356811	4.74674	4.56711	0.0325915	0.12494
FBgn0032031	-0.0143677	3.86067	0.00348165	0.952948	0.978198
FBgn0001114	-0.822648	6.53077	20.9941	4.61e-06	0.000154867
FBgn0029123	-0.828072	2.4331	8.60324	0.00335565	0.0257455
FBgn0032069	0.65689	6.13824	2.46636	0.116307	0.278747
FBgn0032068	0.263587	6.29422	0.123014	0.725789	0.838812
FBgn0032066	1.11101	3.7645	1.47047	0.225271	0.422059
FBgn0003209	-0.311993	6.42146	3.64939	0.0560897	0.1777
FBgn0004914	-1.20753	6.70156	70.5822	4.41e-17	1.91e-14
FBgn0032059	0.122549	4.67503	0.399656	0.527267	0.70024
FBgn0032074	-0.579514	2.66362	3.31579	0.0686175	0.201765
FBgn0032075	-0.388918	6.11921	1.53182	0.21584	0.411077
FBgn0052984	0.262736	1.68829	0.428681	0.512637	0.688751
FBgn0032082	0.887895	2.96737	2.8878	0.0892525	0.237662
FBgn0032085	-0.470889	2.47696	1.26571	0.260573	0.461951
FBgn0040964	0.374526	3.67977	3.05402	0.0805375	0.222289
FBgn0032087	-0.116437	5.10159	0.128892	0.719584	0.834764
FBgn0032088	-0.00733928	2.91351	0.000560158	0.981118	0.991405
FBgn0052982	-0.776257	3.06214	8.99041	0.002714	0.0218307
FBgn0032101	0.089561	5.84221	0.31455	0.574901	0.737857
FBgn0013746	0.144238	6.74849	1.3755	0.240869	0.440768
FBgn0011705	0.15699	5.84372	1.40071	0.236605	0.435199
FBgn0032084	-1.12294	4.04276	9.64076	0.00190307	0.016759
FBgn0032079	0.200486	6.27824	2.04973	0.152233	0.328212
FBgn0032078	0.070005	6.3826	0.312282	0.576283	0.738735
FBgn0041092	-0.679342	6.70111	26.8859	2.16e-07	1.29e-05
FBgn0010314	0.15854	6.32424	1.25929	0.261785	0.463155
FBgn0026439	-0.304249	6.33734	1.03229	0.309622	0.513584
FBgn0012036	0.0145899	8.91922	0.0107211	0.917532	0.957545
FBgn0032116	-0.478721	3.65539	3.68743	0.0548239	0.175807
FBgn0011232	0.203349	6.94028	1.49995	0.220679	0.41671
FBgn0032105	0.211204	7.09589	1.40613	0.2357	0.43416
FBgn0002973	0.273641	7.43139	4.79059	0.0286157	0.114982
FBgn0032123	0.22815	7.78719	3.35136	0.0671496	0.199745
FBgn0032124	-0.364955	2.33754	0.644052	0.422247	0.615974
FBgn0032131	-0.0185696	3.00975	0.00395654	0.949845	0.976871
FBgn0040070	-0.393383	7.20716	5.13038	0.0235106	0.101057
FBgn0032135	0.296429	5.60824	4.27471	0.0386836	0.140474
FBgn0032136	-0.785656	8.34985	23.9067	1.01e-06	4.7e-05
FBgn0011207	0.286006	6.95422	6.19445	0.0128151	0.0666125
FBgn0032138	0.142552	8.44237	0.862089	0.353155	0.554407
FBgn0051710	-0.343744	2.19202	0.688098	0.406812	0.602277
FBgn0000273	-0.173662	7.82574	1.0177	0.313066	0.51693
FBgn0028479	0.0766436	8.07366	0.220875	0.638374	0.781988
FBgn0032129	-0.688745	1.44227	3.11949	0.0773612	0.217482
FBgn0004868	0.189776	8.73566	2.42263	0.119594	0.283215
FBgn0032139	-0.288646	2.59418	1.27047	0.259678	0.460932
FBgn0032140	-0.180636	3.20687	0.359499	0.548785	0.718031
FBgn0032144	-0.88259	7.77799	10.598	0.00113209	0.0114925
FBgn0032147	-0.078721	4.74441	0.131822	0.71655	0.833034
FBgn0032149	0.444055	2.59557	2.35656	0.124757	0.290663
FBgn0032169	0.125061	5.07852	0.270461	0.603023	0.757858
FBgn0032170	-0.082141	6.34622	0.346044	0.556361	0.72407
FBgn0032172	0.192969	5.83811	2.33032	0.126876	0.293663
FBgn0032171	-0.0662449	3.83987	0.061532	0.804091	0.887491
FBgn0032168	0.371804	5.15457	5.50006	0.0190158	0.0877083
FBgn0063449	-0.477542	2.61231	2.25615	0.133085	0.302319
FBgn0032150	0.383343	3.22198	2.07398	0.14983	0.325303
FBgn0011291	0.171118	4.26689	0.386888	0.53394	0.705846
FBgn0015035	-0.848381	3.80271	3.71143	0.054041	0.174388
FBgn0028704	-0.868154	5.40102	15.9933	6.36e-05	0.00133292
FBgn0043456	-0.00684714	8.86876	0.00250893	0.960051	0.981408
FBgn0011584	0.0774109	6.99264	0.218701	0.640032	0.782988
FBgn0032178	0.495625	1.72446	2.14805	0.142751	0.31476
FBgn0032187	-0.225833	4.51988	0.930939	0.334619	0.538119
FBgn0005593	0.0371459	9.92303	0.063223	0.801472	0.885638
FBgn0032194	0.263736	6.84095	2.27603	0.131388	0.299804
FBgn0032195	0.568614	4.49501	10.1933	0.00140956	0.0135452
FBgn0032198	0.136604	8.48403	1.13938	0.285783	0.488789
FBgn0032197	0.178163	7.38785	1.75033	0.185835	0.373417
FBgn0032196	0.570243	6.1691	12.4921	0.000408672	0.00545675
FBgn0024320	-0.0655731	6.03902	0.0744151	0.785014	0.875411
FBgn0032193	0.206205	3.57424	0.865327	0.352252	0.554407
FBgn0032191	0.141064	6.50552	0.950808	0.329514	0.533584
FBgn0032189	0.24528	6.46752	2.16582	0.14111	0.313171
FBgn0028675	0.0335892	2.61822	0.0138636	0.906271	0.951158
FBgn0051755	-0.117849	6.73745	0.46954	0.493199	0.672114
FBgn0051875	0.254179	3.83985	1.45709	0.227393	0.42447
FBgn0004419	0.327572	11.1255	4.74465	0.0293895	0.117111
FBgn0051717	0.137084	3.7147	0.350727	0.553702	0.72195
FBgn0032204	0.155904	5.70555	1.18673	0.275989	0.478191
FBgn0032205	0.0792565	4.25619	0.190434	0.662555	0.797417
FBgn0032214	0.349718	6.49576	4.91064	0.0266918	0.109805
FBgn0032217	0.113723	6.92707	0.75783	0.384009	0.582417
FBgn0032222	0.243316	5.64664	3.66149	0.0556838	0.17685
FBgn0032223	0.0737733	7.14731	0.323854	0.569301	0.733546
FBgn0019932	-0.0411382	5.36209	0.0851486	0.770438	0.866191
FBgn0051715	0.207031	5.36769	1.10285	0.293641	0.497405
FBgn0032224	-1.58042	4.98574	81.7854	1.52e-19	1.19e-16
FBgn0032229	0.111054	5.59427	0.432785	0.510626	0.68669
FBgn0003087	0.357516	7.01041	3.26834	0.0706292	0.205859
FBgn0032230	-0.49955	2.30656	2.15758	0.141868	0.313954
FBgn0032231	0.163442	6.01996	1.09059	0.29634	0.499995
FBgn0032233	-0.167691	1.30476	0.13738	0.710899	0.828579
FBgn0032234	0.227021	4.44544	1.47168	0.225082	0.421796
FBgn0032235	-0.56033	5.19757	1.80926	0.178597	0.364235
FBgn0032236	0.249061	6.46819	3.44938	0.0632754	0.192364
FBgn0051716	0.244282	8.96612	3.45556	0.0630394	0.19203
FBgn0003942	-0.0286263	10.032	0.044058	0.833746	0.906404
FBgn0025366	-0.00253989	7.73598	0.000416673	0.983714	0.993257
FBgn0032243	-0.00318359	6.08276	0.000620411	0.980128	0.99091
FBgn0032244	0.0757493	5.1142	0.251725	0.615863	0.767298
FBgn0032246	0.28707	6.49736	3.13279	0.0767324	0.216419
FBgn0032247	0.414792	3.04433	2.25299	0.133357	0.302539
FBgn0004915	0.159192	5.85032	1.11925	0.290081	0.493949
FBgn0032250	0.236781	5.71747	2.18422	0.139432	0.310509
FBgn0027052	0.42457	6.66854	11.6299	0.000649009	0.0076491
FBgn0032251	0.125399	5.1647	0.591631	0.441789	0.631158
FBgn0032252	-0.418944	1.59937	0.803695	0.369991	0.570188
FBgn0027611	-0.465648	7.98537	3.42955	0.0640397	0.193705
FBgn0032256	0.289394	5.06531	2.3101	0.128536	0.295797
FBgn0026431	0.174004	5.11735	1.6011	0.205747	0.397907
FBgn0032258	0.184505	5.99766	1.35407	0.244568	0.444805
FBgn0051719	-0.305331	3.69494	0.863283	0.352822	0.554407
FBgn0032253	-0.279185	3.99439	0.544725	0.460481	0.646739
FBgn0032249	0.284807	3.9231	1.47909	0.223917	0.420662
FBgn0032248	0.20058	4.8548	1.71917	0.1898	0.377888
FBgn0005683	0.246571	6.15887	1.1068	0.292778	0.496282
FBgn0032242	0.00788092	7.59087	0.00451456	0.94643	0.974867
FBgn0004106	0.351825	6.98084	5.01211	0.0251706	0.105671
FBgn0053303	0.0548071	6.90456	0.173765	0.676788	0.807342
FBgn0027568	0.111799	7.25212	0.410565	0.521683	0.694746
FBgn0032228	0.251097	1.6516	0.926741	0.335711	0.539473
FBgn0032221	-0.730282	2.2037	7.01448	0.00808531	0.0486414
FBgn0011703	0.225193	8.8744	2.45567	0.117101	0.28
FBgn0032218	-0.380262	5.31657	4.00613	0.045335	0.15452
FBgn0032216	0.136205	7.75938	1.3445	0.246242	0.446438
FBgn0027491	-0.934411	1.66703	13.5653	0.000230404	0.00354175
FBgn0032213	-0.141936	4.92958	0.232327	0.629804	0.777379
FBgn0005322	0.269298	6.70672	4.33397	0.0373591	0.137452
FBgn0032210	-0.169972	4.66923	0.422611	0.515637	0.690243
FBgn0032208	-0.0155358	9.95061	0.0111568	0.915879	0.956514
FBgn0003751	0.430005	2.12025	2.75443	0.0969853	0.249362
FBgn0011305	0.182959	5.31371	1.60042	0.205843	0.398004
FBgn0032200	0.173603	5.98428	1.41302	0.234556	0.433004
FBgn0000229	-0.146615	4.87648	0.429987	0.511995	0.68814
FBgn0024248	-0.151538	6.15715	1.40027	0.236679	0.435221
FBgn0032261	0.0938444	3.43581	0.162629	0.686748	0.81238
FBgn0010398	0.196959	4.8425	1.08986	0.296501	0.499995
FBgn0032264	-0.387066	4.7818	1.07809	0.299126	0.502655
FBgn0032281	-0.905335	1.04555	4.19094	0.0406406	0.14508
FBgn0032287	-0.248271	3.48519	0.957628	0.327785	0.531682
FBgn0032290	0.0219229	4.4345	0.0127457	0.910112	0.953224
FBgn0032293	0.0486166	3.13086	0.01444	0.904351	0.949871
FBgn0032295	0.293591	7.08543	1.57287	0.20979	0.403109
FBgn0027550	-0.390751	2.74638	1.28178	0.257569	0.458886
FBgn0015320	0.111681	7.67857	0.282873	0.594824	0.75149
FBgn0032297	-0.331084	5.38836	1.29362	0.255382	0.456969
FBgn0032296	0.0630422	4.982	0.170863	0.679346	0.808252
FBgn0027868	-0.0419502	6.13858	0.0513622	0.82071	0.897924
FBgn0032292	0.237689	5.91033	2.9605	0.0853216	0.230644
FBgn0032285	-0.483277	6.24278	2.5402	0.110981	0.270773
FBgn0032283	0.00962637	2.36188	0.000637298	0.97986	0.99091
FBgn0032262	0.224684	6.94967	2.60282	0.106674	0.264891
FBgn0027363	-1.02066	5.77373	5.92715	0.0149094	0.0740242
FBgn0032321	0.273974	5.4613	3.74007	0.0531221	0.172845
FBgn0032322	0.129238	3.2116	0.275883	0.599413	0.754502
FBgn0041781	-0.0136306	7.16816	0.0127232	0.910191	0.953224
FBgn0026148	0.244245	4.96887	2.40426	0.121005	0.285102
FBgn0026147	0.255017	7.61291	4.53497	0.033209	0.126552
FBgn0032330	-0.300712	5.76499	3.66823	0.0554591	0.176657
FBgn0015756	-0.196609	9.67549	1.67071	0.196163	0.385103
FBgn0000146	0.241692	7.26659	3.33528	0.0678088	0.200342
FBgn0004872	0.238658	8.20062	2.68937	0.10102	0.256002
FBgn0010612	-0.0857082	7.19754	0.148395	0.700074	0.820837
FBgn0000018	0.142308	5.42839	0.708593	0.399911	0.596484
FBgn0053129	0.126913	8.38722	0.825083	0.363698	0.564294
FBgn0024227	0.226714	5.93381	1.84567	0.174287	0.358237
FBgn0027453	0.318225	5.20055	1.82874	0.176276	0.360864
FBgn0032305	-0.620774	6.58685	4.54741	0.0329687	0.125858
FBgn0051869	0.294233	4.33368	0.559725	0.454371	0.641286
FBgn0032298	-0.076039	5.03594	0.21981	0.639184	0.782695
FBgn0032339	-0.0297546	5.51859	0.0219791	0.882143	0.936911
FBgn0032348	-0.370422	6.19205	3.03687	0.0813929	0.223656
FBgn0040211	-0.237379	3.52643	0.343519	0.557805	0.725079
FBgn0032354	0.113821	5.99809	0.423309	0.515291	0.690211
FBgn0032358	-0.0832897	4.23792	0.215637	0.642385	0.784149
FBgn0020270	0.387795	5.6918	7.33911	0.00674703	0.0426079
FBgn0040232	0.126582	8.29783	0.537221	0.463587	0.649202
FBgn0032350	0.275179	7.62236	3.52632	0.0604019	0.186428
FBgn0028700	0.445	5.81718	8.54107	0.00347222	0.0264004
FBgn0032346	0.141321	4.7086	0.898554	0.34317	0.546742
FBgn0027582	-0.202904	7.01298	0.608279	0.435437	0.626434
FBgn0032343	0.104846	3.16407	0.163775	0.685705	0.811925
FBgn0032341	-0.0323581	7.42261	0.0403693	0.84076	0.910876
FBgn0032336	-0.56429	2.61714	2.05589	0.151619	0.327622
FBgn0051706	-0.832366	2.26048	7.27443	0.00699432	0.0437751
FBgn0028490	-0.563064	6.30995	4.67056	0.030684	0.120326
FBgn0032363	-0.640642	7.44073	17.478	2.91e-05	0.000725697
FBgn0015400	-0.894061	2.75216	4.88365	0.0271122	0.111059
FBgn0032373	-0.0498463	5.10731	0.0303705	0.861652	0.923894
FBgn0032374	0.207756	6.27906	1.18305	0.276736	0.478527
FBgn0032378	-0.0136596	6.78195	0.00645509	0.935964	0.96859
FBgn0020309	-0.76963	8.05906	12.6431	0.000376945	0.00512823
FBgn0032381	-1.41387	5.77064	7.16489	0.00743442	0.045745
FBgn0032382	0.568096	7.43761	1.56756	0.210562	0.404231
FBgn0005664	-1.75632	2.8472	11.0751	0.000874962	0.0096031
FBgn0032387	0.177324	3.00913	0.238737	0.62512	0.774141
FBgn0032390	0.264504	5.16172	2.51951	0.112446	0.272813
FBgn0051866	-1.02954	3.28794	10.8541	0.000985794	0.0105139
FBgn0032393	-0.360901	5.20592	6.00097	0.014298	0.0718891
FBgn0014019	-0.789232	2.92057	7.58102	0.00589861	0.0386632
FBgn0010497	0.239877	7.06438	0.475034	0.49068	0.670171
FBgn0032402	-0.115035	3.02121	0.132188	0.716174	0.832709
FBgn0027505	-0.646148	5.31676	25.269	4.99e-07	2.52e-05
FBgn0032401	0.505054	3.40953	6.4712	0.0109636	0.0593634
FBgn0032400	0.134487	10.4962	0.919336	0.337649	0.541782
FBgn0032399	0.401524	2.07104	2.36071	0.124426	0.29019
FBgn0032398	0.142314	6.5695	1.10754	0.292617	0.496282
FBgn0032397	-0.461472	6.21156	1.47963	0.223832	0.420662
FBgn0032395	-0.0422511	6.10683	0.0706899	0.790335	0.879292
FBgn0032394	-0.0210255	5.10058	0.0130502	0.90905	0.952721
FBgn0042125	-1.27517	3.55721	37.3935	9.65e-10	1.19e-07
FBgn0042127	-0.919781	2.38373	3.15724	0.0755908	0.214906
FBgn0000588	0.322463	6.548	3.49505	0.0615527	0.188498
FBgn0032407	0.139723	5.7903	0.849026	0.356828	0.558247
FBgn0028707	-0.0083739	1.46955	0.000754236	0.97809	0.990697
FBgn0032409	-0.0591663	6.06551	0.135858	0.712434	0.829364
FBgn0027081	0.199578	7.64949	2.2276	0.135565	0.305383
FBgn0051760	-0.580696	2.20102	3.64606	0.0562019	0.177914
FBgn0032421	0.350784	5.17819	5.63735	0.0175817	0.0835145
FBgn0000114	0.192042	10.3796	1.4681	0.225645	0.422395
FBgn0051759	0.34813	4.40392	4.12875	0.0421604	0.148394
FBgn0032422	-1.24019	4.53787	22.1449	2.53e-06	9.79e-05
FBgn0032420	0.299056	5.19721	3.20487	0.0734194	0.210948
FBgn0015797	0.120144	6.77224	0.949196	0.329924	0.533796
FBgn0029137	0.179465	3.51053	0.629565	0.427515	0.620021
FBgn0032408	0.329688	6.11711	5.43959	0.0196853	0.0895834
FBgn0032430	0.049464	4.05303	0.0483462	0.825966	0.90105
FBgn0020443	-0.0158516	9.08514	0.00906979	0.924128	0.961388
FBgn0032435	-0.450521	4.17424	1.29849	0.254489	0.455937
FBgn0032433	-0.306998	4.87567	1.4536	0.227952	0.425005
FBgn0032429	0.0350036	5.04557	0.0586774	0.808599	0.890192
FBgn0032445	0.31854	4.52055	3.43881	0.0636814	0.193304
FBgn0032447	0.0428093	2.59308	0.00486306	0.944404	0.974058
FBgn0032451	0.0994227	5.57056	0.266038	0.606002	0.759818
FBgn0032453	0.20942	7.26389	3.11009	0.0778087	0.217921
FBgn0015399	-0.83246	3.63223	11.4708	0.000706995	0.00815201
FBgn0032454	-0.216735	7.41757	0.886255	0.346494	0.549443
FBgn0032450	0.154699	6.91114	1.20061	0.273201	0.475843
FBgn0032449	0.722135	3.32175	10.6876	0.00107857	0.011153
FBgn0032446	0.227631	3.39773	1.16521	0.280387	0.481947
FBgn0032444	0.113175	7.98732	0.742161	0.388969	0.587449
FBgn0021796	-0.410867	7.50994	6.0504	0.0139032	0.070897
FBgn0028965	0.240558	6.16275	1.89452	0.168693	0.351251
FBgn0032467	-0.180405	7.24625	1.03141	0.309827	0.513743
FBgn0032465	0.291127	5.56168	3.00772	0.0828687	0.226409
FBgn0024291	-0.127552	7.97282	0.738987	0.389986	0.587743
FBgn0032476	0.218268	5.98958	2.78288	0.0952768	0.246364
FBgn0032477	0.033147	4.36327	0.0330067	0.855836	0.919827
FBgn0032480	0.119089	6.88871	0.758171	0.383902	0.582417
FBgn0032482	-0.0348641	7.48546	0.0880463	0.766676	0.863422
FBgn0004192	-0.718947	3.52658	2.39695	0.121572	0.286104
FBgn0032486	0.282347	4.59463	1.56569	0.210834	0.404575
FBgn0032488	0.351984	6.27039	7.11976	0.00762391	0.0464805
FBgn0027586	-0.427844	5.18336	1.57624	0.209303	0.402799
FBgn0032494	-0.669048	5.61308	4.59064	0.0321471	0.124063
FBgn0032495	-0.900796	1.84949	2.56064	0.109554	0.269411
FBgn0032499	0.100021	4.65722	0.461276	0.497028	0.675555
FBgn0051729	0.0347083	7.91347	0.0873531	0.76757	0.864203
FBgn0032505	-0.563013	9.66628	5.87502	0.0153572	0.075639
FBgn0032509	0.102611	6.023	0.366934	0.54468	0.714252
FBgn0051852	0.198696	6.04891	2.0027	0.157019	0.335102
FBgn0051855	0.198832	5.25667	1.83139	0.175964	0.360482
FBgn0032513	0.205726	6.155	2.56377	0.109338	0.269108
FBgn0025724	0.218263	7.12723	2.23302	0.13509	0.304979
FBgn0032514	0.292481	6.51586	4.85449	0.0275743	0.112524
FBgn0032512	-0.352516	5.61467	1.28223	0.257485	0.458886
FBgn0032511	0.0445849	6.0634	0.108402	0.741971	0.848093
FBgn0022069	0.150277	7.4982	1.3934	0.237831	0.436597
FBgn0032507	-0.198747	1.46542	0.308685	0.578488	0.73964
FBgn0032506	-0.556098	2.35281	1.99589	0.157726	0.336112
FBgn0028406	-0.569122	2.9394	4.83118	0.0279494	0.113412
FBgn0032487	0.243103	4.24673	1.72773	0.188701	0.376843
FBgn0032485	-0.0690929	6.56576	0.0957589	0.75698	0.856186
FBgn0004191	-0.441566	1.82033	1.40451	0.23597	0.434565
FBgn0032481	-0.200082	7.20178	1.70562	0.191555	0.379987
FBgn0032479	0.112333	8.18848	0.689861	0.406212	0.601901
FBgn0051849	-0.0813916	4.82428	0.221629	0.637801	0.781666
FBgn0032475	0.191279	7.80771	0.862623	0.353006	0.554407
FBgn0032474	1.04237	6.5642	78.945	6.39e-19	4.24e-16
FBgn0040972	-0.607098	2.33378	2.2149	0.136683	0.306863
FBgn0032472	-0.340878	4.60753	1.995	0.157819	0.336227
FBgn0032517	-0.473147	5.85493	3.30301	0.0691532	0.202739
FBgn0032521	0.296027	6.77815	4.56584	0.0326156	0.124952
FBgn0028546	0.319659	5.81666	4.72548	0.0297188	0.117988
FBgn0023407	0.0998998	8.23492	0.58901	0.442802	0.632114
FBgn0032524	-0.344977	4.37112	4.54745	0.0329678	0.125858
FBgn0032518	0.293751	9.01895	3.2148	0.0729751	0.209934
FBgn0032516	0.249318	5.70552	2.77941	0.0954834	0.246639
FBgn0028527	-0.46963	4.1071	3.34289	0.0674958	0.199857
FBgn0028541	0.122445	6.41612	0.767768	0.380908	0.580262
FBgn0024846	0.246204	5.6686	3.17345	0.0748441	0.213745
FBgn0028539	-0.0287437	7.23616	0.018403	0.892092	0.942512
FBgn0028931	-0.0743324	2.85821	0.0858649	0.769501	0.865521
FBgn0028538	-0.409832	7.17508	7.38264	0.00658564	0.041895
FBgn0027844	-0.373478	3.37377	0.668551	0.413557	0.607709
FBgn0028919	0.515364	4.85472	7.20654	0.00726384	0.0449193
FBgn0001965	-0.609329	7.19271	6.57489	0.0103427	0.0570568
FBgn0015271	0.433206	5.62273	5.04006	0.0247676	0.104588
FBgn0026373	0.0177198	4.86394	0.0143021	0.904807	0.950119
FBgn0028509	-0.572092	6.35674	14.2894	0.000156745	0.00257859
FBgn0028534	0.553991	5.91874	0.677434	0.410472	0.605196
FBgn0028533	0.374211	6.10698	0.359157	0.548975	0.718031
FBgn0028532	0.944778	3.65973	1.71817	0.189928	0.377888
FBgn0012037	0.219024	6.13716	1.49219	0.221877	0.418331
FBgn0019890	-0.117115	6.99852	0.865113	0.352312	0.554407
FBgn0028920	0.809995	7.24485	1.84412	0.174469	0.358524
FBgn0053306	0.532318	3.85033	0.74809	0.387082	0.585434
FBgn0053307	0.00459644	2.25799	0.000366869	0.984718	0.993595
FBgn0001961	0.371217	6.34946	1.69716	0.19266	0.381391
FBgn0004406	0.0497197	6.18326	0.15178	0.69684	0.819494
FBgn0028658	0.581718	2.42525	5.3656	0.0205377	0.0924442
FBgn0028932	0.137107	3.82733	0.38738	0.53368	0.705724
FBgn0027929	0.448321	1.07648	2.31672	0.127989	0.295168
FBgn0028936	-0.860092	2.98122	4.79263	0.0285817	0.114899
FBgn0028940	-0.0866869	4.45832	0.128198	0.720308	0.835267
FBgn0027348	0.110643	8.13198	0.214514	0.643252	0.78439
FBgn0028875	-2.22032	4.42594	51.33	7.81e-13	1.77e-10
FBgn0051769	0.0137485	4.55397	0.00306893	0.955821	0.979286
FBgn0028526	-0.627489	6.50673	3.93904	0.0471778	0.158795
FBgn0028872	-0.518849	2.58981	0.933183	0.334037	0.537483
FBgn0028542	0.231211	1.91142	0.792678	0.373292	0.5728
FBgn0028543	-0.513988	5.07245	3.58712	0.0582291	0.181997
FBgn0028916	0.279667	7.16077	3.16956	0.0750225	0.214042
FBgn0015791	-0.136483	5.79653	0.14085	0.707438	0.826444
FBgn0004858	-0.262301	3.80389	0.78376	0.375994	0.575822
FBgn0028530	0.019211	4.37692	0.0152788	0.901626	0.948508
FBgn0005771	-0.617645	4.28919	4.06971	0.0436588	0.151412
FBgn0028886	-0.274359	4.34346	1.27632	0.258585	0.459842
FBgn0040228	0.254421	3.97791	1.33023	0.248765	0.449786
FBgn0028926	0.0814835	4.22072	0.213671	0.643905	0.784586
FBgn0260446	-0.533786	2.50491	3.1511	0.0758756	0.215004
FBgn0004837	0.170275	6.24053	1.60489	0.205212	0.397495
FBgn0028879	-0.719664	2.54649	11.2046	0.000815963	0.00911915
FBgn0001978	-0.0434595	8.08903	0.0564158	0.812253	0.892755
FBgn0028862	-0.517179	2.56704	0.873421	0.35001	0.552988
FBgn0028516	0.198547	5.8773	1.02461	0.311428	0.51528
FBgn0028888	-0.792366	2.0223	6.42865	0.0112294	0.060443
FBgn0024183	-0.50007	6.75367	12.1973	0.00047859	0.00615049
FBgn0010422	0.38605	6.57546	8.36286	0.00382968	0.0282533
FBgn0000317	0.019496	8.0522	0.0172778	0.895423	0.944154
FBgn0001977	0.154082	5.38348	1.29064	0.255929	0.457569
FBgn0001981	-0.184895	1.86687	0.108663	0.741672	0.847946
FBgn0028370	-1.02019	1.15248	10.5199	0.00118096	0.0118769
FBgn0028945	-1.15124	1.48478	10.8224	0.00100281	0.0105843
FBgn0028518	-0.609267	3.66592	6.8618	0.00880579	0.0517153
FBgn0001986	0.0881923	6.83996	0.423063	0.515413	0.690211
FBgn0028507	0.0481769	4.92784	0.121657	0.727244	0.839255
FBgn0051826	0.346784	1.31993	1.28431	0.257098	0.458674
FBgn0041627	0.209689	5.42904	2.18274	0.139566	0.310509
FBgn0001990	0.126946	5.74594	0.892038	0.344926	0.54777
FBgn0001987	-0.19699	5.32401	1.23751	0.265951	0.467171
FBgn0001989	-0.148613	5.9729	0.900152	0.342741	0.5464
FBgn0028863	-0.742068	3.56839	6.23084	0.0125544	0.0657718
FBgn0028949	-0.612909	1.81247	2.35148	0.125164	0.291061
FBgn0028950	-0.476681	4.99786	2.266	0.132241	0.30095
FBgn0028644	-0.819069	1.82234	5.83019	0.0157534	0.0771943
FBgn0028645	-0.120359	2.177	0.23477	0.628009	0.776273
FBgn0028515	0.0675037	5.9324	0.237602	0.625944	0.77456
FBgn0028897	0.195003	3.89381	0.464822	0.495379	0.674055
FBgn0040079	0.0546889	6.06042	0.168862	0.681125	0.809275
FBgn0028895	0.208823	4.51524	1.51113	0.218967	0.414745
FBgn0028525	0.0619393	4.97903	0.158447	0.690591	0.814918
FBgn0011708	0.252482	7.06213	4.66624	0.0307612	0.120545
FBgn0001086	0.188738	7.45344	2.20834	0.137266	0.307531
FBgn0014092	0.316731	4.61423	3.65885	0.055772	0.176889
FBgn0028506	0.095446	4.68844	0.0885064	0.766085	0.863276
FBgn0025678	0.239192	7.14926	3.40353	0.0650569	0.195772
FBgn0000307	-0.170271	8.37546	0.729918	0.39291	0.590219
FBgn0001995	0.472001	5.31964	3.36623	0.066546	0.198444
FBgn0000250	-0.231526	8.41613	2.74385	0.0976293	0.250496
FBgn0000339	0.155917	5.29491	0.906731	0.340983	0.544804
FBgn0015338	0.333253	5.17148	4.02218	0.0449057	0.153909
FBgn0028894	0.0410885	4.95363	0.0923275	0.761239	0.85954
FBgn0028375	-0.00930017	5.84867	0.00359998	0.952156	0.978082
FBgn0001994	-0.289984	7.43676	3.04058	0.0812067	0.223351
FBgn0002673	0.376493	7.57218	9.74327	0.0017998	0.0160957
FBgn0024734	0.0231251	4.79102	0.0157597	0.900098	0.947362
FBgn0020416	-0.222669	4.8594	0.321749	0.570558	0.734474
FBgn0020415	-0.548002	5.90483	8.10961	0.00440312	0.0313074
FBgn0020414	-0.957169	4.91552	14.464	0.000142868	0.00241061
FBgn0032586	0.186643	8.44205	1.8935	0.168808	0.351405
FBgn0032590	-0.96927	1.98642	10.8231	0.00100239	0.0105843
FBgn0032587	0.159918	6.66255	1.6813	0.194752	0.383598
FBgn0028523	-1.04326	3.41194	22.3156	2.31e-06	9.17e-05
FBgn0001185	0.265444	5.33043	3.67437	0.0552553	0.176504
FBgn0051812	0.10891	0.86139	0.0958517	0.756866	0.856186
FBgn0032597	0.211274	4.58652	1.67999	0.194926	0.383678
FBgn0032600	-0.348856	6.60063	2.77511	0.0957404	0.247117
FBgn0032601	-0.546061	2.29687	1.46703	0.225816	0.42253
FBgn0032603	-0.405312	4.52204	1.93906	0.163771	0.343569
FBgn0040262	-0.494463	1.45925	1.07999	0.2987	0.502232
FBgn0040260	-0.161922	5.9245	0.097314	0.755077	0.855714
FBgn0004797	0.272146	5.88836	1.88081	0.170242	0.352859
FBgn0051739	0.118283	7.78959	0.817444	0.365928	0.566341
FBgn0051781	-0.490256	7.06567	4.10836	0.0426716	0.14955
FBgn0032614	-0.206899	5.27296	0.701537	0.402268	0.59837
FBgn0032613	-0.730142	2.1107	3.74627	0.0529255	0.172342
FBgn0022213	-0.00742673	8.20373	0.00135656	0.970619	0.986908
FBgn0015391	0.407865	8.53921	7.78186	0.00527733	0.0356887
FBgn0032596	0.246058	6.65907	3.98194	0.0459906	0.156238
FBgn0027779	0.118797	7.28386	0.896823	0.343635	0.547125
FBgn0062978	-0.746679	4.65547	9.20788	0.00240976	0.0200118
FBgn0051807	-0.46675	1.33763	2.52979	0.111715	0.27168
FBgn0032593	0.0397608	1.23537	0.0160952	0.899046	0.946947
FBgn0053179	-0.559175	1.51229	2.9391	0.086459	0.232685
FBgn0026150	0.139377	6.67665	1.1989	0.273541	0.476147
FBgn0032620	0.28681	6.4261	4.04498	0.0443028	0.152842
FBgn0040985	0.00388812	6.23224	0.000306256	0.986038	0.993595
FBgn0032633	0.0129491	6.3766	0.00309812	0.955612	0.979286
FBgn0032629	-0.175529	2.53918	0.183558	0.668333	0.801462
FBgn0020503	-0.0771432	7.8996	0.225128	0.63516	0.780755
FBgn0032635	0.203249	6.26479	1.49352	0.221671	0.418035
FBgn0032640	0.122093	6.8985	0.72595	0.394199	0.591136
FBgn0032642	0.0205931	4.13726	0.0138082	0.906457	0.951158
FBgn0032644	0.345423	4.46639	3.83782	0.0501085	0.165921
FBgn0013810	-0.214331	3.30473	0.737498	0.390464	0.588094
FBgn0032652	-0.146634	3.42618	0.212673	0.644681	0.785036
FBgn0032646	0.328985	6.721	6.34724	0.0117564	0.0625391
FBgn0003187	0.338057	7.51229	3.57501	0.058655	0.182998
FBgn0032643	0.115752	7.05884	0.629504	0.427537	0.620021
FBgn0024689	0.160263	6.34594	1.24907	0.26373	0.464858
FBgn0000183	-0.311793	7.97353	1.41869	0.233619	0.432037
FBgn0011274	-0.38245	5.35488	4.67938	0.0305267	0.119982
FBgn0032634	0.21171	4.42138	1.01411	0.31392	0.517708
FBgn0032656	-0.892287	4.77267	14.9069	0.000112949	0.00202863
FBgn0000120	-1.02867	7.19802	23.5408	1.22e-06	5.45e-05
FBgn0002939	-0.0740017	3.77638	0.0078285	0.929496	0.964287
FBgn0032665	-0.164707	2.51061	0.136657	0.711627	0.829096
FBgn0041184	-1.45124	4.24831	24.7785	6.43e-07	3.12e-05
FBgn0023096	-0.89278	2.24673	7.6773	0.00559199	0.0371423
FBgn0032669	-1.34702	3.33805	10.3237	0.00131335	0.012777
FBgn0000636	-0.219458	5.30907	1.98363	0.159008	0.337826
FBgn0011559	-0.817585	1.89294	4.13848	0.0419189	0.147932
FBgn0032671	0.292232	4.91219	2.05837	0.151372	0.327252
FBgn0032682	-0.187185	2.17225	0.284188	0.593969	0.750958
FBgn0032684	-0.0764511	4.89885	0.122556	0.726279	0.838812
FBgn0032685	-0.3143	3.20362	0.877378	0.348921	0.55157
FBgn0032688	0.201389	6.8518	2.40658	0.120826	0.284884
FBgn0032690	0.179925	6.39119	1.33231	0.248395	0.449212
FBgn0032694	0.0900794	5.89188	0.287882	0.591581	0.749186
FBgn0032691	0.115446	4.9062	0.652476	0.419229	0.613773
FBgn0032689	0.121581	6.99891	0.825621	0.363542	0.564196
FBgn0032683	-0.707529	3.87811	9.06222	0.00260946	0.021207
FBgn0032681	-0.421843	3.07763	0.942574	0.331617	0.535097
FBgn0032698	0.266503	5.84314	2.9604	0.085327	0.230644
FBgn0032700	0.232698	5.50228	2.94504	0.0861416	0.232048
FBgn0032701	-0.514877	4.37192	2.52906	0.111767	0.27168
FBgn0032703	0.311639	5.21681	4.18651	0.0407469	0.14534
FBgn0032705	0.18463	7.16693	1.78179	0.18193	0.368941
FBgn0032713	-0.103131	3.9617	0.162978	0.686429	0.812161
FBgn0027070	-0.207471	5.83097	0.504048	0.477727	0.659986
FBgn0015808	-0.183775	6.21575	1.15129	0.283278	0.485564
FBgn0032719	-0.516627	1.55692	2.9921	0.0836718	0.227882
FBgn0053120	-0.216206	4.2669	0.669308	0.413293	0.607609
FBgn0032717	-0.602076	7.69567	9.35821	0.00221989	0.018793
FBgn0032715	-0.23854	5.53623	1.09514	0.295336	0.498939
FBgn0032707	-0.656386	1.21131	3.04149	0.0811613	0.223311
FBgn0032706	-0.388666	3.87722	0.418354	0.51776	0.692549
FBgn0025608	0.232141	7.17109	2.92226	0.0873652	0.234248
FBgn0032704	0.263109	6.73542	2.90295	0.0884177	0.236337
FBgn0032702	0.198204	6.29505	2.35407	0.124957	0.290813
FBgn0005617	0.0153026	8.46074	0.00332751	0.954	0.97875
FBgn0015553	0.273271	7.51569	4.77281	0.0289126	0.115744
FBgn0032724	0.204133	5.66451	1.85093	0.173675	0.357488
FBgn0032728	0.213159	5.11254	2.13042	0.144401	0.316919
FBgn0032730	0.0471474	3.28431	0.0182729	0.892472	0.942666
FBgn0032732	0.4684	4.89458	8.05802	0.00453026	0.0319746
FBgn0051793	0.0381993	5.67254	0.0438428	0.834146	0.906667
FBgn0002022	0.0439643	6.42932	0.117323	0.731956	0.841841
FBgn0032746	0.316552	5.42441	4.91924	0.0265592	0.109468
FBgn0032748	-1.36633	7.54084	11.3958	0.000736115	0.00844528
FBgn0032750	0.243193	4.99336	2.13481	0.143989	0.316361
FBgn0002036	-0.039383	4.6025	0.0766885	0.781836	0.873618
FBgn0010300	-0.047029	9.43785	0.0700537	0.791259	0.880206
FBgn0002031	0.109294	7.5228	0.669	0.413401	0.607609
FBgn0000422	-0.51215	3.75385	4.15023	0.041629	0.14739
FBgn0002023	-0.415416	1.16677	1.34541	0.246083	0.446338
FBgn0032752	0.00312557	6.44318	0.000311766	0.985913	0.993595
FBgn0002021	0.376531	5.01955	4.99476	0.0254242	0.106518
FBgn0032744	-0.161967	3.30155	0.347809	0.555356	0.723093
FBgn0051800	0.0376562	4.32367	0.0456839	0.830751	0.904228
FBgn0001202	0.0992289	6.20335	0.355495	0.551019	0.719724
FBgn0046302	-0.529952	5.86988	5.20383	0.0225372	0.0980849
FBgn0032733	-0.00179241	1.5158	1.48e-05	0.996934	0.998446
FBgn0032731	0.0397869	6.05592	0.0963413	0.756265	0.855977
FBgn0032729	-0.192405	4.38208	0.89229	0.344857	0.54777
FBgn0015772	-0.323445	7.60818	1.56348	0.211156	0.405103
FBgn0032727	0.038446	5.09445	0.0374033	0.846646	0.914844
FBgn0032726	-0.278599	4.77874	2.20959	0.137156	0.307523
FBgn0032725	0.298781	5.67604	2.61408	0.105919	0.263717
FBgn0032723	-0.0782086	7.43085	0.203461	0.651942	0.78984
FBgn0010309	0.16908	6.58926	1.29736	0.254696	0.456024
FBgn0015380	-0.70032	2.34734	1.91071	0.166884	0.348576
FBgn0016675	-1.10532	3.5317	5.16784	0.0230088	0.0996856
FBgn0032779	-0.202228	4.44043	0.525575	0.468473	0.653502
FBgn0032781	0.311347	6.40732	4.13985	0.0418849	0.147932
FBgn0032782	0.0773193	5.72087	0.116519	0.732841	0.842339
FBgn0032783	-0.00269902	7.94829	0.000234038	0.987794	0.994007
FBgn0032775	-0.330836	5.73796	1.35598	0.244236	0.444575
FBgn0032774	-0.257562	5.71462	1.54395	0.214032	0.408713
FBgn0032773	-0.265914	5.351	1.82434	0.176797	0.361588
FBgn0024245	-0.107532	5.05819	0.22298	0.636779	0.78131
FBgn0010097	0.369049	6.59392	7.54115	0.00603054	0.0393023
FBgn0003346	0.320306	7.50073	3.68071	0.0550453	0.176125
FBgn0032785	-1.17463	1.96999	17.302	3.19e-05	0.000775783
FBgn0000964	-1.52193	4.01324	8.12774	0.00435931	0.0310604
FBgn0032788	2.12843	5.39287	15.5184	8.17e-05	0.00160419
FBgn0032791	0.0441777	2.92106	0.0242447	0.876264	0.932961
FBgn0002044	-0.0710086	8.27366	0.170777	0.679422	0.808252
FBgn0040268	-0.0373852	6.61286	0.0548998	0.814747	0.894699
FBgn0032798	-1.05487	3.08891	10.3495	0.00129511	0.012671
FBgn0032800	-0.506815	2.13787	2.2046	0.137599	0.3078
FBgn0053116	-0.0857748	5.83835	0.0832717	0.772912	0.867341
FBgn0041180	-0.380113	7.34625	3.40331	0.0650657	0.195772
FBgn0032810	0.0165584	1.71612	0.00174263	0.966702	0.984132
FBgn0027949	0.469697	6.88292	15.1435	9.96e-05	0.00184719
FBgn0032814	0.0894453	5.32913	0.135688	0.712606	0.829453
FBgn0000464	-0.707692	2.63326	5.74119	0.0165716	0.0801129
FBgn0032811	0.162241	4.08291	0.41385	0.520022	0.694032
FBgn0032805	0.362626	2.28107	0.500587	0.479242	0.661687
FBgn0032801	0.120941	3.35843	0.265058	0.606666	0.760185
FBgn0032799	0.195286	5.27985	1.70674	0.191409	0.379872
FBgn0032797	-0.676607	4.93942	6.32969	0.0118733	0.0629671
FBgn0032796	-0.129538	7.27908	0.52656	0.468057	0.653238
FBgn0032793	-0.185187	2.87663	0.252805	0.615107	0.766928
FBgn0032790	0.249514	3.65851	1.36213	0.243168	0.443567
FBgn0032787	0.262251	3.58012	1.16654	0.280114	0.481739
FBgn0024230	-0.282636	5.35699	0.769043	0.380513	0.580156
FBgn0032816	0.0871638	4.25076	0.303333	0.5818	0.741239
FBgn0032819	0.211102	5.21621	1.13419	0.286883	0.4898
FBgn0032822	0.220885	4.08982	0.553804	0.456768	0.643407
FBgn0003931	-1.53766	6.55537	20.7676	5.19e-06	0.000169683
FBgn0043021	-2.65341	3.32181	22.909	1.7e-06	7.19e-05
FBgn0032833	-0.217876	8.04995	2.72703	0.0986624	0.251652
FBgn0032835	-0.970604	2.45949	6.62846	0.0100362	0.056037
FBgn0032836	-0.329644	5.18543	2.01799	0.155445	0.332728
FBgn0014000	-0.425694	4.25196	3.40026	0.065186	0.196012
FBgn0042129	-0.474222	2.62901	2.66822	0.10237	0.257838
FBgn0043022	-2.13072	4.53597	11.0902	0.000867872	0.00956464
FBgn0004811	0.239124	6.8418	3.18788	0.0741863	0.212217
FBgn0032821	-0.312332	7.63975	2.83708	0.0921114	0.242069
FBgn0032820	-0.176361	5.87755	1.24285	0.264922	0.466056
FBgn0032818	0.344473	4.74615	3.19788	0.0737336	0.211342
FBgn0032817	-0.89515	7.76639	12.6782	0.00036994	0.00505682
FBgn0032840	-0.44045	2.33063	2.0353	0.153683	0.329938
FBgn0019686	0.212052	8.99646	2.18868	0.139028	0.309872
FBgn0045064	-0.11895	4.57835	0.621889	0.430346	0.621664
FBgn0004374	0.273443	6.30222	1.04711	0.306173	0.51013
FBgn0032846	0.193751	3.63116	0.721137	0.395771	0.591944
FBgn0032848	0.412609	5.24345	7.55647	0.0059795	0.039134
FBgn0032850	-0.388981	2.65388	1.28727	0.256552	0.458303
FBgn0032849	0.0925066	5.02567	0.353086	0.552371	0.720727
FBgn0032847	0.155036	4.77875	0.63202	0.426615	0.619625
FBgn0032845	-0.174022	3.64121	0.513066	0.473815	0.656817
FBgn0003978	0.0906799	5.03523	0.239876	0.624296	0.773343
FBgn0014127	0.0944599	7.06379	0.352455	0.552726	0.721082
FBgn0032839	0.0453914	4.12172	0.00862508	0.926006	0.962204
FBgn0003475	-0.776754	7.18759	4.57611	0.0324208	0.124803
FBgn0015803	-0.0342443	6.79912	0.0754445	0.783568	0.874806
FBgn0032857	-0.859079	3.13182	9.35846	0.00221958	0.018793
FBgn0011638	0.106365	7.88284	0.54514	0.46031	0.646608
FBgn0032870	0.334458	6.24317	5.95555	0.014671	0.0731292
FBgn0032871	0.0714909	2.91557	0.111981	0.7379	0.845557
FBgn0032873	0.0814255	6.12131	0.269695	0.603536	0.758062
FBgn0032877	0.153951	4.35924	0.837042	0.360244	0.561861
FBgn0032880	0.17291	7.39043	2.14943	0.142623	0.314637
FBgn0014859	-1.24192	3.22145	16.1511	5.85e-05	0.00124485
FBgn0032876	0.138502	8.42371	0.71934	0.396361	0.592518
FBgn0051678	-0.290843	6.79496	4.97479	0.0257193	0.107432
FBgn0016054	0.406844	5.92624	0.504421	0.477564	0.659986
FBgn0032882	0.205064	5.6597	0.639148	0.424019	0.617204
FBgn0011202	0.042722	7.41979	0.138805	0.709471	0.827813
FBgn0000251	-0.0205332	8.07564	0.0134839	0.907557	0.952036
FBgn0032884	0.103535	6.54796	0.738826	0.390037	0.587743
FBgn0032886	0.260121	6.24464	3.34036	0.0675998	0.200067
FBgn0032889	-0.0661332	5.92399	0.233398	0.629016	0.776739
FBgn0051673	0.29967	5.42624	3.38285	0.065878	0.1972
FBgn0051674	-0.939639	1.61916	5.05143	0.0246056	0.104444
FBgn0051676	-0.133993	3.23022	0.188129	0.664479	0.798836
FBgn0032895	-0.236921	1.09238	0.522294	0.469865	0.654281
FBgn0032897	-0.278927	5.48243	3.16098	0.0754178	0.214603
FBgn0032899	-0.289695	3.73879	1.15229	0.28307	0.485545
FBgn0051675	-0.135758	1.70789	0.139282	0.708996	0.827593
FBgn0032900	-0.124237	2.94276	0.20617	0.649786	0.788956
FBgn0032908	-0.220698	1.82155	0.34331	0.557925	0.725126
FBgn0032906	0.305378	6.49311	5.17929	0.0228577	0.0991799
FBgn0032901	-0.329305	3.01417	0.576253	0.447785	0.63624
FBgn0032883	0.0413207	6.0431	0.0727468	0.787379	0.877133
FBgn0032881	0.171929	4.40175	0.478429	0.489135	0.668825
FBgn0010395	-0.357702	4.06499	1.22276	0.268819	0.470729
FBgn0032911	-0.746972	2.79418	4.17438	0.0410395	0.145957
FBgn0032913	0.105444	5.03884	0.0639029	0.80043	0.885293
FBgn0040297	-0.361107	3.63945	1.03641	0.308658	0.512967
FBgn0032919	0.251345	6.89605	2.36421	0.124147	0.289709
FBgn0032921	0.253931	3.56533	1.4391	0.230284	0.428018
FBgn0032923	-0.292016	5.55163	3.59171	0.0580684	0.181692
FBgn0032925	0.260577	6.92533	4.53626	0.033184	0.126512
FBgn0010100	-0.36504	9.77188	6.58742	0.0102702	0.0567654
FBgn0032929	0.29384	7.45234	4.00927	0.0452507	0.154514
FBgn0026255	-0.916044	3.23773	9.42089	0.00214527	0.0183859
FBgn0026577	-0.756419	8.57975	4.368	0.03662	0.135822
FBgn0021856	0.403239	4.43099	6.54888	0.010495	0.0576025
FBgn0032938	0.149024	7.5137	1.56846	0.21043	0.40407
FBgn0032935	-0.0468882	4.99921	0.082054	0.774533	0.868535
FBgn0032934	0.392783	6.30414	6.59475	0.010228	0.0566418
FBgn0003930	-0.77746	9.07457	16.5749	4.68e-05	0.00105761
FBgn0000239	0.180303	8.36618	1.96518	0.16096	0.339932
FBgn0032924	0.22174	7.23623	2.45316	0.117288	0.280291
FBgn0032922	0.281407	2.37122	1.11909	0.290114	0.493949
FBgn0024371	0.273155	7.42737	4.17164	0.041106	0.145957
FBgn0023388	0.205804	7.21289	3.04495	0.0809886	0.223011
FBgn0032910	-0.381289	5.66927	2.82704	0.0926888	0.242722
FBgn0032943	0.285154	5.02599	1.16808	0.279795	0.481739
FBgn0032945	-0.136862	4.92878	0.134423	0.713889	0.830611
FBgn0032946	-0.477523	6.13598	1.56951	0.210278	0.403957
FBgn0032940	0.0326135	7.91527	0.0665498	0.796428	0.882495
FBgn0003885	-0.177056	6.22142	0.760472	0.383181	0.581673
FBgn0015570	-0.144453	4.45391	0.14987	0.69866	0.820182
FBgn0051146	-0.933315	3.78038	4.34373	0.0371454	0.136992
FBgn0015568	0.32064	5.79788	1.83754	0.175239	0.359679
FBgn0015572	-0.348187	1.00433	0.976034	0.32318	0.526287
FBgn0015575	0.122132	5.9124	0.24577	0.620069	0.770712
FBgn0015576	-0.45047	4.64098	1.05899	0.303445	0.507132
FBgn0015577	-0.470375	5.35413	2.67941	0.101653	0.256854
FBgn0015569	0.0116396	4.36824	0.00194139	0.964856	0.983378
FBgn0037504	0.284848	5.34102	3.57067	0.0588084	0.1831
FBgn0043853	-0.203379	6.16701	0.422555	0.515665	0.690243
FBgn0037472	0.189858	5.51136	1.3021	0.253829	0.455466
FBgn0051248	-0.333095	1.63279	1.18623	0.276091	0.478191
FBgn0037478	-0.049177	4.40023	0.0849497	0.770699	0.866259
FBgn0011020	-0.0716224	6.39973	0.146225	0.702169	0.821856
FBgn0002306	-0.75179	3.31124	12.6066	0.00038438	0.00518853
FBgn0037490	0.562425	3.60086	5.5671	0.018301	0.0855997
FBgn0037492	0.152184	3.62202	0.4914	0.483303	0.664427
FBgn0028400	-0.689436	3.92397	5.00386	0.0252909	0.106062
FBgn0001112	-0.983486	2.02295	15.7985	7.05e-05	0.001439
FBgn0037491	0.109007	5.32927	0.503923	0.477781	0.659986
FBgn0037489	-0.00826041	6.64918	0.00455058	0.946217	0.974867
FBgn0037485	0.0272227	2.49214	0.00605088	0.937997	0.970087
FBgn0037482	0.321904	7.19118	4.1159	0.0424819	0.149066
FBgn0037481	0.435192	4.86469	7.2723	0.00700259	0.0437751
FBgn0037473	0.172235	5.10765	1.25106	0.26335	0.464493
FBgn0014863	-0.462118	7.2409	4.73602	0.0295373	0.117537
FBgn0000003	-1.17082	8.57581	4.17718	0.0409718	0.145936
FBgn0024289	-0.334822	5.8044	0.809557	0.368251	0.568986
FBgn0026563	-0.846315	1.98677	8.13365	0.00434513	0.0310485
FBgn0037466	-0.0135947	6.02079	0.006999	0.933327	0.967031
FBgn0037468	-0.0382809	8.10904	0.0526271	0.818553	0.8966
FBgn0037469	0.402359	4.35447	4.76721	0.0290068	0.116067
FBgn0003884	-0.599201	9.12457	4.92336	0.026496	0.109261
FBgn0037470	0.147858	6.60487	1.46324	0.226415	0.423285
FBgn0010774	0.423693	8.27684	11.1235	0.000852424	0.00944115
FBgn0037467	0.0449385	4.95237	0.0678814	0.794447	0.881572
FBgn0037465	-0.00862802	5.50031	0.00348957	0.952894	0.978198
FBgn0003339	-0.596204	2.11612	2.9783	0.0843881	0.229254
FBgn0000166	0.01304	7.41731	0.00652579	0.935615	0.968345
FBgn0037448	-0.367995	1.64381	1.68222	0.19463	0.383598
FBgn0010355	-0.270341	7.96524	2.86179	0.0907068	0.239711
FBgn0024912	-0.0583817	2.64552	0.0551009	0.814414	0.894675
FBgn0026566	0.264964	6.63243	3.52776	0.0603491	0.186398
FBgn0026565	-0.133852	2.53849	0.115549	0.733913	0.842603
FBgn0053202	-1.12274	2.12868	15.6009	7.82e-05	0.00156094
FBgn0037433	-0.408813	3.62832	2.07901	0.149337	0.32456
FBgn0037435	-0.344303	5.50966	1.91525	0.166382	0.347695
FBgn0037439	0.114377	5.90207	0.56287	0.453106	0.640652
FBgn0010282	0.530239	7.66456	12.0884	0.000507357	0.00638
FBgn0037442	0.110162	7.13635	0.730153	0.392834	0.590219
FBgn0037446	0.275915	6.23175	3.39269	0.0654862	0.196641
FBgn0037447	-0.840659	4.73163	5.57874	0.0181797	0.085217
FBgn0037445	0.015617	7.52485	0.0104868	0.918435	0.958172
FBgn0037443	-0.045301	7.53132	0.114716	0.734838	0.843287
FBgn0037440	-0.174926	5.1882	1.28817	0.256386	0.458195
FBgn0037515	-0.369935	2.86087	2.51555	0.112728	0.273402
FBgn0037517	-0.317399	2.53114	0.780256	0.377063	0.576742
FBgn0037518	0.52553	2.66162	5.7606	0.0163895	0.0796059
FBgn0051472	0.0542779	5.82299	0.14875	0.699733	0.820837
FBgn0037526	0.413898	4.84763	9.58272	0.00196417	0.0171399
FBgn0024909	0.257721	6.02273	2.55826	0.109719	0.269739
FBgn0014931	0.167443	4.8193	1.41822	0.233697	0.432037
FBgn0002542	0.149731	7.75238	0.954761	0.32851	0.532158
FBgn0000504	-0.366173	4.81214	3.38356	0.0658497	0.197184
FBgn0037531	-0.197689	5.94752	0.705812	0.400837	0.597246
FBgn0014930	0.152974	4.75834	0.881789	0.347712	0.550702
FBgn0004901	0.117873	6.46795	0.821565	0.364723	0.565579
FBgn0037530	0.116094	7.62679	0.813819	0.366993	0.567477
FBgn0037529	-0.53082	5.63536	16.2159	5.65e-05	0.00122372
FBgn0037521	-1.04503	3.82076	9.74893	0.00179427	0.0160835
FBgn0037520	-0.409497	1.67064	1.00663	0.315711	0.518917
FBgn0042105	-0.00401112	2.65311	8.53e-05	0.99263	0.996822
FBgn0042102	-0.574949	2.89285	3.79409	0.0514338	0.168661
FBgn0042104	-0.564747	1.85177	3.63966	0.0564184	0.178469
FBgn0037513	-0.00728327	4.33289	0.0011443	0.973015	0.987648
FBgn0010401	-0.817315	2.91928	6.12162	0.0133538	0.0687457
FBgn0037535	0.23215	3.06298	0.836025	0.360536	0.561911
FBgn0037536	0.119658	6.48582	0.853116	0.355672	0.557243
FBgn0037538	0.082058	5.16271	0.224557	0.63559	0.781061
FBgn0037540	0.070874	5.5377	0.177571	0.673469	0.805656
FBgn0010812	0.0549273	6.19829	0.152383	0.696269	0.819412
FBgn0037547	-0.474774	5.72822	8.2	0.00418903	0.0302331
FBgn0037548	-1.35921	3.9089	6.72044	0.00953143	0.0541944
FBgn0037551	0.0888449	5.94954	0.359159	0.548974	0.718031
FBgn0037552	-0.0624985	4.60716	0.0915261	0.762246	0.859766
FBgn0037553	-0.551563	2.77028	2.89514	0.0888471	0.236898
FBgn0037554	0.138746	6.01864	0.962681	0.326512	0.530214
FBgn0037556	-0.237986	6.96775	1.52465	0.216916	0.41249
FBgn0037544	-0.0531282	4.09848	0.0675702	0.794908	0.881655
FBgn0037541	-0.209511	7.74355	2.78299	0.09527	0.246364
FBgn0001255	-0.692469	1.12161	4.64225	0.0311941	0.121457
FBgn0037539	0.338715	5.52232	1.19967	0.273389	0.476019
FBgn0037537	0.104488	5.74711	0.505873	0.476931	0.659539
FBgn0037534	-0.112728	5.18645	0.124895	0.723785	0.837729
FBgn0037533	0.33906	8.57559	6.33265	0.0118535	0.0629006
FBgn0014861	0.0860007	7.94898	0.297722	0.585314	0.743826
FBgn0037562	-1.22881	1.77114	9.05859	0.00261464	0.0212292
FBgn0051463	0.125192	2.57035	0.103833	0.747277	0.850782
FBgn0037566	0.104133	5.61435	0.384521	0.535194	0.707215
FBgn0037573	0.115993	6.90801	0.766588	0.381275	0.580493
FBgn0062412	-1.03496	1.82005	3.72858	0.0534887	0.173457
FBgn0037577	-0.0494137	3.91064	0.028274	0.866466	0.927088
FBgn0004908	0.406722	3.04368	3.84152	0.0499982	0.16581
FBgn0037580	0.0840351	8.52228	0.26276	0.60823	0.761522
FBgn0037581	0.272215	2.75565	0.913001	0.339319	0.542748
FBgn0020249	0.0125393	6.36057	0.0104504	0.918576	0.958172
FBgn0037583	0.74502	6.39106	20.4435	6.14e-06	0.000195787
FBgn0037578	0.443683	5.50264	10.6676	0.0010903	0.0112265
FBgn0040529	0.104523	6.8612	0.521162	0.470347	0.65453
FBgn0003129	-0.368906	1.06417	1.37192	0.241483	0.441424
FBgn0037574	-0.0496242	5.21187	0.0615579	0.80405	0.887491
FBgn0037569	0.651009	3.89104	9.92447	0.00163096	0.0150855
FBgn0037565	-0.567097	4.27595	5.40446	0.0200853	0.0909419
FBgn0037563	-0.283994	2.55135	0.909384	0.340278	0.543778
FBgn0037561	0.287891	5.0094	3.72668	0.0535497	0.173544
FBgn0010173	0.364249	8.20638	8.68638	0.00320597	0.0248844
FBgn0037592	0.196687	5.97378	2.43645	0.118544	0.281656
FBgn0037602	0.0623678	1.46076	0.0412936	0.838972	0.9098
FBgn0037603	0.611779	3.03747	2.56783	0.109057	0.268878
FBgn0037606	-0.135637	5.80689	1.13083	0.287599	0.490828
FBgn0037607	-0.0396128	8.94768	0.0699519	0.791407	0.880258
FBgn0000447	0.225593	5.63455	2.03951	0.153259	0.329636
FBgn0024326	0.335959	7.35706	7.32282	0.00680845	0.0429017
FBgn0037601	-0.430615	0.930077	1.69352	0.193138	0.381637
FBgn0051450	0.616567	5.59198	10.4396	0.00123344	0.0122458
FBgn0051453	-0.0510092	5.97137	0.109697	0.74049	0.847185
FBgn0037608	0.619286	5.24381	14.5198	0.000138691	0.00235394
FBgn0037610	-0.044386	4.25368	0.0514966	0.820479	0.897799
FBgn0037611	-0.0453589	3.39609	0.0292136	0.864287	0.925736
FBgn0037614	0.381413	7.54388	7.1219	0.00761478	0.0464805
FBgn0037617	0.801354	4.03271	5.80685	0.0159639	0.0780045
FBgn0037619	0.16265	4.42423	0.632893	0.426296	0.619369
FBgn0037622	0.228965	5.93985	2.53422	0.111402	0.271404
FBgn0037624	-0.205545	2.2481	0.764217	0.382012	0.580715
FBgn0037632	0.0636457	8.18698	0.197719	0.656568	0.793229
FBgn0037634	0.261673	5.05806	3.08786	0.0788786	0.21955
FBgn0040532	-0.527306	4.13646	3.45954	0.0628877	0.191636
FBgn0037638	-0.196507	5.94768	1.89248	0.168923	0.351475
FBgn0037637	-0.117438	6.42373	0.203078	0.652248	0.789901
FBgn0037633	0.105906	4.3976	0.387477	0.533629	0.705724
FBgn0037623	-0.0276514	4.88444	0.0373486	0.846757	0.914849
FBgn0037621	0.168734	6.02164	1.31548	0.251406	0.452823
FBgn0037620	0.258841	4.31798	2.33233	0.126712	0.293445
FBgn0037613	-0.0261994	4.21146	0.0193402	0.889396	0.940682
FBgn0001180	-0.345665	7.66239	1.15358	0.282801	0.485226
FBgn0037609	0.289363	3.98855	1.18862	0.275609	0.478014
FBgn0037643	-0.139931	8.3988	0.558007	0.455064	0.641636
FBgn0037646	-0.0136113	4.42395	0.00592553	0.938641	0.970087
FBgn0027503	-0.0807518	6.80672	0.220099	0.638965	0.782537
FBgn0037648	0.0727314	5.23899	0.294921	0.587084	0.745527
FBgn0037652	0.416784	6.4533	9.45904	0.00210111	0.0180612
FBgn0037653	0.197653	6.25774	2.03626	0.153587	0.329938
FBgn0037656	0.294667	4.67601	3.43496	0.0638301	0.193484
FBgn0037657	-0.0718624	6.28679	0.194844	0.658915	0.794397
FBgn0028708	0.181468	5.69297	1.78049	0.182089	0.369091
FBgn0037659	-0.222977	6.67326	2.03035	0.154185	0.330768
FBgn0037661	0.333427	3.31233	2.39649	0.121608	0.286104
FBgn0037664	0.476327	5.66573	5.4279	0.0198175	0.0900598
FBgn0037667	0.286158	4.09931	1.74576	0.186411	0.373667
FBgn0037670	0.135217	4.73142	0.703117	0.401738	0.598073
FBgn0037671	-0.636001	6.48437	4.3271	0.0375101	0.137835
FBgn0010803	0.0971371	6.46335	0.415601	0.51914	0.693498
FBgn0037669	0.0548824	4.98721	0.124543	0.724159	0.837933
FBgn0000412	0.522219	8.65308	16.1812	5.76e-05	0.00123703
FBgn0003165	-0.34676	8.54393	2.84729	0.0915282	0.240997
FBgn0037660	0.362682	5.58098	4.4349	0.0352113	0.132084
FBgn0010222	-0.832634	3.72137	10.1542	0.00143972	0.0138044
FBgn0002932	-0.434188	5.19638	2.29939	0.129425	0.297051
FBgn0040534	0.179564	5.12807	0.817614	0.365879	0.566341
FBgn0037655	0.372663	8.25089	7.69478	0.00553808	0.0368594
FBgn0026380	0.431557	7.22133	9.6003	0.00194546	0.0170282
FBgn0051100	-0.414543	2.2617	1.60894	0.20464	0.396845
FBgn0037647	0.354947	5.00443	5.7805	0.0162049	0.0790034
FBgn0037644	0.149575	6.12196	0.867096	0.35176	0.554407
FBgn0037680	0.255732	5.72202	3.05532	0.0804731	0.222253
FBgn0037683	-0.172125	2.28582	0.229876	0.631615	0.778401
FBgn0037684	-0.321192	4.16838	0.767112	0.381112	0.58047
FBgn0037687	0.286382	4.23425	1.98185	0.159196	0.337826
FBgn0011740	0.122962	6.80485	0.813524	0.367081	0.567503
FBgn0037697	0.426221	3.3752	2.00999	0.156266	0.333989
FBgn0037696	0.152917	3.80945	0.441909	0.506202	0.684042
FBgn0037688	0.274791	5.66753	2.19481	0.138476	0.309405
FBgn0037686	-0.890453	7.70284	9.2845	0.00231101	0.0194022
FBgn0000723	-0.566855	4.71605	7.15063	0.00749378	0.0459466
FBgn0037679	0.33278	5.06246	5.51548	0.0188489	0.0872179
FBgn0037678	-0.828565	5.29238	5.91731	0.0149928	0.0743456
FBgn0037676	-0.274419	1.75429	0.652227	0.419318	0.613773
FBgn0037700	0.250303	6.34378	3.90028	0.0482781	0.161469
FBgn0014022	0.561029	5.29158	16.2262	5.62e-05	0.00122013
FBgn0037703	0.0410046	4.31637	0.0686471	0.793317	0.881156
FBgn0037702	0.199661	8.16028	1.81144	0.178336	0.363874
FBgn0037707	-1.09627	4.90625	30.0683	4.17e-08	3.22e-06
FBgn0037709	0.203322	5.40332	2.59181	0.107417	0.266113
FBgn0027950	-0.0208914	5.59116	0.020644	0.885753	0.939013
FBgn0037717	0.265837	5.63914	3.51734	0.06073	0.186973
FBgn0037718	0.222543	6.97312	2.82625	0.0927349	0.242732
FBgn0037720	-0.130522	6.80305	1.23313	0.2668	0.467997
FBgn0037722	0.0444484	5.55824	0.0914854	0.762297	0.859766
FBgn0037723	-0.14422	1.82678	0.238221	0.625494	0.774493
FBgn0012344	-0.415897	1.58837	0.931939	0.33436	0.537802
FBgn0037727	-0.229163	2.2802	0.495629	0.481427	0.663219
FBgn0037728	0.304569	9.54851	4.28624	0.038422	0.140113
FBgn0028997	0.402034	5.03612	7.95066	0.00480698	0.0333019
FBgn0002431	-0.372201	9.32009	2.63628	0.104448	0.261544
FBgn0037734	-0.35721	6.51755	8.81373	0.00298972	0.0235261
FBgn0051352	-0.981877	5.39562	4.67095	0.030677	0.120326
FBgn0069242	-0.0252364	5.40663	0.0158109	0.899937	0.947308
FBgn0037726	-1.39482	1.74501	22.6383	1.96e-06	7.97e-05
FBgn0037724	-0.156247	4.295	0.100881	0.750775	0.85314
FBgn0003334	-0.550972	7.24438	2.06396	0.150818	0.326545
FBgn0005585	0.270131	9.59765	3.44919	0.0632826	0.192364
FBgn0037721	-0.13068	0.920903	0.107382	0.743145	0.848873
FBgn0027338	0.112192	9.13054	0.6074	0.435769	0.626674
FBgn0037715	-0.752473	5.3324	14.796	0.000119792	0.0021151
FBgn0037714	0.435706	3.0409	1.98808	0.158542	0.337184
FBgn0037713	0.282105	2.18272	0.89165	0.345031	0.547825
FBgn0037710	0.619192	6.17755	21.1554	4.24e-06	0.000146346
FBgn0024833	0.287592	6.79971	5.27972	0.0215752	0.0949021
FBgn0037708	0.00714353	3.07768	0.000663079	0.979456	0.99091
FBgn0037705	-0.604197	5.9555	8.10252	0.00442037	0.0314043
FBgn0000244	-0.277384	5.80342	1.0844	0.297715	0.501064
FBgn0014023	0.307734	5.11106	3.68811	0.0548018	0.175801
FBgn0003205	0.214546	7.64234	2.31364	0.128244	0.295361
FBgn0014380	-0.584751	3.87676	3.45954	0.0628879	0.191636
FBgn0037698	-1.11768	4.45744	30.4618	3.41e-08	2.75e-06
FBgn0037737	0.149227	6.30574	0.977198	0.322892	0.526015
FBgn0005777	0.198142	7.89238	1.7011	0.192144	0.380543
FBgn0037743	0.145758	4.23066	0.511317	0.474569	0.65745
FBgn0037754	-0.655295	2.87389	6.15088	0.0131347	0.067784
FBgn0037756	0.234269	7.93762	3.78133	0.0518275	0.169791
FBgn0037757	0.174528	6.8392	1.17784	0.277797	0.479593
FBgn0037759	-0.124999	3.22576	0.107758	0.742711	0.848602
FBgn0037762	-0.261515	5.52482	1.18022	0.277311	0.478946
FBgn0037770	0.0690376	7.63813	0.198261	0.656128	0.793229
FBgn0037765	-0.309122	3.85357	0.865474	0.352211	0.554407
FBgn0037763	-0.585483	5.40407	13.2134	0.000277948	0.00405607
FBgn0037760	-0.147676	8.27875	0.499745	0.479612	0.661752
FBgn0037758	-0.409929	5.93023	2.38632	0.122401	0.287254
FBgn0037755	0.577995	6.28811	12.2988	0.000453256	0.00591492
FBgn0002868	-0.749307	6.34083	2.50909	0.113191	0.273986
FBgn0037750	-0.227013	2.8891	0.389555	0.532533	0.70485
FBgn0037749	0.266936	5.47446	4.14891	0.0416612	0.14743
FBgn0024330	0.163272	5.24014	0.796182	0.372237	0.571792
FBgn0037741	0.213003	5.67597	1.78657	0.181345	0.368368
FBgn0037739	0.683801	5.41929	25.4835	4.46e-07	2.34e-05
FBgn0037736	-0.414346	2.59412	2.83324	0.0923318	0.242227
FBgn0027524	0.367413	4.86359	6.00442	0.01427	0.0718828
FBgn0037778	0.618503	3.8241	12.9235	0.000324483	0.00457016
FBgn0037780	0.143873	5.74519	0.803601	0.370019	0.570188
FBgn0037788	-0.0467178	5.44754	0.091456	0.762334	0.859766
FBgn0037796	-1.22402	3.85524	20.502	5.96e-06	0.000191589
FBgn0040238	-0.134919	7.04911	0.371331	0.54228	0.712596
FBgn0037794	0.0274739	5.46219	0.0292612	0.864177	0.925736
FBgn0037792	0.167954	6.61021	1.58397	0.20819	0.401015
FBgn0004889	-0.419025	7.87987	1.35514	0.244382	0.444704
FBgn0028734	-0.0598507	8.67969	0.0882395	0.766427	0.863357
FBgn0037782	-1.56732	3.24843	18.7947	1.46e-05	0.000401787
FBgn0037781	0.21054	4.03579	0.847637	0.357222	0.55866
FBgn0037779	0.079317	5.22355	0.176624	0.674291	0.805699
FBgn0037777	0.34253	3.54476	3.13953	0.0764156	0.215949
FBgn0053208	-0.344502	7.86497	5.62952	0.0176605	0.0835995
FBgn0037773	0.829442	4.3948	9.39902	0.00217101	0.0185161
FBgn0037801	-0.543889	3.91438	1.94353	0.163285	0.342863
FBgn0040078	0.215629	6.72479	2.41548	0.120141	0.284051
FBgn0037809	0.686601	4.11677	9.68019	0.00186265	0.0164872
FBgn0037810	0.0817508	9.38165	0.24139	0.623204	0.773098
FBgn0037811	0.908349	5.21042	26.524	2.6e-07	1.52e-05
FBgn0015396	0.276894	8.31341	4.66539	0.0307764	0.120545
FBgn0020379	-0.763167	4.86866	7.63037	0.00573935	0.0378491
FBgn0037807	-0.234009	6.17026	2.49824	0.113973	0.275186
FBgn0037802	0.395632	4.78737	5.26372	0.0217745	0.0955842
FBgn0025879	-0.124892	4.07828	0.175247	0.67549	0.806445
FBgn0037815	0.642585	3.45913	9.79672	0.00174824	0.0158148
FBgn0037817	-0.451063	2.46328	1.24221	0.265046	0.466056
FBgn0037816	-0.222252	2.45363	0.498497	0.480161	0.662109
FBgn0024957	0.0753076	7.11839	0.353998	0.551858	0.720493
FBgn0037814	-0.26749	6.51975	4.0437	0.0443365	0.152842
FBgn0037831	-0.298923	5.22679	2.09555	0.147729	0.321793
FBgn0017577	0.239945	7.95061	3.3747	0.0662047	0.197836
FBgn0037835	-0.344087	3.47733	0.798047	0.371678	0.571542
FBgn0037838	0.516992	4.77143	6.24202	0.0124754	0.0654374
FBgn0037843	-1.50916	6.96047	32.8595	9.91e-09	9.4e-07
FBgn0037844	0.486904	7.27503	6.95515	0.00835783	0.0496926
FBgn0037848	0.253876	5.62402	3.77309	0.0520835	0.170306
FBgn0011768	-0.0155866	7.28654	0.0129433	0.909421	0.952879
FBgn0037846	-0.378356	3.56083	2.92493	0.0872208	0.234006
FBgn0037845	-0.26046	2.33942	0.933394	0.333983	0.537483
FBgn0037842	0.120976	4.78393	0.417656	0.518109	0.692549
FBgn0037834	0.361233	7.91295	5.54843	0.0184973	0.0860054
FBgn0010421	0.361047	6.50549	5.17949	0.0228551	0.0991799
FBgn0051390	0.320915	4.60674	2.61397	0.105926	0.263717
FBgn0051272	-0.762854	2.41095	1.54535	0.213823	0.408405
FBgn0051373	-0.113591	4.22053	0.147662	0.70078	0.821109
FBgn0051278	0.433391	2.83718	1.67352	0.195788	0.384762
FBgn0037819	-0.559545	5.19517	12.0317	0.000523044	0.00652973
FBgn0037818	-0.395702	2.61421	1.46325	0.226413	0.423285
FBgn0037856	-0.22688	4.61404	0.865153	0.352301	0.554407
FBgn0037855	-0.455191	5.17868	5.50681	0.0189426	0.0874639
FBgn0042094	-0.277761	4.02643	1.22565	0.268255	0.470072
FBgn0037853	-0.817756	1.25619	4.6196	0.0316087	0.122452
FBgn0037852	0.272713	5.9005	3.09063	0.0787443	0.219372
FBgn0040257	0.0874148	2.42065	0.0549472	0.814668	0.894699
FBgn0040259	-0.478676	5.66738	7.88426	0.00498668	0.0343266
FBgn0027584	-1.38413	3.98727	8.54822	0.0034586	0.0263388
FBgn0040252	-0.672345	2.52704	3.81548	0.0507811	0.167059
FBgn0037870	0.049444	1.41106	0.012816	0.909866	0.95313
FBgn0037874	0.0572519	10.5014	0.197895	0.656425	0.793229
FBgn0037876	0.258672	3.83527	1.65231	0.198645	0.388807
FBgn0020910	-0.162485	10.259	1.25499	0.262602	0.463989
FBgn0037879	-1.10382	1.92975	11.8779	0.000568028	0.00690586
FBgn0037880	0.186688	4.12669	0.764918	0.381794	0.580715
FBgn0037883	0.0513608	2.69137	0.0186898	0.89126	0.942039
FBgn0037885	-0.395877	3.51117	3.42916	0.0640548	0.193705
FBgn0051441	0.265985	4.09	1.71337	0.190549	0.378768
FBgn0051388	-0.298525	3.22088	2.17698	0.140089	0.311274
FBgn0037891	-0.511206	7.11142	16.9217	3.9e-05	0.000919461
FBgn0037890	0.000861437	6.711	5.26e-05	0.994213	0.997296
FBgn0037884	0.0690705	6.05012	0.231712	0.630258	0.777606
FBgn0037882	0.42162	4.93794	5.03339	0.0248632	0.104879
FBgn0037881	0.229004	6.0522	2.97957	0.0843216	0.229244
FBgn0037878	0.436456	6.40549	8.1283	0.00435797	0.0310604
FBgn0037877	0.20467	5.25892	1.84344	0.174548	0.358601
FBgn0037875	0.291508	6.17907	2.64988	0.103558	0.259994
FBgn0037873	0.170922	6.17537	0.492447	0.482838	0.663904
FBgn0040250	-0.229069	1.63617	0.292943	0.588341	0.746464
FBgn0026315	-1.45958	3.74735	22.7547	1.84e-06	7.57e-05
FBgn0026314	-0.325452	4.03957	1.31806	0.25094	0.45247
FBgn0040256	0.120443	5.83495	0.171879	0.678447	0.808152
FBgn0037892	0.189471	4.31651	1.30923	0.252534	0.453846
FBgn0011774	0.361606	6.68445	5.82785	0.0157743	0.0772532
FBgn0037894	0.181138	7.68117	2.01883	0.155359	0.332625
FBgn0037897	-0.359952	7.01308	6.80177	0.00910674	0.0529786
FBgn0037898	0.397349	1.74455	1.23409	0.266612	0.467858
FBgn0037900	-0.0591283	4.99812	0.160384	0.688803	0.813556
FBgn0046225	-0.223073	3.7864	0.515163	0.472912	0.65618
FBgn0037906	-0.140106	3.4036	0.161969	0.687351	0.81276
FBgn0051374	-0.988722	4.61259	16.8315	4.08e-05	0.00095378
FBgn0037901	0.34249	5.53636	5.15226	0.0232161	0.100166
FBgn0037899	0.110245	7.51327	0.723019	0.395155	0.591294
FBgn0037895	-0.579837	1.6362	3.25678	0.0711286	0.206667
FBgn0037911	0.285957	4.85355	3.56839	0.0588895	0.183134
FBgn0037917	0.111759	6.52318	0.820295	0.365094	0.56585
FBgn0037920	0.227099	5.32096	1.44332	0.229603	0.426968
FBgn0042205	0.211132	4.03499	1.01888	0.312784	0.516662
FBgn0037924	-0.267964	7.67348	1.00895	0.315155	0.518604
FBgn0037926	-0.0244938	6.16162	0.0240596	0.876733	0.933116
FBgn0037930	0.198451	5.68482	1.96652	0.160818	0.339766
FBgn0037933	0.147295	4.8431	0.89631	0.343773	0.547136
FBgn0037942	0.109983	4.33944	0.177382	0.673633	0.805677
FBgn0037943	0.00690991	6.38899	0.0018657	0.965547	0.983509
FBgn0037944	-1.5501	5.91462	11.2221	0.000808301	0.00904523
FBgn0002906	-0.351796	6.91983	1.29744	0.254681	0.456024
FBgn0037936	-0.77415	2.12613	2.3935	0.12184	0.286416
FBgn0037935	-0.215941	3.53156	0.312488	0.576157	0.738735
FBgn0037934	0.28295	5.38131	0.835234	0.360763	0.561912
FBgn0011290	-0.203879	4.7038	0.796935	0.372011	0.571569
FBgn0037931	0.0563441	5.4025	0.129125	0.719341	0.834681
FBgn0037923	-0.198717	1.96736	0.504151	0.477682	0.659986
FBgn0037921	0.962479	3.23311	12.1746	0.000484443	0.00619314
FBgn0051363	-0.461874	8.22981	8.86856	0.00290124	0.0229595
FBgn0037918	0.0699639	7.18336	0.277354	0.598441	0.754038
FBgn0019624	0.0141648	8.49086	0.00461459	0.945841	0.974841
FBgn0051368	-0.0420261	6.28875	0.0634533	0.801119	0.885587
FBgn0051211	-0.184148	5.51675	1.75005	0.18587	0.373417
FBgn0013276	0.555883	3.57656	1.74588	0.186395	0.373667
FBgn0000147	0.205484	6.32482	1.02347	0.311698	0.515559
FBgn0037976	0.240463	2.667	0.310732	0.577232	0.739099
FBgn0037975	-0.655489	3.39645	1.37907	0.240259	0.439982
FBgn0037973	0.0758294	5.95763	0.0428668	0.835976	0.907971
FBgn0013275	0.70296	1.77286	3.22329	0.0725977	0.209197
FBgn0037963	0.0508821	8.04224	0.115722	0.733722	0.842603
FBgn0037960	0.128737	4.4197	0.302496	0.582322	0.74155
FBgn0037958	0.0810585	5.81724	0.309698	0.577866	0.739583
FBgn0037956	-0.149611	4.16157	0.216808	0.641483	0.783676
FBgn0037955	0.579209	5.79001	10.2723	0.00135041	0.0130641
FBgn0051116	-0.31333	5.30558	1.82284	0.176975	0.361781
FBgn0025802	-0.0205559	6.60154	0.0172458	0.89552	0.944154
FBgn0037949	0.0358092	7.05197	0.0748192	0.784445	0.875332
FBgn0017581	-0.0592303	10.9902	0.177289	0.673713	0.805677
FBgn0037979	0.0622903	7.01442	0.244349	0.621082	0.771353
FBgn0037981	0.348812	3.67397	2.38586	0.122437	0.287254
FBgn0037989	-0.604084	4.25082	9.08586	0.00257594	0.0209741
FBgn0037980	0.215264	5.78044	1.24999	0.263554	0.464722
FBgn0037978	0.134774	4.47301	0.639366	0.42394	0.617193
FBgn0003651	-0.830999	4.32642	17.71	2.57e-05	0.000659516
FBgn0010039	-0.221636	5.19198	1.41356	0.234467	0.433004
FBgn0038038	-0.0628743	6.42155	0.112491	0.737326	0.845231
FBgn0038039	0.117358	5.62497	0.733619	0.391713	0.589045
FBgn0082831	-1.11289	7.56887	12.7336	0.000359137	0.00493372
FBgn0038043	0.240939	7.07173	2.05189	0.152017	0.327909
FBgn0038047	0.365726	4.15406	3.66593	0.0555355	0.176657
FBgn0038049	0.206175	6.28117	2.09582	0.147702	0.321793
FBgn0029512	0.339188	7.04231	6.8978	0.00863018	0.0508916
FBgn0038046	0.211459	5.75951	1.45345	0.227975	0.425005
FBgn0004103	0.0177795	8.03469	0.00592809	0.938628	0.970087
FBgn0000455	-0.042356	5.50795	0.100317	0.751449	0.853506
FBgn0038037	0.406909	5.64202	0.681607	0.409034	0.604208
FBgn0038034	1.12426	3.83919	10.0313	0.00153904	0.0144983
FBgn0038020	-0.240775	3.85762	1.06496	0.302086	0.505608
FBgn0038016	0.0465404	7.15555	0.0744523	0.784961	0.875411
FBgn0038013	0.142558	4.94989	0.774458	0.378841	0.578487
FBgn0037999	0.543599	4.89061	6.01531	0.0141823	0.0716967
FBgn0037998	0.0893978	6.0446	0.453995	0.500444	0.678809
FBgn0037996	-0.412819	1.47183	0.985037	0.320958	0.524037
FBgn0038053	0.18046	5.96951	1.53826	0.214877	0.409604
FBgn0038055	0.0280586	5.45966	0.0188789	0.890714	0.941846
FBgn0038057	-0.0557746	3.99436	0.0962363	0.756394	0.855977
FBgn0038065	0.126647	6.79236	0.836381	0.360434	0.561911
FBgn0260444	0.445526	5.51291	10.8163	0.00100609	0.0105843
FBgn0038072	-0.501884	3.13525	2.79256	0.094703	0.245687
FBgn0038074	-1.12392	3.71737	5.81619	0.0158793	0.0777233
FBgn0011745	0.114634	6.20404	0.529679	0.466742	0.65214
FBgn0038079	-0.731092	1.54441	4.40964	0.0357364	0.133359
FBgn0016693	-0.29489	7.20186	4.27498	0.0386773	0.140474
FBgn0038080	0.342773	2.55288	1.55718	0.212078	0.406132
FBgn0038082	0.0525749	3.89861	0.0512041	0.820981	0.897924
FBgn0038083	0.72737	2.24681	2.21772	0.136434	0.306462
FBgn0002719	0.147143	9.08624	0.541642	0.461753	0.648094
FBgn0002905	-0.48139	5.87384	6.20279	0.0127549	0.0664195
FBgn0005355	0.167519	5.73892	1.45091	0.228382	0.425397
FBgn0001296	-0.557099	4.5172	8.71665	0.00315317	0.0246021
FBgn0026207	0.10082	6.25308	0.499608	0.479673	0.661752
FBgn0005671	-0.450024	8.66413	1.99332	0.157994	0.336268
FBgn0038058	0.0945402	5.27032	0.417728	0.518073	0.692549
FBgn0038056	0.372845	4.54634	3.66932	0.0554227	0.176657
FBgn0038088	-0.622502	3.21743	2.7611	0.0965816	0.24862
FBgn0038099	0.520267	6.08244	12.2174	0.000473455	0.00609565
FBgn0038100	-0.907611	6.66101	3.25164	0.0713522	0.207037
FBgn0051342	-0.113348	8.02838	0.204691	0.65096	0.789606
FBgn0038106	0.0338668	4.47437	0.045805	0.830531	0.904163
FBgn0038108	-0.735277	7.92482	13.3562	0.000257567	0.00379714
FBgn0002354	0.117235	3.94709	0.349389	0.554459	0.722252
FBgn0003308	0.0121556	3.61017	0.00299081	0.956387	0.979633
FBgn0004666	0.142249	4.1197	0.533797	0.465015	0.650464
FBgn0038118	0.12762	6.67507	0.285338	0.593224	0.750675
FBgn0038115	-0.00549945	4.82183	0.00096021	0.97528	0.988786
FBgn0003450	0.580317	3.36736	5.04439	0.0247058	0.104522
FBgn0038110	0.061846	5.65257	0.192365	0.660955	0.79604
FBgn0038105	-0.418844	3.32375	2.06093	0.151118	0.326867
FBgn0038098	0.381773	5.24024	1.6558	0.198171	0.38812
FBgn0040493	0.129734	7.42967	0.729945	0.392901	0.590219
FBgn0040551	0.224278	2.89293	0.195439	0.658427	0.794116
FBgn0003598	0.00561063	8.52146	0.00036084	0.984844	0.993595
FBgn0038130	-0.739254	2.15114	5.52864	0.0187077	0.0867501
FBgn0038135	-1.29099	5.69658	22.1284	2.55e-06	9.79e-05
FBgn0038136	-0.872128	5.43763	18.5751	1.63e-05	0.00044515
FBgn0052473	0.089245	8.03617	0.16031	0.688872	0.813556
FBgn0027610	-0.636839	5.05912	19.6163	9.47e-06	0.000281985
FBgn0038145	0.320107	9.9713	3.82936	0.050362	0.166282
FBgn0041711	-1.01708	2.07747	7.72035	0.00546019	0.0365068
FBgn0038149	0.0577464	7.98527	0.152146	0.696493	0.819412
FBgn0038147	-0.702631	5.57061	4.0977	0.0429417	0.150009
FBgn0038146	0.164483	6.07409	1.67896	0.195063	0.383687
FBgn0044511	0.171614	3.27734	0.425015	0.514445	0.689572
FBgn0038143	-0.884579	4.57843	13.0697	0.000300117	0.00433564
FBgn0038129	-0.216566	5.07257	1.57816	0.209027	0.402358
FBgn0038128	0.449864	4.91947	9.35725	0.00222105	0.018793
FBgn0000024	-0.904307	4.94473	10.4293	0.00124032	0.0122459
FBgn0000046	-0.91647	4.94699	4.34405	0.0371386	0.136992
FBgn0004049	-0.555288	7.16616	5.32957	0.0209666	0.0934142
FBgn0015778	-0.252095	9.59276	1.29503	0.255124	0.456602
FBgn0038167	0.436563	6.71616	9.0929	0.00256603	0.0209131
FBgn0024555	0.189444	8.51072	1.76323	0.184222	0.371732
FBgn0002937	-0.66705	1.66567	4.65789	0.0309111	0.120778
FBgn0038179	-1.5162	2.29869	17.9484	2.27e-05	0.000592405
FBgn0038181	-0.429861	8.7198	4.46518	0.0345925	0.130272
FBgn0038183	-0.472763	3.8126	4.62672	0.0314777	0.122054
FBgn0000454	0.145844	8.19831	0.575057	0.448256	0.636503
FBgn0038172	1.18274	3.91633	9.03401	0.00265003	0.021456
FBgn0028487	0.0026709	5.46478	0.000306577	0.98603	0.993595
FBgn0038168	0.275423	6.48739	3.9771	0.046123	0.15645
FBgn0038166	0.160777	5.03857	0.9652	0.32588	0.529486
FBgn0004237	-0.0270712	8.47445	0.0151152	0.902152	0.94883
FBgn0047199	0.143821	4.95568	0.438661	0.50777	0.684768
FBgn0016672	0.130366	5.97815	0.736729	0.390711	0.588138
FBgn0015270	-0.277687	5.74115	1.34345	0.246426	0.446586
FBgn0038195	0.0881633	6.50981	0.472038	0.492051	0.670942
FBgn0038196	0.36391	5.78196	5.05383	0.0245716	0.104428
FBgn0038191	0.247491	7.37915	3.60352	0.0576573	0.180865
[truncated: 6,640 more rows]
