# Supplementary material for: Experimental evolution-induced transcriptome and phenotype responses of Drosophila melanogaster to novel thermal environments
Source: J Exp Biol. 2025 Oct 10;228(19):jeb251365. doi: 10.1242/jeb.251365 (PMC12539207; doi:10.1242/jeb.251365)
Supplement: Table S4. WGCNA module assignments and associated gene ontology (GO) terms (Sheets 1-20). [file jexbio-228-251365-TableS4.xlsx]

## Sheet: Legend
Gene ontology enrichment results for each of the co-regulated modules
Module ID	# of genes	top_term	evolution_lab	P value	odds_ratio
Module0	29	peptidyl-serine phosphorylation
Module1	837	rRNA processing	CRG_down	2.2e-16	11.811
Module2	538	GPI anchor biosynthetic process	CRG_up	2.2e-16	12.4866
Module3	528	regulation of axonogenesis	ERG_FT	2.2e-16	5.20378
Module4	401	kinetochore assembly
Module5	394	transmembrane transport
Module6	369	chemical synaptic transmission	ERG_FT	2.2e-16	37.713
Module7	367	axon guidance	ERG_FT	2.2e-16	5.10871
Module8	361	melanotic encapsulation of foreign target	CRG_up	2.2e-16	12.6987
Module9	323	glutathione metabolic process	ERG_HT	0.07986	1.45023
Module10	319	positive regulation of JNK cascade
Module11	315	glutathione metabolic process
Module12	313	transmembrane transport
Module13	302	indole-containing compound metabolic process
Module14	295	mitochondrial translation	ERG_HT	2.2e-16	24.8203
Module15	264	proteolysis	ERG_FT	2.2e-16	4.18135
Module16	227	motor neuron axon guidance	ERG_FT	7.414e-15	3.44197
Module17	216	RNA processing	CRG_down	2.2e-16	11.921
Module18	212	protein folding
Module19	206	vesicle tethering	ERG_HT	0.02017	1.85598
Module20	199	DNA endoreduplication

## Sheet: MOD_0
GO.ID	Term	Annotated	Significant	Expected	Rank in Fisher.classic	Fisher.classic	Fisher.weight01
GO:0018105	peptidyl-serine phosphorylation	52	2	0.14	10	0.0087	0.0087
GO:0009071	serine family amino acid catabolic process	6	1	0.02	14	0.0163	0.0163
GO:1901019	regulation of calcium ion transmembrane transporter activity	6	1	0.02	15	0.0163	0.0163
GO:0019933	cAMP-mediated signaling	7	1	0.02	16	0.019	0.019
GO:0032469	endoplasmic reticulum calcium ion homeostasis	7	1	0.02	17	0.019	0.019
GO:0035313	wound healing, spreading of epidermal cells	7	1	0.02	18	0.019	0.019
GO:0006544	glycine metabolic process	8	1	0.02	19	0.0217	0.0217
GO:0030947	regulation of vascular endothelial growth factor receptor signaling pathway	8	1	0.02	20	0.0217	0.0217
GO:0043271	negative regulation of monoatomic ion transport	8	1	0.02	21	0.0217	0.0217
GO:0071480	cellular response to gamma radiation	10	1	0.03	32	0.027	0.027
GO:0010888	negative regulation of lipid storage	11	1	0.03	33	0.0297	0.0297
GO:0043462	regulation of ATP-dependent activity	12	1	0.03	38	0.0323	0.0323
GO:0034389	lipid droplet organization	13	1	0.04	40	0.035	0.035
GO:1903818	positive regulation of voltage-gated potassium channel activity	13	1	0.04	41	0.035	0.035
GO:0000184	nuclear-transcribed mRNA catabolic process, nonsense-mediated decay	14	1	0.04	43	0.0376	0.0376
GO:2000026	regulation of multicellular organismal development	230	3	0.63	24	0.0235	0.0398
GO:0035002	liquid clearance, open tracheal system	15	1	0.04	49	0.0402	0.0402
GO:0035073	pupariation	15	1	0.04	50	0.0402	0.0402
GO:0000079	regulation of cyclin-dependent protein serine/threonine kinase activity	16	1	0.04	56	0.0429	0.0429
GO:0007160	cell-matrix adhesion	16	1	0.04	57	0.0429	0.0429
GO:0009855	determination of bilateral symmetry	16	1	0.04	58	0.0429	0.0429
GO:0032222	regulation of synaptic transmission, cholinergic	17	1	0.05	65	0.0455	0.0455
GO:0003383	apical constriction	18	1	0.05	67	0.0481	0.0481
GO:0018107	peptidyl-threonine phosphorylation	18	1	0.05	68	0.0481	0.0481
GO:0016476	regulation of embryonic cell shape	22	1	0.06	86	0.0585	0.0585
GO:0030488	tRNA methylation	23	1	0.06	88	0.0611	0.0611
GO:0031122	cytoplasmic microtubule organization	26	1	0.07	95	0.0688	0.0688
GO:0007189	adenylate cyclase-activating G protein-coupled receptor signaling pathway	27	1	0.07	96	0.0713	0.0713
GO:0006302	double-strand break repair	91	2	0.25	31	0.0251	0.0733
GO:0007304	chorion-containing eggshell formation	32	1	0.09	107	0.084	0.084
GO:0090090	negative regulation of canonical Wnt signaling pathway	35	1	0.1	114	0.0915	0.0915
GO:0006635	fatty acid beta-oxidation	36	1	0.1	121	0.094	0.094
GO:0019991	septate junction assembly	36	1	0.1	122	0.094	0.094
GO:0007608	sensory perception of smell	38	1	0.1	126	0.0989	0.0989
GO:0001934	positive regulation of protein phosphorylation	39	1	0.11	130	0.1014	0.1014
GO:0032482	Rab protein signal transduction	39	1	0.11	131	0.1014	0.1014
GO:0042593	glucose homeostasis	40	1	0.11	138	0.1039	0.1039
GO:0045880	positive regulation of smoothened signaling pathway	40	1	0.11	139	0.1039	0.1039
GO:0042052	rhabdomere development	41	1	0.11	143	0.1063	0.1063
GO:0035151	regulation of tube size, open tracheal system	43	1	0.12	148	0.1112	0.1112
GO:0035331	negative regulation of hippo signaling	43	1	0.12	149	0.1112	0.1112
GO:0045886	negative regulation of synaptic assembly at neuromuscular junction	43	1	0.12	150	0.1112	0.1112
GO:0048640	negative regulation of developmental growth	89	2	0.24	25	0.0241	0.1136
GO:0032436	positive regulation of proteasomal ubiquitin-dependent protein catabolic process	44	1	0.12	152	0.1137	0.1137
GO:0045879	negative regulation of smoothened signaling pathway	49	1	0.13	167	0.1258	0.1258
GO:0030177	positive regulation of Wnt signaling pathway	51	1	0.14	173	0.1306	0.1306
GO:0044092	negative regulation of molecular function	60	1	0.16	195	0.1519	0.1519
GO:0042048	olfactory behavior	61	1	0.17	197	0.1542	0.1542
GO:0051241	negative regulation of multicellular organismal process	146	2	0.4	87	0.0593	0.1554
GO:0000724	double-strand break repair via homologous recombination	62	1	0.17	201	0.1566	0.1566
GO:0007616	long-term memory	68	1	0.19	210	0.1704	0.1704
GO:0030431	sleep	69	1	0.19	212	0.1727	0.1727
GO:0008286	insulin receptor signaling pathway	71	1	0.19	218	0.1773	0.1773
GO:0006281	DNA repair	170	3	0.46	13	0.0105	0.1796
GO:0032504	multicellular organism reproduction	849	2	2.32	434	0.6923	0.1945
GO:0006470	protein dephosphorylation	80	1	0.22	234	0.1975	0.1975
GO:0007186	G protein-coupled receptor signaling pathway	141	2	0.39	83	0.0558	0.2333
GO:0016236	macroautophagy	101	1	0.28	276	0.2428	0.2428
GO:0000902	cell morphogenesis	474	3	1.29	180	0.1358	0.2721
GO:0002181	cytoplasmic translation	118	1	0.32	295	0.2777	0.2777
GO:0007165	signal transduction	1250	6	3.41	147	0.1112	0.2898
GO:0009416	response to light stimulus	129	1	0.35	307	0.2995	0.2995
GO:0007346	regulation of mitotic cell cycle	153	1	0.42	323	0.3448	0.3448
GO:0008340	determination of adult lifespan	153	1	0.42	324	0.3448	0.3448
GO:0007015	actin filament organization	156	1	0.43	327	0.3503	0.3503
GO:0048523	negative regulation of cellular process	1189	4	3.25	353	0.4126	0.3788
GO:1902533	positive regulation of intracellular signal transduction	179	1	0.49	345	0.3908	0.3908
GO:0006886	intracellular protein transport	289	1	0.79	394	0.5535	0.5535
GO:0044419	biological process involved in interspecies interaction between organisms	406	1	1.11	431	0.6809	0.6809
GO:0016192	vesicle-mediated transport	503	1	1.37	457	0.7595	0.7595
GO:0000003	reproduction	990	2	2.7	460	0.7745	1
GO:0000226	microtubule cytoskeleton organization	282	1	0.77	386	0.5445	1
GO:0000278	mitotic cell cycle	435	1	1.19	439	0.7067	1
GO:0000725	recombinational repair	62	1	0.17	202	0.1566	1
GO:0000956	nuclear-transcribed mRNA catabolic process	61	1	0.17	198	0.1542	1
GO:0001510	RNA methylation	48	1	0.13	165	0.1234	1
GO:0001654	eye development	346	1	0.94	410	0.6207	1
GO:0001745	compound eye morphogenesis	280	1	0.76	383	0.5419	1
GO:0001751	compound eye photoreceptor cell differentiation	181	1	0.49	347	0.3942	1
GO:0001754	eye photoreceptor cell differentiation	186	1	0.51	350	0.4026	1
GO:0001932	regulation of protein phosphorylation	87	2	0.24	23	0.0231	1
GO:0002009	morphogenesis of an epithelium	288	1	0.79	391	0.5522	1
GO:0002011	morphogenesis of an epithelial sheet	14	1	0.04	44	0.0376	1
GO:0002064	epithelial cell development	246	2	0.67	187	0.1439	1
GO:0002165	instar larval or pupal development	472	1	1.29	448	0.7367	1
GO:0003006	developmental process involved in reproduction	740	1	2.02	494	0.8816	1
GO:0003008	system process	396	2	1.08	304	0.295	1
GO:0003382	epithelial cell morphogenesis	25	1	0.07	93	0.0662	1
GO:0006082	organic acid metabolic process	317	2	0.87	258	0.2138	1
GO:0006139	nucleobase-containing compound metabolic process	2012	5	5.5	428	0.68	1
GO:0006259	DNA metabolic process	289	3	0.79	55	0.0422	1
GO:0006310	DNA recombination	91	1	0.25	263	0.2215	1
GO:0006396	RNA processing	615	1	1.68	476	0.8274	1
GO:0006399	tRNA metabolic process	146	1	0.4	318	0.3319	1
GO:0006400	tRNA modification	58	1	0.16	188	0.1472	1
GO:0006401	RNA catabolic process	105	1	0.29	280	0.2512	1
GO:0006402	mRNA catabolic process	85	1	0.23	248	0.2085	1
GO:0006412	translation	410	1	1.12	432	0.6846	1
GO:0006468	protein phosphorylation	285	4	0.78	8	0.0066	1
GO:0006508	proteolysis	633	1	1.73	478	0.8364	1
GO:0006511	ubiquitin-dependent protein catabolic process	276	1	0.75	382	0.5367	1
GO:0006518	peptide metabolic process	496	1	1.35	456	0.7545	1
GO:0006520	amino acid metabolic process	138	1	0.38	313	0.3168	1
GO:0006629	lipid metabolic process	441	1	1.2	441	0.7117	1
GO:0006631	fatty acid metabolic process	120	1	0.33	297	0.2817	1
GO:0006725	cellular aromatic compound metabolic process	2120	5	5.79	447	0.7302	1
GO:0006793	phosphorus metabolic process	721	5	1.97	54	0.0405	1
GO:0006796	phosphate-containing compound metabolic process	714	5	1.95	48	0.0391	1
GO:0006807	nitrogen compound metabolic process	3803	10	10.39	423	0.6548	1
GO:0006810	transport	1483	3	4.05	469	0.8019	1
GO:0006811	monoatomic ion transport	290	2	0.79	222	0.1866	1
GO:0006812	monoatomic cation transport	242	2	0.66	185	0.1402	1
GO:0006813	potassium ion transport	54	1	0.15	182	0.1378	1
GO:0006816	calcium ion transport	50	1	0.14	171	0.1282	1
GO:0006873	intracellular monoatomic ion homeostasis	94	1	0.26	266	0.228	1
GO:0006874	intracellular calcium ion homeostasis	39	1	0.11	132	0.1014	1
GO:0006914	autophagy	196	1	0.54	354	0.4192	1
GO:0006950	response to stress	1053	3	2.88	397	0.5646	1
GO:0006974	DNA damage response	226	3	0.62	22	0.0224	1
GO:0006996	organelle organization	1352	4	3.69	373	0.5193	1
GO:0007010	cytoskeleton organization	540	2	1.47	360	0.44	1
GO:0007017	microtubule-based process	348	1	0.95	413	0.6228	1
GO:0007043	cell-cell junction assembly	59	1	0.16	191	0.1496	1
GO:0007049	cell cycle	658	1	1.8	485	0.8483	1
GO:0007154	cell communication	1484	7	4.05	115	0.0916	1
GO:0007155	cell adhesion	188	1	0.51	351	0.406	1
GO:0007166	cell surface receptor signaling pathway	587	3	1.6	255	0.2127	1
GO:0007167	enzyme-linked receptor protein signaling pathway	267	2	0.73	206	0.164	1
GO:0007169	transmembrane receptor protein tyrosine kinase signaling pathway	202	2	0.55	142	0.104	1
GO:0007188	adenylate cyclase-modulating G protein-coupled receptor signaling pathway	40	1	0.11	140	0.1039	1
GO:0007224	smoothened signaling pathway	86	1	0.23	250	0.2107	1
GO:0007264	small GTPase mediated signal transduction	158	1	0.43	330	0.3539	1
GO:0007265	Ras protein signal transduction	136	1	0.37	311	0.313	1
GO:0007267	cell-cell signaling	413	3	1.13	128	0.0997	1
GO:0007268	chemical synaptic transmission	266	1	0.73	374	0.5234	1
GO:0007271	synaptic transmission, cholinergic	24	1	0.07	89	0.0636	1
GO:0007275	multicellular organism development	1726	4	4.71	446	0.7289	1
GO:0007276	gamete generation	736	1	2.01	493	0.8801	1
GO:0007281	germ cell development	592	1	1.62	471	0.8152	1
GO:0007292	female gamete generation	554	1	1.51	465	0.7931	1
GO:0007389	pattern specification process	421	1	1.15	435	0.6945	1
GO:0007399	nervous system development	958	1	2.62	502	0.9397	1
GO:0007416	synapse assembly	165	1	0.45	337	0.3664	1
GO:0007423	sensory organ development	405	1	1.11	429	0.68	1
GO:0007424	open tracheal system development	215	1	0.59	362	0.4494	1
GO:0007528	neuromuscular junction development	171	1	0.47	341	0.377	1
GO:0007600	sensory perception	142	1	0.39	315	0.3244	1
GO:0007606	sensory perception of chemical stimulus	69	1	0.19	213	0.1727	1
GO:0007610	behavior	418	2	1.14	314	0.3177	1
GO:0007611	learning or memory	149	1	0.41	321	0.3375	1
GO:0007613	memory	110	1	0.3	284	0.2615	1
GO:0007635	chemosensory behavior	66	1	0.18	207	0.1658	1
GO:0008033	tRNA processing	87	1	0.24	256	0.2129	1
GO:0008104	protein localization	611	1	1.67	474	0.8253	1
GO:0008150	biological_process	7323	20	20	516	1	1
GO:0008152	metabolic process	4607	12	12.58	436	0.6968	1
GO:0008360	regulation of cell shape	53	1	0.14	178	0.1354	1
GO:0008582	regulation of synaptic assembly at neuromuscular junction	109	1	0.3	283	0.2594	1
GO:0008589	regulation of smoothened signaling pathway	81	1	0.22	239	0.1997	1
GO:0009056	catabolic process	911	5	2.49	120	0.0932	1
GO:0009057	macromolecule catabolic process	472	2	1.29	339	0.3728	1
GO:0009058	biosynthetic process	2829	3	7.73	515	0.9949	1
GO:0009059	macromolecule biosynthetic process	2417	3	6.6	508	0.9812	1
GO:0009062	fatty acid catabolic process	48	1	0.13	166	0.1234	1
GO:0009063	amino acid catabolic process	49	1	0.13	168	0.1258	1
GO:0009069	serine family amino acid metabolic process	14	1	0.04	45	0.0376	1
GO:0009314	response to radiation	163	2	0.45	98	0.072	1
GO:0009451	RNA modification	97	1	0.26	269	0.2344	1
GO:0009611	response to wounding	111	1	0.3	287	0.2635	1
GO:0009628	response to abiotic stimulus	348	2	0.95	278	0.2454	1
GO:0009653	anatomical structure morphogenesis	1252	4	3.42	365	0.4543	1
GO:0009719	response to endogenous stimulus	221	2	0.6	163	0.1208	1
GO:0009725	response to hormone	110	1	0.3	285	0.2615	1
GO:0009790	embryo development	452	1	1.23	444	0.7208	1
GO:0009791	post-embryonic development	542	1	1.48	461	0.7856	1
GO:0009799	specification of symmetry	16	1	0.04	59	0.0429	1
GO:0009887	animal organ morphogenesis	642	1	1.75	479	0.8408	1
GO:0009888	tissue development	555	3	1.52	227	0.1898	1
GO:0009889	regulation of biosynthetic process	1347	1	3.68	511	0.9829	1
GO:0009890	negative regulation of biosynthetic process	559	1	1.53	468	0.7961	1
GO:0009892	negative regulation of metabolic process	682	1	1.86	487	0.8588	1
GO:0009893	positive regulation of metabolic process	744	2	2.03	409	0.6176	1
GO:0009894	regulation of catabolic process	274	1	0.75	380	0.5341	1
GO:0009896	positive regulation of catabolic process	164	1	0.45	335	0.3647	1
GO:0009966	regulation of signal transduction	693	3	1.89	302	0.2925	1
GO:0009967	positive regulation of signal transduction	369	3	1.01	102	0.0766	1
GO:0009968	negative regulation of signal transduction	330	1	0.9	407	0.6028	1
GO:0009987	cellular process	6134	17	16.75	403	0.5874	1
GO:0010033	response to organic substance	414	1	1.13	433	0.6882	1
GO:0010212	response to ionizing radiation	33	1	0.09	109	0.0865	1
GO:0010243	response to organonitrogen compound	157	1	0.43	328	0.3521	1
GO:0010332	response to gamma radiation	16	1	0.04	60	0.0429	1
GO:0010467	gene expression	2209	3	6.03	506	0.9659	1
GO:0010468	regulation of gene expression	1304	1	3.56	507	0.9803	1
GO:0010498	proteasomal protein catabolic process	217	1	0.59	363	0.4525	1
GO:0010556	regulation of macromolecule biosynthetic process	1319	1	3.6	509	0.9813	1
GO:0010558	negative regulation of macromolecule biosynthetic process	549	1	1.5	464	0.79	1
GO:0010562	positive regulation of phosphorus metabolic process	69	1	0.19	214	0.1727	1
GO:0010604	positive regulation of macromolecule metabolic process	667	2	1.82	395	0.5555	1
GO:0010605	negative regulation of macromolecule metabolic process	632	1	1.73	477	0.836	1
GO:0010629	negative regulation of gene expression	356	1	0.97	418	0.6314	1
GO:0010646	regulation of cell communication	806	4	2.2	211	0.171	1
GO:0010647	positive regulation of cell communication	401	3	1.1	119	0.0931	1
GO:0010648	negative regulation of cell communication	351	1	0.96	415	0.6261	1
GO:0010876	lipid localization	134	1	0.37	310	0.3092	1
GO:0010883	regulation of lipid storage	45	1	0.12	156	0.1161	1
GO:0010959	regulation of metal ion transport	43	2	0.12	7	0.006	1
GO:0015031	protein transport	380	1	1.04	424	0.656	1
GO:0016042	lipid catabolic process	115	1	0.31	291	0.2717	1
GO:0016043	cellular component organization	2340	5	6.39	472	0.8165	1
GO:0016054	organic acid catabolic process	101	2	0.28	35	0.0305	1
GO:0016055	Wnt signaling pathway	106	2	0.29	39	0.0333	1
GO:0016070	RNA metabolic process	1595	2	4.36	505	0.9519	1
GO:0016071	mRNA metabolic process	389	1	1.06	425	0.6648	1
GO:0016310	phosphorylation	319	4	0.87	12	0.0098	1
GO:0016311	dephosphorylation	125	1	0.34	301	0.2916	1
GO:0016477	cell migration	287	1	0.78	388	0.551	1
GO:0018193	peptidyl-amino acid modification	232	2	0.63	175	0.1309	1
GO:0018209	peptidyl-serine modification	53	2	0.14	11	0.009	1
GO:0018210	peptidyl-threonine modification	20	1	0.05	78	0.0533	1
GO:0019220	regulation of phosphate metabolic process	136	2	0.37	76	0.0523	1
GO:0019222	regulation of metabolic process	1721	4	4.7	445	0.7265	1
GO:0019395	fatty acid oxidation	39	1	0.11	133	0.1014	1
GO:0019439	aromatic compound catabolic process	158	1	0.43	331	0.3539	1
GO:0019538	protein metabolic process	1914	6	5.23	357	0.4291	1
GO:0019725	cellular homeostasis	178	1	0.49	344	0.3891	1
GO:0019752	carboxylic acid metabolic process	314	2	0.86	251	0.2107	1
GO:0019915	lipid storage	60	1	0.16	196	0.1519	1
GO:0019932	second-messenger-mediated signaling	42	1	0.11	146	0.1088	1
GO:0019935	cyclic-nucleotide-mediated signaling	16	1	0.04	61	0.0429	1
GO:0019941	modification-dependent protein catabolic process	280	1	0.76	384	0.5419	1
GO:0019953	sexual reproduction	831	1	2.27	499	0.9104	1
GO:0022008	neurogenesis	777	1	2.12	497	0.8942	1
GO:0022412	cellular process involved in reproduction in multicellular organism	733	1	2	492	0.879	1
GO:0022414	reproductive process	938	1	2.56	501	0.9358	1
GO:0022603	regulation of anatomical structure morphogenesis	159	1	0.43	333	0.3557	1
GO:0022604	regulation of cell morphogenesis	70	1	0.19	216	0.175	1
GO:0022607	cellular component assembly	1029	2	2.81	466	0.7938	1
GO:0022898	regulation of transmembrane transporter activity	27	2	0.07	1	0.0024	1
GO:0023051	regulation of signaling	803	4	2.19	209	0.1693	1
GO:0023052	signaling	1439	7	3.93	104	0.0799	1
GO:0023056	positive regulation of signaling	399	3	1.09	116	0.092	1
GO:0023057	negative regulation of signaling	350	1	0.96	414	0.625	1
GO:0030001	metal ion transport	187	2	0.51	113	0.0913	1
GO:0030003	intracellular monoatomic cation homeostasis	93	1	0.25	265	0.2258	1
GO:0030029	actin filament-based process	297	1	0.81	396	0.5636	1
GO:0030036	actin cytoskeleton organization	288	1	0.79	392	0.5522	1
GO:0030048	actin filament-based movement	31	1	0.08	105	0.0814	1
GO:0030111	regulation of Wnt signaling pathway	89	2	0.24	26	0.0241	1
GO:0030154	cell differentiation	1355	3	3.7	449	0.7442	1
GO:0030162	regulation of proteolysis	116	1	0.32	293	0.2737	1
GO:0030163	protein catabolic process	318	1	0.87	404	0.589	1
GO:0030178	negative regulation of Wnt signaling pathway	37	1	0.1	124	0.0965	1
GO:0030182	neuron differentiation	668	1	1.82	486	0.8528	1
GO:0030258	lipid modification	71	1	0.19	219	0.1773	1
GO:0030703	eggshell formation	33	1	0.09	110	0.0865	1
GO:0030707	follicle cell of egg chamber development	220	1	0.6	366	0.4571	1
GO:0030855	epithelial cell differentiation	290	2	0.79	223	0.1866	1
GO:0031323	regulation of cellular metabolic process	1596	3	4.36	482	0.8441	1
GO:0031324	negative regulation of cellular metabolic process	654	1	1.79	483	0.8464	1
GO:0031325	positive regulation of cellular metabolic process	648	1	1.77	481	0.8436	1
GO:0031326	regulation of cellular biosynthetic process	1338	1	3.65	510	0.9824	1
GO:0031327	negative regulation of cellular biosynthetic process	556	1	1.52	467	0.7943	1
GO:0031399	regulation of protein modification process	138	2	0.38	82	0.0537	1
GO:0031401	positive regulation of protein modification process	64	1	0.17	203	0.1612	1
GO:0031589	cell-substrate adhesion	25	1	0.07	94	0.0662	1
GO:0032259	methylation	83	1	0.23	244	0.2041	1
GO:0032409	regulation of transporter activity	27	2	0.07	2	0.0024	1
GO:0032411	positive regulation of transporter activity	24	1	0.07	90	0.0636	1
GO:0032412	regulation of monoatomic ion transmembrane transporter activity	27	2	0.07	3	0.0024	1
GO:0032414	positive regulation of ion transmembrane transporter activity	24	1	0.07	91	0.0636	1
GO:0032434	regulation of proteasomal ubiquitin-dependent protein catabolic process	53	1	0.14	179	0.1354	1
GO:0032501	multicellular organismal process	2483	7	6.78	385	0.5426	1
GO:0032502	developmental process	2156	5	5.89	451	0.7458	1
GO:0032787	monocarboxylic acid metabolic process	160	1	0.44	334	0.3575	1
GO:0032868	response to insulin	78	1	0.21	230	0.193	1
GO:0032869	cellular response to insulin stimulus	76	1	0.21	224	0.1885	1
GO:0032870	cellular response to hormone stimulus	107	1	0.29	281	0.2553	1
GO:0032879	regulation of localization	383	2	1.05	296	0.2815	1
GO:0033036	macromolecule localization	829	2	2.26	427	0.679	1
GO:0033500	carbohydrate homeostasis	47	1	0.13	164	0.121	1
GO:0033554	cellular response to stress	558	3	1.52	229	0.192	1
GO:0034220	monoatomic ion transmembrane transport	205	2	0.56	145	0.1066	1
GO:0034329	cell junction assembly	218	2	0.6	158	0.1181	1
GO:0034330	cell junction organization	339	2	0.93	270	0.2362	1
GO:0034440	lipid oxidation	40	1	0.11	141	0.1039	1
GO:0034470	ncRNA processing	274	1	0.75	381	0.5341	1
GO:0034641	cellular nitrogen compound metabolic process	2372	6	6.48	426	0.6713	1
GO:0034655	nucleobase-containing compound catabolic process	143	1	0.39	316	0.3263	1
GO:0034660	ncRNA metabolic process	356	1	0.97	419	0.6314	1
GO:0034762	regulation of transmembrane transport	39	2	0.11	6	0.0049	1
GO:0034764	positive regulation of transmembrane transport	29	1	0.08	100	0.0764	1
GO:0034765	regulation of monoatomic ion transmembrane transport	38	2	0.1	5	0.0047	1
GO:0034767	positive regulation of monoatomic ion transmembrane transport	28	1	0.08	99	0.0738	1
GO:0035150	regulation of tube size	46	1	0.13	160	0.1186	1
GO:0035152	regulation of tube architecture, open tracheal system	83	1	0.23	245	0.2041	1
GO:0035210	prepupal development	17	1	0.05	66	0.0455	1
GO:0035329	hippo signaling	83	1	0.23	246	0.2041	1
GO:0035330	regulation of hippo signaling	77	1	0.21	228	0.1908	1
GO:0035556	intracellular signal transduction	583	3	1.59	249	0.2098	1
GO:0036211	protein modification process	931	5	2.54	129	0.1003	1
GO:0040007	growth	398	2	1.09	306	0.297	1
GO:0040008	regulation of growth	284	2	0.78	221	0.1807	1
GO:0042044	fluid transport	24	1	0.07	92	0.0636	1
GO:0042045	epithelial fluid transport	20	1	0.05	79	0.0533	1
GO:0042051	compound eye photoreceptor development	91	1	0.25	264	0.2215	1
GO:0042060	wound healing	81	1	0.22	240	0.1997	1
GO:0042176	regulation of protein catabolic process	84	1	0.23	247	0.2063	1
GO:0042221	response to chemical	640	2	1.75	378	0.5322	1
GO:0042325	regulation of phosphorylation	114	2	0.31	47	0.038	1
GO:0042327	positive regulation of phosphorylation	59	1	0.16	192	0.1496	1
GO:0042461	photoreceptor cell development	110	1	0.3	286	0.2615	1
GO:0042462	eye photoreceptor cell development	94	1	0.26	267	0.228	1
GO:0042592	homeostatic process	387	2	1.06	300	0.2857	1
GO:0043043	peptide biosynthetic process	451	1	1.23	443	0.72	1
GO:0043161	proteasome-mediated ubiquitin-dependent protein catabolic process	204	1	0.56	358	0.4321	1
GO:0043170	macromolecule metabolic process	3558	9	9.72	438	0.7061	1
GO:0043266	regulation of potassium ion transport	20	1	0.05	80	0.0533	1
GO:0043268	positive regulation of potassium ion transport	16	1	0.04	62	0.0429	1
GO:0043269	regulation of monoatomic ion transport	50	2	0.14	9	0.008	1
GO:0043270	positive regulation of monoatomic ion transport	29	1	0.08	101	0.0764	1
GO:0043297	apical junction assembly	46	1	0.13	161	0.1186	1
GO:0043412	macromolecule modification	1023	6	2.79	71	0.05	1
GO:0043414	macromolecule methylation	80	1	0.22	235	0.1975	1
GO:0043434	response to peptide hormone	80	1	0.22	236	0.1975	1
GO:0043436	oxoacid metabolic process	315	2	0.86	253	0.2117	1
GO:0043549	regulation of kinase activity	76	1	0.21	225	0.1885	1
GO:0043603	amide metabolic process	578	1	1.58	470	0.8073	1
GO:0043604	amide biosynthetic process	488	1	1.33	454	0.7487	1
GO:0043632	modification-dependent macromolecule catabolic process	288	1	0.79	393	0.5522	1
GO:0044085	cellular component biogenesis	1221	2	3.33	489	0.8701	1
GO:0044087	regulation of cellular component biogenesis	284	1	0.78	387	0.5471	1
GO:0044093	positive regulation of molecular function	191	1	0.52	352	0.411	1
GO:0044237	cellular metabolic process	3859	12	10.54	319	0.3351	1
GO:0044238	primary metabolic process	4103	11	11.21	416	0.6276	1
GO:0044242	cellular lipid catabolic process	87	1	0.24	257	0.2129	1
GO:0044248	cellular catabolic process	526	4	1.44	75	0.0508	1
GO:0044249	cellular biosynthetic process	2780	3	7.59	513	0.994	1
GO:0044255	cellular lipid metabolic process	354	1	0.97	417	0.6293	1
GO:0044270	cellular nitrogen compound catabolic process	153	1	0.42	325	0.3448	1
GO:0044271	cellular nitrogen compound biosynthetic process	1546	1	4.22	512	0.9913	1
GO:0044281	small molecule metabolic process	617	2	1.69	371	0.5118	1
GO:0044282	small molecule catabolic process	130	2	0.36	70	0.0482	1
GO:0044319	wound healing, spreading of cells	9	1	0.02	27	0.0243	1
GO:0045184	establishment of protein localization	405	1	1.11	430	0.68	1
GO:0045216	cell-cell junction organization	80	1	0.22	237	0.1975	1
GO:0045732	positive regulation of protein catabolic process	66	1	0.18	208	0.1658	1
GO:0045859	regulation of protein kinase activity	55	1	0.15	184	0.1401	1
GO:0045862	positive regulation of proteolysis	76	1	0.21	226	0.1885	1
GO:0045926	negative regulation of growth	103	2	0.28	37	0.0316	1
GO:0045937	positive regulation of phosphate metabolic process	69	1	0.19	215	0.1727	1
GO:0045995	regulation of embryonic development	37	1	0.1	125	0.0965	1
GO:0046395	carboxylic acid catabolic process	101	2	0.28	36	0.0305	1
GO:0046483	heterocycle metabolic process	2072	5	5.66	440	0.7085	1
GO:0046530	photoreceptor cell differentiation	209	1	0.57	361	0.44	1
GO:0046700	heterocycle catabolic process	153	1	0.42	326	0.3448	1
GO:0046907	intracellular transport	607	1	1.66	473	0.8232	1
GO:0048010	vascular endothelial growth factor receptor signaling pathway	38	1	0.1	127	0.0989	1
GO:0048468	cell development	1182	3	3.23	421	0.6487	1
GO:0048477	oogenesis	509	1	1.39	459	0.7637	1
GO:0048513	animal organ development	1000	1	2.73	503	0.9472	1
GO:0048518	positive regulation of biological process	1491	5	4.07	343	0.3861	1
GO:0048519	negative regulation of biological process	1254	5	3.42	279	0.249	1
GO:0048522	positive regulation of cellular process	1338	5	3.65	305	0.296	1
GO:0048583	regulation of response to stimulus	864	3	2.36	356	0.4256	1
GO:0048584	positive regulation of response to stimulus	494	3	1.35	190	0.1485	1
GO:0048585	negative regulation of response to stimulus	369	1	1.01	420	0.6449	1
GO:0048589	developmental growth	340	2	0.93	273	0.2372	1
GO:0048592	eye morphogenesis	287	1	0.78	389	0.551	1
GO:0048609	multicellular organismal reproductive process	741	1	2.02	495	0.8819	1
GO:0048638	regulation of developmental growth	220	2	0.6	162	0.1199	1
GO:0048646	anatomical structure formation involved in morphogenesis	442	1	1.21	442	0.7126	1
GO:0048666	neuron development	545	1	1.49	463	0.7875	1
GO:0048699	generation of neurons	724	1	1.98	491	0.8757	1
GO:0048729	tissue morphogenesis	309	1	0.84	402	0.5783	1
GO:0048731	system development	1231	2	3.36	490	0.8733	1
GO:0048749	compound eye development	332	1	0.91	408	0.6051	1
GO:0048856	anatomical structure development	2049	5	5.6	437	0.6977	1
GO:0048869	cellular developmental process	1356	3	3.7	450	0.7447	1
GO:0048870	cell motility	307	1	0.84	400	0.5759	1
GO:0048878	chemical homeostasis	230	2	0.63	172	0.129	1
GO:0048880	sensory system development	346	1	0.94	411	0.6207	1
GO:0050789	regulation of biological process	3210	11	8.77	259	0.2164	1
GO:0050790	regulation of catalytic activity	241	1	0.66	369	0.4884	1
GO:0050793	regulation of developmental process	569	3	1.55	241	0.1998	1
GO:0050794	regulation of cellular process	2999	10	8.19	292	0.2731	1
GO:0050801	monoatomic ion homeostasis	114	1	0.31	289	0.2696	1
GO:0050803	regulation of synapse structure or activity	184	1	0.5	349	0.3993	1
GO:0050804	modulation of chemical synaptic transmission	129	1	0.35	308	0.2995	1
GO:0050807	regulation of synapse organization	158	1	0.43	332	0.3539	1
GO:0050808	synapse organization	272	1	0.74	377	0.5314	1
GO:0050877	nervous system process	315	2	0.86	254	0.2117	1
GO:0050890	cognition	150	1	0.41	322	0.3393	1
GO:0050896	response to stimulus	2158	8	5.89	252	0.2115	1
GO:0051049	regulation of transport	282	2	0.77	220	0.1787	1
GO:0051050	positive regulation of transport	148	1	0.4	320	0.3356	1
GO:0051051	negative regulation of transport	36	1	0.1	123	0.094	1
GO:0051093	negative regulation of developmental process	184	2	0.5	112	0.0888	1
GO:0051124	synaptic assembly at neuromuscular junction	136	1	0.37	312	0.313	1
GO:0051128	regulation of cellular component organization	645	1	1.76	480	0.8422	1
GO:0051129	negative regulation of cellular component organization	144	1	0.39	317	0.3282	1
GO:0051171	regulation of nitrogen compound metabolic process	1366	3	3.73	455	0.7496	1
GO:0051173	positive regulation of nitrogen compound metabolic process	595	2	1.63	370	0.4918	1
GO:0051174	regulation of phosphorus metabolic process	136	2	0.37	77	0.0523	1
GO:0051179	localization	1774	3	4.85	498	0.8959	1
GO:0051234	establishment of localization	1545	3	4.22	475	0.8261	1
GO:0051235	maintenance of location	99	1	0.27	274	0.2386	1
GO:0051239	regulation of multicellular organismal process	471	3	1.29	177	0.1339	1
GO:0051246	regulation of protein metabolic process	399	3	1.09	117	0.092	1
GO:0051247	positive regulation of protein metabolic process	188	2	0.51	118	0.0921	1
GO:0051338	regulation of transferase activity	90	1	0.25	261	0.2194	1
GO:0051603	proteolysis involved in protein catabolic process	302	1	0.82	399	0.5698	1
GO:0051641	cellular localization	1021	1	2.79	504	0.9506	1
GO:0051649	establishment of localization in cell	746	1	2.04	496	0.8837	1
GO:0051716	cellular response to stimulus	1634	8	4.46	85	0.0575	1
GO:0051726	regulation of cell cycle	262	1	0.72	372	0.5179	1
GO:0051924	regulation of calcium ion transport	14	1	0.04	46	0.0376	1
GO:0051960	regulation of nervous system development	181	1	0.49	348	0.3942	1
GO:0051961	negative regulation of nervous system development	82	1	0.22	242	0.2019	1
GO:0051963	regulation of synapse assembly	117	1	0.32	294	0.2757	1
GO:0051964	negative regulation of synapse assembly	44	1	0.12	153	0.1137	1
GO:0055074	calcium ion homeostasis	41	1	0.11	144	0.1063	1
GO:0055080	monoatomic cation homeostasis	113	1	0.31	288	0.2676	1
GO:0055082	intracellular chemical homeostasis	107	1	0.29	282	0.2553	1
GO:0055085	transmembrane transport	491	2	1.34	346	0.3919	1
GO:0060070	canonical Wnt signaling pathway	90	1	0.25	262	0.2194	1
GO:0060255	regulation of macromolecule metabolic process	1573	4	4.3	422	0.6509	1
GO:0060429	epithelium development	483	3	1.32	186	0.1415	1
GO:0060541	respiratory system development	222	1	0.61	367	0.4602	1
GO:0060828	regulation of canonical Wnt signaling pathway	78	1	0.21	231	0.193	1
GO:0061136	regulation of proteasomal protein catabolic process	61	1	0.17	199	0.1542	1
GO:0061919	process utilizing autophagic mechanism	196	1	0.54	355	0.4192	1
GO:0065007	biological regulation	3404	11	9.3	303	0.2938	1
GO:0065008	regulation of biological quality	809	3	2.21	342	0.383	1
GO:0065009	regulation of molecular function	310	3	0.85	72	0.0502	1
GO:0070252	actin-mediated cell contraction	20	1	0.05	81	0.0533	1
GO:0070588	calcium ion transmembrane transport	39	1	0.11	134	0.1014	1
GO:0070633	transepithelial transport	21	1	0.06	84	0.0559	1
GO:0070727	cellular macromolecule localization	656	1	1.79	484	0.8473	1
GO:0070848	response to growth factor	98	1	0.27	271	0.2365	1
GO:0070887	cellular response to chemical stimulus	327	1	0.89	405	0.5994	1
GO:0071214	cellular response to abiotic stimulus	65	1	0.18	204	0.1635	1
GO:0071310	cellular response to organic substance	222	1	0.61	368	0.4602	1
GO:0071363	cellular response to growth factor stimulus	98	1	0.27	272	0.2365	1
GO:0071375	cellular response to peptide hormone stimulus	78	1	0.21	232	0.193	1
GO:0071417	cellular response to organonitrogen compound	100	1	0.27	275	0.2407	1
GO:0071478	cellular response to radiation	58	1	0.16	189	0.1472	1
GO:0071479	cellular response to ionizing radiation	15	1	0.04	51	0.0402	1
GO:0071495	cellular response to endogenous stimulus	218	2	0.6	159	0.1181	1
GO:0071702	organic substance transport	723	2	1.97	406	0.6013	1
GO:0071704	organic substance metabolic process	4373	11	11.94	453	0.7472	1
GO:0071705	nitrogen compound transport	544	1	1.49	462	0.7869	1
GO:0071805	potassium ion transmembrane transport	51	1	0.14	174	0.1306	1
GO:0071840	cellular component organization or biogenesis	2503	5	6.84	488	0.8665	1
GO:0071900	regulation of protein serine/threonine kinase activity	32	1	0.09	108	0.084	1
GO:0072329	monocarboxylic acid catabolic process	52	1	0.14	176	0.133	1
GO:0080090	regulation of primary metabolic process	1389	3	3.79	458	0.7606	1
GO:0090066	regulation of anatomical structure size	208	1	0.57	359	0.4385	1
GO:0090287	regulation of cellular response to growth factor stimulus	59	1	0.16	193	0.1496	1
GO:0090304	nucleic acid metabolic process	1814	5	4.95	401	0.5761	1
GO:0090504	epiboly	9	1	0.02	28	0.0243	1
GO:0090505	epiboly involved in wound healing	9	1	0.02	29	0.0243	1
GO:0090596	sensory organ morphogenesis	287	1	0.78	390	0.551	1
GO:0097435	supramolecular fiber organization	254	2	0.69	194	0.1515	1
GO:0098655	monoatomic cation transmembrane transport	183	2	0.5	111	0.088	1
GO:0098660	inorganic ion transmembrane transport	199	2	0.54	137	0.1014	1
GO:0098662	inorganic cation transmembrane transport	177	2	0.48	106	0.0831	1
GO:0098771	inorganic ion homeostasis	89	1	0.24	260	0.2172	1
GO:0098916	anterograde trans-synaptic signaling	266	1	0.73	375	0.5234	1
GO:0099177	regulation of trans-synaptic signaling	129	1	0.35	309	0.2995	1
GO:0099536	synaptic signaling	273	1	0.75	379	0.5327	1
GO:0099537	trans-synaptic signaling	270	1	0.74	376	0.5287	1
GO:0104004	cellular response to environmental stimulus	65	1	0.18	205	0.1635	1
GO:0120192	tight junction assembly	39	1	0.11	135	0.1014	1
GO:0120193	tight junction organization	39	1	0.11	136	0.1014	1
GO:0150063	visual system development	346	1	0.94	412	0.6207	1
GO:0198738	cell-cell signaling by wnt	110	2	0.3	42	0.0356	1
GO:1901016	regulation of potassium ion transmembrane transporter activity	15	1	0.04	52	0.0402	1
GO:1901018	positive regulation of potassium ion transmembrane transporter activity	15	1	0.04	53	0.0402	1
GO:1901360	organic cyclic compound metabolic process	2158	5	5.89	452	0.7467	1
GO:1901361	organic cyclic compound catabolic process	164	1	0.45	336	0.3647	1
GO:1901379	regulation of potassium ion transmembrane transport	18	1	0.05	69	0.0481	1
GO:1901381	positive regulation of potassium ion transmembrane transport	16	1	0.04	63	0.0429	1
GO:1901564	organonitrogen compound metabolic process	2314	7	6.32	364	0.4537	1
GO:1901565	organonitrogen compound catabolic process	452	2	1.23	329	0.3525	1
GO:1901566	organonitrogen compound biosynthetic process	843	1	2.3	500	0.9137	1
GO:1901575	organic substance catabolic process	741	4	2.02	181	0.137	1
GO:1901576	organic substance biosynthetic process	2814	3	7.69	514	0.9947	1
GO:1901605	alpha-amino acid metabolic process	82	1	0.22	243	0.2019	1
GO:1901606	alpha-amino acid catabolic process	44	1	0.12	154	0.1137	1
GO:1901652	response to peptide	80	1	0.22	238	0.1975	1
GO:1901653	cellular response to peptide	78	1	0.21	233	0.193	1
GO:1901698	response to nitrogen compound	165	1	0.45	338	0.3664	1
GO:1901699	cellular response to nitrogen compound	101	1	0.28	277	0.2428	1
GO:1901700	response to oxygen-containing compound	300	1	0.82	398	0.5673	1
GO:1901701	cellular response to oxygen-containing compound	169	1	0.46	340	0.3735	1
GO:1901800	positive regulation of proteasomal protein catabolic process	49	1	0.13	169	0.1258	1
GO:1901888	regulation of cell junction assembly	120	1	0.33	298	0.2817	1
GO:1901889	negative regulation of cell junction assembly	45	1	0.12	157	0.1161	1
GO:1902531	regulation of intracellular signal transduction	337	2	0.92	268	0.2342	1
GO:1902532	negative regulation of intracellular signal transduction	120	1	0.33	299	0.2817	1
GO:1903050	regulation of proteolysis involved in protein catabolic process	70	1	0.19	217	0.175	1
GO:1903052	positive regulation of proteolysis involved in protein catabolic process	54	1	0.15	183	0.1378	1
GO:1903169	regulation of calcium ion transmembrane transport	9	1	0.02	30	0.0243	1
GO:1904029	regulation of cyclin-dependent protein kinase activity	16	1	0.04	64	0.0429	1
GO:1904062	regulation of monoatomic cation transmembrane transport	35	2	0.1	4	0.004	1
GO:1904064	positive regulation of cation transmembrane transport	27	1	0.07	97	0.0713	1
GO:1904396	regulation of neuromuscular junction development	114	1	0.31	290	0.2696	1
GO:1904397	negative regulation of neuromuscular junction development	43	1	0.12	151	0.1112	1
GO:1905809	negative regulation of synapse organization	44	1	0.12	155	0.1137	1
GO:1905952	regulation of lipid localization	30	1	0.08	103	0.0789	1
GO:1905953	negative regulation of lipid localization	11	1	0.03	34	0.0297	1
GO:2000058	regulation of ubiquitin-dependent protein catabolic process	61	1	0.17	200	0.1542	1
GO:2000060	positive regulation of ubiquitin-dependent protein catabolic process	49	1	0.13	170	0.1258	1
GO:2001257	regulation of cation channel activity	19	1	0.05	73	0.0507	1
GO:2001259	positive regulation of cation channel activity	19	1	0.05	74	0.0507	1
GO:0000002	mitochondrial genome maintenance	10	0	0.03	517	1	1
GO:0000018	regulation of DNA recombination	9	0	0.02	518	1	1
GO:0000022	mitotic spindle elongation	12	0	0.03	519	1	1
GO:0000027	ribosomal large subunit assembly	17	0	0.05	520	1	1
GO:0000028	ribosomal small subunit assembly	14	0	0.04	521	1	1
GO:0000038	very long-chain fatty acid metabolic process	22	0	0.06	522	1	1
GO:0000041	transition metal ion transport	38	0	0.1	523	1	1
GO:0000045	autophagosome assembly	33	0	0.09	524	1	1
GO:0000054	ribosomal subunit export from nucleus	12	0	0.03	525	1	1
GO:0000055	ribosomal large subunit export from nucleus	6	0	0.02	526	1	1
GO:0000070	mitotic sister chromatid segregation	98	0	0.27	527	1	1
GO:0000075	cell cycle checkpoint signaling	55	0	0.15	528	1	1
GO:0000076	DNA replication checkpoint signaling	18	0	0.05	529	1	1
GO:0000077	DNA damage checkpoint signaling	33	0	0.09	530	1	1
GO:0000082	G1/S transition of mitotic cell cycle	32	0	0.09	531	1	1
GO:0000086	G2/M transition of mitotic cell cycle	38	0	0.1	532	1	1
GO:0000096	sulfur amino acid metabolic process	13	0	0.04	533	1	1
GO:0000097	sulfur amino acid biosynthetic process	11	0	0.03	534	1	1
GO:0000122	negative regulation of transcription by RNA polymerase II	160	0	0.44	535	1	1
GO:0000132	establishment of mitotic spindle orientation	20	0	0.05	536	1	1
GO:0000154	rRNA modification	20	0	0.05	537	1	1
GO:0000165	MAPK cascade	143	0	0.39	538	1	1
GO:0000209	protein polyubiquitination	77	0	0.21	539	1	1
GO:0000212	meiotic spindle organization	36	0	0.1	540	1	1
GO:0000244	spliceosomal tri-snRNP complex assembly	12	0	0.03	541	1	1
GO:0000245	spliceosomal complex assembly	31	0	0.08	542	1	1
GO:0000266	mitochondrial fission	12	0	0.03	543	1	1
GO:0000270	peptidoglycan metabolic process	5	0	0.01	544	1	1
GO:0000271	polysaccharide biosynthetic process	16	0	0.04	545	1	1
GO:0000272	polysaccharide catabolic process	18	0	0.05	546	1	1
GO:0000280	nuclear division	248	0	0.68	547	1	1
GO:0000281	mitotic cytokinesis	46	0	0.13	548	1	1
GO:0000288	nuclear-transcribed mRNA catabolic process, deadenylation-dependent decay	32	0	0.09	549	1	1
GO:0000289	nuclear-transcribed mRNA poly(A) tail shortening	18	0	0.05	550	1	1
GO:0000290	deadenylation-dependent decapping of nuclear-transcribed mRNA	7	0	0.02	551	1	1
GO:0000291	nuclear-transcribed mRNA catabolic process, exonucleolytic	12	0	0.03	552	1	1
GO:0000302	response to reactive oxygen species	29	0	0.08	553	1	1
GO:0000303	response to superoxide	6	0	0.02	554	1	1
GO:0000305	response to oxygen radical	6	0	0.02	555	1	1
GO:0000338	protein deneddylation	9	0	0.02	556	1	1
GO:0000353	formation of quadruple SL/U4/U5/U6 snRNP	7	0	0.02	557	1	1
GO:0000365	mRNA trans splicing, via spliceosome	7	0	0.02	558	1	1
GO:0000375	RNA splicing, via transesterification reactions	260	0	0.71	559	1	1
GO:0000377	RNA splicing, via transesterification reactions with bulged adenosine as nucleophile	260	0	0.71	560	1	1
GO:0000380	alternative mRNA splicing, via spliceosome	82	0	0.22	561	1	1
GO:0000381	regulation of alternative mRNA splicing, via spliceosome	81	0	0.22	562	1	1
GO:0000387	spliceosomal snRNP assembly	26	0	0.07	563	1	1
GO:0000394	RNA splicing, via endonucleolytic cleavage and ligation	8	0	0.02	564	1	1
GO:0000395	mRNA 5'-splice site recognition	9	0	0.02	565	1	1
GO:0000398	mRNA splicing, via spliceosome	260	0	0.71	566	1	1
GO:0000413	protein peptidyl-prolyl isomerization	17	0	0.05	567	1	1
GO:0000422	autophagy of mitochondrion	29	0	0.08	568	1	1
GO:0000423	mitophagy	5	0	0.01	569	1	1
GO:0000447	endonucleolytic cleavage in ITS1 to separate SSU-rRNA from 5.8S rRNA and LSU-rRNA from tricistronic ...	5	0	0.01	570	1	1
GO:0000460	maturation of 5.8S rRNA	23	0	0.06	571	1	1
GO:0000462	maturation of SSU-rRNA from tricistronic rRNA transcript (SSU-rRNA, 5.8S rRNA, LSU-rRNA)	26	0	0.07	572	1	1
GO:0000463	maturation of LSU-rRNA from tricistronic rRNA transcript (SSU-rRNA, 5.8S rRNA, LSU-rRNA)	14	0	0.04	573	1	1
GO:0000466	maturation of 5.8S rRNA from tricistronic rRNA transcript (SSU-rRNA, 5.8S rRNA, LSU-rRNA)	14	0	0.04	574	1	1
GO:0000467	exonucleolytic trimming to generate mature 3'-end of 5.8S rRNA from tricistronic rRNA transcript (SS...	6	0	0.02	575	1	1
GO:0000470	maturation of LSU-rRNA	25	0	0.07	576	1	1
GO:0000479	endonucleolytic cleavage of tricistronic rRNA transcript (SSU-rRNA, 5.8S rRNA, LSU-rRNA)	10	0	0.03	577	1	1
GO:0000491	small nucleolar ribonucleoprotein complex assembly	7	0	0.02	578	1	1
GO:0000492	box C/D snoRNP assembly	5	0	0.01	579	1	1
GO:0000578	embryonic axis specification	108	0	0.29	580	1	1
GO:0000706	meiotic DNA double-strand break processing	5	0	0.01	581	1	1
GO:0000712	resolution of meiotic recombination intermediates	7	0	0.02	582	1	1
GO:0000723	telomere maintenance	26	0	0.07	583	1	1
GO:0000727	double-strand break repair via break-induced replication	12	0	0.03	584	1	1
GO:0000729	DNA double-strand break processing	6	0	0.02	585	1	1
GO:0000731	DNA synthesis involved in DNA repair	13	0	0.04	586	1	1
GO:0000741	karyogamy	5	0	0.01	587	1	1
GO:0000768	syncytium formation by plasma membrane fusion	32	0	0.09	588	1	1
GO:0000819	sister chromatid segregation	112	0	0.31	589	1	1
GO:0000910	cytokinesis	96	0	0.26	590	1	1
GO:0000912	assembly of actomyosin apparatus involved in cytokinesis	16	0	0.04	591	1	1
GO:0000915	actomyosin contractile ring assembly	15	0	0.04	592	1	1
GO:0000916	actomyosin contractile ring contraction	13	0	0.04	593	1	1
GO:0000959	mitochondrial RNA metabolic process	30	0	0.08	594	1	1
GO:0000963	mitochondrial RNA processing	17	0	0.05	595	1	1
GO:0000966	RNA 5'-end processing	11	0	0.03	596	1	1
GO:0000972	transcription-dependent tethering of RNA polymerase II gene DNA at nuclear periphery	6	0	0.02	597	1	1
GO:0001101	response to acid chemical	14	0	0.04	598	1	1
GO:0001109	promoter clearance during DNA-templated transcription	7	0	0.02	599	1	1
GO:0001111	RNA polymerase II promoter clearance	7	0	0.02	600	1	1
GO:0001112	DNA-templated transcription open complex formation	7	0	0.02	601	1	1
GO:0001113	transcription open complex formation at RNA polymerase II promoter	7	0	0.02	602	1	1
GO:0001120	protein-DNA complex remodeling	7	0	0.02	603	1	1
GO:0001173	DNA-templated transcriptional start site selection	9	0	0.02	604	1	1
GO:0001174	transcriptional start site selection at RNA polymerase II promoter	9	0	0.02	605	1	1
GO:0001178	regulation of transcriptional start site selection at RNA polymerase II promoter	8	0	0.02	606	1	1
GO:0001505	regulation of neurotransmitter levels	96	0	0.26	607	1	1
GO:0001508	action potential	11	0	0.03	608	1	1
GO:0001522	pseudouridine synthesis	12	0	0.03	609	1	1
GO:0001523	retinoid metabolic process	8	0	0.02	610	1	1
GO:0001539	cilium or flagellum-dependent cell motility	20	0	0.05	611	1	1
GO:0001558	regulation of cell growth	76	0	0.21	612	1	1
GO:0001578	microtubule bundle formation	28	0	0.08	613	1	1
GO:0001666	response to hypoxia	55	0	0.15	614	1	1
GO:0001667	ameboidal-type cell migration	169	0	0.46	615	1	1
GO:0001676	long-chain fatty acid metabolic process	18	0	0.05	616	1	1
GO:0001678	intracellular glucose homeostasis	7	0	0.02	617	1	1
GO:0001682	tRNA 5'-leader removal	6	0	0.02	618	1	1
GO:0001700	embryonic development via the syncytial blastoderm	150	0	0.41	619	1	1
GO:0001703	gastrulation with mouth forming first	33	0	0.09	620	1	1
GO:0001704	formation of primary germ layer	24	0	0.07	621	1	1
GO:0001707	mesoderm formation	20	0	0.05	622	1	1
GO:0001708	cell fate specification	74	0	0.2	623	1	1
GO:0001709	cell fate determination	101	0	0.28	624	1	1
GO:0001710	mesodermal cell fate commitment	11	0	0.03	625	1	1
GO:0001731	formation of translation preinitiation complex	7	0	0.02	626	1	1
GO:0001736	establishment of planar polarity	81	0	0.22	627	1	1
GO:0001737	establishment of imaginal disc-derived wing hair orientation	23	0	0.06	628	1	1
GO:0001738	morphogenesis of a polarized epithelium	91	0	0.25	629	1	1
GO:0001742	oenocyte differentiation	10	0	0.03	630	1	1
GO:0001746	Bolwig's organ morphogenesis	5	0	0.01	631	1	1
GO:0001748	insect visual primordium development	6	0	0.02	632	1	1
GO:0001752	compound eye photoreceptor fate commitment	77	0	0.21	633	1	1
GO:0001763	morphogenesis of a branching structure	57	0	0.16	634	1	1
GO:0001764	neuron migration	10	0	0.03	635	1	1
GO:0001775	cell activation	9	0	0.02	636	1	1
GO:0001881	receptor recycling	9	0	0.02	637	1	1
GO:0001894	tissue homeostasis	58	0	0.16	638	1	1
GO:0001895	retina homeostasis	17	0	0.05	639	1	1
GO:0001933	negative regulation of protein phosphorylation	31	0	0.08	640	1	1
GO:0001941	postsynaptic membrane organization	12	0	0.03	641	1	1
GO:0001959	regulation of cytokine-mediated signaling pathway	11	0	0.03	642	1	1
GO:0001960	negative regulation of cytokine-mediated signaling pathway	5	0	0.01	643	1	1
GO:0001961	positive regulation of cytokine-mediated signaling pathway	6	0	0.02	644	1	1
GO:0001963	synaptic transmission, dopaminergic	5	0	0.01	645	1	1
GO:0002027	regulation of heart rate	12	0	0.03	646	1	1
GO:0002028	regulation of sodium ion transport	10	0	0.03	647	1	1
GO:0002052	positive regulation of neuroblast proliferation	19	0	0.05	648	1	1
GO:0002065	columnar/cuboidal epithelial cell differentiation	13	0	0.04	649	1	1
GO:0002067	glandular epithelial cell differentiation	7	0	0.02	650	1	1
GO:0002082	regulation of oxidative phosphorylation	10	0	0.03	651	1	1
GO:0002090	regulation of receptor internalization	6	0	0.02	652	1	1
GO:0002092	positive regulation of receptor internalization	5	0	0.01	653	1	1
GO:0002097	tRNA wobble base modification	16	0	0.04	654	1	1
GO:0002098	tRNA wobble uridine modification	15	0	0.04	655	1	1
GO:0002118	aggressive behavior	14	0	0.04	656	1	1
GO:0002121	inter-male aggressive behavior	9	0	0.02	657	1	1
GO:0002164	larval development	151	0	0.41	658	1	1
GO:0002168	instar larval development	62	0	0.17	659	1	1
GO:0002183	cytoplasmic translational initiation	14	0	0.04	660	1	1
GO:0002218	activation of innate immune response	76	0	0.21	661	1	1
GO:0002221	pattern recognition receptor signaling pathway	74	0	0.2	662	1	1
GO:0002225	positive regulation of antimicrobial peptide production	51	0	0.14	663	1	1
GO:0002230	positive regulation of defense response to virus by host	12	0	0.03	664	1	1
GO:0002237	response to molecule of bacterial origin	12	0	0.03	665	1	1
GO:0002251	organ or tissue specific immune response	11	0	0.03	666	1	1
GO:0002252	immune effector process	106	0	0.29	667	1	1
GO:0002253	activation of immune response	77	0	0.21	668	1	1
GO:0002347	response to tumor cell	5	0	0.01	669	1	1
GO:0002376	immune system process	352	0	0.96	670	1	1
GO:0002385	mucosal immune response	11	0	0.03	671	1	1
GO:0002440	production of molecular mediator of immune response	67	0	0.18	672	1	1
GO:0002520	immune system development	58	0	0.16	673	1	1
GO:0002682	regulation of immune system process	216	0	0.59	674	1	1
GO:0002683	negative regulation of immune system process	79	0	0.22	675	1	1
GO:0002684	positive regulation of immune system process	145	0	0.4	676	1	1
GO:0002697	regulation of immune effector process	68	0	0.19	677	1	1
GO:0002698	negative regulation of immune effector process	16	0	0.04	678	1	1
GO:0002699	positive regulation of immune effector process	51	0	0.14	679	1	1
GO:0002700	regulation of production of molecular mediator of immune response	67	0	0.18	680	1	1
GO:0002701	negative regulation of production of molecular mediator of immune response	13	0	0.04	681	1	1
GO:0002702	positive regulation of production of molecular mediator of immune response	51	0	0.14	682	1	1
GO:0002757	immune response-activating signaling pathway	74	0	0.2	683	1	1
GO:0002758	innate immune response-activating signaling pathway	74	0	0.2	684	1	1
GO:0002759	regulation of antimicrobial humoral response	71	0	0.19	685	1	1
GO:0002760	positive regulation of antimicrobial humoral response	51	0	0.14	686	1	1
GO:0002764	immune response-regulating signaling pathway	77	0	0.21	687	1	1
GO:0002768	immune response-regulating cell surface receptor signaling pathway	5	0	0.01	688	1	1
GO:0002775	antimicrobial peptide production	66	0	0.18	689	1	1
GO:0002777	antimicrobial peptide biosynthetic process	36	0	0.1	690	1	1
GO:0002778	antibacterial peptide production	34	0	0.09	691	1	1
GO:0002780	antibacterial peptide biosynthetic process	32	0	0.09	692	1	1
GO:0002781	antifungal peptide production	11	0	0.03	693	1	1
GO:0002784	regulation of antimicrobial peptide production	66	0	0.18	694	1	1
GO:0002785	negative regulation of antimicrobial peptide production	12	0	0.03	695	1	1
GO:0002786	regulation of antibacterial peptide production	34	0	0.09	696	1	1
GO:0002787	negative regulation of antibacterial peptide production	5	0	0.01	697	1	1
GO:0002788	regulation of antifungal peptide production	11	0	0.03	698	1	1
GO:0002790	peptide secretion	14	0	0.04	699	1	1
GO:0002791	regulation of peptide secretion	14	0	0.04	700	1	1
GO:0002792	negative regulation of peptide secretion	6	0	0.02	701	1	1
GO:0002793	positive regulation of peptide secretion	7	0	0.02	702	1	1
GO:0002803	positive regulation of antibacterial peptide production	27	0	0.07	703	1	1
GO:0002804	positive regulation of antifungal peptide production	10	0	0.03	704	1	1
GO:0002805	regulation of antimicrobial peptide biosynthetic process	36	0	0.1	705	1	1
GO:0002806	negative regulation of antimicrobial peptide biosynthetic process	5	0	0.01	706	1	1
GO:0002807	positive regulation of antimicrobial peptide biosynthetic process	31	0	0.08	707	1	1
GO:0002808	regulation of antibacterial peptide biosynthetic process	32	0	0.09	708	1	1
GO:0002809	negative regulation of antibacterial peptide biosynthetic process	5	0	0.01	709	1	1
GO:0002812	biosynthetic process of antibacterial peptides active against Gram-negative bacteria	13	0	0.04	710	1	1
GO:0002813	regulation of biosynthetic process of antibacterial peptides active against Gram-negative bacteria	13	0	0.04	711	1	1
GO:0002831	regulation of response to biotic stimulus	180	0	0.49	712	1	1
GO:0002832	negative regulation of response to biotic stimulus	59	0	0.16	713	1	1
GO:0002833	positive regulation of response to biotic stimulus	140	0	0.38	714	1	1
GO:0002920	regulation of humoral immune response	73	0	0.2	715	1	1
GO:0002921	negative regulation of humoral immune response	18	0	0.05	716	1	1
GO:0002922	positive regulation of humoral immune response	51	0	0.14	717	1	1
GO:0003002	regionalization	394	0	1.08	718	1	1
GO:0003007	heart morphogenesis	33	0	0.09	719	1	1
GO:0003012	muscle system process	28	0	0.08	720	1	1
GO:0003013	circulatory system process	34	0	0.09	721	1	1
GO:0003014	renal system process	26	0	0.07	722	1	1
GO:0003015	heart process	34	0	0.09	723	1	1
GO:0003333	amino acid transmembrane transport	42	0	0.11	724	1	1
GO:0003341	cilium movement	23	0	0.06	725	1	1
GO:0003381	epithelial cell morphogenesis involved in gastrulation	12	0	0.03	726	1	1
GO:0003384	apical constriction involved in gastrulation	12	0	0.03	727	1	1
GO:0005975	carbohydrate metabolic process	199	0	0.54	728	1	1
GO:0005976	polysaccharide metabolic process	42	0	0.11	729	1	1
GO:0005977	glycogen metabolic process	36	0	0.1	730	1	1
GO:0005978	glycogen biosynthetic process	10	0	0.03	731	1	1
GO:0005980	glycogen catabolic process	18	0	0.05	732	1	1
GO:0005981	regulation of glycogen catabolic process	8	0	0.02	733	1	1
GO:0005984	disaccharide metabolic process	9	0	0.02	734	1	1
GO:0005991	trehalose metabolic process	8	0	0.02	735	1	1
GO:0005996	monosaccharide metabolic process	56	0	0.15	736	1	1
GO:0006006	glucose metabolic process	33	0	0.09	737	1	1
GO:0006012	galactose metabolic process	6	0	0.02	738	1	1
GO:0006013	mannose metabolic process	8	0	0.02	739	1	1
GO:0006020	inositol metabolic process	7	0	0.02	740	1	1
GO:0006022	aminoglycan metabolic process	37	0	0.1	741	1	1
GO:0006023	aminoglycan biosynthetic process	10	0	0.03	742	1	1
GO:0006024	glycosaminoglycan biosynthetic process	8	0	0.02	743	1	1
GO:0006026	aminoglycan catabolic process	19	0	0.05	744	1	1
GO:0006027	glycosaminoglycan catabolic process	6	0	0.02	745	1	1
GO:0006029	proteoglycan metabolic process	22	0	0.06	746	1	1
GO:0006030	chitin metabolic process	16	0	0.04	747	1	1
GO:0006032	chitin catabolic process	13	0	0.04	748	1	1
GO:0006040	amino sugar metabolic process	29	0	0.08	749	1	1
GO:0006044	N-acetylglucosamine metabolic process	8	0	0.02	750	1	1
GO:0006047	UDP-N-acetylglucosamine metabolic process	5	0	0.01	751	1	1
GO:0006066	alcohol metabolic process	69	0	0.19	752	1	1
GO:0006071	glycerol metabolic process	5	0	0.01	753	1	1
GO:0006072	glycerol-3-phosphate metabolic process	7	0	0.02	754	1	1
GO:0006081	cellular aldehyde metabolic process	23	0	0.06	755	1	1
GO:0006084	acetyl-CoA metabolic process	11	0	0.03	756	1	1
GO:0006085	acetyl-CoA biosynthetic process	7	0	0.02	757	1	1
GO:0006090	pyruvate metabolic process	28	0	0.08	758	1	1
GO:0006091	generation of precursor metabolites and energy	183	0	0.5	759	1	1
GO:0006094	gluconeogenesis	7	0	0.02	760	1	1
GO:0006096	glycolytic process	18	0	0.05	761	1	1
GO:0006098	pentose-phosphate shunt	7	0	0.02	762	1	1
GO:0006099	tricarboxylic acid cycle	24	0	0.07	763	1	1
GO:0006102	isocitrate metabolic process	5	0	0.01	764	1	1
GO:0006109	regulation of carbohydrate metabolic process	28	0	0.08	765	1	1
GO:0006112	energy reserve metabolic process	36	0	0.1	766	1	1
GO:0006119	oxidative phosphorylation	81	0	0.22	767	1	1
GO:0006120	mitochondrial electron transport, NADH to ubiquinone	37	0	0.1	768	1	1
GO:0006121	mitochondrial electron transport, succinate to ubiquinone	6	0	0.02	769	1	1
GO:0006122	mitochondrial electron transport, ubiquinol to cytochrome c	9	0	0.02	770	1	1
GO:0006123	mitochondrial electron transport, cytochrome c to oxygen	11	0	0.03	771	1	1
GO:0006140	regulation of nucleotide metabolic process	5	0	0.01	772	1	1
GO:0006144	purine nucleobase metabolic process	10	0	0.03	773	1	1
GO:0006152	purine nucleoside catabolic process	6	0	0.02	774	1	1
GO:0006163	purine nucleotide metabolic process	133	0	0.36	775	1	1
GO:0006164	purine nucleotide biosynthetic process	78	0	0.21	776	1	1
GO:0006171	cAMP biosynthetic process	6	0	0.02	777	1	1
GO:0006188	IMP biosynthetic process	6	0	0.02	778	1	1
GO:0006189	'de novo' IMP biosynthetic process	5	0	0.01	779	1	1
GO:0006195	purine nucleotide catabolic process	9	0	0.02	780	1	1
GO:0006206	pyrimidine nucleobase metabolic process	12	0	0.03	781	1	1
GO:0006207	'de novo' pyrimidine nucleobase biosynthetic process	8	0	0.02	782	1	1
GO:0006208	pyrimidine nucleobase catabolic process	5	0	0.01	783	1	1
GO:0006213	pyrimidine nucleoside metabolic process	7	0	0.02	784	1	1
GO:0006220	pyrimidine nucleotide metabolic process	11	0	0.03	785	1	1
GO:0006221	pyrimidine nucleotide biosynthetic process	11	0	0.03	786	1	1
GO:0006241	CTP biosynthetic process	5	0	0.01	787	1	1
GO:0006260	DNA replication	109	0	0.3	788	1	1
GO:0006261	DNA-templated DNA replication	93	0	0.25	789	1	1
GO:0006264	mitochondrial DNA replication	8	0	0.02	790	1	1
GO:0006265	DNA topological change	7	0	0.02	791	1	1
GO:0006268	DNA unwinding involved in DNA replication	9	0	0.02	792	1	1
GO:0006270	DNA replication initiation	27	0	0.07	793	1	1
GO:0006271	DNA strand elongation involved in DNA replication	15	0	0.04	794	1	1
GO:0006272	leading strand elongation	7	0	0.02	795	1	1
GO:0006275	regulation of DNA replication	31	0	0.08	796	1	1
GO:0006277	DNA amplification	22	0	0.06	797	1	1
GO:0006282	regulation of DNA repair	14	0	0.04	798	1	1
GO:0006284	base-excision repair	12	0	0.03	799	1	1
GO:0006289	nucleotide-excision repair	24	0	0.07	800	1	1
GO:0006298	mismatch repair	10	0	0.03	801	1	1
GO:0006301	postreplication repair	10	0	0.03	802	1	1
GO:0006303	double-strand break repair via nonhomologous end joining	9	0	0.02	803	1	1
GO:0006304	DNA modification	6	0	0.02	804	1	1
GO:0006308	DNA catabolic process	12	0	0.03	805	1	1
GO:0006309	apoptotic DNA fragmentation	10	0	0.03	806	1	1
GO:0006312	mitotic recombination	10	0	0.03	807	1	1
GO:0006325	chromatin organization	264	0	0.72	808	1	1
GO:0006334	nucleosome assembly	13	0	0.04	809	1	1
GO:0006335	DNA replication-dependent chromatin assembly	6	0	0.02	810	1	1
GO:0006338	chromatin remodeling	217	0	0.59	811	1	1
GO:0006346	DNA methylation-dependent heterochromatin formation	15	0	0.04	812	1	1
GO:0006351	DNA-templated transcription	911	0	2.49	813	1	1
GO:0006352	DNA-templated transcription initiation	68	0	0.19	814	1	1
GO:0006353	DNA-templated transcription termination	9	0	0.02	815	1	1
GO:0006354	DNA-templated transcription elongation	45	0	0.12	816	1	1
GO:0006355	regulation of DNA-templated transcription	822	0	2.24	817	1	1
GO:0006356	regulation of transcription by RNA polymerase I	10	0	0.03	818	1	1
GO:0006357	regulation of transcription by RNA polymerase II	629	0	1.72	819	1	1
GO:0006359	regulation of transcription by RNA polymerase III	6	0	0.02	820	1	1
GO:0006360	transcription by RNA polymerase I	28	0	0.08	821	1	1
GO:0006364	rRNA processing	134	0	0.37	822	1	1
GO:0006366	transcription by RNA polymerase II	691	0	1.89	823	1	1
GO:0006367	transcription initiation at RNA polymerase II promoter	56	0	0.15	824	1	1
GO:0006368	transcription elongation by RNA polymerase II	37	0	0.1	825	1	1
GO:0006369	termination of RNA polymerase II transcription	5	0	0.01	826	1	1
GO:0006376	mRNA splice site recognition	18	0	0.05	827	1	1
GO:0006378	mRNA polyadenylation	14	0	0.04	828	1	1
GO:0006383	transcription by RNA polymerase III	31	0	0.08	829	1	1
GO:0006384	transcription initiation at RNA polymerase III promoter	7	0	0.02	830	1	1
GO:0006388	tRNA splicing, via endonucleolytic cleavage and ligation	8	0	0.02	831	1	1
GO:0006390	mitochondrial transcription	9	0	0.02	832	1	1
GO:0006397	mRNA processing	306	0	0.84	833	1	1
GO:0006398	mRNA 3'-end processing by stem-loop binding and cleavage	8	0	0.02	834	1	1
GO:0006403	RNA localization	161	0	0.44	835	1	1
GO:0006405	RNA export from nucleus	49	0	0.13	836	1	1
GO:0006406	mRNA export from nucleus	33	0	0.09	837	1	1
GO:0006413	translational initiation	56	0	0.15	838	1	1
GO:0006414	translational elongation	26	0	0.07	839	1	1
GO:0006415	translational termination	8	0	0.02	840	1	1
GO:0006417	regulation of translation	145	0	0.4	841	1	1
GO:0006418	tRNA aminoacylation for protein translation	38	0	0.1	842	1	1
GO:0006446	regulation of translational initiation	17	0	0.05	843	1	1
GO:0006457	protein folding	103	0	0.28	844	1	1
GO:0006458	'de novo' protein folding	21	0	0.06	845	1	1
GO:0006465	signal peptide processing	8	0	0.02	846	1	1
GO:0006469	negative regulation of protein kinase activity	20	0	0.05	847	1	1
GO:0006473	protein acetylation	44	0	0.12	848	1	1
GO:0006474	N-terminal protein amino acid acetylation	8	0	0.02	849	1	1
GO:0006475	internal protein amino acid acetylation	35	0	0.1	850	1	1
GO:0006476	protein deacetylation	10	0	0.03	851	1	1
GO:0006479	protein methylation	33	0	0.09	852	1	1
GO:0006482	protein demethylation	5	0	0.01	853	1	1
GO:0006486	protein glycosylation	87	0	0.24	854	1	1
GO:0006487	protein N-linked glycosylation	36	0	0.1	855	1	1
GO:0006488	dolichol-linked oligosaccharide biosynthetic process	8	0	0.02	856	1	1
GO:0006490	oligosaccharide-lipid intermediate biosynthetic process	12	0	0.03	857	1	1
GO:0006491	N-glycan processing	12	0	0.03	858	1	1
GO:0006493	protein O-linked glycosylation	35	0	0.1	859	1	1
GO:0006497	protein lipidation	51	0	0.14	860	1	1
GO:0006505	GPI anchor metabolic process	27	0	0.07	861	1	1
GO:0006506	GPI anchor biosynthetic process	26	0	0.07	862	1	1
GO:0006509	membrane protein ectodomain proteolysis	10	0	0.03	863	1	1
GO:0006513	protein monoubiquitination	11	0	0.03	864	1	1
GO:0006515	protein quality control for misfolded or incompletely synthesized proteins	12	0	0.03	865	1	1
GO:0006516	glycoprotein catabolic process	7	0	0.02	866	1	1
GO:0006517	protein deglycosylation	12	0	0.03	867	1	1
GO:0006525	arginine metabolic process	6	0	0.02	868	1	1
GO:0006536	glutamate metabolic process	12	0	0.03	869	1	1
GO:0006541	glutamine metabolic process	6	0	0.02	870	1	1
GO:0006551	leucine metabolic process	5	0	0.01	871	1	1
GO:0006552	leucine catabolic process	5	0	0.01	872	1	1
GO:0006555	methionine metabolic process	9	0	0.02	873	1	1
GO:0006558	L-phenylalanine metabolic process	6	0	0.02	874	1	1
GO:0006559	L-phenylalanine catabolic process	6	0	0.02	875	1	1
GO:0006560	proline metabolic process	5	0	0.01	876	1	1
GO:0006563	L-serine metabolic process	5	0	0.01	877	1	1
GO:0006570	tyrosine metabolic process	8	0	0.02	878	1	1
GO:0006573	valine metabolic process	5	0	0.01	879	1	1
GO:0006574	valine catabolic process	5	0	0.01	880	1	1
GO:0006575	cellular modified amino acid metabolic process	25	0	0.07	881	1	1
GO:0006576	biogenic amine metabolic process	22	0	0.06	882	1	1
GO:0006582	melanin metabolic process	50	0	0.14	883	1	1
GO:0006584	catecholamine metabolic process	14	0	0.04	884	1	1
GO:0006605	protein targeting	104	0	0.28	885	1	1
GO:0006606	protein import into nucleus	49	0	0.13	886	1	1
GO:0006607	NLS-bearing protein import into nucleus	9	0	0.02	887	1	1
GO:0006611	protein export from nucleus	15	0	0.04	888	1	1
GO:0006612	protein targeting to membrane	38	0	0.1	889	1	1
GO:0006613	cotranslational protein targeting to membrane	17	0	0.05	890	1	1
GO:0006614	SRP-dependent cotranslational protein targeting to membrane	17	0	0.05	891	1	1
GO:0006616	SRP-dependent cotranslational protein targeting to membrane, translocation	7	0	0.02	892	1	1
GO:0006620	post-translational protein targeting to endoplasmic reticulum membrane	8	0	0.02	893	1	1
GO:0006622	protein targeting to lysosome	7	0	0.02	894	1	1
GO:0006623	protein targeting to vacuole	17	0	0.05	895	1	1
GO:0006625	protein targeting to peroxisome	10	0	0.03	896	1	1
GO:0006626	protein targeting to mitochondrion	34	0	0.09	897	1	1
GO:0006627	protein processing involved in protein targeting to mitochondrion	5	0	0.01	898	1	1
GO:0006633	fatty acid biosynthetic process	56	0	0.15	899	1	1
GO:0006636	unsaturated fatty acid biosynthetic process	7	0	0.02	900	1	1
GO:0006637	acyl-CoA metabolic process	40	0	0.11	901	1	1
GO:0006638	neutral lipid metabolic process	47	0	0.13	902	1	1
GO:0006639	acylglycerol metabolic process	47	0	0.13	903	1	1
GO:0006641	triglyceride metabolic process	38	0	0.1	904	1	1
GO:0006642	triglyceride mobilization	5	0	0.01	905	1	1
GO:0006643	membrane lipid metabolic process	86	0	0.23	906	1	1
GO:0006644	phospholipid metabolic process	137	0	0.37	907	1	1
GO:0006646	phosphatidylethanolamine biosynthetic process	7	0	0.02	908	1	1
GO:0006650	glycerophospholipid metabolic process	103	0	0.28	909	1	1
GO:0006654	phosphatidic acid biosynthetic process	5	0	0.01	910	1	1
GO:0006655	phosphatidylglycerol biosynthetic process	5	0	0.01	911	1	1
GO:0006661	phosphatidylinositol biosynthetic process	54	0	0.15	912	1	1
GO:0006664	glycolipid metabolic process	43	0	0.12	913	1	1
GO:0006665	sphingolipid metabolic process	54	0	0.15	914	1	1
GO:0006672	ceramide metabolic process	22	0	0.06	915	1	1
GO:0006684	sphingomyelin metabolic process	6	0	0.02	916	1	1
GO:0006687	glycosphingolipid metabolic process	13	0	0.04	917	1	1
GO:0006688	glycosphingolipid biosynthetic process	7	0	0.02	918	1	1
GO:0006694	steroid biosynthetic process	24	0	0.07	919	1	1
GO:0006697	ecdysone biosynthetic process	7	0	0.02	920	1	1
GO:0006714	sesquiterpenoid metabolic process	5	0	0.01	921	1	1
GO:0006716	juvenile hormone metabolic process	5	0	0.01	922	1	1
GO:0006720	isoprenoid metabolic process	33	0	0.09	923	1	1
GO:0006721	terpenoid metabolic process	16	0	0.04	924	1	1
GO:0006726	eye pigment biosynthetic process	34	0	0.09	925	1	1
GO:0006727	ommochrome biosynthetic process	18	0	0.05	926	1	1
GO:0006729	tetrahydrobiopterin biosynthetic process	6	0	0.02	927	1	1
GO:0006730	one-carbon metabolic process	16	0	0.04	928	1	1
GO:0006739	NADP metabolic process	12	0	0.03	929	1	1
GO:0006740	NADPH regeneration	8	0	0.02	930	1	1
GO:0006743	ubiquinone metabolic process	13	0	0.04	931	1	1
GO:0006744	ubiquinone biosynthetic process	13	0	0.04	932	1	1
GO:0006749	glutathione metabolic process	35	0	0.1	933	1	1
GO:0006751	glutathione catabolic process	6	0	0.02	934	1	1
GO:0006753	nucleoside phosphate metabolic process	156	0	0.43	935	1	1
GO:0006754	ATP biosynthetic process	18	0	0.05	936	1	1
GO:0006760	folic acid-containing compound metabolic process	9	0	0.02	937	1	1
GO:0006766	vitamin metabolic process	11	0	0.03	938	1	1
GO:0006767	water-soluble vitamin metabolic process	9	0	0.02	939	1	1
GO:0006778	porphyrin-containing compound metabolic process	13	0	0.04	940	1	1
GO:0006779	porphyrin-containing compound biosynthetic process	12	0	0.03	941	1	1
GO:0006783	heme biosynthetic process	11	0	0.03	942	1	1
GO:0006790	sulfur compound metabolic process	103	0	0.28	943	1	1
GO:0006801	superoxide metabolic process	9	0	0.02	944	1	1
GO:0006805	xenobiotic metabolic process	12	0	0.03	945	1	1
GO:0006814	sodium ion transport	61	0	0.17	946	1	1
GO:0006817	phosphate ion transport	10	0	0.03	947	1	1
GO:0006820	monoatomic anion transport	44	0	0.12	948	1	1
GO:0006821	chloride transport	26	0	0.07	949	1	1
GO:0006825	copper ion transport	7	0	0.02	950	1	1
GO:0006826	iron ion transport	17	0	0.05	951	1	1
GO:0006829	zinc ion transport	14	0	0.04	952	1	1
GO:0006835	dicarboxylic acid transport	15	0	0.04	953	1	1
GO:0006836	neurotransmitter transport	117	0	0.32	954	1	1
GO:0006839	mitochondrial transport	50	0	0.14	955	1	1
GO:0006848	pyruvate transport	5	0	0.01	956	1	1
GO:0006851	mitochondrial calcium ion transmembrane transport	7	0	0.02	957	1	1
GO:0006862	nucleotide transport	7	0	0.02	958	1	1
GO:0006865	amino acid transport	50	0	0.14	959	1	1
GO:0006869	lipid transport	79	0	0.22	960	1	1
GO:0006878	intracellular copper ion homeostasis	5	0	0.01	961	1	1
GO:0006879	intracellular iron ion homeostasis	11	0	0.03	962	1	1
GO:0006882	intracellular zinc ion homeostasis	9	0	0.02	963	1	1
GO:0006884	cell volume homeostasis	7	0	0.02	964	1	1
GO:0006885	regulation of pH	25	0	0.07	965	1	1
GO:0006887	exocytosis	93	0	0.25	966	1	1
GO:0006888	endoplasmic reticulum to Golgi vesicle-mediated transport	68	0	0.19	967	1	1
GO:0006890	retrograde vesicle-mediated transport, Golgi to endoplasmic reticulum	22	0	0.06	968	1	1
GO:0006891	intra-Golgi vesicle-mediated transport	28	0	0.08	969	1	1
GO:0006892	post-Golgi vesicle-mediated transport	38	0	0.1	970	1	1
GO:0006893	Golgi to plasma membrane transport	26	0	0.07	971	1	1
GO:0006896	Golgi to vacuole transport	8	0	0.02	972	1	1
GO:0006897	endocytosis	188	0	0.51	973	1	1
GO:0006898	receptor-mediated endocytosis	59	0	0.16	974	1	1
GO:0006900	vesicle budding from membrane	20	0	0.05	975	1	1
GO:0006901	vesicle coating	6	0	0.02	976	1	1
GO:0006903	vesicle targeting	20	0	0.05	977	1	1
GO:0006904	vesicle docking involved in exocytosis	23	0	0.06	978	1	1
GO:0006906	vesicle fusion	60	0	0.16	979	1	1
GO:0006909	phagocytosis	45	0	0.12	980	1	1
GO:0006911	phagocytosis, engulfment	14	0	0.04	981	1	1
GO:0006913	nucleocytoplasmic transport	120	0	0.33	982	1	1
GO:0006915	apoptotic process	224	0	0.61	983	1	1
GO:0006919	activation of cysteine-type endopeptidase activity involved in apoptotic process	8	0	0.02	984	1	1
GO:0006921	cellular component disassembly involved in execution phase of apoptosis	10	0	0.03	985	1	1
GO:0006935	chemotaxis	49	0	0.13	986	1	1
GO:0006936	muscle contraction	20	0	0.05	987	1	1
GO:0006937	regulation of muscle contraction	8	0	0.02	988	1	1
GO:0006939	smooth muscle contraction	5	0	0.01	989	1	1
GO:0006941	striated muscle contraction	5	0	0.01	990	1	1
GO:0006949	syncytium formation	32	0	0.09	991	1	1
GO:0006952	defense response	356	0	0.97	992	1	1
GO:0006954	inflammatory response	6	0	0.02	993	1	1
GO:0006955	immune response	264	0	0.72	994	1	1
GO:0006959	humoral immune response	96	0	0.26	995	1	1
GO:0006963	positive regulation of antibacterial peptide biosynthetic process	27	0	0.07	996	1	1
GO:0006964	positive regulation of biosynthetic process of antibacterial peptides active against Gram-negative b...	9	0	0.02	997	1	1
GO:0006970	response to osmotic stress	11	0	0.03	998	1	1
GO:0006979	response to oxidative stress	111	0	0.3	999	1	1
GO:0006984	ER-nucleus signaling pathway	6	0	0.02	1000	1	1
GO:0006986	response to unfolded protein	27	0	0.07	1001	1	1
GO:0006997	nucleus organization	66	0	0.18	1002	1	1
GO:0006998	nuclear envelope organization	16	0	0.04	1003	1	1
GO:0006999	nuclear pore organization	12	0	0.03	1004	1	1
GO:0007000	nucleolus organization	6	0	0.02	1005	1	1
GO:0007005	mitochondrion organization	200	0	0.55	1006	1	1
GO:0007006	mitochondrial membrane organization	30	0	0.08	1007	1	1
GO:0007007	inner mitochondrial membrane organization	15	0	0.04	1008	1	1
GO:0007009	plasma membrane organization	27	0	0.07	1009	1	1
GO:0007018	microtubule-based movement	107	0	0.29	1010	1	1
GO:0007019	microtubule depolymerization	20	0	0.05	1011	1	1
GO:0007020	microtubule nucleation	17	0	0.05	1012	1	1
GO:0007021	tubulin complex assembly	7	0	0.02	1013	1	1
GO:0007023	post-chaperonin tubulin folding pathway	6	0	0.02	1014	1	1
GO:0007026	negative regulation of microtubule depolymerization	11	0	0.03	1015	1	1
GO:0007028	cytoplasm organization	70	0	0.19	1016	1	1
GO:0007029	endoplasmic reticulum organization	38	0	0.1	1017	1	1
GO:0007030	Golgi organization	70	0	0.19	1018	1	1
GO:0007031	peroxisome organization	17	0	0.05	1019	1	1
GO:0007032	endosome organization	27	0	0.07	1020	1	1
GO:0007033	vacuole organization	53	0	0.14	1021	1	1
GO:0007034	vacuolar transport	58	0	0.16	1022	1	1
GO:0007035	vacuolar acidification	11	0	0.03	1023	1	1
GO:0007040	lysosome organization	16	0	0.04	1024	1	1
GO:0007041	lysosomal transport	27	0	0.07	1025	1	1
GO:0007051	spindle organization	118	0	0.32	1026	1	1
GO:0007052	mitotic spindle organization	72	0	0.2	1027	1	1
GO:0007053	spindle assembly involved in male meiosis	5	0	0.01	1028	1	1
GO:0007056	spindle assembly involved in female meiosis	14	0	0.04	1029	1	1
GO:0007057	spindle assembly involved in female meiosis I	5	0	0.01	1030	1	1
GO:0007059	chromosome segregation	191	0	0.52	1031	1	1
GO:0007060	male meiosis chromosome segregation	9	0	0.02	1032	1	1
GO:0007062	sister chromatid cohesion	26	0	0.07	1033	1	1
GO:0007064	mitotic sister chromatid cohesion	14	0	0.04	1034	1	1
GO:0007076	mitotic chromosome condensation	22	0	0.06	1035	1	1
GO:0007080	mitotic metaphase chromosome alignment	16	0	0.04	1036	1	1
GO:0007088	regulation of mitotic nuclear division	42	0	0.11	1037	1	1
GO:0007091	metaphase/anaphase transition of mitotic cell cycle	32	0	0.09	1038	1	1
GO:0007093	mitotic cell cycle checkpoint signaling	42	0	0.11	1039	1	1
GO:0007094	mitotic spindle assembly checkpoint signaling	12	0	0.03	1040	1	1
GO:0007095	mitotic G2 DNA damage checkpoint signaling	10	0	0.03	1041	1	1
GO:0007096	regulation of exit from mitosis	10	0	0.03	1042	1	1
GO:0007097	nuclear migration	34	0	0.09	1043	1	1
GO:0007098	centrosome cycle	75	0	0.2	1044	1	1
GO:0007099	centriole replication	30	0	0.08	1045	1	1
GO:0007100	mitotic centrosome separation	10	0	0.03	1046	1	1
GO:0007110	meiosis I cytokinesis	16	0	0.04	1047	1	1
GO:0007111	meiosis II cytokinesis	12	0	0.03	1048	1	1
GO:0007112	male meiosis cytokinesis	32	0	0.09	1049	1	1
GO:0007113	endomitotic cell cycle	11	0	0.03	1050	1	1
GO:0007127	meiosis I	55	0	0.15	1051	1	1
GO:0007129	homologous chromosome pairing at meiosis	12	0	0.03	1052	1	1
GO:0007130	synaptonemal complex assembly	9	0	0.02	1053	1	1
GO:0007131	reciprocal meiotic recombination	29	0	0.08	1054	1	1
GO:0007135	meiosis II	5	0	0.01	1055	1	1
GO:0007140	male meiotic nuclear division	62	0	0.17	1056	1	1
GO:0007141	male meiosis I	7	0	0.02	1057	1	1
GO:0007143	female meiotic nuclear division	49	0	0.13	1058	1	1
GO:0007144	female meiosis I	8	0	0.02	1059	1	1
GO:0007147	female meiosis II	5	0	0.01	1060	1	1
GO:0007156	homophilic cell adhesion via plasma membrane adhesion molecules	44	0	0.12	1061	1	1
GO:0007157	heterophilic cell-cell adhesion via plasma membrane cell adhesion molecules	19	0	0.05	1062	1	1
GO:0007158	neuron cell-cell adhesion	6	0	0.02	1063	1	1
GO:0007162	negative regulation of cell adhesion	16	0	0.04	1064	1	1
GO:0007163	establishment or maintenance of cell polarity	184	0	0.5	1065	1	1
GO:0007164	establishment of tissue polarity	81	0	0.22	1066	1	1
GO:0007168	receptor guanylyl cyclase signaling pathway	8	0	0.02	1067	1	1
GO:0007173	epidermal growth factor receptor signaling pathway	66	0	0.18	1068	1	1
GO:0007178	transmembrane receptor protein serine/threonine kinase signaling pathway	59	0	0.16	1069	1	1
GO:0007187	G protein-coupled receptor signaling pathway, coupled to cyclic nucleotide second messenger	5	0	0.01	1070	1	1
GO:0007193	adenylate cyclase-inhibiting G protein-coupled receptor signaling pathway	8	0	0.02	1071	1	1
GO:0007200	phospholipase C-activating G protein-coupled receptor signaling pathway	11	0	0.03	1072	1	1
GO:0007204	positive regulation of cytosolic calcium ion concentration	6	0	0.02	1073	1	1
GO:0007205	protein kinase C-activating G protein-coupled receptor signaling pathway	5	0	0.01	1074	1	1
GO:0007211	octopamine or tyramine signaling pathway	5	0	0.01	1075	1	1
GO:0007218	neuropeptide signaling pathway	21	0	0.06	1076	1	1
GO:0007219	Notch signaling pathway	68	0	0.19	1077	1	1
GO:0007220	Notch receptor processing	14	0	0.04	1078	1	1
GO:0007229	integrin-mediated signaling pathway	12	0	0.03	1079	1	1
GO:0007249	canonical NF-kappaB signal transduction	8	0	0.02	1080	1	1
GO:0007254	JNK cascade	77	0	0.21	1081	1	1
GO:0007259	receptor signaling pathway via JAK-STAT	31	0	0.08	1082	1	1
GO:0007266	Rho protein signal transduction	36	0	0.1	1083	1	1
GO:0007269	neurotransmitter secretion	92	0	0.25	1084	1	1
GO:0007272	ensheathment of neurons	12	0	0.03	1085	1	1
GO:0007274	neuromuscular synaptic transmission	78	0	0.21	1086	1	1
GO:0007277	pole cell development	29	0	0.08	1087	1	1
GO:0007279	pole cell formation	19	0	0.05	1088	1	1
GO:0007280	pole cell migration	18	0	0.05	1089	1	1
GO:0007282	cystoblast division	19	0	0.05	1090	1	1
GO:0007283	spermatogenesis	177	0	0.48	1091	1	1
GO:0007286	spermatid development	70	0	0.19	1092	1	1
GO:0007288	sperm axoneme assembly	8	0	0.02	1093	1	1
GO:0007289	spermatid nucleus differentiation	7	0	0.02	1094	1	1
GO:0007291	sperm individualization	41	0	0.11	1095	1	1
GO:0007293	germarium-derived egg chamber formation	94	0	0.26	1096	1	1
GO:0007294	germarium-derived oocyte fate determination	27	0	0.07	1097	1	1
GO:0007295	growth of a germarium-derived egg chamber	8	0	0.02	1098	1	1
GO:0007296	vitellogenesis	8	0	0.02	1099	1	1
GO:0007297	follicle cell of egg chamber migration	124	0	0.34	1100	1	1
GO:0007298	border follicle cell migration	114	0	0.31	1101	1	1
GO:0007299	follicle cell of egg chamber-cell adhesion	6	0	0.02	1102	1	1
GO:0007300	ovarian nurse cell to oocyte transport	31	0	0.08	1103	1	1
GO:0007301	female germline ring canal formation	9	0	0.02	1104	1	1
GO:0007303	cytoplasmic transport, nurse cell to oocyte	15	0	0.04	1105	1	1
GO:0007305	vitelline membrane formation involved in chorion-containing eggshell formation	6	0	0.02	1106	1	1
GO:0007306	egg chorion assembly	79	0	0.22	1107	1	1
GO:0007307	eggshell chorion gene amplification	20	0	0.05	1108	1	1
GO:0007308	oocyte construction	120	0	0.33	1109	1	1
GO:0007309	oocyte axis specification	116	0	0.32	1110	1	1
GO:0007310	oocyte dorsal/ventral axis specification	35	0	0.1	1111	1	1
GO:0007311	maternal specification of dorsal/ventral axis, oocyte, germ-line encoded	5	0	0.01	1112	1	1
GO:0007312	oocyte nucleus migration involved in oocyte dorsal/ventral axis specification	7	0	0.02	1113	1	1
GO:0007314	oocyte anterior/posterior axis specification	80	0	0.22	1114	1	1
GO:0007315	pole plasm assembly	63	0	0.17	1115	1	1
GO:0007316	pole plasm RNA localization	49	0	0.13	1116	1	1
GO:0007317	regulation of pole plasm oskar mRNA localization	22	0	0.06	1117	1	1
GO:0007318	pole plasm protein localization	11	0	0.03	1118	1	1
GO:0007319	negative regulation of oskar mRNA translation	6	0	0.02	1119	1	1
GO:0007320	insemination	6	0	0.02	1120	1	1
GO:0007338	single fertilization	26	0	0.07	1121	1	1
GO:0007343	egg activation	9	0	0.02	1122	1	1
GO:0007344	pronuclear fusion	5	0	0.01	1123	1	1
GO:0007348	regulation of syncytial blastoderm mitotic cell cycle	6	0	0.02	1124	1	1
GO:0007349	cellularization	93	0	0.25	1125	1	1
GO:0007350	blastoderm segmentation	161	0	0.44	1126	1	1
GO:0007351	tripartite regional subdivision	105	0	0.29	1127	1	1
GO:0007354	zygotic determination of anterior/posterior axis, embryo	19	0	0.05	1128	1	1
GO:0007362	terminal region determination	16	0	0.04	1129	1	1
GO:0007365	periodic partitioning	36	0	0.1	1130	1	1
GO:0007367	segment polarity determination	32	0	0.09	1131	1	1
GO:0007368	determination of left/right symmetry	9	0	0.02	1132	1	1
GO:0007369	gastrulation	67	0	0.18	1133	1	1
GO:0007370	ventral furrow formation	17	0	0.05	1134	1	1
GO:0007377	germ-band extension	9	0	0.02	1135	1	1
GO:0007379	segment specification	25	0	0.07	1136	1	1
GO:0007386	compartment pattern specification	5	0	0.01	1137	1	1
GO:0007390	germ-band shortening	18	0	0.05	1138	1	1
GO:0007391	dorsal closure	96	0	0.26	1139	1	1
GO:0007392	initiation of dorsal closure	10	0	0.03	1140	1	1
GO:0007394	dorsal closure, elongation of leading edge cells	9	0	0.02	1141	1	1
GO:0007395	dorsal closure, spreading of leading edge cells	8	0	0.02	1142	1	1
GO:0007398	ectoderm development	12	0	0.03	1143	1	1
GO:0007400	neuroblast fate determination	14	0	0.04	1144	1	1
GO:0007402	ganglion mother cell fate determination	5	0	0.01	1145	1	1
GO:0007405	neuroblast proliferation	78	0	0.21	1146	1	1
GO:0007406	negative regulation of neuroblast proliferation	18	0	0.05	1147	1	1
GO:0007409	axonogenesis	285	0	0.78	1148	1	1
GO:0007411	axon guidance	222	0	0.61	1149	1	1
GO:0007412	axon target recognition	12	0	0.03	1150	1	1
GO:0007413	axonal fasciculation	21	0	0.06	1151	1	1
GO:0007414	axonal defasciculation	11	0	0.03	1152	1	1
GO:0007415	defasciculation of motor neuron axon	7	0	0.02	1153	1	1
GO:0007417	central nervous system development	219	0	0.6	1154	1	1
GO:0007418	ventral midline development	5	0	0.01	1155	1	1
GO:0007419	ventral cord development	54	0	0.15	1156	1	1
GO:0007420	brain development	100	0	0.27	1157	1	1
GO:0007422	peripheral nervous system development	47	0	0.13	1158	1	1
GO:0007426	tracheal outgrowth, open tracheal system	16	0	0.04	1159	1	1
GO:0007427	epithelial cell migration, open tracheal system	38	0	0.1	1160	1	1
GO:0007428	primary branching, open tracheal system	6	0	0.02	1161	1	1
GO:0007430	terminal branching, open tracheal system	27	0	0.07	1162	1	1
GO:0007431	salivary gland development	104	0	0.28	1163	1	1
GO:0007432	salivary gland boundary specification	18	0	0.05	1164	1	1
GO:0007435	salivary gland morphogenesis	75	0	0.2	1165	1	1
GO:0007436	larval salivary gland morphogenesis	10	0	0.03	1166	1	1
GO:0007438	oenocyte development	7	0	0.02	1167	1	1
GO:0007439	ectodermal digestive tract development	7	0	0.02	1168	1	1
GO:0007440	foregut morphogenesis	7	0	0.02	1169	1	1
GO:0007442	hindgut morphogenesis	42	0	0.11	1170	1	1
GO:0007443	Malpighian tubule morphogenesis	33	0	0.09	1171	1	1
GO:0007444	imaginal disc development	492	0	1.34	1172	1	1
GO:0007445	determination of imaginal disc primordium	9	0	0.02	1173	1	1
GO:0007446	imaginal disc growth	47	0	0.13	1174	1	1
GO:0007447	imaginal disc pattern formation	90	0	0.25	1175	1	1
GO:0007448	anterior/posterior pattern specification, imaginal disc	22	0	0.06	1176	1	1
GO:0007449	proximal/distal pattern formation, imaginal disc	11	0	0.03	1177	1	1
GO:0007450	dorsal/ventral pattern formation, imaginal disc	49	0	0.13	1178	1	1
GO:0007455	eye-antennal disc morphogenesis	26	0	0.07	1179	1	1
GO:0007458	progression of morphogenetic furrow involved in compound eye morphogenesis	6	0	0.02	1180	1	1
GO:0007460	R8 cell fate commitment	25	0	0.07	1181	1	1
GO:0007464	R3/R4 cell fate commitment	12	0	0.03	1182	1	1
GO:0007465	R7 cell fate commitment	33	0	0.09	1183	1	1
GO:0007469	antennal development	12	0	0.03	1184	1	1
GO:0007472	wing disc morphogenesis	257	0	0.7	1185	1	1
GO:0007474	imaginal disc-derived wing vein specification	48	0	0.13	1186	1	1
GO:0007475	apposition of dorsal and ventral imaginal disc-derived wing surfaces	17	0	0.05	1187	1	1
GO:0007476	imaginal disc-derived wing morphogenesis	246	0	0.67	1188	1	1
GO:0007477	notum development	6	0	0.02	1189	1	1
GO:0007478	leg disc morphogenesis	58	0	0.16	1190	1	1
GO:0007479	leg disc proximal/distal pattern formation	10	0	0.03	1191	1	1
GO:0007480	imaginal disc-derived leg morphogenesis	55	0	0.15	1192	1	1
GO:0007482	haltere development	13	0	0.04	1193	1	1
GO:0007483	genital disc morphogenesis	17	0	0.05	1194	1	1
GO:0007484	imaginal disc-derived genitalia development	22	0	0.06	1195	1	1
GO:0007485	imaginal disc-derived male genitalia development	20	0	0.05	1196	1	1
GO:0007486	imaginal disc-derived female genitalia development	5	0	0.01	1197	1	1
GO:0007488	histoblast morphogenesis	9	0	0.02	1198	1	1
GO:0007492	endoderm development	5	0	0.01	1199	1	1
GO:0007494	midgut development	28	0	0.08	1200	1	1
GO:0007498	mesoderm development	75	0	0.2	1201	1	1
GO:0007503	fat body development	8	0	0.02	1202	1	1
GO:0007506	gonadal mesoderm development	5	0	0.01	1203	1	1
GO:0007507	heart development	89	0	0.24	1204	1	1
GO:0007509	mesoderm migration involved in gastrulation	10	0	0.03	1205	1	1
GO:0007516	hemocyte development	6	0	0.02	1206	1	1
GO:0007517	muscle organ development	72	0	0.2	1207	1	1
GO:0007520	myoblast fusion	32	0	0.09	1208	1	1
GO:0007522	visceral muscle development	12	0	0.03	1209	1	1
GO:0007523	larval visceral muscle development	8	0	0.02	1210	1	1
GO:0007525	somatic muscle development	64	0	0.17	1211	1	1
GO:0007526	larval somatic muscle development	34	0	0.09	1212	1	1
GO:0007527	adult somatic muscle development	14	0	0.04	1213	1	1
GO:0007530	sex determination	29	0	0.08	1214	1	1
GO:0007538	primary sex determination	10	0	0.03	1215	1	1
GO:0007539	primary sex determination, soma	6	0	0.02	1216	1	1
GO:0007542	primary sex determination, germ-line	7	0	0.02	1217	1	1
GO:0007548	sex differentiation	77	0	0.21	1218	1	1
GO:0007549	dosage compensation	22	0	0.06	1219	1	1
GO:0007552	metamorphosis	409	0	1.12	1220	1	1
GO:0007553	regulation of ecdysteroid metabolic process	5	0	0.01	1221	1	1
GO:0007560	imaginal disc morphogenesis	344	0	0.94	1222	1	1
GO:0007561	imaginal disc eversion	5	0	0.01	1223	1	1
GO:0007562	eclosion	13	0	0.04	1224	1	1
GO:0007563	regulation of eclosion	5	0	0.01	1225	1	1
GO:0007584	response to nutrient	14	0	0.04	1226	1	1
GO:0007586	digestion	14	0	0.04	1227	1	1
GO:0007588	excretion	10	0	0.03	1228	1	1
GO:0007591	molting cycle, chitin-based cuticle	64	0	0.17	1229	1	1
GO:0007593	chitin-based cuticle sclerotization	14	0	0.04	1230	1	1
GO:0007599	hemostasis	7	0	0.02	1231	1	1
GO:0007601	visual perception	18	0	0.05	1232	1	1
GO:0007602	phototransduction	52	0	0.14	1233	1	1
GO:0007603	phototransduction, visible light	26	0	0.07	1234	1	1
GO:0007604	phototransduction, UV	5	0	0.01	1235	1	1
GO:0007605	sensory perception of sound	44	0	0.12	1236	1	1
GO:0007612	learning	62	0	0.17	1237	1	1
GO:0007614	short-term memory	28	0	0.08	1238	1	1
GO:0007615	anesthesia-resistant memory	12	0	0.03	1239	1	1
GO:0007617	mating behavior	77	0	0.21	1240	1	1
GO:0007619	courtship behavior	52	0	0.14	1241	1	1
GO:0007620	copulation	11	0	0.03	1242	1	1
GO:0007621	negative regulation of female receptivity	7	0	0.02	1243	1	1
GO:0007622	rhythmic behavior	92	0	0.25	1244	1	1
GO:0007623	circadian rhythm	132	0	0.36	1245	1	1
GO:0007626	locomotory behavior	151	0	0.41	1246	1	1
GO:0007628	adult walking behavior	12	0	0.03	1247	1	1
GO:0007629	flight behavior	17	0	0.05	1248	1	1
GO:0007630	jump response	5	0	0.01	1249	1	1
GO:0007631	feeding behavior	32	0	0.09	1250	1	1
GO:0007632	visual behavior	24	0	0.07	1251	1	1
GO:0007634	optokinetic behavior	5	0	0.01	1252	1	1
GO:0007638	mechanosensory behavior	10	0	0.03	1253	1	1
GO:0008015	blood circulation	25	0	0.07	1254	1	1
GO:0008016	regulation of heart contraction	21	0	0.06	1255	1	1
GO:0008037	cell recognition	108	0	0.29	1256	1	1
GO:0008038	neuron recognition	104	0	0.28	1257	1	1
GO:0008039	synaptic target recognition	41	0	0.11	1258	1	1
GO:0008045	motor neuron axon guidance	57	0	0.16	1259	1	1
GO:0008049	male courtship behavior	41	0	0.11	1260	1	1
GO:0008052	sensory organ boundary specification	14	0	0.04	1261	1	1
GO:0008053	mitochondrial fusion	14	0	0.04	1262	1	1
GO:0008055	ocellus pigment biosynthetic process	18	0	0.05	1263	1	1
GO:0008057	eye pigment granule organization	11	0	0.03	1264	1	1
GO:0008062	eclosion rhythm	6	0	0.02	1265	1	1
GO:0008063	Toll signaling pathway	39	0	0.11	1266	1	1
GO:0008064	regulation of actin polymerization or depolymerization	55	0	0.15	1267	1	1
GO:0008069	dorsal/ventral axis specification, ovarian follicular epithelium	15	0	0.04	1268	1	1
GO:0008078	mesodermal cell migration	19	0	0.05	1269	1	1
GO:0008088	axo-dendritic transport	44	0	0.12	1270	1	1
GO:0008089	anterograde axonal transport	14	0	0.04	1271	1	1
GO:0008090	retrograde axonal transport	9	0	0.02	1272	1	1
GO:0008103	oocyte microtubule cytoskeleton polarization	19	0	0.05	1273	1	1
GO:0008154	actin polymerization or depolymerization	66	0	0.18	1274	1	1
GO:0008156	negative regulation of DNA replication	10	0	0.03	1275	1	1
GO:0008202	steroid metabolic process	38	0	0.1	1276	1	1
GO:0008205	ecdysone metabolic process	8	0	0.02	1277	1	1
GO:0008213	protein alkylation	33	0	0.09	1278	1	1
GO:0008214	protein dealkylation	5	0	0.01	1279	1	1
GO:0008219	cell death	308	0	0.84	1280	1	1
GO:0008258	head involution	32	0	0.09	1281	1	1
GO:0008277	regulation of G protein-coupled receptor signaling pathway	30	0	0.08	1282	1	1
GO:0008283	cell population proliferation	729	0	1.99	1283	1	1
GO:0008284	positive regulation of cell population proliferation	140	0	0.38	1284	1	1
GO:0008285	negative regulation of cell population proliferation	87	0	0.24	1285	1	1
GO:0008293	torso signaling pathway	30	0	0.08	1286	1	1
GO:0008298	intracellular mRNA localization	75	0	0.2	1287	1	1
GO:0008299	isoprenoid biosynthetic process	14	0	0.04	1288	1	1
GO:0008300	isoprenoid catabolic process	5	0	0.01	1289	1	1
GO:0008306	associative learning	52	0	0.14	1290	1	1
GO:0008315	G2/MI transition of meiotic cell cycle	5	0	0.01	1291	1	1
GO:0008333	endosome to lysosome transport	15	0	0.04	1292	1	1
GO:0008334	histone mRNA metabolic process	9	0	0.02	1293	1	1
GO:0008335	female germline ring canal stabilization	5	0	0.01	1294	1	1
GO:0008343	adult feeding behavior	7	0	0.02	1295	1	1
GO:0008344	adult locomotory behavior	64	0	0.17	1296	1	1
GO:0008345	larval locomotory behavior	27	0	0.07	1297	1	1
GO:0008347	glial cell migration	34	0	0.09	1298	1	1
GO:0008348	negative regulation of antimicrobial humoral response	16	0	0.04	1299	1	1
GO:0008354	germ cell migration	38	0	0.1	1300	1	1
GO:0008355	olfactory learning	42	0	0.11	1301	1	1
GO:0008356	asymmetric cell division	96	0	0.26	1302	1	1
GO:0008358	maternal determination of anterior/posterior axis, embryo	83	0	0.23	1303	1	1
GO:0008361	regulation of cell size	97	0	0.26	1304	1	1
GO:0008362	chitin-based embryonic cuticle biosynthetic process	11	0	0.03	1305	1	1
GO:0008363	larval chitin-based cuticle development	24	0	0.07	1306	1	1
GO:0008366	axon ensheathment	11	0	0.03	1307	1	1
GO:0008380	RNA splicing	280	0	0.76	1308	1	1
GO:0008406	gonad development	40	0	0.11	1309	1	1
GO:0008407	chaeta morphogenesis	33	0	0.09	1310	1	1
GO:0008535	respiratory chain complex IV assembly	13	0	0.04	1311	1	1
GO:0008543	fibroblast growth factor receptor signaling pathway	37	0	0.1	1312	1	1
GO:0008544	epidermis development	53	0	0.14	1313	1	1
GO:0008584	male gonad development	6	0	0.02	1314	1	1
GO:0008585	female gonad development	11	0	0.03	1315	1	1
GO:0008586	imaginal disc-derived wing vein morphogenesis	41	0	0.11	1316	1	1
GO:0008587	imaginal disc-derived wing margin morphogenesis	50	0	0.14	1317	1	1
GO:0008592	regulation of Toll signaling pathway	30	0	0.08	1318	1	1
GO:0008593	regulation of Notch signaling pathway	58	0	0.16	1319	1	1
GO:0008594	photoreceptor cell morphogenesis	14	0	0.04	1320	1	1
GO:0008595	anterior/posterior axis specification, embryo	105	0	0.29	1321	1	1
GO:0008608	attachment of spindle microtubules to kinetochore	8	0	0.02	1322	1	1
GO:0008610	lipid biosynthetic process	222	0	0.61	1323	1	1
GO:0008630	intrinsic apoptotic signaling pathway in response to DNA damage	14	0	0.04	1324	1	1
GO:0008637	apoptotic mitochondrial changes	8	0	0.02	1325	1	1
GO:0008643	carbohydrate transport	29	0	0.08	1326	1	1
GO:0008645	hexose transmembrane transport	9	0	0.02	1327	1	1
GO:0008652	amino acid biosynthetic process	42	0	0.11	1328	1	1
GO:0008654	phospholipid biosynthetic process	91	0	0.25	1329	1	1
GO:0009047	dosage compensation by hyperactivation of X chromosome	12	0	0.03	1330	1	1
GO:0009060	aerobic respiration	100	0	0.27	1331	1	1
GO:0009064	glutamine family amino acid metabolic process	24	0	0.07	1332	1	1
GO:0009065	glutamine family amino acid catabolic process	10	0	0.03	1333	1	1
GO:0009066	aspartate family amino acid metabolic process	21	0	0.06	1334	1	1
GO:0009067	aspartate family amino acid biosynthetic process	14	0	0.04	1335	1	1
GO:0009068	aspartate family amino acid catabolic process	7	0	0.02	1336	1	1
GO:0009070	serine family amino acid biosynthetic process	9	0	0.02	1337	1	1
GO:0009072	aromatic amino acid metabolic process	13	0	0.04	1338	1	1
GO:0009074	aromatic amino acid family catabolic process	8	0	0.02	1339	1	1
GO:0009081	branched-chain amino acid metabolic process	12	0	0.03	1340	1	1
GO:0009083	branched-chain amino acid catabolic process	11	0	0.03	1341	1	1
GO:0009084	glutamine family amino acid biosynthetic process	10	0	0.03	1342	1	1
GO:0009086	methionine biosynthetic process	9	0	0.02	1343	1	1
GO:0009100	glycoprotein metabolic process	124	0	0.34	1344	1	1
GO:0009101	glycoprotein biosynthetic process	104	0	0.28	1345	1	1
GO:0009110	vitamin biosynthetic process	7	0	0.02	1346	1	1
GO:0009112	nucleobase metabolic process	21	0	0.06	1347	1	1
GO:0009113	purine nucleobase biosynthetic process	6	0	0.02	1348	1	1
GO:0009116	nucleoside metabolic process	25	0	0.07	1349	1	1
GO:0009117	nucleotide metabolic process	151	0	0.41	1350	1	1
GO:0009119	ribonucleoside metabolic process	16	0	0.04	1351	1	1
GO:0009123	nucleoside monophosphate metabolic process	19	0	0.05	1352	1	1
GO:0009124	nucleoside monophosphate biosynthetic process	15	0	0.04	1353	1	1
GO:0009126	purine nucleoside monophosphate metabolic process	14	0	0.04	1354	1	1
GO:0009127	purine nucleoside monophosphate biosynthetic process	11	0	0.03	1355	1	1
GO:0009141	nucleoside triphosphate metabolic process	35	0	0.1	1356	1	1
GO:0009142	nucleoside triphosphate biosynthetic process	27	0	0.07	1357	1	1
GO:0009144	purine nucleoside triphosphate metabolic process	29	0	0.08	1358	1	1
GO:0009145	purine nucleoside triphosphate biosynthetic process	22	0	0.06	1359	1	1
GO:0009147	pyrimidine nucleoside triphosphate metabolic process	7	0	0.02	1360	1	1
GO:0009148	pyrimidine nucleoside triphosphate biosynthetic process	7	0	0.02	1361	1	1
GO:0009150	purine ribonucleotide metabolic process	108	0	0.29	1362	1	1
GO:0009152	purine ribonucleotide biosynthetic process	69	0	0.19	1363	1	1
GO:0009154	purine ribonucleotide catabolic process	7	0	0.02	1364	1	1
GO:0009156	ribonucleoside monophosphate biosynthetic process	14	0	0.04	1365	1	1
GO:0009161	ribonucleoside monophosphate metabolic process	18	0	0.05	1366	1	1
GO:0009163	nucleoside biosynthetic process	7	0	0.02	1367	1	1
GO:0009164	nucleoside catabolic process	13	0	0.04	1368	1	1
GO:0009165	nucleotide biosynthetic process	91	0	0.25	1369	1	1
GO:0009166	nucleotide catabolic process	14	0	0.04	1370	1	1
GO:0009167	purine ribonucleoside monophosphate metabolic process	14	0	0.04	1371	1	1
GO:0009168	purine ribonucleoside monophosphate biosynthetic process	11	0	0.03	1372	1	1
GO:0009187	cyclic nucleotide metabolic process	16	0	0.04	1373	1	1
GO:0009190	cyclic nucleotide biosynthetic process	11	0	0.03	1374	1	1
GO:0009199	ribonucleoside triphosphate metabolic process	31	0	0.08	1375	1	1
GO:0009201	ribonucleoside triphosphate biosynthetic process	25	0	0.07	1376	1	1
GO:0009205	purine ribonucleoside triphosphate metabolic process	28	0	0.08	1377	1	1
GO:0009206	purine ribonucleoside triphosphate biosynthetic process	22	0	0.06	1378	1	1
GO:0009208	pyrimidine ribonucleoside triphosphate metabolic process	6	0	0.02	1379	1	1
GO:0009209	pyrimidine ribonucleoside triphosphate biosynthetic process	6	0	0.02	1380	1	1
GO:0009218	pyrimidine ribonucleotide metabolic process	9	0	0.02	1381	1	1
GO:0009220	pyrimidine ribonucleotide biosynthetic process	9	0	0.02	1382	1	1
GO:0009225	nucleotide-sugar metabolic process	13	0	0.04	1383	1	1
GO:0009226	nucleotide-sugar biosynthetic process	8	0	0.02	1384	1	1
GO:0009247	glycolipid biosynthetic process	36	0	0.1	1385	1	1
GO:0009250	glucan biosynthetic process	10	0	0.03	1386	1	1
GO:0009251	glucan catabolic process	18	0	0.05	1387	1	1
GO:0009253	peptidoglycan catabolic process	5	0	0.01	1388	1	1
GO:0009259	ribonucleotide metabolic process	115	0	0.31	1389	1	1
GO:0009260	ribonucleotide biosynthetic process	76	0	0.21	1390	1	1
GO:0009261	ribonucleotide catabolic process	7	0	0.02	1391	1	1
GO:0009262	deoxyribonucleotide metabolic process	6	0	0.02	1392	1	1
GO:0009266	response to temperature stimulus	102	0	0.28	1393	1	1
GO:0009267	cellular response to starvation	77	0	0.21	1394	1	1
GO:0009299	mRNA transcription	5	0	0.01	1395	1	1
GO:0009301	snRNA transcription	7	0	0.02	1396	1	1
GO:0009303	rRNA transcription	12	0	0.03	1397	1	1
GO:0009304	tRNA transcription	13	0	0.04	1398	1	1
GO:0009306	protein secretion	64	0	0.17	1399	1	1
GO:0009308	amine metabolic process	26	0	0.07	1400	1	1
GO:0009309	amine biosynthetic process	12	0	0.03	1401	1	1
GO:0009311	oligosaccharide metabolic process	21	0	0.06	1402	1	1
GO:0009312	oligosaccharide biosynthetic process	13	0	0.04	1403	1	1
GO:0009395	phospholipid catabolic process	11	0	0.03	1404	1	1
GO:0009404	toxin metabolic process	6	0	0.02	1405	1	1
GO:0009407	toxin catabolic process	5	0	0.01	1406	1	1
GO:0009408	response to heat	63	0	0.17	1407	1	1
GO:0009409	response to cold	10	0	0.03	1408	1	1
GO:0009410	response to xenobiotic stimulus	17	0	0.05	1409	1	1
GO:0009411	response to UV	26	0	0.07	1410	1	1
GO:0009415	response to water	5	0	0.01	1411	1	1
GO:0009452	7-methylguanosine RNA capping	5	0	0.01	1412	1	1
GO:0009453	energy taxis	15	0	0.04	1413	1	1
GO:0009566	fertilization	29	0	0.08	1414	1	1
GO:0009581	detection of external stimulus	65	0	0.18	1415	1	1
GO:0009582	detection of abiotic stimulus	65	0	0.18	1416	1	1
GO:0009583	detection of light stimulus	56	0	0.15	1417	1	1
GO:0009584	detection of visible light	31	0	0.08	1418	1	1
GO:0009589	detection of UV	6	0	0.02	1419	1	1
GO:0009593	detection of chemical stimulus	16	0	0.04	1420	1	1
GO:0009595	detection of biotic stimulus	5	0	0.01	1421	1	1
GO:0009605	response to external stimulus	680	0	1.86	1422	1	1
GO:0009607	response to biotic stimulus	374	0	1.02	1423	1	1
GO:0009612	response to mechanical stimulus	24	0	0.07	1424	1	1
GO:0009615	response to virus	60	0	0.16	1425	1	1
GO:0009617	response to bacterium	213	0	0.58	1426	1	1
GO:0009620	response to fungus	58	0	0.16	1427	1	1
GO:0009629	response to gravity	20	0	0.05	1428	1	1
GO:0009631	cold acclimation	7	0	0.02	1429	1	1
GO:0009636	response to toxic substance	61	0	0.17	1430	1	1
GO:0009642	response to light intensity	9	0	0.02	1431	1	1
GO:0009648	photoperiodism	10	0	0.03	1432	1	1
GO:0009649	entrainment of circadian clock	17	0	0.05	1433	1	1
GO:0009651	response to salt stress	7	0	0.02	1434	1	1
GO:0009712	catechol-containing compound metabolic process	14	0	0.04	1435	1	1
GO:0009713	catechol-containing compound biosynthetic process	7	0	0.02	1436	1	1
GO:0009743	response to carbohydrate	26	0	0.07	1437	1	1
GO:0009744	response to sucrose	15	0	0.04	1438	1	1
GO:0009746	response to hexose	9	0	0.02	1439	1	1
GO:0009749	response to glucose	9	0	0.02	1440	1	1
GO:0009755	hormone-mediated signaling pathway	27	0	0.07	1441	1	1
GO:0009792	embryo development ending in birth or egg hatching	158	0	0.43	1442	1	1
GO:0009794	regulation of mitotic cell cycle, embryonic	14	0	0.04	1443	1	1
GO:0009798	axis specification	180	0	0.49	1444	1	1
GO:0009826	unidimensional cell growth	19	0	0.05	1445	1	1
GO:0009880	embryonic pattern specification	177	0	0.48	1446	1	1
GO:0009886	post-embryonic animal morphogenesis	404	0	1.1	1447	1	1
GO:0009891	positive regulation of biosynthetic process	494	0	1.35	1448	1	1
GO:0009895	negative regulation of catabolic process	54	0	0.15	1449	1	1
GO:0009913	epidermal cell differentiation	47	0	0.13	1450	1	1
GO:0009914	hormone transport	17	0	0.05	1451	1	1
GO:0009948	anterior/posterior axis specification	125	0	0.34	1452	1	1
GO:0009949	polarity specification of anterior/posterior axis	5	0	0.01	1453	1	1
GO:0009950	dorsal/ventral axis specification	67	0	0.18	1454	1	1
GO:0009951	polarity specification of dorsal/ventral axis	6	0	0.02	1455	1	1
GO:0009952	anterior/posterior pattern specification	160	0	0.44	1456	1	1
GO:0009953	dorsal/ventral pattern formation	134	0	0.37	1457	1	1
GO:0009954	proximal/distal pattern formation	18	0	0.05	1458	1	1
GO:0009991	response to extracellular stimulus	156	0	0.43	1459	1	1
GO:0009994	oocyte differentiation	154	0	0.42	1460	1	1
GO:0009996	negative regulation of cell fate specification	12	0	0.03	1461	1	1
GO:0010001	glial cell differentiation	33	0	0.09	1462	1	1
GO:0010002	cardioblast differentiation	15	0	0.04	1463	1	1
GO:0010004	gastrulation involving germ band extension	33	0	0.09	1464	1	1
GO:0010032	meiotic chromosome condensation	7	0	0.02	1465	1	1
GO:0010035	response to inorganic substance	66	0	0.18	1466	1	1
GO:0010038	response to metal ion	44	0	0.12	1467	1	1
GO:0010043	response to zinc ion	13	0	0.04	1468	1	1
GO:0010160	formation of animal organ boundary	32	0	0.09	1469	1	1
GO:0010165	response to X-ray	10	0	0.03	1470	1	1
GO:0010256	endomembrane system organization	186	0	0.51	1471	1	1
GO:0010257	NADH dehydrogenase complex assembly	32	0	0.09	1472	1	1
GO:0010312	detoxification of zinc ion	9	0	0.02	1473	1	1
GO:0010324	membrane invagination	25	0	0.07	1474	1	1
GO:0010389	regulation of G2/M transition of mitotic cell cycle	34	0	0.09	1475	1	1
GO:0010453	regulation of cell fate commitment	25	0	0.07	1476	1	1
GO:0010454	negative regulation of cell fate commitment	17	0	0.05	1477	1	1
GO:0010457	centriole-centriole cohesion	5	0	0.01	1478	1	1
GO:0010458	exit from mitosis	12	0	0.03	1479	1	1
GO:0010466	negative regulation of peptidase activity	8	0	0.02	1480	1	1
GO:0010470	regulation of gastrulation	8	0	0.02	1481	1	1
GO:0010496	intercellular transport	7	0	0.02	1482	1	1
GO:0010506	regulation of autophagy	113	0	0.31	1483	1	1
GO:0010507	negative regulation of autophagy	30	0	0.08	1484	1	1
GO:0010508	positive regulation of autophagy	47	0	0.13	1485	1	1
GO:0010526	retrotransposon silencing	15	0	0.04	1486	1	1
GO:0010557	positive regulation of macromolecule biosynthetic process	477	0	1.3	1487	1	1
GO:0010559	regulation of glycoprotein biosynthetic process	5	0	0.01	1488	1	1
GO:0010563	negative regulation of phosphorus metabolic process	41	0	0.11	1489	1	1
GO:0010564	regulation of cell cycle process	179	0	0.49	1490	1	1
GO:0010565	regulation of cellular ketone metabolic process	12	0	0.03	1491	1	1
GO:0010586	miRNA metabolic process	5	0	0.01	1492	1	1
GO:0010591	regulation of lamellipodium assembly	17	0	0.05	1493	1	1
GO:0010592	positive regulation of lamellipodium assembly	9	0	0.02	1494	1	1
GO:0010608	post-transcriptional regulation of gene expression	210	0	0.57	1495	1	1
GO:0010623	programmed cell death involved in cell development	95	0	0.26	1496	1	1
GO:0010628	positive regulation of gene expression	186	0	0.51	1497	1	1
GO:0010631	epithelial cell migration	154	0	0.42	1498	1	1
GO:0010632	regulation of epithelial cell migration	48	0	0.13	1499	1	1
GO:0010634	positive regulation of epithelial cell migration	38	0	0.1	1500	1	1
GO:0010635	regulation of mitochondrial fusion	10	0	0.03	1501	1	1
GO:0010636	positive regulation of mitochondrial fusion	5	0	0.01	1502	1	1
GO:0010638	positive regulation of organelle organization	107	0	0.29	1503	1	1
GO:0010639	negative regulation of organelle organization	63	0	0.17	1504	1	1
GO:0010669	epithelial structure maintenance	27	0	0.07	1505	1	1
GO:0010720	positive regulation of cell development	69	0	0.19	1506	1	1
GO:0010721	negative regulation of cell development	43	0	0.12	1507	1	1
GO:0010770	positive regulation of cell morphogenesis	10	0	0.03	1508	1	1
GO:0010803	regulation of tumor necrosis factor-mediated signaling pathway	11	0	0.03	1509	1	1
GO:0010804	negative regulation of tumor necrosis factor-mediated signaling pathway	5	0	0.01	1510	1	1
GO:0010810	regulation of cell-substrate adhesion	7	0	0.02	1511	1	1
GO:0010817	regulation of hormone levels	64	0	0.17	1512	1	1
GO:0010821	regulation of mitochondrion organization	38	0	0.1	1513	1	1
GO:0010822	positive regulation of mitochondrion organization	18	0	0.05	1514	1	1
GO:0010823	negative regulation of mitochondrion organization	8	0	0.02	1515	1	1
GO:0010824	regulation of centrosome duplication	6	0	0.02	1516	1	1
GO:0010866	regulation of triglyceride biosynthetic process	5	0	0.01	1517	1	1
GO:0010884	positive regulation of lipid storage	14	0	0.04	1518	1	1
GO:0010889	regulation of sequestering of triglyceride	6	0	0.02	1519	1	1
GO:0010896	regulation of triglyceride catabolic process	8	0	0.02	1520	1	1
GO:0010906	regulation of glucose metabolic process	13	0	0.04	1521	1	1
GO:0010907	positive regulation of glucose metabolic process	10	0	0.03	1522	1	1
GO:0010921	regulation of phosphatase activity	9	0	0.02	1523	1	1
GO:0010927	cellular component assembly involved in morphogenesis	132	0	0.36	1524	1	1
GO:0010948	negative regulation of cell cycle process	79	0	0.22	1525	1	1
GO:0010950	positive regulation of endopeptidase activity	15	0	0.04	1526	1	1
GO:0010951	negative regulation of endopeptidase activity	7	0	0.02	1527	1	1
GO:0010952	positive regulation of peptidase activity	19	0	0.05	1528	1	1
GO:0010965	regulation of mitotic sister chromatid separation	20	0	0.05	1529	1	1
GO:0010970	transport along microtubule	62	0	0.17	1530	1	1
GO:0010972	negative regulation of G2/M transition of mitotic cell cycle	22	0	0.06	1531	1	1
GO:0010975	regulation of neuron projection development	102	0	0.28	1532	1	1
GO:0010976	positive regulation of neuron projection development	26	0	0.07	1533	1	1
GO:0010977	negative regulation of neuron projection development	14	0	0.04	1534	1	1
GO:0012501	programmed cell death	302	0	0.82	1535	1	1
GO:0012502	induction of programmed cell death	13	0	0.04	1536	1	1
GO:0014009	glial cell proliferation	13	0	0.04	1537	1	1
GO:0014013	regulation of gliogenesis	12	0	0.03	1538	1	1
GO:0014014	negative regulation of gliogenesis	8	0	0.02	1539	1	1
GO:0014016	neuroblast differentiation	28	0	0.08	1540	1	1
GO:0014017	neuroblast fate commitment	20	0	0.05	1541	1	1
GO:0014019	neuroblast development	12	0	0.03	1542	1	1
GO:0014041	regulation of neuron maturation	17	0	0.05	1543	1	1
GO:0014042	positive regulation of neuron maturation	14	0	0.04	1544	1	1
GO:0014046	dopamine secretion	7	0	0.02	1545	1	1
GO:0014059	regulation of dopamine secretion	7	0	0.02	1546	1	1
GO:0014070	response to organic cyclic compound	92	0	0.25	1547	1	1
GO:0014074	response to purine-containing compound	9	0	0.02	1548	1	1
GO:0014706	striated muscle tissue development	14	0	0.04	1549	1	1
GO:0014812	muscle cell migration	6	0	0.02	1550	1	1
GO:0014866	skeletal myofibril assembly	6	0	0.02	1551	1	1
GO:0014902	myotube differentiation	32	0	0.09	1552	1	1
GO:0015012	heparan sulfate proteoglycan biosynthetic process	14	0	0.04	1553	1	1
GO:0015014	heparan sulfate proteoglycan biosynthetic process, polysaccharide chain biosynthetic process	6	0	0.02	1554	1	1
GO:0015695	organic cation transport	7	0	0.02	1555	1	1
GO:0015697	quaternary ammonium group transport	5	0	0.01	1556	1	1
GO:0015698	inorganic anion transport	37	0	0.1	1557	1	1
GO:0015711	organic anion transport	100	0	0.27	1558	1	1
GO:0015718	monocarboxylic acid transport	22	0	0.06	1559	1	1
GO:0015740	C4-dicarboxylate transport	7	0	0.02	1560	1	1
GO:0015748	organophosphate ester transport	33	0	0.09	1561	1	1
GO:0015749	monosaccharide transmembrane transport	13	0	0.04	1562	1	1
GO:0015780	nucleotide-sugar transmembrane transport	6	0	0.02	1563	1	1
GO:0015800	acidic amino acid transport	9	0	0.02	1564	1	1
GO:0015804	neutral amino acid transport	9	0	0.02	1565	1	1
GO:0015807	L-amino acid transport	20	0	0.05	1566	1	1
GO:0015813	L-glutamate transmembrane transport	5	0	0.01	1567	1	1
GO:0015822	ornithine transport	5	0	0.01	1568	1	1
GO:0015833	peptide transport	17	0	0.05	1569	1	1
GO:0015837	amine transport	12	0	0.03	1570	1	1
GO:0015844	monoamine transport	10	0	0.03	1571	1	1
GO:0015849	organic acid transport	76	0	0.21	1572	1	1
GO:0015850	organic hydroxy compound transport	23	0	0.06	1573	1	1
GO:0015865	purine nucleotide transport	6	0	0.02	1574	1	1
GO:0015868	purine ribonucleotide transport	6	0	0.02	1575	1	1
GO:0015872	dopamine transport	9	0	0.02	1576	1	1
GO:0015908	fatty acid transport	7	0	0.02	1577	1	1
GO:0015909	long-chain fatty acid transport	6	0	0.02	1578	1	1
GO:0015914	phospholipid transport	25	0	0.07	1579	1	1
GO:0015918	sterol transport	13	0	0.04	1580	1	1
GO:0015919	peroxisomal membrane transport	12	0	0.03	1581	1	1
GO:0015931	nucleobase-containing compound transport	106	0	0.29	1582	1	1
GO:0015936	coenzyme A metabolic process	7	0	0.02	1583	1	1
GO:0015937	coenzyme A biosynthetic process	5	0	0.01	1584	1	1
GO:0015980	energy derivation by oxidation of organic compounds	144	0	0.39	1585	1	1
GO:0015986	proton motive force-driven ATP synthesis	15	0	0.04	1586	1	1
GO:0016032	viral process	44	0	0.12	1587	1	1
GO:0016048	detection of temperature stimulus	5	0	0.01	1588	1	1
GO:0016049	cell growth	136	0	0.37	1589	1	1
GO:0016050	vesicle organization	122	0	0.33	1590	1	1
GO:0016051	carbohydrate biosynthetic process	37	0	0.1	1591	1	1
GO:0016052	carbohydrate catabolic process	48	0	0.13	1592	1	1
GO:0016053	organic acid biosynthetic process	102	0	0.28	1593	1	1
GO:0016056	rhodopsin mediated signaling pathway	20	0	0.05	1594	1	1
GO:0016057	regulation of membrane potential in photoreceptor cell	7	0	0.02	1595	1	1
GO:0016059	deactivation of rhodopsin mediated signaling	16	0	0.04	1596	1	1
GO:0016060	metarhodopsin inactivation	5	0	0.01	1597	1	1
GO:0016063	rhodopsin biosynthetic process	13	0	0.04	1598	1	1
GO:0016072	rRNA metabolic process	152	0	0.42	1599	1	1
GO:0016073	snRNA metabolic process	39	0	0.11	1600	1	1
GO:0016074	sno(s)RNA metabolic process	12	0	0.03	1601	1	1
GO:0016075	rRNA catabolic process	12	0	0.03	1602	1	1
GO:0016078	tRNA catabolic process	9	0	0.02	1603	1	1
GO:0016079	synaptic vesicle exocytosis	57	0	0.16	1604	1	1
GO:0016080	synaptic vesicle targeting	7	0	0.02	1605	1	1
GO:0016081	synaptic vesicle docking	18	0	0.05	1606	1	1
GO:0016082	synaptic vesicle priming	12	0	0.03	1607	1	1
GO:0016093	polyprenol metabolic process	10	0	0.03	1608	1	1
GO:0016101	diterpenoid metabolic process	8	0	0.02	1609	1	1
GO:0016125	sterol metabolic process	19	0	0.05	1610	1	1
GO:0016126	sterol biosynthetic process	14	0	0.04	1611	1	1
GO:0016180	snRNA processing	24	0	0.07	1612	1	1
GO:0016197	endosomal transport	117	0	0.32	1613	1	1
GO:0016198	axon choice point recognition	26	0	0.07	1614	1	1
GO:0016199	axon midline choice point recognition	25	0	0.07	1615	1	1
GO:0016201	synaptic target inhibition	12	0	0.03	1616	1	1
GO:0016203	muscle attachment	31	0	0.08	1617	1	1
GO:0016204	determination of muscle attachment site	5	0	0.01	1618	1	1
GO:0016226	iron-sulfur cluster assembly	17	0	0.05	1619	1	1
GO:0016233	telomere capping	6	0	0.02	1620	1	1
GO:0016237	lysosomal microautophagy	6	0	0.02	1621	1	1
GO:0016239	positive regulation of macroautophagy	20	0	0.05	1622	1	1
GO:0016241	regulation of macroautophagy	35	0	0.1	1623	1	1
GO:0016242	negative regulation of macroautophagy	11	0	0.03	1624	1	1
GO:0016255	attachment of GPI anchor to protein	5	0	0.01	1625	1	1
GO:0016266	O-glycan processing	8	0	0.02	1626	1	1
GO:0016318	ommatidial rotation	29	0	0.08	1627	1	1
GO:0016319	mushroom body development	69	0	0.19	1628	1	1
GO:0016321	female meiosis chromosome segregation	14	0	0.04	1629	1	1
GO:0016322	neuron remodeling	54	0	0.15	1630	1	1
GO:0016325	oocyte microtubule cytoskeleton organization	32	0	0.09	1631	1	1
GO:0016330	second mitotic wave involved in compound eye morphogenesis	6	0	0.02	1632	1	1
GO:0016331	morphogenesis of embryonic epithelium	109	0	0.3	1633	1	1
GO:0016332	establishment or maintenance of polarity of embryonic epithelium	6	0	0.02	1634	1	1
GO:0016333	morphogenesis of follicular epithelium	50	0	0.14	1635	1	1
GO:0016334	establishment or maintenance of polarity of follicular epithelium	29	0	0.08	1636	1	1
GO:0016335	morphogenesis of larval imaginal disc epithelium	6	0	0.02	1637	1	1
GO:0016336	establishment or maintenance of polarity of larval imaginal disc epithelium	5	0	0.01	1638	1	1
GO:0016339	calcium-dependent cell-cell adhesion via plasma membrane cell adhesion molecules	18	0	0.05	1639	1	1
GO:0016348	imaginal disc-derived leg joint morphogenesis	9	0	0.02	1640	1	1
GO:0016358	dendrite development	148	0	0.4	1641	1	1
GO:0016360	sensory organ precursor cell fate determination	13	0	0.04	1642	1	1
GO:0016441	post-transcriptional gene silencing	63	0	0.17	1643	1	1
GO:0016482	cytosolic transport	66	0	0.18	1644	1	1
GO:0016485	protein processing	56	0	0.15	1645	1	1
GO:0016486	peptide hormone processing	11	0	0.03	1646	1	1
GO:0016540	protein autoprocessing	6	0	0.02	1647	1	1
GO:0016545	male courtship behavior, veined wing vibration	13	0	0.04	1648	1	1
GO:0016556	mRNA modification	15	0	0.04	1649	1	1
GO:0016558	protein import into peroxisome matrix	8	0	0.02	1650	1	1
GO:0016567	protein ubiquitination	183	0	0.5	1651	1	1
GO:0016570	histone modification	70	0	0.19	1652	1	1
GO:0016571	histone methylation	16	0	0.04	1653	1	1
GO:0016573	histone acetylation	34	0	0.09	1654	1	1
GO:0016575	histone deacetylation	9	0	0.02	1655	1	1
GO:0016579	protein deubiquitination	42	0	0.11	1656	1	1
GO:0016601	Rac protein signal transduction	5	0	0.01	1657	1	1
GO:0016925	protein sumoylation	10	0	0.03	1658	1	1
GO:0016973	poly(A)+ mRNA export from nucleus	14	0	0.04	1659	1	1
GO:0017004	cytochrome complex assembly	18	0	0.05	1660	1	1
GO:0017085	response to insecticide	16	0	0.04	1661	1	1
GO:0017121	plasma membrane phospholipid scrambling	5	0	0.01	1662	1	1
GO:0017143	insecticide metabolic process	6	0	0.02	1663	1	1
GO:0017145	stem cell division	52	0	0.14	1664	1	1
GO:0017148	negative regulation of translation	75	0	0.2	1665	1	1
GO:0017156	calcium-ion regulated exocytosis	14	0	0.04	1666	1	1
GO:0017157	regulation of exocytosis	23	0	0.06	1667	1	1
GO:0017158	regulation of calcium ion-dependent exocytosis	9	0	0.02	1668	1	1
GO:0017183	protein histidyl modification to diphthamide	6	0	0.02	1669	1	1
GO:0017196	N-terminal peptidyl-methionine acetylation	6	0	0.02	1670	1	1
GO:0018022	peptidyl-lysine methylation	20	0	0.05	1671	1	1
GO:0018023	peptidyl-lysine trimethylation	7	0	0.02	1672	1	1
GO:0018027	peptidyl-lysine dimethylation	5	0	0.01	1673	1	1
GO:0018108	peptidyl-tyrosine phosphorylation	22	0	0.06	1674	1	1
GO:0018126	protein hydroxylation	8	0	0.02	1675	1	1
GO:0018130	heterocycle biosynthetic process	1113	0	3.04	1676	1	1
GO:0018195	peptidyl-arginine modification	5	0	0.01	1677	1	1
GO:0018198	peptidyl-cysteine modification	14	0	0.04	1678	1	1
GO:0018200	peptidyl-glutamic acid modification	7	0	0.02	1679	1	1
GO:0018202	peptidyl-histidine modification	8	0	0.02	1680	1	1
GO:0018205	peptidyl-lysine modification	79	0	0.22	1681	1	1
GO:0018206	peptidyl-methionine modification	8	0	0.02	1682	1	1
GO:0018208	peptidyl-proline modification	21	0	0.06	1683	1	1
GO:0018212	peptidyl-tyrosine modification	23	0	0.06	1684	1	1
GO:0018216	peptidyl-arginine methylation	5	0	0.01	1685	1	1
GO:0018230	peptidyl-L-cysteine S-palmitoylation	10	0	0.03	1686	1	1
GO:0018231	peptidyl-S-diacylglycerol-L-cysteine biosynthetic process from peptidyl-cysteine	10	0	0.03	1687	1	1
GO:0018279	protein N-linked glycosylation via asparagine	8	0	0.02	1688	1	1
GO:0018342	protein prenylation	7	0	0.02	1689	1	1
GO:0018344	protein geranylgeranylation	6	0	0.02	1690	1	1
GO:0018345	protein palmitoylation	16	0	0.04	1691	1	1
GO:0018393	internal peptidyl-lysine acetylation	35	0	0.1	1692	1	1
GO:0018394	peptidyl-lysine acetylation	36	0	0.1	1693	1	1
GO:0018410	C-terminal protein amino acid modification	6	0	0.02	1694	1	1
GO:0018958	phenol-containing compound metabolic process	62	0	0.17	1695	1	1
GO:0018990	ecdysis, chitin-based cuticle	13	0	0.04	1696	1	1
GO:0018991	egg-laying behavior	9	0	0.02	1697	1	1
GO:0018992	germ-line sex determination	10	0	0.03	1698	1	1
GO:0018993	somatic sex determination	12	0	0.03	1699	1	1
GO:0019058	viral life cycle	39	0	0.11	1700	1	1
GO:0019079	viral genome replication	7	0	0.02	1701	1	1
GO:0019094	pole plasm mRNA localization	48	0	0.13	1702	1	1
GO:0019098	reproductive behavior	83	0	0.23	1703	1	1
GO:0019184	nonribosomal peptide biosynthetic process	5	0	0.01	1704	1	1
GO:0019216	regulation of lipid metabolic process	42	0	0.11	1705	1	1
GO:0019218	regulation of steroid metabolic process	7	0	0.02	1706	1	1
GO:0019219	regulation of nucleobase-containing compound metabolic process	1023	0	2.79	1707	1	1
GO:0019221	cytokine-mediated signaling pathway	29	0	0.08	1708	1	1
GO:0019226	transmission of nerve impulse	9	0	0.02	1709	1	1
GO:0019228	neuronal action potential	7	0	0.02	1710	1	1
GO:0019233	sensory perception of pain	9	0	0.02	1711	1	1
GO:0019236	response to pheromone	9	0	0.02	1712	1	1
GO:0019318	hexose metabolic process	47	0	0.13	1713	1	1
GO:0019319	hexose biosynthetic process	7	0	0.02	1714	1	1
GO:0019320	hexose catabolic process	7	0	0.02	1715	1	1
GO:0019321	pentose metabolic process	9	0	0.02	1716	1	1
GO:0019348	dolichol metabolic process	9	0	0.02	1717	1	1
GO:0019359	nicotinamide nucleotide biosynthetic process	5	0	0.01	1718	1	1
GO:0019362	pyridine nucleotide metabolic process	19	0	0.05	1719	1	1
GO:0019363	pyridine nucleotide biosynthetic process	5	0	0.01	1720	1	1
GO:0019367	fatty acid elongation, saturated fatty acid	14	0	0.04	1721	1	1
GO:0019368	fatty acid elongation, unsaturated fatty acid	14	0	0.04	1722	1	1
GO:0019377	glycolipid catabolic process	6	0	0.02	1723	1	1
GO:0019400	alditol metabolic process	6	0	0.02	1724	1	1
GO:0019430	removal of superoxide radicals	6	0	0.02	1725	1	1
GO:0019432	triglyceride biosynthetic process	15	0	0.04	1726	1	1
GO:0019433	triglyceride catabolic process	12	0	0.03	1727	1	1
GO:0019438	aromatic compound biosynthetic process	1106	0	3.02	1728	1	1
GO:0019509	L-methionine salvage from methylthioadenosine	5	0	0.01	1729	1	1
GO:0019637	organophosphate metabolic process	315	0	0.86	1730	1	1
GO:0019646	aerobic electron transport chain	62	0	0.17	1731	1	1
GO:0019674	NAD metabolic process	10	0	0.03	1732	1	1
GO:0019693	ribose phosphate metabolic process	118	0	0.32	1733	1	1
GO:0019722	calcium-mediated signaling	26	0	0.07	1734	1	1
GO:0019730	antimicrobial humoral response	86	0	0.23	1735	1	1
GO:0019731	antibacterial humoral response	41	0	0.11	1736	1	1
GO:0019732	antifungal humoral response	16	0	0.04	1737	1	1
GO:0019748	secondary metabolic process	81	0	0.22	1738	1	1
GO:0019751	polyol metabolic process	30	0	0.08	1739	1	1
GO:0019827	stem cell population maintenance	95	0	0.26	1740	1	1
GO:0019856	pyrimidine nucleobase biosynthetic process	9	0	0.02	1741	1	1
GO:0019896	axonal transport of mitochondrion	10	0	0.03	1742	1	1
GO:0019934	cGMP-mediated signaling	5	0	0.01	1743	1	1
GO:0019985	translesion synthesis	7	0	0.02	1744	1	1
GO:0021551	central nervous system morphogenesis	8	0	0.02	1745	1	1
GO:0021675	nerve development	7	0	0.02	1746	1	1
GO:0021700	developmental maturation	204	0	0.56	1747	1	1
GO:0021782	glial cell development	28	0	0.08	1748	1	1
GO:0021952	central nervous system projection neuron axonogenesis	5	0	0.01	1749	1	1
GO:0021953	central nervous system neuron differentiation	8	0	0.02	1750	1	1
GO:0021954	central nervous system neuron development	8	0	0.02	1751	1	1
GO:0021955	central nervous system neuron axonogenesis	6	0	0.02	1752	1	1
GO:0022400	regulation of rhodopsin mediated signaling pathway	17	0	0.05	1753	1	1
GO:0022402	cell cycle process	534	0	1.46	1754	1	1
GO:0022404	molting cycle process	30	0	0.08	1755	1	1
GO:0022406	membrane docking	28	0	0.08	1756	1	1
GO:0022407	regulation of cell-cell adhesion	30	0	0.08	1757	1	1
GO:0022408	negative regulation of cell-cell adhesion	11	0	0.03	1758	1	1
GO:0022409	positive regulation of cell-cell adhesion	15	0	0.04	1759	1	1
GO:0022410	circadian sleep/wake cycle process	32	0	0.09	1760	1	1
GO:0022411	cellular component disassembly	131	0	0.36	1761	1	1
GO:0022416	chaeta development	67	0	0.18	1762	1	1
GO:0022600	digestive system process	13	0	0.04	1763	1	1
GO:0022611	dormancy process	6	0	0.02	1764	1	1
GO:0022612	gland morphogenesis	75	0	0.2	1765	1	1
GO:0022613	ribonucleoprotein complex biogenesis	291	0	0.79	1766	1	1
GO:0022616	DNA strand elongation	15	0	0.04	1767	1	1
GO:0022618	protein-RNA complex assembly	122	0	0.33	1768	1	1
GO:0022900	electron transport chain	75	0	0.2	1769	1	1
GO:0022904	respiratory electron transport chain	70	0	0.19	1770	1	1
GO:0023058	adaptation of signaling pathway	6	0	0.02	1771	1	1
GO:0023061	signal release	117	0	0.32	1772	1	1
GO:0030010	establishment of cell polarity	53	0	0.14	1773	1	1
GO:0030011	maintenance of cell polarity	18	0	0.05	1774	1	1
GO:0030030	cell projection organization	533	0	1.46	1775	1	1
GO:0030031	cell projection assembly	114	0	0.31	1776	1	1
GO:0030032	lamellipodium assembly	22	0	0.06	1777	1	1
GO:0030038	contractile actin filament bundle assembly	11	0	0.03	1778	1	1
GO:0030041	actin filament polymerization	60	0	0.16	1779	1	1
GO:0030042	actin filament depolymerization	13	0	0.04	1780	1	1
GO:0030050	vesicle transport along actin filament	9	0	0.02	1781	1	1
GO:0030071	regulation of mitotic metaphase/anaphase transition	25	0	0.07	1782	1	1
GO:0030072	peptide hormone secretion	14	0	0.04	1783	1	1
GO:0030073	insulin secretion	8	0	0.02	1784	1	1
GO:0030097	hemopoiesis	78	0	0.21	1785	1	1
GO:0030100	regulation of endocytosis	72	0	0.2	1786	1	1
GO:0030148	sphingolipid biosynthetic process	41	0	0.11	1787	1	1
GO:0030149	sphingolipid catabolic process	14	0	0.04	1788	1	1
GO:0030150	protein import into mitochondrial matrix	17	0	0.05	1789	1	1
GO:0030155	regulation of cell adhesion	51	0	0.14	1790	1	1
GO:0030166	proteoglycan biosynthetic process	21	0	0.06	1791	1	1
GO:0030198	extracellular matrix organization	49	0	0.13	1792	1	1
GO:0030201	heparan sulfate proteoglycan metabolic process	5	0	0.01	1793	1	1
GO:0030203	glycosaminoglycan metabolic process	21	0	0.06	1794	1	1
GO:0030204	chondroitin sulfate metabolic process	5	0	0.01	1795	1	1
GO:0030237	female sex determination	14	0	0.04	1796	1	1
GO:0030238	male sex determination	5	0	0.01	1797	1	1
GO:0030239	myofibril assembly	46	0	0.13	1798	1	1
GO:0030261	chromosome condensation	49	0	0.13	1799	1	1
GO:0030262	apoptotic nuclear changes	10	0	0.03	1800	1	1
GO:0030277	maintenance of gastrointestinal epithelium	5	0	0.01	1801	1	1
GO:0030301	cholesterol transport	10	0	0.03	1802	1	1
GO:0030307	positive regulation of cell growth	41	0	0.11	1803	1	1
GO:0030308	negative regulation of cell growth	21	0	0.06	1804	1	1
GO:0030317	flagellated sperm motility	14	0	0.04	1805	1	1
GO:0030322	stabilization of membrane potential	7	0	0.02	1806	1	1
GO:0030330	DNA damage response, signal transduction by p53 class mediator	5	0	0.01	1807	1	1
GO:0030334	regulation of cell migration	81	0	0.22	1808	1	1
GO:0030335	positive regulation of cell migration	56	0	0.15	1809	1	1
GO:0030336	negative regulation of cell migration	12	0	0.03	1810	1	1
GO:0030381	chorion-containing eggshell pattern formation	9	0	0.02	1811	1	1
GO:0030382	sperm mitochondrion organization	9	0	0.02	1812	1	1
GO:0030422	siRNA processing	12	0	0.03	1813	1	1
GO:0030433	ubiquitin-dependent ERAD pathway	29	0	0.08	1814	1	1
GO:0030490	maturation of SSU-rRNA	41	0	0.11	1815	1	1
GO:0030497	fatty acid elongation	17	0	0.05	1816	1	1
GO:0030509	BMP signaling pathway	51	0	0.14	1817	1	1
GO:0030510	regulation of BMP signaling pathway	41	0	0.11	1818	1	1
GO:0030513	positive regulation of BMP signaling pathway	16	0	0.04	1819	1	1
GO:0030514	negative regulation of BMP signaling pathway	26	0	0.07	1820	1	1
GO:0030516	regulation of axon extension	26	0	0.07	1821	1	1
GO:0030517	negative regulation of axon extension	8	0	0.02	1822	1	1
GO:0030518	intracellular steroid hormone receptor signaling pathway	15	0	0.04	1823	1	1
GO:0030522	intracellular receptor signaling pathway	25	0	0.07	1824	1	1
GO:0030534	adult behavior	126	0	0.34	1825	1	1
GO:0030536	larval feeding behavior	9	0	0.02	1826	1	1
GO:0030537	larval behavior	36	0	0.1	1827	1	1
GO:0030539	male genitalia development	20	0	0.05	1828	1	1
GO:0030540	female genitalia development	6	0	0.02	1829	1	1
GO:0030575	nuclear body organization	7	0	0.02	1830	1	1
GO:0030576	Cajal body organization	5	0	0.01	1831	1	1
GO:0030588	pseudocleavage	10	0	0.03	1832	1	1
GO:0030589	pseudocleavage involved in syncytial blastoderm formation	10	0	0.03	1833	1	1
GO:0030641	regulation of cellular pH	25	0	0.07	1834	1	1
GO:0030704	vitelline membrane formation	6	0	0.02	1835	1	1
GO:0030705	cytoskeleton-dependent intracellular transport	75	0	0.2	1836	1	1
GO:0030706	germarium-derived oocyte differentiation	32	0	0.09	1837	1	1
GO:0030708	germarium-derived female germ-line cyst encapsulation	10	0	0.03	1838	1	1
GO:0030713	follicle cell of egg chamber stalk formation	12	0	0.03	1839	1	1
GO:0030716	oocyte fate determination	32	0	0.09	1840	1	1
GO:0030717	oocyte karyosome formation	30	0	0.08	1841	1	1
GO:0030718	germ-line stem cell population maintenance	76	0	0.21	1842	1	1
GO:0030719	P granule organization	8	0	0.02	1843	1	1
GO:0030720	oocyte localization involved in germarium-derived egg chamber formation	14	0	0.04	1844	1	1
GO:0030723	ovarian fusome organization	11	0	0.03	1845	1	1
GO:0030725	germline ring canal formation	13	0	0.04	1846	1	1
GO:0030727	germarium-derived female germ-line cyst formation	23	0	0.06	1847	1	1
GO:0030728	ovulation	7	0	0.02	1848	1	1
GO:0030730	sequestering of triglyceride	10	0	0.03	1849	1	1
GO:0030832	regulation of actin filament length	56	0	0.15	1850	1	1
GO:0030833	regulation of actin filament polymerization	52	0	0.14	1851	1	1
GO:0030834	regulation of actin filament depolymerization	10	0	0.03	1852	1	1
GO:0030835	negative regulation of actin filament depolymerization	9	0	0.02	1853	1	1
GO:0030837	negative regulation of actin filament polymerization	16	0	0.04	1854	1	1
GO:0030838	positive regulation of actin filament polymerization	15	0	0.04	1855	1	1
GO:0030859	polarized epithelial cell differentiation	7	0	0.02	1856	1	1
GO:0030865	cortical cytoskeleton organization	69	0	0.19	1857	1	1
GO:0030866	cortical actin cytoskeleton organization	59	0	0.16	1858	1	1
GO:0030948	negative regulation of vascular endothelial growth factor receptor signaling pathway	7	0	0.02	1859	1	1
GO:0030951	establishment or maintenance of microtubule cytoskeleton polarity	40	0	0.11	1860	1	1
GO:0030952	establishment or maintenance of cytoskeleton polarity	47	0	0.13	1861	1	1
GO:0030953	astral microtubule organization	5	0	0.01	1862	1	1
GO:0030968	endoplasmic reticulum unfolded protein response	18	0	0.05	1863	1	1
GO:0031000	response to caffeine	6	0	0.02	1864	1	1
GO:0031023	microtubule organizing center organization	79	0	0.22	1865	1	1
GO:0031032	actomyosin structure organization	96	0	0.26	1866	1	1
GO:0031033	myosin filament organization	12	0	0.03	1867	1	1
GO:0031034	myosin filament assembly	5	0	0.01	1868	1	1
GO:0031038	myosin II filament organization	9	0	0.02	1869	1	1
GO:0031047	regulatory ncRNA-mediated gene silencing	105	0	0.29	1870	1	1
GO:0031048	regulatory ncRNA-mediated heterochromatin formation	12	0	0.03	1871	1	1
GO:0031053	primary miRNA processing	5	0	0.01	1872	1	1
GO:0031054	pre-miRNA processing	6	0	0.02	1873	1	1
GO:0031055	chromatin remodeling at centromere	6	0	0.02	1874	1	1
GO:0031086	nuclear-transcribed mRNA catabolic process, deadenylation-independent decay	6	0	0.02	1875	1	1
GO:0031087	deadenylation-independent decapping of nuclear-transcribed mRNA	6	0	0.02	1876	1	1
GO:0031098	stress-activated protein kinase signaling cascade	84	0	0.23	1877	1	1
GO:0031099	regeneration	33	0	0.09	1878	1	1
GO:0031102	neuron projection regeneration	14	0	0.04	1879	1	1
GO:0031103	axon regeneration	13	0	0.04	1880	1	1
GO:0031109	microtubule polymerization or depolymerization	52	0	0.14	1881	1	1
GO:0031110	regulation of microtubule polymerization or depolymerization	28	0	0.08	1882	1	1
GO:0031111	negative regulation of microtubule polymerization or depolymerization	13	0	0.04	1883	1	1
GO:0031112	positive regulation of microtubule polymerization or depolymerization	10	0	0.03	1884	1	1
GO:0031113	regulation of microtubule polymerization	10	0	0.03	1885	1	1
GO:0031114	regulation of microtubule depolymerization	15	0	0.04	1886	1	1
GO:0031116	positive regulation of microtubule polymerization	8	0	0.02	1887	1	1
GO:0031118	rRNA pseudouridine synthesis	6	0	0.02	1888	1	1
GO:0031123	RNA 3'-end processing	75	0	0.2	1889	1	1
GO:0031124	mRNA 3'-end processing	38	0	0.1	1890	1	1
GO:0031125	rRNA 3'-end processing	8	0	0.02	1891	1	1
GO:0031126	sno(s)RNA 3'-end processing	9	0	0.02	1892	1	1
GO:0031145	anaphase-promoting complex-dependent catabolic process	15	0	0.04	1893	1	1
GO:0031146	SCF-dependent proteasomal ubiquitin-dependent protein catabolic process	43	0	0.12	1894	1	1
GO:0031163	metallo-sulfur cluster assembly	17	0	0.05	1895	1	1
GO:0031167	rRNA methylation	12	0	0.03	1896	1	1
GO:0031175	neuron projection development	407	0	1.11	1897	1	1
GO:0031204	post-translational protein targeting to membrane, translocation	5	0	0.01	1898	1	1
GO:0031290	retinal ganglion cell axon guidance	7	0	0.02	1899	1	1
GO:0031293	membrane protein intracellular domain proteolysis	5	0	0.01	1900	1	1
GO:0031297	replication fork processing	10	0	0.03	1901	1	1
GO:0031328	positive regulation of cellular biosynthetic process	492	0	1.34	1902	1	1
GO:0031329	regulation of cellular catabolic process	184	0	0.5	1903	1	1
GO:0031330	negative regulation of cellular catabolic process	41	0	0.11	1904	1	1
GO:0031331	positive regulation of cellular catabolic process	95	0	0.26	1905	1	1
GO:0031333	negative regulation of protein-containing complex assembly	22	0	0.06	1906	1	1
GO:0031334	positive regulation of protein-containing complex assembly	27	0	0.07	1907	1	1
GO:0031338	regulation of vesicle fusion	10	0	0.03	1908	1	1
GO:0031340	positive regulation of vesicle fusion	7	0	0.02	1909	1	1
GO:0031344	regulation of cell projection organization	144	0	0.39	1910	1	1
GO:0031345	negative regulation of cell projection organization	25	0	0.07	1911	1	1
GO:0031346	positive regulation of cell projection organization	68	0	0.19	1912	1	1
GO:0031347	regulation of defense response	185	0	0.51	1913	1	1
GO:0031348	negative regulation of defense response	61	0	0.17	1914	1	1
GO:0031349	positive regulation of defense response	143	0	0.39	1915	1	1
GO:0031365	N-terminal protein amino acid modification	13	0	0.04	1916	1	1
GO:0031396	regulation of protein ubiquitination	21	0	0.06	1917	1	1
GO:0031398	positive regulation of protein ubiquitination	14	0	0.04	1918	1	1
GO:0031400	negative regulation of protein modification process	44	0	0.12	1919	1	1
GO:0031440	regulation of mRNA 3'-end processing	12	0	0.03	1920	1	1
GO:0031445	regulation of heterochromatin formation	25	0	0.07	1921	1	1
GO:0031452	negative regulation of heterochromatin formation	7	0	0.02	1922	1	1
GO:0031453	positive regulation of heterochromatin formation	16	0	0.04	1923	1	1
GO:0031503	protein-containing complex localization	41	0	0.11	1924	1	1
GO:0031507	heterochromatin formation	100	0	0.27	1925	1	1
GO:0031508	pericentric heterochromatin formation	6	0	0.02	1926	1	1
GO:0031509	subtelomeric heterochromatin formation	6	0	0.02	1927	1	1
GO:0031570	DNA integrity checkpoint signaling	38	0	0.1	1928	1	1
GO:0031573	mitotic intra-S DNA damage checkpoint signaling	7	0	0.02	1929	1	1
GO:0031577	spindle checkpoint signaling	12	0	0.03	1930	1	1
GO:0031623	receptor internalization	14	0	0.04	1931	1	1
GO:0031629	synaptic vesicle fusion to presynaptic active zone membrane	10	0	0.03	1932	1	1
GO:0031638	zymogen activation	5	0	0.01	1933	1	1
GO:0031644	regulation of nervous system process	21	0	0.06	1934	1	1
GO:0031646	positive regulation of nervous system process	5	0	0.01	1935	1	1
GO:0031647	regulation of protein stability	63	0	0.17	1936	1	1
GO:0031648	protein destabilization	5	0	0.01	1937	1	1
GO:0031667	response to nutrient levels	155	0	0.42	1938	1	1
GO:0031668	cellular response to extracellular stimulus	84	0	0.23	1939	1	1
GO:0031669	cellular response to nutrient levels	83	0	0.23	1940	1	1
GO:0031929	TOR signaling	60	0	0.16	1941	1	1
GO:0031990	mRNA export from nucleus in response to heat stress	5	0	0.01	1942	1	1
GO:0032006	regulation of TOR signaling	48	0	0.13	1943	1	1
GO:0032007	negative regulation of TOR signaling	17	0	0.05	1944	1	1
GO:0032008	positive regulation of TOR signaling	31	0	0.08	1945	1	1
GO:0032011	ARF protein signal transduction	9	0	0.02	1946	1	1
GO:0032012	regulation of ARF protein signal transduction	8	0	0.02	1947	1	1
GO:0032024	positive regulation of insulin secretion	5	0	0.01	1948	1	1
GO:0032042	mitochondrial DNA metabolic process	8	0	0.02	1949	1	1
GO:0032053	ciliary basal body organization	8	0	0.02	1950	1	1
GO:0032101	regulation of response to external stimulus	239	0	0.65	1951	1	1
GO:0032102	negative regulation of response to external stimulus	68	0	0.19	1952	1	1
GO:0032103	positive regulation of response to external stimulus	151	0	0.41	1953	1	1
GO:0032147	activation of protein kinase activity	7	0	0.02	1954	1	1
GO:0032196	transposition	16	0	0.04	1955	1	1
GO:0032197	retrotransposition	15	0	0.04	1956	1	1
GO:0032200	telomere organization	31	0	0.08	1957	1	1
GO:0032231	regulation of actin filament bundle assembly	13	0	0.04	1958	1	1
GO:0032233	positive regulation of actin filament bundle assembly	7	0	0.02	1959	1	1
GO:0032239	regulation of nucleobase-containing compound transport	7	0	0.02	1960	1	1
GO:0032241	positive regulation of nucleobase-containing compound transport	5	0	0.01	1961	1	1
GO:0032271	regulation of protein polymerization	63	0	0.17	1962	1	1
GO:0032272	negative regulation of protein polymerization	18	0	0.05	1963	1	1
GO:0032273	positive regulation of protein polymerization	24	0	0.07	1964	1	1
GO:0032350	regulation of hormone metabolic process	10	0	0.03	1965	1	1
GO:0032365	intracellular lipid transport	11	0	0.03	1966	1	1
GO:0032366	intracellular sterol transport	8	0	0.02	1967	1	1
GO:0032367	intracellular cholesterol transport	6	0	0.02	1968	1	1
GO:0032368	regulation of lipid transport	7	0	0.02	1969	1	1
GO:0032386	regulation of intracellular transport	60	0	0.16	1970	1	1
GO:0032387	negative regulation of intracellular transport	11	0	0.03	1971	1	1
GO:0032388	positive regulation of intracellular transport	26	0	0.07	1972	1	1
GO:0032392	DNA geometric change	24	0	0.07	1973	1	1
GO:0032418	lysosome localization	10	0	0.03	1974	1	1
GO:0032435	negative regulation of proteasomal ubiquitin-dependent protein catabolic process	8	0	0.02	1975	1	1
GO:0032446	protein modification by small protein conjugation	207	0	0.57	1976	1	1
GO:0032456	endocytic recycling	39	0	0.11	1977	1	1
GO:0032465	regulation of cytokinesis	14	0	0.04	1978	1	1
GO:0032483	regulation of Rab protein signal transduction	12	0	0.03	1979	1	1
GO:0032494	response to peptidoglycan	5	0	0.01	1980	1	1
GO:0032496	response to lipopolysaccharide	5	0	0.01	1981	1	1
GO:0032506	cytokinetic process	42	0	0.11	1982	1	1
GO:0032507	maintenance of protein location in cell	17	0	0.05	1983	1	1
GO:0032508	DNA duplex unwinding	22	0	0.06	1984	1	1
GO:0032509	endosome transport via multivesicular body sorting pathway	25	0	0.07	1985	1	1
GO:0032511	late endosome to vacuole transport via multivesicular body sorting pathway	13	0	0.04	1986	1	1
GO:0032527	protein exit from endoplasmic reticulum	9	0	0.02	1987	1	1
GO:0032528	microvillus organization	7	0	0.02	1988	1	1
GO:0032535	regulation of cellular component size	154	0	0.42	1989	1	1
GO:0032543	mitochondrial translation	108	0	0.29	1990	1	1
GO:0032774	RNA biosynthetic process	914	0	2.5	1991	1	1
GO:0032781	positive regulation of ATP-dependent activity	7	0	0.02	1992	1	1
GO:0032784	regulation of DNA-templated transcription elongation	30	0	0.08	1993	1	1
GO:0032785	negative regulation of DNA-templated transcription, elongation	12	0	0.03	1994	1	1
GO:0032786	positive regulation of DNA-templated transcription, elongation	17	0	0.05	1995	1	1
GO:0032790	ribosome disassembly	5	0	0.01	1996	1	1
GO:0032837	distributive segregation	6	0	0.02	1997	1	1
GO:0032872	regulation of stress-activated MAPK cascade	67	0	0.18	1998	1	1
GO:0032873	negative regulation of stress-activated MAPK cascade	29	0	0.08	1999	1	1
[truncated: 1,913 more rows]

## Sheet: MOD_1
GO.ID	Term	Annotated	Significant	Expected	Rank in Fisher.classic	Fisher.classic	Fisher.weight01
GO:0006364	rRNA processing	134	60	13.32	6	4.6e-26	3.8e-13
GO:0000398	mRNA splicing, via spliceosome	260	66	25.85	29	2.2e-13	3.8e-12
GO:0000463	maturation of LSU-rRNA from tricistronic rRNA transcript (SSU-rRNA, 5.8S rRNA, LSU-rRNA)	14	8	1.39	47	1.6e-05	1.6e-05
GO:0000470	maturation of LSU-rRNA	25	15	2.49	36	1e-09	2e-05
GO:0006413	translational initiation	56	19	5.57	42	8.6e-07	2.4e-05
GO:0030490	maturation of SSU-rRNA	41	18	4.08	39	1.6e-08	2.9e-05
GO:0042273	ribosomal large subunit biogenesis	58	29	5.77	25	9.1e-15	8.3e-05
GO:0002181	cytoplasmic translation	118	27	11.73	48	2.5e-05	9.4e-05
GO:0006400	tRNA modification	58	14	5.77	67	0.00129	0.00038
GO:0006888	endoplasmic reticulum to Golgi vesicle-mediated transport	68	16	6.76	64	0.00081	0.00049
GO:0000460	maturation of 5.8S rRNA	23	11	2.29	43	3.8e-06	0.00083
GO:0000054	ribosomal subunit export from nucleus	12	5	1.19	77	0.00418	0.00123
GO:0046329	negative regulation of JNK cascade	29	9	2.88	70	0.00145	0.00145
GO:0032543	mitochondrial translation	108	25	10.74	49	4.1e-05	0.00204
GO:0006616	SRP-dependent cotranslational protein targeting to membrane, translocation	7	4	0.7	75	0.00265	0.00265
GO:0000462	maturation of SSU-rRNA from tricistronic rRNA transcript (SSU-rRNA, 5.8S rRNA, LSU-rRNA)	26	10	2.58	56	0.00011	0.00305
GO:0000027	ribosomal large subunit assembly	17	6	1.69	80	0.00448	0.00448
GO:0006376	mRNA splice site recognition	18	5	1.79	131	0.02739	0.00811
GO:0034427	nuclear-transcribed mRNA catabolic process, exonucleolytic, 3'-5'	9	4	0.89	88	0.00811	0.00811
GO:0042255	ribosome assembly	38	11	3.78	65	0.00085	0.00824
GO:0000447	endonucleolytic cleavage in ITS1 to separate SSU-rRNA from 5.8S rRNA and LSU-rRNA from tricistronic ...	5	3	0.5	89	0.00839	0.00839
GO:0009452	7-methylguanosine RNA capping	5	3	0.5	90	0.00839	0.00839
GO:0032790	ribosome disassembly	5	3	0.5	91	0.00839	0.00839
GO:0070828	heterochromatin organization	105	9	10.44	1475	0.72922	0.00852
GO:0006457	protein folding	103	20	10.24	74	0.00247	0.00873
GO:0051123	RNA polymerase II preinitiation complex assembly	14	5	1.39	94	0.00893	0.00893
GO:0061136	regulation of proteasomal protein catabolic process	61	10	6.06	165	0.07664	0.00981
GO:0006614	SRP-dependent cotranslational protein targeting to membrane	17	8	1.69	54	9.9e-05	0.01227
GO:0042274	ribosomal small subunit biogenesis	68	25	6.76	37	2.4e-09	0.01516
GO:0001522	pseudouridine synthesis	12	4	1.19	117	0.02503	0.01553
GO:0070525	tRNA threonylcarbamoyladenosine metabolic process	6	3	0.6	104	0.01555	0.01555
GO:0006397	mRNA processing	306	75	30.42	27	3.3e-14	0.01685
GO:0000413	protein peptidyl-prolyl isomerization	17	5	1.69	113	0.02149	0.02149
GO:0006446	regulation of translational initiation	17	5	1.69	114	0.02149	0.02149
GO:0070972	protein localization to endoplasmic reticulum	33	13	3.28	44	7.2e-06	0.02454
GO:0048024	regulation of mRNA splicing, via spliceosome	88	15	8.75	126	0.02578	0.02485
GO:0033962	P-body assembly	12	4	1.19	118	0.02503	0.02503
GO:0031167	rRNA methylation	12	4	1.19	119	0.02503	0.02518
GO:0001731	formation of translation preinitiation complex	7	3	0.7	122	0.02522	0.02522
GO:0034475	U4 snRNA 3'-end processing	7	3	0.7	123	0.02522	0.02522
GO:0070131	positive regulation of mitochondrial translation	7	3	0.7	124	0.02522	0.02522
GO:0006620	post-translational protein targeting to endoplasmic reticulum membrane	8	4	0.8	81	0.00489	0.02754
GO:0034471	ncRNA 5'-end processing	11	4	1.09	108	0.01808	0.02757
GO:1901292	nucleoside phosphate catabolic process	17	4	1.69	183	0.081	0.02761
GO:0035601	protein deacylation	13	3	1.29	252	0.13197	0.02765
GO:0010950	positive regulation of endopeptidase activity	15	3	1.49	310	0.18164	0.02767
GO:0006360	transcription by RNA polymerase I	28	7	2.78	107	0.01718	0.03315
GO:0090646	mitochondrial tRNA processing	13	4	1.29	133	0.03338	0.03338
GO:0000956	nuclear-transcribed mRNA catabolic process	61	13	6.06	83	0.00604	0.03679
GO:0009226	nucleotide-sugar biosynthetic process	8	3	0.8	138	0.03742	0.03742
GO:0090158	endoplasmic reticulum membrane organization	8	3	0.8	139	0.03742	0.03742
GO:0006367	transcription initiation at RNA polymerase II promoter	56	13	5.57	76	0.00277	0.04107
GO:0071826	protein-RNA complex organization	126	29	12.53	45	1.1e-05	0.0497
GO:0032984	protein-containing complex disassembly	76	13	7.56	137	0.03544	0.05147
GO:0060251	regulation of glial cell proliferation	11	3	1.09	194	0.08817	0.05164
GO:0014013	regulation of gliogenesis	12	3	1.19	211	0.10922	0.05166
GO:0031110	regulation of microtubule polymerization or depolymerization	28	3	2.78	984	0.5368	0.05187
GO:0000338	protein deneddylation	9	3	0.89	149	0.05208	0.05208
GO:0008090	retrograde axonal transport	9	3	0.89	150	0.05208	0.05208
GO:0045943	positive regulation of transcription by RNA polymerase I	9	3	0.89	151	0.05208	0.05208
GO:0042157	lipoprotein metabolic process	55	4	5.47	1713	0.81034	0.05209
GO:0006139	nucleobase-containing compound metabolic process	2012	303	200.02	15	2.6e-18	0.05469
GO:0006890	retrograde vesicle-mediated transport, Golgi to endoplasmic reticulum	22	5	2.19	155	0.06057	0.06057
GO:0022618	protein-RNA complex assembly	122	27	12.13	50	4.8e-05	0.06604
GO:0045292	mRNA cis splicing, via spliceosome	19	4	1.89	216	0.11287	0.06903
GO:0016925	protein sumoylation	10	3	0.99	160	0.06905	0.06905
GO:0006412	translation	410	87	40.76	32	1.8e-12	0.07136
GO:0000479	endonucleolytic cleavage of tricistronic rRNA transcript (SSU-rRNA, 5.8S rRNA, LSU-rRNA)	10	5	0.99	72	0.00158	0.08005
GO:0000423	mitophagy	5	2	0.5	168	0.08055	0.08055
GO:0006552	leucine catabolic process	5	2	0.5	169	0.08055	0.08055
GO:0018216	peptidyl-arginine methylation	5	2	0.5	170	0.08055	0.08055
GO:0031204	post-translational protein targeting to membrane, translocation	5	2	0.5	171	0.08055	0.08055
GO:0031990	mRNA export from nucleus in response to heat stress	5	2	0.5	172	0.08055	0.08055
GO:0035207	negative regulation of hemocyte proliferation	5	2	0.5	173	0.08055	0.08055
GO:0043928	exonucleolytic catabolism of deadenylated mRNA	5	2	0.5	174	0.08055	0.08055
GO:0048087	positive regulation of developmental pigmentation	5	2	0.5	175	0.08055	0.08055
GO:0048227	plasma membrane to endosome transport	5	2	0.5	176	0.08055	0.08055
GO:0070125	mitochondrial translational elongation	5	2	0.5	177	0.08055	0.08055
GO:0070861	regulation of protein exit from endoplasmic reticulum	5	2	0.5	178	0.08055	0.08055
GO:0090070	positive regulation of ribosome biogenesis	5	2	0.5	179	0.08055	0.08055
GO:1901836	regulation of transcription of nucleolar large rRNA by RNA polymerase I	5	2	0.5	180	0.08055	0.08055
GO:0007309	oocyte axis specification	116	13	11.53	564	0.36716	0.08055
GO:0035088	establishment or maintenance of apical/basal cell polarity	32	4	3.18	598	0.39531	0.08068
GO:0016226	iron-sulfur cluster assembly	17	4	1.69	184	0.081	0.081
GO:0097352	autophagosome maturation	24	5	2.39	189	0.08307	0.08307
GO:0034067	protein localization to Golgi apparatus	11	3	1.09	195	0.08817	0.08817
GO:0000380	alternative mRNA splicing, via spliceosome	82	13	8.15	154	0.06001	0.09887
GO:0006458	'de novo' protein folding	21	5	2.09	146	0.0508	0.09914
GO:0071025	RNA surveillance	15	4	1.49	152	0.05437	0.09919
GO:1901568	fatty acid derivative metabolic process	28	5	2.78	259	0.13918	0.09923
GO:1904951	positive regulation of establishment of protein localization	35	5	3.48	457	0.26493	0.09933
GO:0035303	regulation of dephosphorylation	15	3	1.49	311	0.18164	0.09933
GO:0002097	tRNA wobble base modification	16	3	1.59	353	0.2081	0.09934
GO:0006584	catecholamine metabolic process	14	2	1.39	697	0.41245	0.09945
GO:0099003	vesicle-mediated transport in synapse	103	10	10.24	1086	0.58067	0.09957
GO:0009141	nucleoside triphosphate metabolic process	35	3	3.48	1363	0.69042	0.0996
GO:0043436	oxoacid metabolic process	315	27	31.32	1766	0.82226	0.10016
GO:0050807	regulation of synapse organization	158	8	15.71	2529	0.99153	0.10018
GO:0051172	negative regulation of nitrogen compound metabolic process	419	29	41.65	2505	0.98939	0.10138
GO:0000381	regulation of alternative mRNA splicing, via spliceosome	81	12	8.05	206	0.10309	0.10309
GO:0006418	tRNA aminoacylation for protein translation	38	7	3.78	166	0.07746	0.10311
GO:0030163	protein catabolic process	318	40	31.61	159	0.06874	0.11109
GO:0016075	rRNA catabolic process	12	4	1.19	120	0.02503	0.11267
GO:0008103	oocyte microtubule cytoskeleton polarization	19	4	1.89	217	0.11287	0.11287
GO:0044773	mitotic DNA damage checkpoint signaling	21	4	2.09	287	0.14935	0.11291
GO:0000467	exonucleolytic trimming to generate mature 3'-end of 5.8S rRNA from tricistronic rRNA transcript (SS...	6	2	0.6	219	0.11304	0.11304
GO:0006012	galactose metabolic process	6	2	0.6	220	0.11304	0.11304
GO:0017183	protein histidyl modification to diphthamide	6	2	0.6	221	0.11304	0.11304
GO:0017196	N-terminal peptidyl-methionine acetylation	6	2	0.6	222	0.11304	0.11304
GO:0033238	regulation of amine metabolic process	6	2	0.6	223	0.11304	0.11304
GO:0040031	snRNA modification	6	2	0.6	224	0.11304	0.11304
GO:0043328	protein transport to vacuole involved in ubiquitin-dependent protein catabolic process via the multi...	6	2	0.6	225	0.11304	0.11304
GO:0043666	regulation of phosphoprotein phosphatase activity	6	2	0.6	226	0.11304	0.11304
GO:0045445	myoblast differentiation	6	2	0.6	227	0.11304	0.11304
GO:0048383	mesectoderm development	6	2	0.6	228	0.11304	0.11304
GO:0061883	clathrin-dependent endocytosis involved in vitellogenesis	6	2	0.6	229	0.11304	0.11304
GO:0071035	nuclear polyadenylation-dependent rRNA catabolic process	6	2	0.6	230	0.11304	0.11304
GO:0071038	nuclear polyadenylation-dependent tRNA catabolic process	6	2	0.6	231	0.11304	0.11304
GO:0071051	polyadenylation-dependent snoRNA 3'-end processing	6	2	0.6	232	0.11304	0.11304
GO:0098693	regulation of synaptic vesicle cycle	6	2	0.6	233	0.11304	0.11304
GO:0150011	regulation of neuron projection arborization	6	2	0.6	234	0.11304	0.11304
GO:1900370	positive regulation of post-transcriptional gene silencing by RNA	6	2	0.6	235	0.11304	0.11304
GO:1903862	positive regulation of oxidative phosphorylation	6	2	0.6	236	0.11304	0.11304
GO:0032386	regulation of intracellular transport	60	7	5.96	596	0.38749	0.11314
GO:0050896	response to stimulus	2158	144	214.53	2733	1	0.11324
GO:0045786	negative regulation of cell cycle	89	7	8.85	1680	0.79484	0.11393
GO:0042981	regulation of apoptotic process	169	16	16.8	1188	0.62106	0.11415
GO:0051085	chaperone cofactor-dependent protein refolding	20	4	1.99	250	0.13058	0.13058
GO:0000245	spliceosomal complex assembly	31	8	3.08	96	0.00911	0.13066
GO:0032508	DNA duplex unwinding	22	5	2.19	156	0.06057	0.13152
GO:0042797	tRNA transcription by RNA polymerase III	13	3	1.29	253	0.13197	0.13197
GO:0045450	bicoid mRNA localization	13	3	1.29	254	0.13197	0.13197
GO:0051093	negative regulation of developmental process	184	14	18.29	1976	0.88744	0.13373
GO:0045727	positive regulation of translation	40	9	3.98	102	0.01469	0.13752
GO:0006470	protein dephosphorylation	80	12	7.95	203	0.096	0.14256
GO:0043161	proteasome-mediated ubiquitin-dependent protein catabolic process	204	23	20.28	481	0.29175	0.14371
GO:0032511	late endosome to vacuole transport via multivesicular body sorting pathway	13	4	1.29	134	0.03338	0.1477
GO:0001113	transcription open complex formation at RNA polymerase II promoter	7	2	0.7	267	0.14817	0.14817
GO:0006098	pentose-phosphate shunt	7	2	0.7	268	0.14817	0.14817
GO:0032469	endoplasmic reticulum calcium ion homeostasis	7	2	0.7	269	0.14817	0.14817
GO:0032781	positive regulation of ATP-dependent activity	7	2	0.7	270	0.14817	0.14817
GO:0035204	negative regulation of lamellocyte differentiation	7	2	0.7	271	0.14817	0.14817
GO:0045039	protein insertion into mitochondrial inner membrane	7	2	0.7	272	0.14817	0.14817
GO:0051012	microtubule sliding	7	2	0.7	273	0.14817	0.14817
GO:0060632	regulation of microtubule-based movement	7	2	0.7	274	0.14817	0.14817
GO:0061357	positive regulation of Wnt protein secretion	7	2	0.7	275	0.14817	0.14817
GO:0071028	nuclear mRNA surveillance	7	2	0.7	276	0.14817	0.14817
GO:0097428	protein maturation by iron-sulfur cluster transfer	7	2	0.7	277	0.14817	0.14817
GO:2001252	positive regulation of chromosome organization	23	3	2.29	605	0.40433	0.14837
GO:0006414	translational elongation	26	6	2.58	141	0.0386	0.14854
GO:0010557	positive regulation of macromolecule biosynthetic process	477	42	47.42	1770	0.8251	0.1506
GO:0006906	vesicle fusion	60	10	5.96	162	0.06999	0.15505
GO:0006406	mRNA export from nucleus	33	7	3.28	142	0.04021	0.1552
GO:0000184	nuclear-transcribed mRNA catabolic process, nonsense-mediated decay	14	3	1.39	291	0.15619	0.15619
GO:1904801	positive regulation of neuron remodeling	14	3	1.39	292	0.15619	0.15619
GO:0050829	defense response to Gram-negative bacterium	92	12	9.15	350	0.20012	0.158
GO:0007317	regulation of pole plasm oskar mRNA localization	22	4	2.19	302	0.16908	0.16908
GO:0007528	neuromuscular junction development	171	9	17	2520	0.99106	0.17926
GO:0045454	cell redox homeostasis	15	3	1.49	312	0.18164	0.18164
GO:0140861	DNA repair-dependent chromatin remodeling	15	3	1.49	313	0.18164	0.18164
GO:0006396	RNA processing	615	163	61.14	1	< 1e-30	0.184
GO:0043162	ubiquitin-dependent protein catabolic process via the multivesicular body sorting pathway	14	4	1.39	144	0.04316	0.18452
GO:0007006	mitochondrial membrane organization	30	5	2.98	304	0.17211	0.18476
GO:0009794	regulation of mitotic cell cycle, embryonic	14	3	1.39	293	0.15619	0.18492
GO:0006398	mRNA 3'-end processing by stem-loop binding and cleavage	8	2	0.8	319	0.18509	0.18509
GO:0006415	translational termination	8	2	0.8	320	0.18509	0.18509
GO:0006488	dolichol-linked oligosaccharide biosynthetic process	8	2	0.8	321	0.18509	0.18509
GO:0010470	regulation of gastrulation	8	2	0.8	322	0.18509	0.18509
GO:0010823	negative regulation of mitochondrion organization	8	2	0.8	323	0.18509	0.18509
GO:0032435	negative regulation of proteasomal ubiquitin-dependent protein catabolic process	8	2	0.8	324	0.18509	0.18509
GO:0035041	sperm DNA decondensation	8	2	0.8	325	0.18509	0.18509
GO:0043519	regulation of myosin II filament organization	8	2	0.8	326	0.18509	0.18509
GO:0044528	regulation of mitochondrial mRNA stability	8	2	0.8	327	0.18509	0.18509
GO:0046534	positive regulation of photoreceptor cell differentiation	8	2	0.8	328	0.18509	0.18509
GO:0060326	cell chemotaxis	8	2	0.8	329	0.18509	0.18509
GO:1990182	exosomal secretion	8	2	0.8	330	0.18509	0.18509
GO:2000253	positive regulation of feeding behavior	8	2	0.8	331	0.18509	0.18509
GO:0007306	egg chorion assembly	79	5	7.85	2037	0.90494	0.18675
GO:0000154	rRNA modification	20	6	1.99	99	0.01083	0.18816
GO:0140056	organelle localization by membrane tethering	28	5	2.78	260	0.13918	0.18861
GO:0006474	N-terminal protein amino acid acetylation	8	3	0.8	140	0.03742	0.18861
GO:0060810	intracellular mRNA localization involved in pattern specification process	59	8	5.87	396	0.2287	0.18862
GO:0051236	establishment of RNA localization	90	11	8.95	466	0.28011	0.18864
GO:0022604	regulation of cell morphogenesis	70	9	6.96	425	0.25746	0.18865
GO:0061014	positive regulation of mRNA catabolic process	36	5	3.58	467	0.28476	0.1888
GO:0000491	small nucleolar ribonucleoprotein complex assembly	7	2	0.7	278	0.14817	0.18883
GO:0046113	nucleobase catabolic process	7	2	0.7	279	0.14817	0.18883
GO:0099116	tRNA 5'-end processing	8	2	0.8	332	0.18509	0.18886
GO:0006625	protein targeting to peroxisome	10	2	0.99	427	0.2616	0.1889
GO:0035493	SNARE complex assembly	10	2	0.99	428	0.2616	0.1889
GO:0045048	protein insertion into ER membrane	10	2	0.99	429	0.2616	0.1889
GO:0000096	sulfur amino acid metabolic process	13	2	1.29	571	0.37584	0.18898
GO:0099532	synaptic vesicle endosomal processing	14	2	1.39	698	0.41245	0.189
GO:0032874	positive regulation of stress-activated MAPK cascade	33	3	3.28	1261	0.65082	0.18922
GO:0060828	regulation of canonical Wnt signaling pathway	78	7	7.75	1290	0.66886	0.18934
GO:0030488	tRNA methylation	23	4	2.29	347	0.18966	0.18966
GO:0032970	regulation of actin filament-based process	106	8	10.54	1819	0.84018	0.18979
GO:0033993	response to lipid	56	3	5.57	2127	0.92705	0.18979
GO:0098813	nuclear chromosome segregation	158	13	15.71	1706	0.80339	0.18984
GO:0051707	response to other organism	374	32	37.18	1832	0.84345	0.1905
GO:0050793	regulation of developmental process	569	43	56.57	2451	0.98268	0.1916
GO:0051253	negative regulation of RNA metabolic process	258	13	25.65	2605	0.99875	0.19238
GO:0042254	ribosome biogenesis	204	80	20.28	3	1.2e-29	0.19509
GO:0048193	Golgi vesicle transport	142	21	14.12	143	0.04081	0.20486
GO:0007080	mitotic metaphase chromosome alignment	16	3	1.59	354	0.2081	0.2081
GO:0007362	terminal region determination	16	3	1.59	355	0.2081	0.2081
GO:0048137	spermatocyte division	16	3	1.59	356	0.2081	0.2081
GO:0006289	nucleotide-excision repair	24	4	2.39	364	0.21098	0.21098
GO:0043066	negative regulation of apoptotic process	98	11	9.74	593	0.38261	0.21597
GO:0006401	RNA catabolic process	105	18	10.44	103	0.0147	0.22002
GO:0008285	negative regulation of cell population proliferation	87	13	8.65	193	0.08766	0.2224
GO:0090305	nucleic acid phosphodiester bond hydrolysis	15	3	1.49	314	0.18164	0.2229
GO:0007041	lysosomal transport	27	4	2.68	464	0.27828	0.22299
GO:0030011	maintenance of cell polarity	18	3	1.79	451	0.26314	0.22304
GO:0006268	DNA unwinding involved in DNA replication	9	2	0.89	368	0.22309	0.22309
GO:0006882	intracellular zinc ion homeostasis	9	2	0.89	369	0.22309	0.22309
GO:0007130	synaptonemal complex assembly	9	2	0.89	370	0.22309	0.22309
GO:0007343	egg activation	9	2	0.89	371	0.22309	0.22309
GO:0009070	serine family amino acid biosynthetic process	9	2	0.89	372	0.22309	0.22309
GO:0010312	detoxification of zinc ion	9	2	0.89	373	0.22309	0.22309
GO:0033363	secretory granule organization	9	2	0.89	374	0.22309	0.22309
GO:0048140	male germ-line cyst encapsulation	9	2	0.89	375	0.22309	0.22309
GO:1902667	regulation of axon guidance	22	3	2.19	586	0.37633	0.22323
GO:0016070	RNA metabolic process	1595	262	158.56	11	1.3e-20	0.22512
GO:0035167	larval lymph gland hemopoiesis	47	7	4.67	308	0.18129	0.23232
GO:0007304	chorion-containing eggshell formation	32	5	3.18	351	0.2077	0.23501
GO:0050821	protein stabilization	42	6	4.18	403	0.23503	0.23503
GO:0007370	ventral furrow formation	17	3	1.69	404	0.23534	0.23534
GO:0040014	regulation of multicellular organism growth	40	4	3.98	1067	0.57252	0.23616
GO:0006366	transcription by RNA polymerase II	691	62	68.69	1791	0.83154	0.24095
GO:0016573	histone acetylation	34	5	3.38	416	0.24543	0.24543
GO:0051491	positive regulation of filopodium assembly	26	4	2.58	420	0.2554	0.2554
GO:0010635	regulation of mitochondrial fusion	10	2	0.99	430	0.2616	0.2616
GO:0032418	lysosome localization	10	2	0.99	431	0.2616	0.2616
GO:0050775	positive regulation of dendrite morphogenesis	10	2	0.99	432	0.2616	0.2616
GO:0051101	regulation of DNA binding	10	2	0.99	433	0.2616	0.2616
GO:0051180	vitamin transport	10	2	0.99	434	0.2616	0.2616
GO:0080009	mRNA methylation	10	2	0.99	435	0.2616	0.2616
GO:0045787	positive regulation of cell cycle	59	6	5.87	989	0.54046	0.26206
GO:0007280	pole cell migration	18	3	1.79	452	0.26314	0.26314
GO:0061057	peptidoglycan recognition protein signaling pathway	64	6	6.36	1189	0.62228	0.26423
GO:0032259	methylation	83	16	8.25	86	0.00692	0.26724
GO:0000466	maturation of 5.8S rRNA from tricistronic rRNA transcript (SSU-rRNA, 5.8S rRNA, LSU-rRNA)	14	6	1.39	69	0.00141	0.2683
GO:0048278	vesicle docking	26	4	2.58	421	0.2554	0.26937
GO:0002698	negative regulation of immune effector process	16	3	1.59	357	0.2081	0.26937
GO:0070988	demethylation	8	2	0.8	333	0.18509	0.26944
GO:1902882	regulation of response to oxidative stress	8	2	0.8	334	0.18509	0.26944
GO:1903312	negative regulation of mRNA metabolic process	10	2	0.99	436	0.2616	0.2695
GO:0009156	ribonucleoside monophosphate biosynthetic process	14	2	1.39	699	0.41245	0.26964
GO:0006030	chitin metabolic process	16	2	1.59	851	0.48223	0.2697
GO:0006754	ATP biosynthetic process	18	2	1.79	995	0.54665	0.26977
GO:0007033	vacuole organization	53	5	5.27	1183	0.61714	0.26993
GO:0046488	phosphatidylinositol metabolic process	73	5	7.26	1898	0.86411	0.2706
GO:0000209	protein polyubiquitination	77	10	7.65	398	0.23204	0.27074
GO:0031324	negative regulation of cellular metabolic process	654	59	65.02	1748	0.81311	0.27206
GO:0031323	regulation of cellular metabolic process	1596	152	158.66	1551	0.74975	0.27274
GO:0048729	tissue morphogenesis	309	19	30.72	2553	0.99398	0.27391
GO:0032456	endocytic recycling	39	6	3.88	345	0.18622	0.27759
GO:0030261	chromosome condensation	49	5	4.87	990	0.54536	0.27929
GO:0034314	Arp2/3 complex-mediated actin nucleation	19	3	1.89	475	0.29132	0.29132
GO:0048542	lymph gland development	58	9	5.77	242	0.11741	0.29877
GO:0006513	protein monoubiquitination	11	2	1.09	482	0.30014	0.30014
GO:0006879	intracellular iron ion homeostasis	11	2	1.09	483	0.30014	0.30014
GO:0007113	endomitotic cell cycle	11	2	1.09	484	0.30014	0.30014
GO:0008057	eye pigment granule organization	11	2	1.09	485	0.30014	0.30014
GO:0008362	chitin-based embryonic cuticle biosynthetic process	11	2	1.09	486	0.30014	0.30014
GO:0016242	negative regulation of macroautophagy	11	2	1.09	487	0.30014	0.30014
GO:0033617	mitochondrial cytochrome c oxidase assembly	11	2	1.09	488	0.30014	0.30014
GO:2000035	regulation of stem cell division	11	2	1.09	489	0.30014	0.30014
GO:0048584	positive regulation of response to stimulus	494	37	49.11	2425	0.97845	0.30825
GO:0007030	Golgi organization	70	9	6.96	426	0.25746	0.31619
GO:0008354	germ cell migration	38	6	3.78	303	0.17091	0.31874
GO:0045824	negative regulation of innate immune response	25	4	2.49	400	0.23293	0.31929
GO:0070373	negative regulation of ERK1 and ERK2 cascade	20	3	1.99	506	0.31968	0.31968
GO:0009950	dorsal/ventral axis specification	67	7	6.66	879	0.5044	0.32021
GO:0007427	epithelial cell migration, open tracheal system	38	5	3.78	511	0.32514	0.32475
GO:0030433	ubiquitin-dependent ERAD pathway	29	4	2.88	509	0.32485	0.32485
GO:0010822	positive regulation of mitochondrion organization	18	3	1.79	453	0.26314	0.33807
GO:0002230	positive regulation of defense response to virus by host	12	2	1.19	517	0.33832	0.33832
GO:0002785	negative regulation of antimicrobial peptide production	12	2	1.19	518	0.33832	0.33832
GO:0003384	apical constriction involved in gastrulation	12	2	1.19	519	0.33832	0.33832
GO:0006284	base-excision repair	12	2	1.19	520	0.33832	0.33832
GO:0016082	synaptic vesicle priming	12	2	1.19	521	0.33832	0.33832
GO:0034058	endosomal vesicle fusion	12	2	1.19	522	0.33832	0.33832
GO:0046513	ceramide biosynthetic process	12	2	1.19	523	0.33832	0.33832
GO:0046889	positive regulation of lipid biosynthetic process	12	2	1.19	524	0.33832	0.33832
GO:0046949	fatty-acyl-CoA biosynthetic process	12	2	1.19	525	0.33832	0.33832
GO:0048142	germarium-derived cystoblast division	12	2	1.19	526	0.33832	0.33832
GO:0071577	zinc ion transmembrane transport	12	2	1.19	527	0.33832	0.33832
GO:0031047	regulatory ncRNA-mediated gene silencing	105	11	10.44	847	0.47476	0.33848
GO:0010389	regulation of G2/M transition of mitotic cell cycle	34	3	3.38	1295	0.67105	0.33907
GO:0072553	terminal button organization	36	3	3.58	1394	0.70891	0.3392
GO:0050684	regulation of mRNA processing	96	16	9.54	129	0.0264	0.33988
GO:0019941	modification-dependent protein catabolic process	280	34	27.84	248	0.12569	0.33994
GO:0001510	RNA methylation	48	11	4.77	85	0.00634	0.33998
GO:0006417	regulation of translation	145	25	14.41	79	0.0042	0.34001
GO:0070129	regulation of mitochondrial translation	11	4	1.09	109	0.01808	0.34132
GO:0036503	ERAD pathway	36	6	3.58	263	0.14199	0.34152
GO:0008348	negative regulation of antimicrobial humoral response	16	3	1.59	358	0.2081	0.34192
GO:0032786	positive regulation of DNA-templated transcription, elongation	17	3	1.69	405	0.23534	0.34196
GO:0035148	tube formation	38	5	3.78	512	0.32514	0.342
GO:0042559	pteridine-containing compound biosynthetic process	10	2	0.99	437	0.2616	0.34208
GO:0000266	mitochondrial fission	12	2	1.19	528	0.33832	0.34216
GO:0015919	peroxisomal membrane transport	12	2	1.19	529	0.33832	0.34216
GO:0051222	positive regulation of protein transport	34	4	3.38	737	0.44171	0.34224
GO:0046148	pigment biosynthetic process	49	5	4.87	991	0.54536	0.34244
GO:0031333	negative regulation of protein-containing complex assembly	22	2	2.19	1277	0.65791	0.34256
GO:0072329	monocarboxylic acid catabolic process	52	3	5.17	2026	0.90193	0.34336
GO:0001932	regulation of protein phosphorylation	87	6	8.65	1926	0.87597	0.34356
GO:0035218	leg disc development	73	4	7.26	2183	0.94113	0.3438
GO:0071363	cellular response to growth factor stimulus	98	6	9.74	2153	0.93403	0.344
GO:0006793	phosphorus metabolic process	721	67	71.68	1547	0.74887	0.34458
GO:0098542	defense response to other organism	345	29	34.3	1876	0.85833	0.34471
GO:0051254	positive regulation of RNA metabolic process	375	31	37.28	1974	0.88731	0.34514
GO:0032482	Rab protein signal transduction	39	5	3.88	548	0.34557	0.34557
GO:0035206	regulation of hemocyte proliferation	31	6	3.08	187	0.08114	0.34642
GO:0055059	asymmetric neuroblast division	34	5	3.38	417	0.24543	0.34749
GO:0048477	oogenesis	509	45	50.6	1771	0.82513	0.34812
GO:0030833	regulation of actin filament polymerization	52	5	5.17	1101	0.59982	0.34896
GO:0060627	regulation of vesicle-mediated transport	126	15	12.53	461	0.26832	0.37028
GO:0071456	cellular response to hypoxia	31	4	3.08	568	0.37186	0.37186
GO:0045089	positive regulation of innate immune response	107	10	10.64	1198	0.6302	0.37344
GO:0032968	positive regulation of transcription elongation by RNA polymerase II	13	2	1.29	572	0.37584	0.37584
GO:0035336	long-chain fatty-acyl-CoA metabolic process	13	2	1.29	573	0.37584	0.37584
GO:0043248	proteasome assembly	13	2	1.29	574	0.37584	0.37584
GO:0045196	establishment or maintenance of neuroblast polarity	13	2	1.29	575	0.37584	0.37584
GO:0045742	positive regulation of epidermal growth factor receptor signaling pathway	13	2	1.29	576	0.37584	0.37584
GO:0007173	epidermal growth factor receptor signaling pathway	66	6	6.56	1271	0.65257	0.37751
GO:0001751	compound eye photoreceptor cell differentiation	181	9	17.99	2564	0.99525	0.38249
GO:0006355	regulation of DNA-templated transcription	822	70	81.72	2173	0.93694	0.39359
GO:0051607	defense response to virus	51	7	5.07	413	0.24003	0.39417
GO:0045047	protein targeting to ER	25	10	2.49	53	7.2e-05	0.40451
GO:0043462	regulation of ATP-dependent activity	12	3	1.19	212	0.10922	0.40708
GO:0016556	mRNA modification	15	3	1.49	315	0.18164	0.40722
GO:0045143	homologous chromosome segregation	17	3	1.69	406	0.23534	0.40731
GO:1901570	fatty acid derivative biosynthetic process	17	3	1.69	407	0.23534	0.40731
GO:0017004	cytochrome complex assembly	18	3	1.79	454	0.26314	0.40735
GO:1901800	positive regulation of proteasomal protein catabolic process	49	6	4.87	558	0.35994	0.40739
GO:0046785	microtubule polymerization	30	4	2.98	556	0.34835	0.40744
GO:0098869	cellular oxidant detoxification	11	2	1.09	490	0.30014	0.40749
GO:0006904	vesicle docking involved in exocytosis	23	3	2.29	606	0.40433	0.40758
GO:0009067	aspartate family amino acid biosynthetic process	14	2	1.39	700	0.41245	0.40762
GO:0042074	cell migration involved in gastrulation	15	2	1.49	746	0.44796	0.40767
GO:0071479	cellular response to ionizing radiation	15	2	1.49	747	0.44796	0.40767
GO:0000492	box C/D snoRNP assembly	5	1	0.5	613	0.40767	0.40767
GO:0000706	meiotic DNA double-strand break processing	5	1	0.5	614	0.40767	0.40767
GO:0002092	positive regulation of receptor internalization	5	1	0.5	615	0.40767	0.40767
GO:0006047	UDP-N-acetylglucosamine metabolic process	5	1	0.5	616	0.40767	0.40767
GO:0006208	pyrimidine nucleobase catabolic process	5	1	0.5	617	0.40767	0.40767
GO:0006369	termination of RNA polymerase II transcription	5	1	0.5	618	0.40767	0.40767
GO:0006482	protein demethylation	5	1	0.5	619	0.40767	0.40767
GO:0006563	L-serine metabolic process	5	1	0.5	620	0.40767	0.40767
GO:0006574	valine catabolic process	5	1	0.5	621	0.40767	0.40767
GO:0006655	phosphatidylglycerol biosynthetic process	5	1	0.5	622	0.40767	0.40767
GO:0007553	regulation of ecdysteroid metabolic process	5	1	0.5	623	0.40767	0.40767
GO:0007563	regulation of eclosion	5	1	0.5	624	0.40767	0.40767
GO:0008315	G2/MI transition of meiotic cell cycle	5	1	0.5	625	0.40767	0.40767
GO:0009415	response to water	5	1	0.5	626	0.40767	0.40767
GO:0009595	detection of biotic stimulus	5	1	0.5	627	0.40767	0.40767
GO:0010559	regulation of glycoprotein biosynthetic process	5	1	0.5	628	0.40767	0.40767
GO:0016255	attachment of GPI anchor to protein	5	1	0.5	629	0.40767	0.40767
GO:0018027	peptidyl-lysine dimethylation	5	1	0.5	630	0.40767	0.40767
GO:0019509	L-methionine salvage from methylthioadenosine	5	1	0.5	631	0.40767	0.40767
GO:0031034	myosin filament assembly	5	1	0.5	632	0.40767	0.40767
GO:0031646	positive regulation of nervous system process	5	1	0.5	633	0.40767	0.40767
GO:0032877	positive regulation of DNA endoreduplication	5	1	0.5	634	0.40767	0.40767
GO:0033615	mitochondrial proton-transporting ATP synthase complex assembly	5	1	0.5	635	0.40767	0.40767
GO:0034394	protein localization to cell surface	5	1	0.5	636	0.40767	0.40767
GO:0035009	negative regulation of melanization defense response	5	1	0.5	637	0.40767	0.40767
GO:0035208	positive regulation of hemocyte proliferation	5	1	0.5	638	0.40767	0.40767
GO:0035626	juvenile hormone mediated signaling pathway	5	1	0.5	639	0.40767	0.40767
GO:0036444	calcium import into the mitochondrion	5	1	0.5	640	0.40767	0.40767
GO:0042364	water-soluble vitamin biosynthetic process	5	1	0.5	641	0.40767	0.40767
GO:0042789	mRNA transcription by RNA polymerase II	5	1	0.5	642	0.40767	0.40767
GO:0043489	RNA stabilization	5	1	0.5	643	0.40767	0.40767
GO:0045873	negative regulation of sevenless signaling pathway	5	1	0.5	644	0.40767	0.40767
GO:0046133	pyrimidine ribonucleoside catabolic process	5	1	0.5	645	0.40767	0.40767
GO:0046349	amino sugar biosynthetic process	5	1	0.5	646	0.40767	0.40767
GO:0046580	negative regulation of Ras protein signal transduction	5	1	0.5	647	0.40767	0.40767
GO:0046834	lipid phosphorylation	5	1	0.5	648	0.40767	0.40767
GO:0048208	COPII vesicle coating	5	1	0.5	649	0.40767	0.40767
GO:0048280	vesicle fusion with Golgi apparatus	5	1	0.5	650	0.40767	0.40767
GO:0050810	regulation of steroid biosynthetic process	5	1	0.5	651	0.40767	0.40767
GO:0051055	negative regulation of lipid biosynthetic process	5	1	0.5	652	0.40767	0.40767
GO:0051092	positive regulation of NF-kappaB transcription factor activity	5	1	0.5	653	0.40767	0.40767
GO:0051131	chaperone-mediated protein complex assembly	5	1	0.5	654	0.40767	0.40767
GO:0051220	cytoplasmic sequestering of protein	5	1	0.5	655	0.40767	0.40767
GO:0051305	chromosome movement towards spindle pole	5	1	0.5	656	0.40767	0.40767
GO:0051560	mitochondrial calcium ion homeostasis	5	1	0.5	657	0.40767	0.40767
GO:0051568	histone H3-K4 methylation	5	1	0.5	658	0.40767	0.40767
GO:0051643	endoplasmic reticulum localization	5	1	0.5	659	0.40767	0.40767
GO:0051764	actin crosslink formation	5	1	0.5	660	0.40767	0.40767
GO:0051791	medium-chain fatty acid metabolic process	5	1	0.5	661	0.40767	0.40767
GO:0060027	convergent extension involved in gastrulation	5	1	0.5	662	0.40767	0.40767
GO:0061668	mitochondrial ribosome assembly	5	1	0.5	663	0.40767	0.40767
GO:0070072	vacuolar proton-transporting V-type ATPase complex assembly	5	1	0.5	664	0.40767	0.40767
GO:0070127	tRNA aminoacylation for mitochondrial protein translation	5	1	0.5	665	0.40767	0.40767
GO:0070475	rRNA base methylation	5	1	0.5	666	0.40767	0.40767
GO:0070920	regulation of regulatory ncRNA processing	5	1	0.5	667	0.40767	0.40767
GO:0071712	ER-associated misfolded protein catabolic process	5	1	0.5	668	0.40767	0.40767
GO:0072175	epithelial tube formation	5	1	0.5	669	0.40767	0.40767
GO:0072393	microtubule anchoring at microtubule organizing center	5	1	0.5	670	0.40767	0.40767
GO:0098917	retrograde trans-synaptic signaling	5	1	0.5	671	0.40767	0.40767
GO:0099638	endosome to plasma membrane protein transport	5	1	0.5	672	0.40767	0.40767
GO:0110069	syncytial embryo cellularization	5	1	0.5	673	0.40767	0.40767
GO:0120033	negative regulation of plasma membrane bounded cell projection assembly	5	1	0.5	674	0.40767	0.40767
GO:1900407	regulation of cellular response to oxidative stress	5	1	0.5	675	0.40767	0.40767
GO:1901673	regulation of mitotic spindle assembly	5	1	0.5	676	0.40767	0.40767
GO:1902975	mitotic DNA replication initiation	5	1	0.5	677	0.40767	0.40767
GO:1990399	epithelium regeneration	5	1	0.5	678	0.40767	0.40767
GO:2000278	regulation of DNA biosynthetic process	5	1	0.5	679	0.40767	0.40767
GO:2000738	positive regulation of stem cell differentiation	5	1	0.5	680	0.40767	0.40767
GO:2000767	positive regulation of cytoplasmic translation	5	1	0.5	681	0.40767	0.40767
GO:0048259	regulation of receptor-mediated endocytosis	26	3	2.58	861	0.48566	0.40771
GO:0007019	microtubule depolymerization	20	2	1.99	1103	0.60524	0.40789
GO:0006892	post-Golgi vesicle-mediated transport	38	3	3.78	1484	0.74333	0.40825
GO:0030258	lipid modification	71	6	7.06	1451	0.72147	0.40838
GO:0045927	positive regulation of growth	115	4	11.43	2588	0.99763	0.41128
GO:0000028	ribosomal small subunit assembly	14	2	1.39	701	0.41245	0.41245
GO:0007527	adult somatic muscle development	14	2	1.39	702	0.41245	0.41245
GO:0009166	nucleotide catabolic process	14	2	1.39	703	0.41245	0.41245
GO:0016973	poly(A)+ mRNA export from nucleus	14	2	1.39	704	0.41245	0.41245
GO:0030237	female sex determination	14	2	1.39	705	0.41245	0.41245
GO:0051865	protein autoubiquitination	14	2	1.39	706	0.41245	0.41245
GO:0006368	transcription elongation by RNA polymerase II	37	4	3.68	882	0.50908	0.41266
GO:0045471	response to ethanol	64	4	6.36	1992	0.89204	0.41456
GO:0051301	cell division	239	20	23.76	1768	0.82474	0.41562
GO:0042147	retrograde transport, endosome to Golgi	33	4	3.28	719	0.41862	0.41862
GO:0030707	follicle cell of egg chamber development	220	18	21.87	1824	0.84163	0.42156
GO:0000902	cell morphogenesis	474	23	47.12	2683	0.99999	0.42261
GO:0006886	intracellular protein transport	289	36	28.73	197	0.0901	0.42319
GO:0006511	ubiquitin-dependent protein catabolic process	276	33	27.44	288	0.14981	0.42693
GO:0001666	response to hypoxia	55	7	5.47	502	0.30387	0.43111
GO:0006914	autophagy	196	18	19.48	1304	0.67586	0.43391
GO:0061077	chaperone-mediated protein folding	35	6	3.48	249	0.12845	0.44649
GO:0032436	positive regulation of proteasomal ubiquitin-dependent protein catabolic process	44	5	4.37	742	0.44772	0.44772
GO:0002098	tRNA wobble uridine modification	15	2	1.49	748	0.44796	0.44796
GO:0006611	protein export from nucleus	15	2	1.49	749	0.44796	0.44796
GO:0008333	endosome to lysosome transport	15	2	1.49	750	0.44796	0.44796
GO:0022409	positive regulation of cell-cell adhesion	15	2	1.49	751	0.44796	0.44796
GO:0035073	pupariation	15	2	1.49	752	0.44796	0.44796
GO:0051346	negative regulation of hydrolase activity	15	2	1.49	753	0.44796	0.44796
GO:0055070	copper ion homeostasis	15	2	1.49	754	0.44796	0.44796
GO:2000134	negative regulation of G1/S transition of mitotic cell cycle	15	2	1.49	755	0.44796	0.44796
GO:1904263	positive regulation of TORC1 signaling	25	3	2.49	765	0.45909	0.45909
GO:0051604	protein maturation	194	28	19.29	130	0.02732	0.46244
GO:0006898	receptor-mediated endocytosis	59	8	5.87	397	0.2287	0.46575
GO:0045834	positive regulation of lipid metabolic process	18	3	1.79	455	0.26314	0.4662
GO:0032008	positive regulation of TOR signaling	31	4	3.08	569	0.37186	0.46635
GO:2000045	regulation of G1/S transition of mitotic cell cycle	21	3	2.09	551	0.34807	0.46635
GO:2000105	positive regulation of DNA-templated DNA replication	11	2	1.09	491	0.30014	0.46635
GO:0034030	ribonucleoside bisphosphate biosynthetic process	25	3	2.49	766	0.45909	0.46654
GO:0034033	purine nucleoside bisphosphate biosynthetic process	25	3	2.49	767	0.45909	0.46654
GO:0035264	multicellular organism growth	46	5	4.57	869	0.48762	0.46659
GO:0000055	ribosomal large subunit export from nucleus	6	1	0.6	775	0.4666	0.4666
GO:0001682	tRNA 5'-leader removal	6	1	0.6	776	0.4666	0.4666
GO:0006729	tetrahydrobiopterin biosynthetic process	6	1	0.6	777	0.4666	0.4666
GO:0006984	ER-nucleus signaling pathway	6	1	0.6	778	0.4666	0.4666
GO:0007000	nucleolus organization	6	1	0.6	779	0.4666	0.4666
GO:0007023	post-chaperonin tubulin folding pathway	6	1	0.6	780	0.4666	0.4666
GO:0007305	vitelline membrane formation involved in chorion-containing eggshell formation	6	1	0.6	781	0.4666	0.4666
GO:0007319	negative regulation of oskar mRNA translation	6	1	0.6	782	0.4666	0.4666
GO:0007348	regulation of syncytial blastoderm mitotic cell cycle	6	1	0.6	783	0.4666	0.4666
GO:0007458	progression of morphogenetic furrow involved in compound eye morphogenesis	6	1	0.6	784	0.4666	0.4666
GO:0008062	eclosion rhythm	6	1	0.6	785	0.4666	0.4666
GO:0010889	regulation of sequestering of triglyceride	6	1	0.6	786	0.4666	0.4666
GO:0014866	skeletal myofibril assembly	6	1	0.6	787	0.4666	0.4666
GO:0015909	long-chain fatty acid transport	6	1	0.6	788	0.4666	0.4666
GO:0019430	removal of superoxide radicals	6	1	0.6	789	0.4666	0.4666
GO:0031087	deadenylation-independent decapping of nuclear-transcribed mRNA	6	1	0.6	790	0.4666	0.4666
GO:0031118	rRNA pseudouridine synthesis	6	1	0.6	791	0.4666	0.4666
GO:0031509	subtelomeric heterochromatin formation	6	1	0.6	792	0.4666	0.4666
GO:0033539	fatty acid beta-oxidation using acyl-CoA dehydrogenase	6	1	0.6	793	0.4666	0.4666
GO:0034080	CENP-A containing chromatin assembly	6	1	0.6	794	0.4666	0.4666
GO:0034227	tRNA thio-modification	6	1	0.6	795	0.4666	0.4666
GO:0035308	negative regulation of protein dephosphorylation	6	1	0.6	796	0.4666	0.4666
GO:0035459	vesicle cargo loading	6	1	0.6	797	0.4666	0.4666
GO:0042407	cristae formation	6	1	0.6	798	0.4666	0.4666
GO:0043703	photoreceptor cell fate determination	6	1	0.6	799	0.4666	0.4666
GO:0044273	sulfur compound catabolic process	6	1	0.6	800	0.4666	0.4666
GO:0045199	maintenance of epithelial cell apical/basal polarity	6	1	0.6	801	0.4666	0.4666
GO:0046599	regulation of centriole replication	6	1	0.6	802	0.4666	0.4666
GO:0046885	regulation of hormone biosynthetic process	6	1	0.6	803	0.4666	0.4666
GO:0048047	mating behavior, sex discrimination	6	1	0.6	804	0.4666	0.4666
GO:0048262	determination of dorsal/ventral asymmetry	6	1	0.6	805	0.4666	0.4666
GO:0048636	positive regulation of muscle organ development	6	1	0.6	806	0.4666	0.4666
GO:0048865	stem cell fate commitment	6	1	0.6	807	0.4666	0.4666
GO:0050908	detection of light stimulus involved in visual perception	6	1	0.6	808	0.4666	0.4666
GO:0050995	negative regulation of lipid catabolic process	6	1	0.6	809	0.4666	0.4666
GO:0051353	positive regulation of oxidoreductase activity	6	1	0.6	810	0.4666	0.4666
GO:0060439	trachea morphogenesis	6	1	0.6	811	0.4666	0.4666
GO:0060571	morphogenesis of an epithelial fold	6	1	0.6	812	0.4666	0.4666
GO:0061909	autophagosome-lysosome fusion	6	1	0.6	813	0.4666	0.4666
GO:0090141	positive regulation of mitochondrial fission	6	1	0.6	814	0.4666	0.4666
GO:1903265	positive regulation of tumor necrosis factor-mediated signaling pathway	6	1	0.6	815	0.4666	0.4666
GO:1905897	regulation of response to endoplasmic reticulum stress	6	1	0.6	816	0.4666	0.4666
GO:2000648	positive regulation of stem cell proliferation	6	1	0.6	817	0.4666	0.4666
GO:1902275	regulation of chromatin organization	31	3	3.08	1121	0.60773	0.46683
GO:0046839	phospholipid dephosphorylation	21	2	2.09	1201	0.63231	0.46684
GO:2001233	regulation of apoptotic signaling pathway	27	2	2.68	1573	0.76498	0.46713
GO:0009165	nucleotide biosynthetic process	91	8	9.05	1377	0.69548	0.46731
GO:0030177	positive regulation of Wnt signaling pathway	51	4	5.07	1571	0.76035	0.46732
GO:0006163	purine nucleotide metabolic process	133	12	13.22	1318	0.68244	0.4674
GO:0016441	post-transcriptional gene silencing	63	4	6.26	1959	0.8848	0.4679
GO:0061640	cytoskeleton-dependent cytokinesis	88	5	8.75	2212	0.94612	0.46863
GO:0046903	secretion	206	16	20.48	1958	0.88307	0.46903
GO:0000278	mitotic cell cycle	435	34	43.24	2240	0.95007	0.4736
GO:0051239	regulation of multicellular organismal process	471	33	46.82	2525	0.99116	0.47394
GO:0007029	endoplasmic reticulum organization	38	7	3.78	167	0.07746	0.4801
GO:0008088	axo-dendritic transport	44	6	4.37	462	0.26953	0.48131
GO:0000079	regulation of cyclin-dependent protein serine/threonine kinase activity	16	2	1.59	852	0.48223	0.48223
GO:0007426	tracheal outgrowth, open tracheal system	16	2	1.59	853	0.48223	0.48223
GO:0048072	compound eye pigmentation	16	2	1.59	854	0.48223	0.48223
GO:0048803	imaginal disc-derived male genitalia morphogenesis	16	2	1.59	855	0.48223	0.48223
GO:0051642	centrosome localization	16	2	1.59	856	0.48223	0.48223
GO:0006726	eye pigment biosynthetic process	34	3	3.38	1296	0.67105	0.48282
GO:0006261	DNA-templated DNA replication	93	8	9.25	1446	0.71867	0.48349
GO:0009411	response to UV	26	3	2.58	862	0.48566	0.48566
GO:0051726	regulation of cell cycle	262	23	26.05	1591	0.76853	0.48905
GO:0015031	protein transport	380	42	37.78	419	0.25221	0.50764
GO:0007032	endosome organization	27	3	2.68	885	0.51158	0.51158
GO:0007294	germarium-derived oocyte fate determination	27	3	2.68	886	0.51158	0.51158
GO:0007430	terminal branching, open tracheal system	27	3	2.68	887	0.51158	0.51158
GO:0008033	tRNA processing	87	20	8.65	59	0.00026	0.51394
GO:0007020	microtubule nucleation	17	2	1.69	890	0.51515	0.51515
GO:0007475	apposition of dorsal and ventral imaginal disc-derived wing surfaces	17	2	1.69	891	0.51515	0.51515
GO:0045572	positive regulation of imaginal disc growth	17	2	1.69	892	0.51515	0.51515
GO:0065004	protein-DNA complex assembly	50	8	4.97	246	0.11841	0.51827
GO:0043488	regulation of mRNA stability	49	7	4.87	362	0.20989	0.51873
GO:0032446	protein modification by small protein conjugation	207	22	20.58	604	0.40309	0.51908
GO:0070193	synaptonemal complex organization	16	3	1.59	359	0.2081	0.5191
GO:0030952	establishment or maintenance of cytoskeleton polarity	47	6	4.67	508	0.32329	0.51914
GO:0042558	pteridine-containing compound metabolic process	17	3	1.69	408	0.23534	0.51915
GO:0043069	negative regulation of programmed cell death	109	12	10.84	603	0.39975	0.51922
GO:0007282	cystoblast division	19	3	1.89	476	0.29132	0.51925
GO:0050688	regulation of defense response to virus	19	3	1.89	477	0.29132	0.51925
GO:0010565	regulation of cellular ketone metabolic process	12	2	1.19	530	0.33832	0.51941
GO:2000765	regulation of cytoplasmic translation	12	2	1.19	531	0.33832	0.51941
GO:0016126	sterol biosynthetic process	14	2	1.39	707	0.41245	0.51951
GO:0000290	deadenylation-dependent decapping of nuclear-transcribed mRNA	7	1	0.7	908	0.51967	0.51967
GO:0001111	RNA polymerase II promoter clearance	7	1	0.7	909	0.51967	0.51967
GO:0006265	DNA topological change	7	1	0.7	910	0.51967	0.51967
GO:0006272	leading strand elongation	7	1	0.7	911	0.51967	0.51967
GO:0006516	glycoprotein catabolic process	7	1	0.7	912	0.51967	0.51967
GO:0006622	protein targeting to lysosome	7	1	0.7	913	0.51967	0.51967
GO:0006646	phosphatidylethanolamine biosynthetic process	7	1	0.7	914	0.51967	0.51967
GO:0006697	ecdysone biosynthetic process	7	1	0.7	915	0.51967	0.51967
GO:0006825	copper ion transport	7	1	0.7	916	0.51967	0.51967
GO:0007021	tubulin complex assembly	7	1	0.7	917	0.51967	0.51967
GO:0007141	male meiosis I	7	1	0.7	918	0.51967	0.51967
GO:0007289	spermatid nucleus differentiation	7	1	0.7	919	0.51967	0.51967
GO:0007438	oenocyte development	7	1	0.7	920	0.51967	0.51967
GO:0009068	aspartate family amino acid catabolic process	7	1	0.7	921	0.51967	0.51967
GO:0009651	response to salt stress	7	1	0.7	922	0.51967	0.51967
GO:0015936	coenzyme A metabolic process	7	1	0.7	923	0.51967	0.51967
GO:0018023	peptidyl-lysine trimethylation	7	1	0.7	924	0.51967	0.51967
GO:0019228	neuronal action potential	7	1	0.7	925	0.51967	0.51967
GO:0019933	cAMP-mediated signaling	7	1	0.7	926	0.51967	0.51967
GO:0031340	positive regulation of vesicle fusion	7	1	0.7	927	0.51967	0.51967
GO:0031452	negative regulation of heterochromatin formation	7	1	0.7	928	0.51967	0.51967
GO:0031573	mitotic intra-S DNA damage checkpoint signaling	7	1	0.7	929	0.51967	0.51967
GO:0032147	activation of protein kinase activity	7	1	0.7	930	0.51967	0.51967
GO:0033119	negative regulation of RNA splicing	7	1	0.7	931	0.51967	0.51967
GO:0034334	adherens junction maintenance	7	1	0.7	932	0.51967	0.51967
GO:0035169	lymph gland plasmatocyte differentiation	7	1	0.7	933	0.51967	0.51967
GO:0035269	protein O-linked mannosylation	7	1	0.7	934	0.51967	0.51967
GO:0035287	head segmentation	7	1	0.7	935	0.51967	0.51967
GO:0035313	wound healing, spreading of epidermal cells	7	1	0.7	936	0.51967	0.51967
GO:0038066	p38MAPK cascade	7	1	0.7	937	0.51967	0.51967
GO:0042744	hydrogen peroxide catabolic process	7	1	0.7	938	0.51967	0.51967
GO:0043243	positive regulation of protein-containing complex disassembly	7	1	0.7	939	0.51967	0.51967
GO:0046673	negative regulation of compound eye retinal cell programmed cell death	7	1	0.7	940	0.51967	0.51967
GO:0048644	muscle organ morphogenesis	7	1	0.7	941	0.51967	0.51967
GO:0048800	antennal morphogenesis	7	1	0.7	942	0.51967	0.51967
GO:0050686	negative regulation of mRNA processing	7	1	0.7	943	0.51967	0.51967
GO:0051099	positive regulation of binding	7	1	0.7	944	0.51967	0.51967
GO:0060253	negative regulation of glial cell proliferation	7	1	0.7	945	0.51967	0.51967
GO:0070979	protein K11-linked ubiquitination	7	1	0.7	946	0.51967	0.51967
GO:0072595	maintenance of protein localization in organelle	7	1	0.7	947	0.51967	0.51967
GO:0097250	mitochondrial respirasome assembly	7	1	0.7	948	0.51967	0.51967
GO:1903078	positive regulation of protein localization to plasma membrane	7	1	0.7	949	0.51967	0.51967
GO:1903321	negative regulation of protein modification by small protein conjugation or removal	7	1	0.7	950	0.51967	0.51967
GO:1903351	cellular response to dopamine	7	1	0.7	951	0.51967	0.51967
GO:1903391	regulation of adherens junction organization	7	1	0.7	952	0.51967	0.51967
GO:2001135	regulation of endocytic recycling	7	1	0.7	953	0.51967	0.51967
GO:0000076	DNA replication checkpoint signaling	18	2	1.79	996	0.54665	0.51971
GO:0009954	proximal/distal pattern formation	18	2	1.79	997	0.54665	0.51971
GO:0072089	stem cell proliferation	21	2	2.09	1202	0.63231	0.51987
GO:0045676	regulation of R7 cell differentiation	22	2	2.19	1278	0.65791	0.51992
GO:0009116	nucleoside metabolic process	25	2	2.49	1456	0.72617	0.52007
GO:0009260	ribonucleotide biosynthetic process	76	7	7.56	1210	0.64154	0.52011
GO:0051347	positive regulation of transferase activity	46	4	4.57	1359	0.68424	0.52012
GO:0045465	R8 cell differentiation	38	3	3.78	1485	0.74333	0.52022
GO:0051345	positive regulation of hydrolase activity	90	7	8.95	1708	0.80423	0.52083
GO:0051129	negative regulation of cellular component organization	144	12	14.32	1636	0.78188	0.52103
GO:0048565	digestive tract development	86	5	8.55	2180	0.93869	0.52165
GO:0051056	regulation of small GTPase mediated signal transduction	85	3	8.45	2547	0.99289	0.52263
GO:0031327	negative regulation of cellular biosynthetic process	556	50	55.27	1697	0.80144	0.52275
GO:0006091	generation of precursor metabolites and energy	183	10	18.19	2509	0.99014	0.52409
GO:0046627	negative regulation of insulin receptor signaling pathway	28	3	2.78	985	0.5368	0.5368
GO:0006612	protein targeting to membrane	38	11	3.78	66	0.00085	0.54115
GO:0006383	transcription by RNA polymerase III	31	5	3.08	346	0.18961	0.54532
GO:0001676	long-chain fatty acid metabolic process	18	2	1.79	998	0.54665	0.54665
GO:0016081	synaptic vesicle docking	18	2	1.79	999	0.54665	0.54665
GO:0045176	apical protein localization	18	2	1.79	1000	0.54665	0.54665
GO:0006357	regulation of transcription by RNA polymerase II	629	50	62.53	2358	0.96828	0.55833
GO:0051649	establishment of localization in cell	746	86	74.16	164	0.07358	0.56065
GO:0035149	lumen formation, open tracheal system	29	3	2.88	1011	0.56125	0.56125
GO:0006352	DNA-templated transcription initiation	68	14	6.76	84	0.00617	0.56373
GO:0051098	regulation of binding	21	3	2.09	552	0.34807	0.56709
GO:0031623	receptor internalization	14	2	1.39	708	0.41245	0.56725
GO:0031123	RNA 3'-end processing	75	8	7.46	843	0.47266	0.56729
GO:0050708	regulation of protein secretion	25	3	2.49	768	0.45909	0.5673
GO:0045456	ecdysteroid biosynthetic process	15	2	1.49	756	0.44796	0.5673
GO:0060260	regulation of transcription initiation by RNA polymerase II	16	2	1.59	857	0.48223	0.56736
GO:0001178	regulation of transcriptional start site selection at RNA polymerase II promoter	8	1	0.8	1021	0.56746	0.56746
GO:0006013	mannose metabolic process	8	1	0.8	1022	0.56746	0.56746
GO:0006264	mitochondrial DNA replication	8	1	0.8	1023	0.56746	0.56746
GO:0006388	tRNA splicing, via endonucleolytic cleavage and ligation	8	1	0.8	1024	0.56746	0.56746
GO:0006544	glycine metabolic process	8	1	0.8	1025	0.56746	0.56746
GO:0006570	tyrosine metabolic process	8	1	0.8	1026	0.56746	0.56746
GO:0006896	Golgi to vacuole transport	8	1	0.8	1027	0.56746	0.56746
GO:0007295	growth of a germarium-derived egg chamber	8	1	0.8	1028	0.56746	0.56746
GO:0007395	dorsal closure, spreading of leading edge cells	8	1	0.8	1029	0.56746	0.56746
GO:0009074	aromatic amino acid family catabolic process	8	1	0.8	1030	0.56746	0.56746
GO:0016266	O-glycan processing	8	1	0.8	1031	0.56746	0.56746
GO:0016558	protein import into peroxisome matrix	8	1	0.8	1032	0.56746	0.56746
GO:0021551	central nervous system morphogenesis	8	1	0.8	1033	0.56746	0.56746
GO:0031116	positive regulation of microtubule polymerization	8	1	0.8	1034	0.56746	0.56746
GO:0033120	positive regulation of RNA splicing	8	1	0.8	1035	0.56746	0.56746
GO:0034063	stress granule assembly	8	1	0.8	1036	0.56746	0.56746
GO:0034982	mitochondrial protein processing	8	1	0.8	1037	0.56746	0.56746
GO:0035542	regulation of SNARE complex assembly	8	1	0.8	1038	0.56746	0.56746
GO:0036090	cleavage furrow ingression	8	1	0.8	1039	0.56746	0.56746
GO:0040034	regulation of development, heterochronic	8	1	0.8	1040	0.56746	0.56746
GO:0042574	retinal metabolic process	8	1	0.8	1041	0.56746	0.56746
GO:0046033	AMP metabolic process	8	1	0.8	1042	0.56746	0.56746
GO:0051016	barbed-end actin filament capping	8	1	0.8	1043	0.56746	0.56746
GO:0052646	alditol phosphate metabolic process	8	1	0.8	1044	0.56746	0.56746
GO:0065001	specification of axis polarity	8	1	0.8	1045	0.56746	0.56746
GO:0070534	protein K63-linked ubiquitination	8	1	0.8	1046	0.56746	0.56746
GO:0071816	tail-anchored membrane protein insertion into ER membrane	8	1	0.8	1047	0.56746	0.56746
GO:0097320	plasma membrane tubulation	8	1	0.8	1048	0.56746	0.56746
GO:2000378	negative regulation of reactive oxygen species metabolic process	8	1	0.8	1049	0.56746	0.56746
GO:0030041	actin filament polymerization	60	6	5.96	1008	0.55746	0.56755
GO:1990542	mitochondrial transmembrane transport	30	3	2.98	1088	0.58491	0.56756
GO:0009311	oligosaccharide metabolic process	21	2	2.09	1203	0.63231	0.56762
GO:0043085	positive regulation of catalytic activity	149	12	14.81	1762	0.81901	0.56908
GO:0006952	defense response	356	30	35.39	1877	0.85858	0.57055
GO:0007292	female gamete generation	554	49	55.07	1809	0.83407	0.57103
GO:0032787	monocarboxylic acid metabolic process	160	9	15.91	2450	0.98257	0.57126
GO:0009792	embryo development ending in birth or egg hatching	158	8	15.71	2530	0.99153	0.57169
GO:0034605	cellular response to heat	24	4	2.39	365	0.21098	0.57551
GO:0034587	piRNA processing	19	2	1.89	1072	0.57669	0.57669
GO:0043524	negative regulation of neuron apoptotic process	19	2	1.89	1073	0.57669	0.57669
GO:0009617	response to bacterium	213	20	21.17	1211	0.64203	0.57773
GO:0007098	centrosome cycle	75	5	7.46	1952	0.87912	0.57871
GO:0006644	phospholipid metabolic process	137	10	13.62	1972	0.88639	0.57966
GO:0031175	neuron projection development	407	14	40.46	2717	1	0.58206
GO:0008293	torso signaling pathway	30	3	2.98	1089	0.58491	0.58491
GO:0035011	melanotic encapsulation of foreign target	30	3	2.98	1090	0.58491	0.58491
GO:0072659	protein localization to plasma membrane	57	5	5.67	1308	0.68179	0.58558
GO:0010506	regulation of autophagy	113	7	11.23	2196	0.94155	0.58909
GO:0007291	sperm individualization	41	4	4.08	1098	0.59262	0.59262
GO:0031345	negative regulation of cell projection organization	25	3	2.49	769	0.45909	0.60485
GO:0000132	establishment of mitotic spindle orientation	20	2	1.99	1104	0.60524	0.60524
GO:0051603	proteolysis involved in protein catabolic process	302	37	30.02	208	0.10391	0.6067
GO:0036099	female germ-line stem cell population maintenance	31	3	3.08	1122	0.60773	0.60773
GO:0046718	viral entry into host cell	31	3	3.08	1123	0.60773	0.60773
GO:0061060	negative regulation of peptidoglycan recognition protein signaling pathway	31	3	3.08	1124	0.60773	0.60773
GO:0008360	regulation of cell shape	53	5	5.27	1184	0.61714	0.60792
GO:0051489	regulation of filopodium assembly	35	5	3.48	458	0.26493	0.60975
GO:0008078	mesodermal cell migration	19	2	1.89	1074	0.57669	0.61051
GO:0000395	mRNA 5'-splice site recognition	9	1	0.89	1132	0.61051	0.61051
GO:0002121	inter-male aggressive behavior	9	1	0.89	1133	0.61051	0.61051
GO:0006303	double-strand break repair via nonhomologous end joining	9	1	0.89	1134	0.61051	0.61051
GO:0006390	mitochondrial transcription	9	1	0.89	1135	0.61051	0.61051
GO:0006964	positive regulation of biosynthetic process of antibacterial peptides active against Gram-negative b...	9	1	0.89	1136	0.61051	0.61051
GO:0007301	female germline ring canal formation	9	1	0.89	1137	0.61051	0.61051
GO:0007394	dorsal closure, elongation of leading edge cells	9	1	0.89	1138	0.61051	0.61051
GO:0015804	neutral amino acid transport	9	1	0.89	1139	0.61051	0.61051
GO:0016575	histone deacetylation	9	1	0.89	1140	0.61051	0.61051
GO:0030381	chorion-containing eggshell pattern formation	9	1	0.89	1141	0.61051	0.61051
GO:0030382	sperm mitochondrion organization	9	1	0.89	1142	0.61051	0.61051
GO:0046835	carbohydrate phosphorylation	9	1	0.89	1143	0.61051	0.61051
GO:0050673	epithelial cell proliferation	9	1	0.89	1144	0.61051	0.61051
GO:0050766	positive regulation of phagocytosis	9	1	0.89	1145	0.61051	0.61051
GO:0060964	regulation of miRNA-mediated gene silencing	9	1	0.89	1146	0.61051	0.61051
GO:0070278	extracellular matrix constituent secretion	9	1	0.89	1147	0.61051	0.61051
GO:0071230	cellular response to amino acid stimulus	9	1	0.89	1148	0.61051	0.61051
GO:0072698	protein localization to microtubule cytoskeleton	9	1	0.89	1149	0.61051	0.61051
GO:0097720	calcineurin-mediated signaling	9	1	0.89	1150	0.61051	0.61051
GO:1900242	regulation of synaptic vesicle endocytosis	9	1	0.89	1151	0.61051	0.61051
GO:1903053	regulation of extracellular matrix organization	9	1	0.89	1152	0.61051	0.61051
GO:1903146	regulation of autophagy of mitochondrion	9	1	0.89	1153	0.61051	0.61051
GO:2000274	regulation of epithelial cell migration, open tracheal system	9	1	0.89	1154	0.61051	0.61051
GO:0003002	regionalization	394	27	39.17	2498	0.9889	0.61736
GO:0006950	response to stress	1053	86	104.68	2481	0.98525	0.62204
GO:0022411	cellular component disassembly	131	21	13.02	111	0.01838	0.62589
GO:0007112	male meiosis cytokinesis	32	3	3.18	1192	0.62971	0.62971
GO:0032981	mitochondrial respiratory chain complex I assembly	32	3	3.18	1193	0.62971	0.62971
GO:0007298	border follicle cell migration	114	9	11.33	1716	0.81234	0.6302
GO:0010468	regulation of gene expression	1304	131	129.63	772	0.46133	0.63102
GO:0035331	negative regulation of hippo signaling	43	4	4.27	1199	0.63109	0.63109
GO:0045807	positive regulation of endocytosis	50	5	4.97	1018	0.56391	0.63222
GO:0045752	positive regulation of Toll signaling pathway	21	2	2.09	1204	0.63231	0.63231
GO:0007346	regulation of mitotic cell cycle	153	15	15.21	1017	0.56342	0.63242
GO:0022008	neurogenesis	777	35	77.24	2727	1	0.63499
GO:0080090	regulation of primary metabolic process	1389	133	138.08	1399	0.70902	0.63718
GO:0030036	actin cytoskeleton organization	288	19	28.63	2462	0.98344	0.64183
GO:0051028	mRNA transport	43	8	4.27	153	0.05843	0.64729
GO:0051091	positive regulation of DNA-binding transcription factor activity	15	2	1.49	757	0.44796	0.64901
GO:0043254	regulation of protein-containing complex assembly	88	9	8.75	906	0.51662	0.64915
GO:0007314	oocyte anterior/posterior axis specification	80	8	7.95	1003	0.54821	0.64926
GO:0006900	vesicle budding from membrane	20	2	1.99	1105	0.60524	0.64928
GO:0006023	aminoglycan biosynthetic process	10	1	0.99	1213	0.64928	0.64928
GO:0006144	purine nucleobase metabolic process	10	1	0.99	1214	0.64928	0.64928
GO:0006301	postreplication repair	10	1	0.99	1215	0.64928	0.64928
GO:0007095	mitotic G2 DNA damage checkpoint signaling	10	1	0.99	1216	0.64928	0.64928
GO:0007096	regulation of exit from mitosis	10	1	0.99	1217	0.64928	0.64928
GO:0007436	larval salivary gland morphogenesis	10	1	0.99	1218	0.64928	0.64928
GO:0007479	leg disc proximal/distal pattern formation	10	1	0.99	1219	0.64928	0.64928
GO:0007509	mesoderm migration involved in gastrulation	10	1	0.99	1220	0.64928	0.64928
GO:0008156	negative regulation of DNA replication	10	1	0.99	1221	0.64928	0.64928
GO:0019896	axonal transport of mitochondrion	10	1	0.99	1222	0.64928	0.64928
GO:0030708	germarium-derived female germ-line cyst encapsulation	10	1	0.99	1223	0.64928	0.64928
GO:0031629	synaptic vesicle fusion to presynaptic active zone membrane	10	1	0.99	1224	0.64928	0.64928
GO:0035170	lymph gland crystal cell differentiation	10	1	0.99	1225	0.64928	0.64928
GO:0036297	interstrand cross-link repair	10	1	0.99	1226	0.64928	0.64928
GO:0042684	cardioblast cell fate commitment	10	1	0.99	1227	0.64928	0.64928
GO:0043433	negative regulation of DNA-binding transcription factor activity	10	1	0.99	1228	0.64928	0.64928
GO:0045477	regulation of nurse cell apoptotic process	10	1	0.99	1229	0.64928	0.64928
GO:0045751	negative regulation of Toll signaling pathway	10	1	0.99	1230	0.64928	0.64928
GO:0046664	dorsal closure, amnioserosa morphology change	10	1	0.99	1231	0.64928	0.64928
GO:0048311	mitochondrion distribution	10	1	0.99	1232	0.64928	0.64928
GO:0051781	positive regulation of cell division	10	1	0.99	1233	0.64928	0.64928
GO:0071480	cellular response to gamma radiation	10	1	0.99	1234	0.64928	0.64928
GO:0071902	positive regulation of protein serine/threonine kinase activity	10	1	0.99	1235	0.64928	0.64928
GO:0098586	cellular response to virus	10	1	0.99	1236	0.64928	0.64928
GO:0099054	presynapse assembly	10	1	0.99	1237	0.64928	0.64928
GO:2000737	negative regulation of stem cell differentiation	10	1	0.99	1238	0.64928	0.64928
GO:0034728	nucleosome organization	23	2	2.29	1309	0.68206	0.64943
GO:0009247	glycolipid biosynthetic process	36	3	3.58	1395	0.70891	0.64959
GO:0051298	centrosome duplication	40	2	3.98	2090	0.91841	0.65034
GO:0044782	cilium organization	57	3	5.67	2147	0.93233	0.65071
GO:0009620	response to fungus	58	3	5.77	2175	0.93726	0.65076
GO:0000045	autophagosome assembly	33	3	3.28	1262	0.65082	0.65082
GO:0007443	Malpighian tubule morphogenesis	33	3	3.28	1263	0.65082	0.65082
GO:1905039	carboxylic acid transmembrane transport	52	2	5.17	2386	0.97128	0.65098
GO:0030031	cell projection assembly	114	8	11.33	1991	0.89153	0.65108
GO:0010647	positive regulation of cell communication	401	30	39.86	2355	0.96642	0.6548
GO:0033043	regulation of organelle organization	306	20	30.42	2492	0.98729	0.65503
GO:0010629	negative regulation of gene expression	356	41	35.39	306	0.17584	0.66018
GO:0035220	wing disc development	340	17	33.8	2638	0.99976	0.66809
GO:0008340	determination of adult lifespan	153	14	15.21	1294	0.6696	0.6696
GO:0008347	glial cell migration	34	3	3.38	1297	0.67105	0.67105
GO:0045747	positive regulation of Notch signaling pathway	34	3	3.38	1298	0.67105	0.67105
GO:0022416	chaeta development	67	4	6.66	2069	0.91141	0.67321
GO:0007399	nervous system development	958	53	95.24	2720	1	0.67438
GO:0016311	dephosphorylation	125	17	12.43	215	0.1125	0.67829
GO:0007005	mitochondrion organization	200	21	19.88	727	0.42955	0.68098
GO:0070374	positive regulation of ERK1 and ERK2 cascade	23	2	2.29	1310	0.68206	0.68206
GO:0016570	histone modification	70	8	6.96	597	0.39459	0.68359
GO:0000082	G1/S transition of mitotic cell cycle	32	4	3.18	599	0.39531	0.68371
GO:0030727	germarium-derived female germ-line cyst formation	23	3	2.29	607	0.40433	0.68377
GO:0060438	trachea development	17	2	1.69	893	0.51515	0.68398
GO:0001710	mesodermal cell fate commitment	11	1	1.09	1319	0.68419	0.68419
GO:0006783	heme biosynthetic process	11	1	1.09	1320	0.68419	0.68419
GO:0007026	negative regulation of microtubule depolymerization	11	1	1.09	1321	0.68419	0.68419
GO:0008366	axon ensheathment	11	1	1.09	1322	0.68419	0.68419
GO:0009168	purine ribonucleoside monophosphate biosynthetic process	11	1	1.09	1323	0.68419	0.68419
GO:0010888	negative regulation of lipid storage	11	1	1.09	1324	0.68419	0.68419
GO:0030723	ovarian fusome organization	11	1	1.09	1325	0.68419	0.68419
GO:0032387	negative regulation of intracellular transport	11	1	1.09	1326	0.68419	0.68419
GO:0033314	mitotic DNA replication checkpoint signaling	11	1	1.09	1327	0.68419	0.68419
GO:0034446	substrate adhesion-dependent cell spreading	11	1	1.09	1328	0.68419	0.68419
GO:0045003	double-strand break repair via synthesis-dependent strand annealing	11	1	1.09	1329	0.68419	0.68419
GO:0045463	R8 cell development	11	1	1.09	1330	0.68419	0.68419
GO:0051663	oocyte nucleus localization involved in oocyte dorsal/ventral axis specification	11	1	1.09	1331	0.68419	0.68419
GO:0061343	cell adhesion involved in heart morphogenesis	11	1	1.09	1332	0.68419	0.68419
GO:0061723	glycophagy	11	1	1.09	1333	0.68419	0.68419
GO:0070936	protein K48-linked ubiquitination	11	1	1.09	1334	0.68419	0.68419
GO:0071763	nuclear membrane organization	11	1	1.09	1335	0.68419	0.68419
GO:0090162	establishment of epithelial cell polarity	11	1	1.09	1336	0.68419	0.68419
GO:0140591	nuclear envelope budding	11	1	1.09	1337	0.68419	0.68419
GO:1903531	negative regulation of secretion by cell	11	1	1.09	1338	0.68419	0.68419
GO:1904059	regulation of locomotor rhythm	11	1	1.09	1339	0.68419	0.68419
GO:0043410	positive regulation of MAPK cascade	66	6	6.56	1272	0.65257	0.68444
GO:0044092	negative regulation of molecular function	60	4	5.96	1884	0.8605	0.68519
GO:0045595	regulation of cell differentiation	230	16	22.86	2291	0.95617	0.68786
GO:0017148	negative regulation of translation	75	8	7.46	844	0.47266	0.68946
GO:0090090	negative regulation of canonical Wnt signaling pathway	35	3	3.48	1364	0.69042	0.69042
GO:0007269	neurotransmitter secretion	92	7	9.15	1764	0.82203	0.69198
GO:0007010	cytoskeleton organization	540	39	53.68	2515	0.99064	0.6924
GO:0007472	wing disc morphogenesis	257	9	25.55	2673	0.99998	0.69306
GO:0048190	wing disc dorsal/ventral pattern formation	47	4	4.67	1383	0.70071	0.70071
GO:0007310	oocyte dorsal/ventral axis specification	35	3	3.48	1365	0.69042	0.70487
GO:0007286	spermatid development	70	6	6.96	1392	0.7085	0.70523
GO:0032509	endosome transport via multivesicular body sorting pathway	25	5	2.49	201	0.09575	0.71423
GO:0000077	DNA damage checkpoint signaling	33	5	3.28	392	0.22633	0.71464
GO:0006626	protein targeting to mitochondrion	34	4	3.38	738	0.44171	0.71521
GO:0030100	regulation of endocytosis	72	7	7.16	1087	0.5832	0.71562
GO:0000244	spliceosomal tri-snRNP complex assembly	12	1	1.19	1403	0.71563	0.71563
GO:0006491	N-glycan processing	12	1	1.19	1404	0.71563	0.71563
GO:0006999	nuclear pore organization	12	1	1.19	1405	0.71563	0.71563
GO:0007229	integrin-mediated signaling pathway	12	1	1.19	1406	0.71563	0.71563
GO:0007464	R3/R4 cell fate commitment	12	1	1.19	1407	0.71563	0.71563
GO:0007628	adult walking behavior	12	1	1.19	1408	0.71563	0.71563
GO:0009047	dosage compensation by hyperactivation of X chromosome	12	1	1.19	1409	0.71563	0.71563
GO:0019433	triglyceride catabolic process	12	1	1.19	1410	0.71563	0.71563
GO:0030422	siRNA processing	12	1	1.19	1411	0.71563	0.71563
GO:0030713	follicle cell of egg chamber stalk formation	12	1	1.19	1412	0.71563	0.71563
GO:0031440	regulation of mRNA 3'-end processing	12	1	1.19	1413	0.71563	0.71563
GO:0035196	miRNA processing	12	1	1.19	1414	0.71563	0.71563
GO:0035234	ectopic germ cell programmed cell death	12	1	1.19	1415	0.71563	0.71563
GO:0036466	synaptic vesicle recycling via endosome	12	1	1.19	1416	0.71563	0.71563
GO:0040040	thermosensory behavior	12	1	1.19	1417	0.71563	0.71563
GO:0042401	biogenic amine biosynthetic process	12	1	1.19	1418	0.71563	0.71563
GO:0045022	early endosome to late endosome transport	12	1	1.19	1419	0.71563	0.71563
GO:0045116	protein neddylation	12	1	1.19	1420	0.71563	0.71563
GO:0060074	synapse maturation	12	1	1.19	1421	0.71563	0.71563
GO:1904262	negative regulation of TORC1 signaling	12	1	1.19	1422	0.71563	0.71563
GO:1905515	non-motile cilium assembly	12	1	1.19	1423	0.71563	0.71563
GO:2001056	positive regulation of cysteine-type endopeptidase activity	12	1	1.19	1424	0.71563	0.71563
GO:0010212	response to ionizing radiation	33	3	3.28	1264	0.65082	0.71568
GO:0051651	maintenance of location in cell	29	2	2.88	1685	0.79892	0.71599
GO:0035214	eye-antennal disc development	43	3	4.27	1756	0.81521	0.7162
GO:0016052	carbohydrate catabolic process	48	3	4.77	1920	0.86926	0.71646
GO:0030155	regulation of cell adhesion	51	3	5.07	1998	0.89453	0.71661
GO:0007444	imaginal disc development	492	30	48.91	2622	0.99934	0.71937
GO:0016322	neuron remodeling	54	6	5.37	761	0.45184	0.72536
GO:0016199	axon midline choice point recognition	25	2	2.49	1457	0.72617	0.72617
GO:0050830	defense response to Gram-positive bacterium	25	2	2.49	1458	0.72617	0.72617
GO:0006974	DNA damage response	226	22	22.47	1071	0.57577	0.72617
GO:0006120	mitochondrial electron transport, NADH to ubiquinone	37	3	3.68	1469	0.72654	0.72654
GO:0008543	fibroblast growth factor receptor signaling pathway	37	3	3.68	1470	0.72654	0.72654
GO:0045879	negative regulation of smoothened signaling pathway	49	4	4.87	1479	0.73177	0.73177
GO:0006281	DNA repair	170	14	16.9	1711	0.80924	0.73389
GO:0018205	peptidyl-lysine modification	79	11	7.85	300	0.1577	0.74219
GO:0016325	oocyte microtubule cytoskeleton organization	32	5	3.18	352	0.2077	0.74288
GO:0030097	hemopoiesis	78	8	7.75	907	0.51845	0.74368
GO:0016476	regulation of embryonic cell shape	22	2	2.19	1279	0.65791	0.7439
GO:0000916	actomyosin contractile ring contraction	13	1	1.29	1492	0.74395	0.74395
GO:0002065	columnar/cuboidal epithelial cell differentiation	13	1	1.29	1493	0.74395	0.74395
GO:0006032	chitin catabolic process	13	1	1.29	1494	0.74395	0.74395
GO:0006334	nucleosome assembly	13	1	1.29	1495	0.74395	0.74395
GO:0009312	oligosaccharide biosynthetic process	13	1	1.29	1496	0.74395	0.74395
GO:0015749	monosaccharide transmembrane transport	13	1	1.29	1497	0.74395	0.74395
GO:0016360	sensory organ precursor cell fate determination	13	1	1.29	1498	0.74395	0.74395
GO:0035072	ecdysone-mediated induction of salivary gland cell autophagic cell death	13	1	1.29	1499	0.74395	0.74395
GO:0035249	synaptic transmission, glutamatergic	13	1	1.29	1500	0.74395	0.74395
GO:0042417	dopamine metabolic process	13	1	1.29	1501	0.74395	0.74395
GO:0044804	nucleophagy	13	1	1.29	1502	0.74395	0.74395
GO:0045433	male courtship behavior, veined wing generated song production	13	1	1.29	1503	0.74395	0.74395
GO:0045571	negative regulation of imaginal disc growth	13	1	1.29	1504	0.74395	0.74395
GO:0045815	transcription initiation-coupled chromatin remodeling	13	1	1.29	1505	0.74395	0.74395
GO:0070922	RISC complex assembly	13	1	1.29	1506	0.74395	0.74395
GO:0090316	positive regulation of intracellular protein transport	13	1	1.29	1507	0.74395	0.74395
GO:1902669	positive regulation of axon guidance	13	1	1.29	1508	0.74395	0.74395
GO:0032388	positive regulation of intracellular transport	26	2	2.58	1531	0.74621	0.7441
GO:0035071	salivary gland cell autophagic cell death	26	2	2.58	1532	0.74621	0.7441
GO:0070925	organelle assembly	290	27	28.83	1303	0.67252	0.74477
GO:0042127	regulation of cell population proliferation	311	32	30.92	741	0.44583	0.74499
GO:0016331	morphogenesis of embryonic epithelium	109	7	10.84	2126	0.92668	0.74576
GO:0055001	muscle cell development	59	2	5.87	2470	0.98469	0.74576
GO:0050767	regulation of neurogenesis	102	6	10.14	2231	0.94823	0.74592
GO:0048488	synaptic vesicle endocytosis	35	3	3.48	1366	0.69042	0.74613
GO:0009880	embryonic pattern specification	177	13	17.6	2046	0.90714	0.74617
GO:0030514	negative regulation of BMP signaling pathway	26	2	2.58	1533	0.74621	0.74621
GO:0033227	dsRNA transport	26	2	2.58	1534	0.74621	0.74621
GO:0007431	salivary gland development	104	5	10.34	2446	0.98185	0.74652
GO:0006631	fatty acid metabolic process	120	6	11.93	2466	0.98381	0.74683
GO:0007274	neuromuscular synaptic transmission	78	5	7.75	2009	0.89898	0.74816
GO:0010669	epithelial structure maintenance	27	2	2.68	1574	0.76498	0.76498
GO:0045187	regulation of circadian sleep/wake cycle, sleep	27	2	2.68	1575	0.76498	0.76498
GO:0042023	DNA endoreduplication	20	2	1.99	1106	0.60524	0.76925
GO:1903532	positive regulation of secretion by cell	31	3	3.08	1125	0.60773	0.7693
GO:0006911	phagocytosis, engulfment	14	1	1.39	1594	0.76945	0.76945
GO:0007064	mitotic sister chromatid cohesion	14	1	1.39	1595	0.76945	0.76945
GO:0007220	Notch receptor processing	14	1	1.39	1596	0.76945	0.76945
GO:0008089	anterograde axonal transport	14	1	1.39	1597	0.76945	0.76945
GO:0008299	isoprenoid biosynthetic process	14	1	1.39	1598	0.76945	0.76945
GO:0008594	photoreceptor cell morphogenesis	14	1	1.39	1599	0.76945	0.76945
GO:0016321	female meiosis chromosome segregation	14	1	1.39	1600	0.76945	0.76945
GO:0030720	oocyte localization involved in germarium-derived egg chamber formation	14	1	1.39	1601	0.76945	0.76945
GO:0035076	ecdysone receptor-mediated signaling pathway	14	1	1.39	1602	0.76945	0.76945
GO:0048079	regulation of cuticle pigmentation	14	1	1.39	1603	0.76945	0.76945
GO:0051260	protein homooligomerization	14	1	1.39	1604	0.76945	0.76945
GO:0051898	negative regulation of phosphatidylinositol 3-kinase/protein kinase B signal transduction	14	1	1.39	1605	0.76945	0.76945
GO:0051924	regulation of calcium ion transport	14	1	1.39	1606	0.76945	0.76945
GO:0090303	positive regulation of wound healing	14	1	1.39	1607	0.76945	0.76945
GO:2000242	negative regulation of reproductive process	14	1	1.39	1608	0.76945	0.76945
GO:0019953	sexual reproduction	831	71	82.61	2156	0.93428	0.76948
GO:0000387	spliceosomal snRNP assembly	26	2	2.58	1535	0.74621	0.76955
GO:0042078	germ-line stem cell division	36	2	3.58	1964	0.88589	0.77003
GO:0000819	sister chromatid segregation	112	7	11.13	2177	0.9381	0.77131
GO:0045926	negative regulation of growth	103	5	10.24	2434	0.98052	0.77185
GO:0051321	meiotic cell cycle	193	14	19.19	2108	0.9224	0.77185
GO:0018105	peptidyl-serine phosphorylation	52	4	5.17	1626	0.77373	0.77373
GO:0045880	positive regulation of smoothened signaling pathway	40	3	3.98	1628	0.77442	0.77442
GO:0006897	endocytosis	188	17	18.69	1379	0.69776	0.77504
GO:0007560	imaginal disc morphogenesis	344	16	34.2	2655	0.99992	0.77843
GO:0006325	chromatin organization	264	20	26.24	2122	0.92562	0.77893
GO:0006891	intra-Golgi vesicle-mediated transport	28	2	2.78	1638	0.78253	0.78253
GO:0007614	short-term memory	28	2	2.78	1639	0.78253	0.78253
GO:0007349	cellularization	93	8	9.25	1447	0.71867	0.78285
GO:0002168	instar larval development	62	4	6.16	1933	0.87714	0.78347
GO:0007417	central nervous system development	219	13	21.77	2496	0.98795	0.78414
GO:0007507	heart development	89	5	8.85	2237	0.94952	0.78461
GO:0048260	positive regulation of receptor-mediated endocytosis	20	2	1.99	1107	0.60524	0.79218
GO:0006081	cellular aldehyde metabolic process	23	2	2.29	1311	0.68206	0.79232
GO:0008069	dorsal/ventral axis specification, ovarian follicular epithelium	15	1	1.49	1659	0.79241	0.79241
GO:0010526	retrotransposon silencing	15	1	1.49	1660	0.79241	0.79241
GO:0015986	proton motive force-driven ATP synthesis	15	1	1.49	1661	0.79241	0.79241
GO:0030838	positive regulation of actin filament polymerization	15	1	1.49	1662	0.79241	0.79241
GO:0035002	liquid clearance, open tracheal system	15	1	1.49	1663	0.79241	0.79241
GO:0046856	phosphatidylinositol dephosphorylation	15	1	1.49	1664	0.79241	0.79241
GO:0072002	Malpighian tubule development	48	4	4.77	1443	0.71656	0.79255
GO:0031328	positive regulation of cellular biosynthetic process	492	43	48.91	1822	0.8415	0.79516
GO:0045931	positive regulation of mitotic cell cycle	29	2	2.88	1686	0.79892	0.79892
GO:0046529	imaginal disc fusion, thorax closure	29	2	2.88	1687	0.79892	0.79892
GO:0007088	regulation of mitotic nuclear division	42	3	4.18	1699	0.80236	0.80236
GO:0008355	olfactory learning	42	3	4.18	1700	0.80236	0.80236
GO:0016579	protein deubiquitination	42	3	4.18	1701	0.80236	0.80236
GO:0000422	autophagy of mitochondrion	29	3	2.88	1012	0.56125	0.81277
GO:0006839	mitochondrial transport	50	5	4.97	1019	0.56391	0.81281
GO:0034599	cellular response to oxidative stress	36	3	3.58	1396	0.70891	0.81309
GO:0006730	one-carbon metabolic process	16	1	1.59	1718	0.81309	0.81309
GO:0007040	lysosome organization	16	1	1.59	1719	0.81309	0.81309
GO:0007160	cell-matrix adhesion	16	1	1.59	1720	0.81309	0.81309
GO:0019732	antifungal humoral response	16	1	1.59	1721	0.81309	0.81309
GO:0030513	positive regulation of BMP signaling pathway	16	1	1.59	1722	0.81309	0.81309
GO:0031453	positive regulation of heterochromatin formation	16	1	1.59	1723	0.81309	0.81309
GO:0036098	male germ-line stem cell population maintenance	16	1	1.59	1724	0.81309	0.81309
GO:0046426	negative regulation of receptor signaling pathway via JAK-STAT	16	1	1.59	1725	0.81309	0.81309
GO:0072375	medium-term memory	16	1	1.59	1726	0.81309	0.81309
GO:0045500	sevenless signaling pathway	29	2	2.88	1688	0.79892	0.81323
GO:0032880	regulation of protein localization	99	8	9.84	1635	0.781	0.81367
GO:0030198	extracellular matrix organization	49	3	4.87	1949	0.87822	0.81368
GO:0002164	larval development	151	13	15.01	1548	0.74899	0.81376
GO:0030717	oocyte karyosome formation	30	2	2.98	1752	0.81421	0.81421
GO:0045886	negative regulation of synaptic assembly at neuromuscular junction	43	3	4.27	1757	0.81521	0.81521
GO:0016567	protein ubiquitination	183	18	18.19	1007	0.55646	0.81986
GO:0009063	amino acid catabolic process	49	6	4.87	559	0.35994	0.8271
GO:0001933	negative regulation of protein phosphorylation	31	2	3.08	1779	0.82845	0.82845
GO:0016203	muscle attachment	31	2	3.08	1780	0.82845	0.82845
GO:0046330	positive regulation of JNK cascade	31	2	3.08	1781	0.82845	0.82845
GO:0051017	actin filament bundle assembly	31	2	3.08	1782	0.82845	0.82845
GO:0016319	mushroom body development	69	5	6.86	1789	0.82938	0.82938
GO:0030866	cortical actin cytoskeleton organization	59	3	5.87	2197	0.94185	0.82953
GO:0045732	positive regulation of protein catabolic process	66	7	6.56	876	0.48803	0.83122
GO:0035186	syncytial blastoderm mitotic cell cycle	23	2	2.29	1312	0.68206	0.83154
GO:0051302	regulation of cell division	36	3	3.58	1397	0.70891	0.83167
GO:0010591	regulation of lamellipodium assembly	17	1	1.69	1792	0.83171	0.83171
GO:0030150	protein import into mitochondrial matrix	17	1	1.69	1793	0.83171	0.83171
GO:0043001	Golgi to plasma membrane protein transport	17	1	1.69	1794	0.83171	0.83171
GO:0048132	female germ-line stem cell asymmetric division	17	1	1.69	1795	0.83171	0.83171
GO:0060294	cilium movement involved in cell motility	17	1	1.69	1796	0.83171	0.83171
GO:0072523	purine-containing compound catabolic process	17	1	1.69	1797	0.83171	0.83171
GO:1900426	positive regulation of defense response to bacterium	44	2	4.37	2200	0.94206	0.83245
GO:0008654	phospholipid biosynthetic process	91	6	9.05	2025	0.90079	0.83275
GO:0007059	chromosome segregation	191	15	18.99	1912	0.86619	0.83318
GO:0090263	positive regulation of canonical Wnt signaling pathway	45	3	4.47	1816	0.83878	0.83878
GO:0009152	purine ribonucleotide biosynthetic process	69	6	6.86	1376	0.69511	0.84151
GO:0008258	head involution	32	2	3.18	1825	0.8417	0.8417
GO:0007265	Ras protein signal transduction	136	9	13.52	2152	0.93388	0.84366
GO:0007283	spermatogenesis	177	15	17.6	1634	0.78086	0.84651
GO:0048520	positive regulation of behavior	26	3	2.58	863	0.48566	0.84798
GO:0031124	mRNA 3'-end processing	38	4	3.78	980	0.53071	0.84806
GO:0048814	regulation of dendrite morphogenesis	28	3	2.78	986	0.5368	0.84807
GO:0045197	establishment or maintenance of epithelial cell apical/basal polarity	24	2	2.39	1384	0.7048	0.84832
GO:0046626	regulation of insulin receptor signaling pathway	46	4	4.57	1360	0.68424	0.84839
GO:0000289	nuclear-transcribed mRNA poly(A) tail shortening	18	1	1.79	1839	0.84848	0.84848
GO:0006096	glycolytic process	18	1	1.79	1840	0.84848	0.84848
GO:0006727	ommochrome biosynthetic process	18	1	1.79	1841	0.84848	0.84848
GO:0007390	germ-band shortening	18	1	1.79	1842	0.84848	0.84848
GO:0007432	salivary gland boundary specification	18	1	1.79	1843	0.84848	0.84848
GO:0018107	peptidyl-threonine phosphorylation	18	1	1.79	1844	0.84848	0.84848
GO:0035293	chitin-based larval cuticle pattern formation	18	1	1.79	1845	0.84848	0.84848
GO:0050919	negative chemotaxis	18	1	1.79	1846	0.84848	0.84848
GO:0062013	positive regulation of small molecule metabolic process	18	1	1.79	1847	0.84848	0.84848
GO:0070593	dendrite self-avoidance	18	1	1.79	1848	0.84848	0.84848
GO:0033674	positive regulation of kinase activity	39	3	3.88	1562	0.75928	0.84852
GO:0044282	small molecule catabolic process	130	11	12.92	1555	0.75738	0.84896
GO:0030335	positive regulation of cell migration	56	3	5.57	2128	0.92705	0.84922
GO:0006486	protein glycosylation	87	5	8.65	2202	0.94251	0.84968
GO:0030334	regulation of cell migration	81	4	8.05	2356	0.96666	0.84984
GO:0048588	developmental cell growth	70	2	6.96	2558	0.99443	0.85022
GO:0007281	germ cell development	592	51	58.85	1963	0.88581	0.85165
GO:0006006	glucose metabolic process	33	2	3.28	1865	0.85401	0.85401
GO:0048167	regulation of synaptic plasticity	33	2	3.28	1866	0.85401	0.85401
GO:0048522	positive regulation of cellular process	1338	110	133.01	2542	0.99225	0.85664
GO:0007015	actin filament organization	156	11	15.51	2087	0.91791	0.8616
GO:0006338	chromatin remodeling	217	16	21.57	2115	0.92396	0.86232
GO:0010507	negative regulation of autophagy	30	3	2.98	1091	0.58491	0.86323
GO:0007455	eye-antennal disc morphogenesis	26	2	2.58	1536	0.74621	0.86346
GO:0007009	plasma membrane organization	27	2	2.68	1576	0.76498	0.8635
GO:0007279	pole cell formation	19	1	1.89	1886	0.86358	0.86358
GO:0035050	embryonic heart tube development	19	1	1.89	1887	0.86358	0.86358
GO:0035099	hemocyte migration	19	1	1.89	1888	0.86358	0.86358
GO:0042026	protein refolding	19	1	1.89	1889	0.86358	0.86358
GO:0042753	positive regulation of circadian rhythm	19	1	1.89	1890	0.86358	0.86358
GO:0160032	Toll receptor ligand protein activation cascade	19	1	1.89	1891	0.86358	0.86358
GO:0006887	exocytosis	93	8	9.25	1448	0.71867	0.86373
GO:0042048	olfactory behavior	61	4	6.06	1919	0.86905	0.86405
GO:0019752	carboxylic acid metabolic process	314	26	31.22	1911	0.86613	0.86536
GO:0007097	nuclear migration	34	2	3.38	1900	0.86545	0.86545
GO:0007526	larval somatic muscle development	34	2	3.38	1901	0.86545	0.86545
GO:0007169	transmembrane receptor protein tyrosine kinase signaling pathway	202	13	20.08	2382	0.97085	0.86607
GO:0000226	microtubule cytoskeleton organization	282	23	28.03	1923	0.87108	0.86747
GO:0007474	imaginal disc-derived wing vein specification	48	3	4.77	1921	0.86926	0.86926
GO:0090068	positive regulation of cell cycle process	40	3	3.98	1629	0.77442	0.8758
GO:0006749	glutathione metabolic process	35	2	3.48	1927	0.87605	0.87605
GO:0043547	positive regulation of GTPase activity	64	3	6.36	2316	0.96049	0.87702
GO:0001558	regulation of cell growth	76	4	7.56	2247	0.95229	0.87712
GO:0044272	sulfur compound biosynthetic process	50	4	4.97	1541	0.74637	0.87717
GO:0007307	eggshell chorion gene amplification	20	1	1.99	1936	0.87718	0.87718
GO:0016239	positive regulation of macroautophagy	20	1	1.99	1937	0.87718	0.87718
GO:0042332	gravitaxis	20	1	1.99	1938	0.87718	0.87718
GO:0046660	female sex differentiation	20	1	1.99	1939	0.87718	0.87718
GO:0030010	establishment of cell polarity	53	4	5.27	1646	0.78651	0.87729
GO:0002225	positive regulation of antimicrobial peptide production	51	2	5.07	2360	0.96861	0.87796
GO:0033554	cellular response to stress	558	52	55.47	1445	0.71689	0.8782
GO:0051240	positive regulation of multicellular organismal process	171	12	17	2139	0.92844	0.87871
GO:0016192	vesicle-mediated transport	503	51	50	773	0.46248	0.88459
GO:0000212	meiotic spindle organization	36	2	3.58	1965	0.88589	0.88589
GO:0019991	septate junction assembly	36	2	3.58	1966	0.88589	0.88589
GO:0035332	positive regulation of hippo signaling	36	2	3.58	1967	0.88589	0.88589
GO:0016197	endosomal transport	117	15	11.63	317	0.18325	0.88782
GO:0031647	regulation of protein stability	63	7	6.26	735	0.4381	0.88878
GO:0006506	GPI anchor biosynthetic process	26	2	2.58	1537	0.74621	0.88925
GO:0007413	axonal fasciculation	21	1	2.09	1978	0.88942	0.88942
GO:0051299	centrosome separation	21	1	2.09	1979	0.88942	0.88942
GO:2001234	negative regulation of apoptotic signaling pathway	21	1	2.09	1980	0.88942	0.88942
GO:0035194	regulatory ncRNA-mediated post-transcriptional gene silencing	56	3	5.57	2129	0.92705	0.88995
GO:0045893	positive regulation of DNA-templated transcription	326	24	32.41	2308	0.95881	0.89045
GO:0035282	segmentation	193	14	19.19	2109	0.9224	0.8909
GO:0045475	locomotor rhythm	62	4	6.16	1934	0.87714	0.89458
GO:1903688	positive regulation of border follicle cell migration	37	2	3.68	1999	0.89499	0.89499
GO:0072657	protein localization to membrane	148	20	14.71	200	0.09563	0.89824
GO:0045451	pole plasm oskar mRNA localization	44	5	4.37	743	0.44772	0.89984
GO:0009636	response to toxic substance	61	5	6.06	1483	0.73869	0.90041
GO:0007300	ovarian nurse cell to oocyte transport	31	2	3.08	1783	0.82845	0.90041
GO:0006029	proteoglycan metabolic process	22	1	2.19	2011	0.90045	0.90045
GO:0007076	mitotic chromosome condensation	22	1	2.19	2012	0.90045	0.90045
GO:0071711	basement membrane organization	22	1	2.19	2013	0.90045	0.90045
GO:2000243	positive regulation of reproductive process	59	3	5.87	2198	0.94185	0.90101
GO:0007052	mitotic spindle organization	72	4	7.16	2171	0.93691	0.90245
GO:0048010	vascular endothelial growth factor receptor signaling pathway	38	2	3.78	2029	0.90342	0.90342
GO:0007140	male meiotic nuclear division	62	5	6.16	1552	0.75169	0.91034
GO:0034620	cellular response to unfolded protein	23	1	2.29	2048	0.91037	0.91037
GO:0040018	positive regulation of multicellular organism growth	23	1	2.29	2049	0.91037	0.91037
GO:0046854	phosphatidylinositol phosphate biosynthetic process	23	1	2.29	2050	0.91037	0.91037
GO:0009408	response to heat	63	6	6.26	1118	0.60659	0.91053
GO:0048749	compound eye development	332	14	33.01	2668	0.99998	0.91081
GO:0030431	sleep	69	4	6.86	2111	0.92255	0.91162
GO:0007591	molting cycle, chitin-based cuticle	64	3	6.36	2317	0.96049	0.91183
GO:0006796	phosphate-containing compound metabolic process	714	65	70.98	1698	0.80219	0.91202
GO:0045165	cell fate commitment	250	15	24.85	2518	0.99089	0.91311
GO:0072583	clathrin-dependent endocytosis	30	3	2.98	1092	0.58491	0.9189
GO:0007632	visual behavior	24	1	2.39	2092	0.91931	0.91931
GO:0050806	positive regulation of synaptic transmission	24	1	2.39	2093	0.91931	0.91931
GO:0097479	synaptic vesicle localization	24	1	2.39	2094	0.91931	0.91931
GO:2000331	regulation of terminal button organization	24	1	2.39	2095	0.91931	0.91931
GO:0007517	muscle organ development	72	5	7.16	1873	0.85603	0.91954
GO:0030307	positive regulation of cell growth	41	2	4.08	2116	0.92506	0.92506
GO:1902600	proton transmembrane transport	41	2	4.08	2117	0.92506	0.92506
GO:0007379	segment specification	25	1	2.49	2131	0.92736	0.92736
GO:0007460	R8 cell fate commitment	25	1	2.49	2132	0.92736	0.92736
GO:0031401	positive regulation of protein modification process	64	3	6.36	2318	0.96049	0.92788
GO:0010628	positive regulation of gene expression	186	17	18.49	1307	0.68073	0.93169
GO:0009966	regulation of signal transduction	693	45	68.89	2634	0.99969	0.9339
GO:1902074	response to salt	31	2	3.08	1784	0.82845	0.93448
GO:0003014	renal system process	26	1	2.58	2158	0.93461	0.93461
GO:0031122	cytoplasmic microtubule organization	26	1	2.58	2159	0.93461	0.93461
GO:0006641	triglyceride metabolic process	38	2	3.78	2030	0.90342	0.93466
GO:0043068	positive regulation of programmed cell death	86	4	8.55	2416	0.97692	0.93538
GO:0043087	regulation of GTPase activity	90	4	8.95	2453	0.9829	0.93548
GO:0016042	lipid catabolic process	115	5	11.43	2534	0.99181	0.93587
GO:0050769	positive regulation of neurogenesis	53	4	5.27	1647	0.78651	0.93651
GO:0031146	SCF-dependent proteasomal ubiquitin-dependent protein catabolic process	43	2	4.27	2170	0.93685	0.93685
GO:1901566	organonitrogen compound biosynthetic process	843	112	83.8	63	0.00053	0.9408
GO:0008345	larval locomotory behavior	27	1	2.68	2185	0.94113	0.94113
GO:0048665	neuron fate specification	27	1	2.68	2186	0.94113	0.94113
GO:0070050	neuron cellular homeostasis	27	1	2.68	2187	0.94113	0.94113
GO:0065003	protein-containing complex assembly	437	65	43.44	62	0.00049	0.94116
GO:0007391	dorsal closure	96	6	9.54	2123	0.92571	0.94125
GO:0051124	synaptic assembly at neuromuscular junction	136	4	13.52	2631	0.99959	0.94303
GO:0044248	cellular catabolic process	526	54	52.29	724	0.42093	0.94618
GO:0006487	protein N-linked glycosylation	36	3	3.58	1398	0.70891	0.94673
GO:0007494	midgut development	28	1	2.78	2217	0.947	0.947
GO:0021782	glial cell development	28	1	2.78	2218	0.947	0.947
GO:0036335	intestinal stem cell homeostasis	28	1	2.78	2219	0.947	0.947
GO:0045746	negative regulation of Notch signaling pathway	28	1	2.78	2220	0.947	0.947
GO:0046822	regulation of nucleocytoplasmic transport	28	1	2.78	2221	0.947	0.947
GO:0070328	triglyceride homeostasis	28	1	2.78	2222	0.947	0.947
GO:1900073	regulation of neuromuscular synaptic transmission	28	1	2.78	2223	0.947	0.947
GO:0007409	axonogenesis	285	10	28.33	2689	0.99999	0.94706
GO:0008049	male courtship behavior	41	2	4.08	2118	0.92506	0.94707
GO:0008284	positive regulation of cell population proliferation	140	12	13.92	1543	0.74853	0.94974
GO:1901606	alpha-amino acid catabolic process	44	5	4.37	744	0.44772	0.95176
GO:0007131	reciprocal meiotic recombination	29	1	2.88	2250	0.95229	0.95229
GO:0016318	ommatidial rotation	29	1	2.88	2251	0.95229	0.95229
GO:0042059	negative regulation of epidermal growth factor receptor signaling pathway	29	1	2.88	2252	0.95229	0.95229
GO:0090630	activation of GTPase activity	29	1	2.88	2253	0.95229	0.95229
GO:0051094	positive regulation of developmental process	207	16	20.58	1975	0.88739	0.95288
GO:0007422	peripheral nervous system development	47	2	4.67	2277	0.95536	0.95536
GO:0009267	cellular response to starvation	77	4	7.65	2285	0.95556	0.95556
GO:0055088	lipid homeostasis	76	3	7.56	2474	0.98493	0.95586
GO:0006811	monoatomic ion transport	290	9	28.83	2699	1	0.95606
GO:0006468	protein phosphorylation	285	19	28.33	2438	0.981	0.95639
GO:0006635	fatty acid beta-oxidation	36	2	3.58	1968	0.88589	0.95698
GO:0010883	regulation of lipid storage	45	2	4.47	2214	0.94687	0.95715
GO:0007155	cell adhesion	188	6	18.69	2652	0.9999	0.95915
GO:1901700	response to oxygen-containing compound	300	15	29.82	2627	0.99949	0.9596
GO:0040003	chitin-based cuticle development	65	4	6.46	2008	0.89888	0.96141
GO:0030718	germ-line stem cell population maintenance	76	5	7.56	1970	0.88608	0.96143
GO:0043065	positive regulation of apoptotic process	49	2	4.87	2333	0.96255	0.96255
GO:0050832	defense response to fungus	48	2	4.77	2310	0.9591	0.9653
GO:0044057	regulation of system process	53	2	5.27	2401	0.97373	0.96539
GO:0007435	salivary gland morphogenesis	75	4	7.46	2235	0.94881	0.96542
GO:0007548	sex differentiation	77	4	7.65	2286	0.95556	0.96545
GO:0042752	regulation of circadian rhythm	77	4	7.65	2287	0.95556	0.96545
GO:0048149	behavioral response to ethanol	50	2	4.97	2343	0.96571	0.96571
GO:0031507	heterochromatin formation	100	6	9.94	2194	0.94151	0.96634
GO:0000724	double-strand break repair via homologous recombination	62	3	6.16	2270	0.95383	0.96863
GO:0008407	chaeta morphogenesis	33	1	3.28	2370	0.96868	0.96868
GO:0007424	open tracheal system development	215	13	21.37	2480	0.98507	0.96971
GO:0007616	long-term memory	68	3	6.76	2385	0.9712	0.9712
GO:0046843	dorsal appendage formation	52	2	5.17	2387	0.97128	0.97128
GO:0008344	adult locomotory behavior	64	3	6.36	2319	0.96049	0.97132
GO:0045132	meiotic chromosome segregation	62	5	6.16	1553	0.75169	0.97163
GO:0045214	sarcomere organization	34	1	3.38	2390	0.9718	0.9718
GO:0016477	cell migration	287	23	28.53	1988	0.89028	0.97228
GO:0044089	positive regulation of cellular component biogenesis	130	11	12.92	1556	0.75738	0.97349
GO:0060271	cilium assembly	47	2	4.67	2278	0.95536	0.97465
GO:0007143	female meiotic nuclear division	49	2	4.87	2334	0.96255	0.97467
GO:0007419	ventral cord development	54	2	5.37	2412	0.97598	0.97598
GO:0007480	imaginal disc-derived leg morphogenesis	55	2	5.47	2423	0.97804	0.97804
GO:0051225	spindle assembly	57	2	5.67	2443	0.98166	0.97955
GO:0006633	fatty acid biosynthetic process	56	2	5.57	2431	0.97992	0.97992
GO:0009306	protein secretion	64	4	6.36	1993	0.89204	0.98145
GO:0035725	sodium ion transmembrane transport	38	1	3.78	2439	0.98149	0.98149
GO:0034976	response to endoplasmic reticulum stress	78	7	7.75	1291	0.66886	0.98313
GO:0045793	positive regulation of cell size	39	1	3.88	2459	0.98334	0.98334
GO:0036211	protein modification process	931	87	92.55	1561	0.75923	0.98367
GO:0051130	positive regulation of cellular component organization	259	23	25.75	1549	0.74942	0.98499
GO:0042593	glucose homeostasis	40	1	3.98	2477	0.98501	0.98501
GO:0046579	positive regulation of Ras protein signal transduction	40	1	3.98	2478	0.98501	0.98501
GO:0008586	imaginal disc-derived wing vein morphogenesis	41	1	4.08	2489	0.98651	0.98651
GO:0042052	rhabdomere development	41	1	4.08	2490	0.98651	0.98651
GO:0042594	response to starvation	138	6	13.72	2566	0.9954	0.98761
GO:0003333	amino acid transmembrane transport	42	1	4.18	2493	0.98785	0.98785
GO:0035317	imaginal disc-derived wing hair organization	42	1	4.18	2494	0.98785	0.98785
GO:0006518	peptide metabolic process	496	89	49.31	38	1e-08	0.98789
GO:0000070	mitotic sister chromatid segregation	98	6	9.74	2154	0.93403	0.9879
GO:0006979	response to oxidative stress	111	6	11.03	2380	0.97064	0.98844
GO:0035151	regulation of tube size, open tracheal system	43	1	4.27	2499	0.98907	0.98907
GO:0045892	negative regulation of DNA-templated transcription	239	10	23.76	2635	0.99975	0.98921
GO:0005975	carbohydrate metabolic process	199	12	19.78	2449	0.98233	0.98948
GO:0000281	mitotic cytokinesis	46	1	4.57	2538	0.99203	0.99203
GO:0045944	positive regulation of transcription by RNA polymerase II	241	15	23.96	2483	0.98549	0.99256
GO:0001708	cell fate specification	74	2	7.36	2574	0.99617	0.99292
GO:0008104	protein localization	611	51	60.74	2140	0.9286	0.99301
GO:0009967	positive regulation of signal transduction	369	27	36.68	2379	0.96968	0.99315
GO:0006606	protein import into nucleus	49	1	4.87	2555	0.99419	0.99419
GO:0001709	cell fate determination	101	6	10.04	2209	0.94496	0.9942
GO:0048675	axon extension	50	1	4.97	2560	0.99477	0.99477
GO:0010033	response to organic substance	414	26	41.16	2587	0.99741	0.99523
GO:0007165	signal transduction	1250	70	124.27	2728	1	0.99576
GO:0007602	phototransduction	52	1	5.17	2569	0.99577	0.99577
GO:0000122	negative regulation of transcription by RNA polymerase II	160	7	15.91	2584	0.99722	0.99722
GO:0042060	wound healing	81	3	8.05	2507	0.99005	0.99724
GO:0035556	intracellular signal transduction	583	35	57.96	2645	0.99984	0.99762
GO:0001745	compound eye morphogenesis	280	11	27.84	2660	0.99996	0.99837
GO:0007476	imaginal disc-derived wing morphogenesis	246	8	24.46	2678	0.99999	0.99954
GO:0006508	proteolysis	633	51	62.93	2323	0.96091	0.99993
GO:0065008	regulation of biological quality	809	44	80.42	2707	1	0.99993
GO:0007186	G protein-coupled receptor signaling pathway	141	3	14.02	2659	0.99995	0.99995
GO:0007411	axon guidance	222	7	22.07	2669	0.99998	1
GO:0055085	transmembrane transport	491	15	48.81	2729	1	1
GO:0000002	mitochondrial genome maintenance	10	1	0.99	1239	0.64928	1
GO:0000003	reproduction	990	80	98.42	2487	0.98631	1
GO:0000041	transition metal ion transport	38	3	3.78	1486	0.74333	1
GO:0000075	cell cycle checkpoint signaling	55	5	5.47	1258	0.65041	1
GO:0000086	G2/M transition of mitotic cell cycle	38	3	3.78	1487	0.74333	1
GO:0000097	sulfur amino acid biosynthetic process	11	1	1.09	1340	0.68419	1
GO:0000165	MAPK cascade	143	16	14.22	550	0.34692	1
GO:0000272	polysaccharide catabolic process	18	1	1.79	1849	0.84848	1
GO:0000280	nuclear division	248	18	24.65	2206	0.94402	1
GO:0000288	nuclear-transcribed mRNA catabolic process, deadenylation-dependent decay	32	4	3.18	600	0.39531	1
GO:0000291	nuclear-transcribed mRNA catabolic process, exonucleolytic	12	4	1.19	121	0.02503	1
GO:0000302	response to reactive oxygen species	29	1	2.88	2254	0.95229	1
GO:0000303	response to superoxide	6	1	0.6	818	0.4666	1
GO:0000305	response to oxygen radical	6	1	0.6	819	0.4666	1
GO:0000375	RNA splicing, via transesterification reactions	260	66	25.85	30	2.2e-13	1
GO:0000377	RNA splicing, via transesterification reactions with bulged adenosine as nucleophile	260	66	25.85	31	2.2e-13	1
GO:0000394	RNA splicing, via endonucleolytic cleavage and ligation	8	1	0.8	1050	0.56746	1
GO:0000578	embryonic axis specification	108	11	10.74	889	0.51364	1
GO:0000725	recombinational repair	62	3	6.16	2271	0.95383	1
GO:0000729	DNA double-strand break processing	6	1	0.6	820	0.4666	1
GO:0000910	cytokinesis	96	5	9.54	2359	0.96837	1
GO:0000959	mitochondrial RNA metabolic process	30	5	2.98	305	0.17211	1
GO:0000963	mitochondrial RNA processing	17	4	1.69	185	0.081	1
GO:0000966	RNA 5'-end processing	11	4	1.09	110	0.01808	1
GO:0001101	response to acid chemical	14	2	1.39	709	0.41245	1
GO:0001109	promoter clearance during DNA-templated transcription	7	1	0.7	954	0.51967	1
GO:0001112	DNA-templated transcription open complex formation	7	2	0.7	280	0.14817	1
GO:0001120	protein-DNA complex remodeling	7	2	0.7	281	0.14817	1
GO:0001173	DNA-templated transcriptional start site selection	9	1	0.89	1155	0.61051	1
GO:0001174	transcriptional start site selection at RNA polymerase II promoter	9	1	0.89	1156	0.61051	1
GO:0001505	regulation of neurotransmitter levels	96	7	9.54	1864	0.8538	1
GO:0001508	action potential	11	1	1.09	1341	0.68419	1
GO:0001523	retinoid metabolic process	8	1	0.8	1051	0.56746	1
GO:0001539	cilium or flagellum-dependent cell motility	20	1	1.99	1940	0.87718	1
GO:0001654	eye development	346	14	34.4	2685	0.99999	1
GO:0001667	ameboidal-type cell migration	169	12	16.8	2107	0.92162	1
GO:0001700	embryonic development via the syncytial blastoderm	150	7	14.91	2557	0.99441	1
GO:0001703	gastrulation with mouth forming first	33	3	3.28	1265	0.65082	1
GO:0001704	formation of primary germ layer	24	2	2.39	1385	0.7048	1
GO:0001707	mesoderm formation	20	2	1.99	1108	0.60524	1
GO:0001736	establishment of planar polarity	81	2	8.05	2592	0.99802	1
GO:0001738	morphogenesis of a polarized epithelium	91	2	9.05	2614	0.99924	1
GO:0001742	oenocyte differentiation	10	1	0.99	1240	0.64928	1
GO:0001752	compound eye photoreceptor fate commitment	77	4	7.65	2288	0.95556	1
GO:0001754	eye photoreceptor cell differentiation	186	9	18.49	2581	0.99657	1
GO:0001763	morphogenesis of a branching structure	57	3	5.67	2148	0.93233	1
GO:0001775	cell activation	9	2	0.89	376	0.22309	1
GO:0001894	tissue homeostasis	58	2	5.77	2455	0.98324	1
GO:0001934	positive regulation of protein phosphorylation	39	2	3.88	2059	0.91121	1
GO:0001959	regulation of cytokine-mediated signaling pathway	11	1	1.09	1342	0.68419	1
GO:0001961	positive regulation of cytokine-mediated signaling pathway	6	1	0.6	821	0.4666	1
GO:0002009	morphogenesis of an epithelium	288	18	28.63	2516	0.99085	1
GO:0002011	morphogenesis of an epithelial sheet	14	1	1.39	1609	0.76945	1
GO:0002064	epithelial cell development	246	20	24.46	1883	0.8599	1
GO:0002082	regulation of oxidative phosphorylation	10	2	0.99	438	0.2616	1
GO:0002090	regulation of receptor internalization	6	1	0.6	822	0.4666	1
GO:0002118	aggressive behavior	14	1	1.39	1610	0.76945	1
GO:0002165	instar larval or pupal development	472	22	46.92	2694	1	1
GO:0002183	cytoplasmic translational initiation	14	3	1.39	294	0.15619	1
GO:0002218	activation of innate immune response	76	6	7.56	1633	0.78027	1
GO:0002221	pattern recognition receptor signaling pathway	74	6	7.36	1557	0.75797	1
GO:0002252	immune effector process	106	6	10.54	2314	0.95962	1
GO:0002253	activation of immune response	77	6	7.65	1655	0.79083	1
GO:0002376	immune system process	352	28	34.99	2086	0.9178	1
GO:0002440	production of molecular mediator of immune response	67	4	6.66	2070	0.91141	1
GO:0002520	immune system development	58	9	5.77	243	0.11741	1
GO:0002682	regulation of immune system process	216	19	21.47	1545	0.74879	1
GO:0002683	negative regulation of immune system process	79	8	7.85	982	0.53342	1
GO:0002684	positive regulation of immune system process	145	11	14.41	1909	0.86606	1
GO:0002697	regulation of immune effector process	68	4	6.76	2082	0.91715	1
GO:0002699	positive regulation of immune effector process	51	2	5.07	2361	0.96861	1
GO:0002700	regulation of production of molecular mediator of immune response	67	4	6.66	2071	0.91141	1
GO:0002701	negative regulation of production of molecular mediator of immune response	13	2	1.29	577	0.37584	1
GO:0002702	positive regulation of production of molecular mediator of immune response	51	2	5.07	2362	0.96861	1
GO:0002757	immune response-activating signaling pathway	74	6	7.36	1558	0.75797	1
GO:0002758	innate immune response-activating signaling pathway	74	6	7.36	1559	0.75797	1
GO:0002759	regulation of antimicrobial humoral response	71	5	7.06	1837	0.84756	1
GO:0002760	positive regulation of antimicrobial humoral response	51	2	5.07	2363	0.96861	1
GO:0002764	immune response-regulating signaling pathway	77	6	7.65	1656	0.79083	1
GO:0002775	antimicrobial peptide production	66	4	6.56	2040	0.90533	1
GO:0002777	antimicrobial peptide biosynthetic process	36	1	3.58	2417	0.97716	1
GO:0002778	antibacterial peptide production	34	1	3.38	2391	0.9718	1
GO:0002780	antibacterial peptide biosynthetic process	32	1	3.18	2340	0.9652	1
GO:0002784	regulation of antimicrobial peptide production	66	4	6.56	2041	0.90533	1
GO:0002786	regulation of antibacterial peptide production	34	1	3.38	2392	0.9718	1
GO:0002803	positive regulation of antibacterial peptide production	27	1	2.68	2188	0.94113	1
GO:0002805	regulation of antimicrobial peptide biosynthetic process	36	1	3.58	2418	0.97716	1
GO:0002807	positive regulation of antimicrobial peptide biosynthetic process	31	1	3.08	2324	0.96134	1
GO:0002808	regulation of antibacterial peptide biosynthetic process	32	1	3.18	2341	0.9652	1
GO:0002812	biosynthetic process of antibacterial peptides active against Gram-negative bacteria	13	1	1.29	1509	0.74395	1
GO:0002813	regulation of biosynthetic process of antibacterial peptides active against Gram-negative bacteria	13	1	1.29	1510	0.74395	1
GO:0002831	regulation of response to biotic stimulus	180	17	17.89	1191	0.62663	1
GO:0002832	negative regulation of response to biotic stimulus	59	7	5.87	565	0.37061	1
GO:0002833	positive regulation of response to biotic stimulus	140	11	13.92	1810	0.83511	1
GO:0002920	regulation of humoral immune response	73	5	7.26	1899	0.86411	1
GO:0002921	negative regulation of humoral immune response	18	3	1.79	456	0.26314	1
GO:0002922	positive regulation of humoral immune response	51	2	5.07	2364	0.96861	1
GO:0003006	developmental process involved in reproduction	740	61	73.57	2299	0.95743	1
GO:0003007	heart morphogenesis	33	1	3.28	2371	0.96868	1
GO:0003008	system process	396	9	39.37	2732	1	1
GO:0003341	cilium movement	23	1	2.29	2051	0.91037	1
GO:0003381	epithelial cell morphogenesis involved in gastrulation	12	2	1.19	532	0.33832	1
GO:0003382	epithelial cell morphogenesis	25	2	2.49	1459	0.72617	1
GO:0003383	apical constriction	18	2	1.79	1001	0.54665	1
GO:0005976	polysaccharide metabolic process	42	1	4.18	2495	0.98785	1
GO:0005977	glycogen metabolic process	36	1	3.58	2419	0.97716	1
GO:0005980	glycogen catabolic process	18	1	1.79	1850	0.84848	1
GO:0005996	monosaccharide metabolic process	56	5	5.57	1288	0.66634	1
GO:0006022	aminoglycan metabolic process	37	2	3.68	2000	0.89499	1
GO:0006026	aminoglycan catabolic process	19	1	1.89	1892	0.86358	1
GO:0006040	amino sugar metabolic process	29	2	2.88	1689	0.79892	1
GO:0006066	alcohol metabolic process	69	4	6.86	2112	0.92255	1
GO:0006082	organic acid metabolic process	317	27	31.51	1807	0.83175	1
GO:0006090	pyruvate metabolic process	28	1	2.78	2224	0.947	1
GO:0006112	energy reserve metabolic process	36	1	3.58	2420	0.97716	1
GO:0006119	oxidative phosphorylation	81	5	8.05	2080	0.91594	1
GO:0006164	purine nucleotide biosynthetic process	78	6	7.75	1696	0.80099	1
GO:0006206	pyrimidine nucleobase metabolic process	12	1	1.19	1425	0.71563	1
GO:0006213	pyrimidine nucleoside metabolic process	7	1	0.7	955	0.51967	1
GO:0006259	DNA metabolic process	289	22	28.73	2142	0.93089	1
GO:0006260	DNA replication	109	9	10.84	1592	0.76885	1
GO:0006270	DNA replication initiation	27	1	2.68	2189	0.94113	1
GO:0006271	DNA strand elongation involved in DNA replication	15	1	1.49	1665	0.79241	1
GO:0006275	regulation of DNA replication	31	3	3.08	1126	0.60773	1
GO:0006277	DNA amplification	22	1	2.19	2014	0.90045	1
GO:0006302	double-strand break repair	91	4	9.05	2468	0.98415	1
GO:0006310	DNA recombination	91	3	9.05	2568	0.99573	1
GO:0006351	DNA-templated transcription	911	89	90.57	1097	0.59217	1
GO:0006353	DNA-templated transcription termination	9	1	0.89	1157	0.61051	1
GO:0006354	DNA-templated transcription elongation	45	5	4.47	840	0.46779	1
GO:0006356	regulation of transcription by RNA polymerase I	10	3	0.99	161	0.06905	1
GO:0006399	tRNA metabolic process	146	32	14.51	46	1.2e-05	1
GO:0006402	mRNA catabolic process	85	16	8.45	92	0.00873	1
GO:0006403	RNA localization	161	17	16.01	734	0.4344	1
GO:0006405	RNA export from nucleus	49	7	4.87	363	0.20989	1
GO:0006473	protein acetylation	44	8	4.37	158	0.06548	1
GO:0006475	internal protein amino acid acetylation	35	5	3.48	459	0.26493	1
GO:0006476	protein deacetylation	10	1	0.99	1241	0.64928	1
GO:0006479	protein methylation	33	4	3.28	720	0.41862	1
GO:0006490	oligosaccharide-lipid intermediate biosynthetic process	12	2	1.19	533	0.33832	1
GO:0006493	protein O-linked glycosylation	35	2	3.48	1928	0.87605	1
GO:0006497	protein lipidation	51	2	5.07	2365	0.96861	1
GO:0006505	GPI anchor metabolic process	27	2	2.68	1577	0.76498	1
GO:0006515	protein quality control for misfolded or incompletely synthesized proteins	12	1	1.19	1426	0.71563	1
GO:0006520	amino acid metabolic process	138	17	13.72	360	0.20818	1
GO:0006551	leucine metabolic process	5	2	0.5	181	0.08055	1
GO:0006555	methionine metabolic process	9	1	0.89	1158	0.61051	1
GO:0006573	valine metabolic process	5	1	0.5	682	0.40767	1
GO:0006576	biogenic amine metabolic process	22	3	2.19	587	0.37633	1
GO:0006582	melanin metabolic process	50	3	4.97	1973	0.88664	1
GO:0006605	protein targeting	104	18	10.34	101	0.01338	1
GO:0006613	cotranslational protein targeting to membrane	17	8	1.69	55	9.9e-05	1
GO:0006623	protein targeting to vacuole	17	1	1.69	1798	0.83171	1
GO:0006629	lipid metabolic process	441	30	43.84	2549	0.99303	1
GO:0006637	acyl-CoA metabolic process	40	4	3.98	1068	0.57252	1
GO:0006638	neutral lipid metabolic process	47	2	4.67	2279	0.95536	1
GO:0006639	acylglycerol metabolic process	47	2	4.67	2280	0.95536	1
GO:0006643	membrane lipid metabolic process	86	5	8.55	2181	0.93869	1
GO:0006650	glycerophospholipid metabolic process	103	7	10.24	2007	0.89825	1
GO:0006661	phosphatidylinositol biosynthetic process	54	3	5.37	2076	0.91533	1
GO:0006664	glycolipid metabolic process	43	3	4.27	1758	0.81521	1
GO:0006665	sphingolipid metabolic process	54	2	5.37	2413	0.97598	1
GO:0006672	ceramide metabolic process	22	2	2.19	1280	0.65791	1
GO:0006694	steroid biosynthetic process	24	3	2.39	728	0.43195	1
GO:0006720	isoprenoid metabolic process	33	4	3.28	721	0.41862	1
GO:0006721	terpenoid metabolic process	16	1	1.59	1727	0.81309	1
GO:0006725	cellular aromatic compound metabolic process	2120	311	210.76	19	4.4e-17	1
GO:0006739	NADP metabolic process	12	2	1.19	534	0.33832	1
GO:0006740	NADPH regeneration	8	2	0.8	335	0.18509	1
GO:0006753	nucleoside phosphate metabolic process	156	18	15.51	470	0.28669	1
GO:0006766	vitamin metabolic process	11	1	1.09	1343	0.68419	1
GO:0006767	water-soluble vitamin metabolic process	9	1	0.89	1159	0.61051	1
GO:0006778	porphyrin-containing compound metabolic process	13	1	1.29	1511	0.74395	1
GO:0006779	porphyrin-containing compound biosynthetic process	12	1	1.19	1427	0.71563	1
GO:0006790	sulfur compound metabolic process	103	12	10.24	515	0.32516	1
GO:0006801	superoxide metabolic process	9	1	0.89	1160	0.61051	1
GO:0006807	nitrogen compound metabolic process	3803	489	378.07	14	1.3e-18	1
GO:0006810	transport	1483	106	147.43	2680	0.99999	1
GO:0006812	monoatomic cation transport	242	8	24.06	2674	0.99998	1
GO:0006814	sodium ion transport	61	1	6.06	2599	0.99836	1
GO:0006816	calcium ion transport	50	2	4.97	2344	0.96571	1
GO:0006829	zinc ion transport	14	2	1.39	710	0.41245	1
GO:0006836	neurotransmitter transport	117	7	11.63	2268	0.95368	1
GO:0006851	mitochondrial calcium ion transmembrane transport	7	1	0.7	956	0.51967	1
GO:0006865	amino acid transport	50	1	4.97	2561	0.99477	1
GO:0006869	lipid transport	79	1	7.85	2637	0.99976	1
GO:0006873	intracellular monoatomic ion homeostasis	94	7	9.34	1814	0.83854	1
GO:0006874	intracellular calcium ion homeostasis	39	3	3.88	1563	0.75928	1
GO:0006893	Golgi to plasma membrane transport	26	1	2.58	2160	0.93461	1
GO:0006901	vesicle coating	6	1	0.6	823	0.4666	1
GO:0006903	vesicle targeting	20	1	1.99	1941	0.87718	1
GO:0006909	phagocytosis	45	2	4.47	2215	0.94687	1
GO:0006913	nucleocytoplasmic transport	120	14	11.93	500	0.30385	1
GO:0006915	apoptotic process	224	16	22.27	2205	0.94316	1
GO:0006935	chemotaxis	49	5	4.87	992	0.54536	1
GO:0006955	immune response	264	17	26.24	2467	0.98396	1
GO:0006959	humoral immune response	96	6	9.54	2124	0.92571	1
GO:0006963	positive regulation of antibacterial peptide biosynthetic process	27	1	2.68	2190	0.94113	1
GO:0006970	response to osmotic stress	11	1	1.09	1344	0.68419	1
GO:0006986	response to unfolded protein	27	1	2.68	2191	0.94113	1
GO:0006996	organelle organization	1352	125	134.41	1821	0.84066	1
GO:0006997	nucleus organization	66	6	6.56	1273	0.65257	1
GO:0006998	nuclear envelope organization	16	1	1.59	1728	0.81309	1
GO:0007007	inner mitochondrial membrane organization	15	3	1.49	316	0.18164	1
GO:0007017	microtubule-based process	348	28	34.6	2045	0.90668	1
GO:0007018	microtubule-based movement	107	11	10.64	878	0.50076	1
GO:0007028	cytoplasm organization	70	6	6.96	1393	0.7085	1
GO:0007031	peroxisome organization	17	2	1.69	894	0.51515	1
GO:0007034	vacuolar transport	58	8	5.77	366	0.21492	1
GO:0007043	cell-cell junction assembly	59	2	5.87	2471	0.98469	1
GO:0007049	cell cycle	658	58	65.41	1885	0.86077	1
GO:0007051	spindle organization	118	7	11.73	2292	0.95634	1
GO:0007062	sister chromatid cohesion	26	1	2.58	2161	0.93461	1
GO:0007093	mitotic cell cycle checkpoint signaling	42	4	4.18	1179	0.61215	1
GO:0007099	centriole replication	30	1	2.98	2293	0.95705	1
GO:0007127	meiosis I	55	5	5.47	1259	0.65041	1
GO:0007129	homologous chromosome pairing at meiosis	12	2	1.19	535	0.33832	1
GO:0007154	cell communication	1484	83	147.53	2736	1	1
GO:0007163	establishment or maintenance of cell polarity	184	18	18.29	1020	0.56619	1
GO:0007164	establishment of tissue polarity	81	2	8.05	2593	0.99802	1
GO:0007166	cell surface receptor signaling pathway	587	33	58.36	2665	0.99997	1
GO:0007167	enzyme-linked receptor protein signaling pathway	267	15	26.54	2576	0.99639	1
GO:0007178	transmembrane receptor protein serine/threonine kinase signaling pathway	59	2	5.87	2472	0.98469	1
GO:0007219	Notch signaling pathway	68	4	6.76	2083	0.91715	1
GO:0007224	smoothened signaling pathway	86	6	8.55	1917	0.86901	1
GO:0007254	JNK cascade	77	10	7.65	399	0.23204	1
GO:0007259	receptor signaling pathway via JAK-STAT	31	1	3.08	2325	0.96134	1
GO:0007264	small GTPase mediated signal transduction	158	10	15.71	2315	0.95967	1
GO:0007267	cell-cell signaling	413	23	41.06	2632	0.99962	1
GO:0007268	chemical synaptic transmission	266	13	26.44	2616	0.99924	1
GO:0007272	ensheathment of neurons	12	1	1.19	1428	0.71563	1
GO:0007275	multicellular organism development	1726	111	171.59	2726	1	1
GO:0007276	gamete generation	736	61	73.17	2263	0.9527	1
GO:0007277	pole cell development	29	1	2.88	2255	0.95229	1
GO:0007293	germarium-derived egg chamber formation	94	8	9.34	1477	0.72982	1
GO:0007296	vitellogenesis	8	2	0.8	336	0.18509	1
GO:0007297	follicle cell of egg chamber migration	124	9	12.33	1955	0.88035	1
GO:0007308	oocyte construction	120	13	11.93	717	0.41527	1
GO:0007315	pole plasm assembly	63	5	6.26	1572	0.7642	1
GO:0007316	pole plasm RNA localization	49	5	4.87	993	0.54536	1
GO:0007338	single fertilization	26	4	2.58	422	0.2554	1
GO:0007350	blastoderm segmentation	161	12	16.01	1977	0.88863	1
GO:0007351	tripartite regional subdivision	105	11	10.44	848	0.47476	1
GO:0007354	zygotic determination of anterior/posterior axis, embryo	19	3	1.89	478	0.29132	1
GO:0007369	gastrulation	67	5	6.66	1712	0.80948	1
GO:0007389	pattern specification process	421	29	41.85	2511	0.99023	1
GO:0007392	initiation of dorsal closure	10	1	0.99	1242	0.64928	1
GO:0007398	ectoderm development	12	2	1.19	536	0.33832	1
GO:0007405	neuroblast proliferation	78	5	7.75	2010	0.89898	1
GO:0007416	synapse assembly	165	5	16.4	2646	0.99984	1
GO:0007420	brain development	100	5	9.94	2410	0.97597	1
GO:0007423	sensory organ development	405	16	40.26	2702	1	1
GO:0007442	hindgut morphogenesis	42	3	4.18	1702	0.80236	1
GO:0007446	imaginal disc growth	47	3	4.67	1878	0.85971	1
GO:0007447	imaginal disc pattern formation	90	5	8.95	2264	0.95273	1
GO:0007449	proximal/distal pattern formation, imaginal disc	11	1	1.09	1345	0.68419	1
GO:0007450	dorsal/ventral pattern formation, imaginal disc	49	4	4.87	1480	0.73177	1
GO:0007465	R7 cell fate commitment	33	2	3.28	1867	0.85401	1
GO:0007469	antennal development	12	1	1.19	1429	0.71563	1
GO:0007478	leg disc morphogenesis	58	2	5.77	2456	0.98324	1
GO:0007483	genital disc morphogenesis	17	2	1.69	895	0.51515	1
GO:0007484	imaginal disc-derived genitalia development	22	2	2.19	1281	0.65791	1
GO:0007485	imaginal disc-derived male genitalia development	20	2	1.99	1109	0.60524	1
GO:0007498	mesoderm development	75	3	7.46	2463	0.98364	1
GO:0007525	somatic muscle development	64	4	6.36	1994	0.89204	1
GO:0007530	sex determination	29	2	2.88	1690	0.79892	1
GO:0007549	dosage compensation	22	1	2.19	2015	0.90045	1
GO:0007552	metamorphosis	409	16	40.66	2703	1	1
GO:0007562	eclosion	13	2	1.29	578	0.37584	1
GO:0007600	sensory perception	142	1	14.12	2709	1	1
GO:0007601	visual perception	18	1	1.79	1851	0.84848	1
GO:0007610	behavior	418	14	41.55	2722	1	1
GO:0007611	learning or memory	149	6	14.81	2590	0.99795	1
GO:0007612	learning	62	3	6.16	2272	0.95383	1
GO:0007613	memory	110	4	10.94	2579	0.99644	1
GO:0007617	mating behavior	77	3	7.65	2486	0.98612	1
GO:0007619	courtship behavior	52	2	5.17	2388	0.97128	1
GO:0007622	rhythmic behavior	92	5	9.15	2302	0.95859	1
GO:0007623	circadian rhythm	132	6	13.12	2548	0.99294	1
GO:0007626	locomotory behavior	151	6	15.01	2598	0.99824	1
GO:0007631	feeding behavior	32	2	3.18	1826	0.8417	1
GO:0007635	chemosensory behavior	66	4	6.56	2042	0.90533	1
GO:0008037	cell recognition	108	4	10.74	2572	0.99581	1
GO:0008038	neuron recognition	104	4	10.34	2556	0.99423	1
GO:0008052	sensory organ boundary specification	14	1	1.39	1611	0.76945	1
GO:0008053	mitochondrial fusion	14	2	1.39	711	0.41245	1
GO:0008055	ocellus pigment biosynthetic process	18	1	1.79	1852	0.84848	1
GO:0008063	Toll signaling pathway	39	3	3.88	1564	0.75928	1
GO:0008064	regulation of actin polymerization or depolymerization	55	5	5.47	1260	0.65041	1
GO:0008150	biological_process	7323	728	728	2738	1	1
GO:0008152	metabolic process	4607	549	457.99	26	2.8e-14	1
GO:0008154	actin polymerization or depolymerization	66	6	6.56	1274	0.65257	1
GO:0008202	steroid metabolic process	38	3	3.78	1488	0.74333	1
GO:0008205	ecdysone metabolic process	8	1	0.8	1052	0.56746	1
GO:0008213	protein alkylation	33	4	3.28	722	0.41862	1
GO:0008214	protein dealkylation	5	1	0.5	683	0.40767	1
GO:0008219	cell death	308	21	30.62	2430	0.97989	1
GO:0008283	cell population proliferation	729	47	72.47	2643	0.99982	1
GO:0008286	insulin receptor signaling pathway	71	4	7.06	2150	0.93241	1
GO:0008298	intracellular mRNA localization	75	8	7.46	845	0.47266	1
GO:0008306	associative learning	52	3	5.17	2027	0.90193	1
GO:0008334	histone mRNA metabolic process	9	2	0.89	377	0.22309	1
GO:0008356	asymmetric cell division	96	9	9.54	1190	0.62473	1
GO:0008358	maternal determination of anterior/posterior axis, embryo	83	8	8.25	1096	0.59136	1
GO:0008361	regulation of cell size	97	1	9.64	2664	0.99996	1
GO:0008363	larval chitin-based cuticle development	24	1	2.39	2096	0.91931	1
GO:0008380	RNA splicing	280	67	27.84	33	2.8e-12	1
GO:0008535	respiratory chain complex IV assembly	13	2	1.29	579	0.37584	1
GO:0008544	epidermis development	53	1	5.27	2575	0.99619	1
GO:0008582	regulation of synaptic assembly at neuromuscular junction	109	3	10.84	2610	0.99912	1
GO:0008587	imaginal disc-derived wing margin morphogenesis	50	2	4.97	2345	0.96571	1
GO:0008589	regulation of smoothened signaling pathway	81	6	8.05	1788	0.82919	1
GO:0008592	regulation of Toll signaling pathway	30	3	2.98	1093	0.58491	1
GO:0008593	regulation of Notch signaling pathway	58	4	5.77	1831	0.84197	1
GO:0008595	anterior/posterior axis specification, embryo	105	11	10.44	849	0.47476	1
GO:0008610	lipid biosynthetic process	222	16	22.07	2178	0.93815	1
GO:0008643	carbohydrate transport	29	1	2.88	2256	0.95229	1
GO:0008652	amino acid biosynthetic process	42	4	4.18	1180	0.61215	1
GO:0009056	catabolic process	911	93	90.57	612	0.4051	1
GO:0009057	macromolecule catabolic process	472	60	46.92	125	0.0255	1
GO:0009058	biosynthetic process	2829	391	281.24	16	2.7e-18	1
GO:0009059	macromolecule biosynthetic process	2417	365	240.28	8	5e-24	1
GO:0009060	aerobic respiration	100	5	9.94	2411	0.97597	1
GO:0009062	fatty acid catabolic process	48	2	4.77	2311	0.9591	1
GO:0009066	aspartate family amino acid metabolic process	21	3	2.09	553	0.34807	1
GO:0009069	serine family amino acid metabolic process	14	2	1.39	712	0.41245	1
GO:0009072	aromatic amino acid metabolic process	13	1	1.29	1512	0.74395	1
GO:0009081	branched-chain amino acid metabolic process	12	3	1.19	213	0.10922	1
GO:0009083	branched-chain amino acid catabolic process	11	3	1.09	196	0.08817	1
GO:0009086	methionine biosynthetic process	9	1	0.89	1161	0.61051	1
GO:0009100	glycoprotein metabolic process	124	7	12.33	2378	0.96959	1
GO:0009101	glycoprotein biosynthetic process	104	5	10.34	2447	0.98185	1
GO:0009110	vitamin biosynthetic process	7	1	0.7	957	0.51967	1
GO:0009112	nucleobase metabolic process	21	2	2.09	1205	0.63231	1
GO:0009117	nucleotide metabolic process	151	16	15.01	732	0.43294	1
GO:0009119	ribonucleoside metabolic process	16	1	1.59	1729	0.81309	1
GO:0009123	nucleoside monophosphate metabolic process	19	2	1.89	1075	0.57669	1
GO:0009124	nucleoside monophosphate biosynthetic process	15	2	1.49	758	0.44796	1
GO:0009126	purine nucleoside monophosphate metabolic process	14	1	1.39	1612	0.76945	1
GO:0009127	purine nucleoside monophosphate biosynthetic process	11	1	1.09	1346	0.68419	1
GO:0009142	nucleoside triphosphate biosynthetic process	27	2	2.68	1578	0.76498	1
GO:0009144	purine nucleoside triphosphate metabolic process	29	2	2.88	1691	0.79892	1
GO:0009145	purine nucleoside triphosphate biosynthetic process	22	2	2.19	1282	0.65791	1
GO:0009150	purine ribonucleotide metabolic process	108	9	10.74	1570	0.75935	1
GO:0009161	ribonucleoside monophosphate metabolic process	18	2	1.79	1002	0.54665	1
GO:0009164	nucleoside catabolic process	13	1	1.29	1513	0.74395	1
GO:0009167	purine ribonucleoside monophosphate metabolic process	14	1	1.39	1613	0.76945	1
GO:0009199	ribonucleoside triphosphate metabolic process	31	2	3.08	1785	0.82845	1
GO:0009201	ribonucleoside triphosphate biosynthetic process	25	2	2.49	1460	0.72617	1
GO:0009205	purine ribonucleoside triphosphate metabolic process	28	2	2.78	1640	0.78253	1
GO:0009206	purine ribonucleoside triphosphate biosynthetic process	22	2	2.19	1283	0.65791	1
GO:0009225	nucleotide-sugar metabolic process	13	3	1.29	255	0.13197	1
GO:0009251	glucan catabolic process	18	1	1.79	1853	0.84848	1
GO:0009259	ribonucleotide metabolic process	115	10	11.43	1449	0.71918	1
GO:0009266	response to temperature stimulus	102	7	10.14	1996	0.8927	1
GO:0009299	mRNA transcription	5	1	0.5	684	0.40767	1
GO:0009303	rRNA transcription	12	2	1.19	537	0.33832	1
GO:0009304	tRNA transcription	13	3	1.29	256	0.13197	1
GO:0009308	amine metabolic process	26	3	2.58	864	0.48566	1
GO:0009309	amine biosynthetic process	12	1	1.19	1430	0.71563	1
GO:0009314	response to radiation	163	9	16.2	2482	0.98543	1
GO:0009416	response to light stimulus	129	6	12.82	2528	0.99128	1
GO:0009451	RNA modification	97	23	9.64	51	5.5e-05	1
GO:0009566	fertilization	29	4	2.88	510	0.32485	1
GO:0009581	detection of external stimulus	65	2	6.46	2521	0.99116	1
GO:0009582	detection of abiotic stimulus	65	2	6.46	2522	0.99116	1
GO:0009583	detection of light stimulus	56	2	5.57	2432	0.97992	1
GO:0009584	detection of visible light	31	1	3.08	2326	0.96134	1
GO:0009605	response to external stimulus	680	43	67.6	2642	0.99982	1
GO:0009607	response to biotic stimulus	374	32	37.18	1833	0.84345	1
GO:0009611	response to wounding	111	3	11.03	2619	0.99926	1
GO:0009615	response to virus	60	8	5.96	415	0.24279	1
GO:0009628	response to abiotic stimulus	348	23	34.6	2506	0.99	1
GO:0009629	response to gravity	20	1	1.99	1942	0.87718	1
GO:0009653	anatomical structure morphogenesis	1252	69	124.46	2731	1	1
GO:0009712	catechol-containing compound metabolic process	14	2	1.39	713	0.41245	1
GO:0009719	response to endogenous stimulus	221	14	21.97	2427	0.97892	1
GO:0009725	response to hormone	110	6	10.94	2374	0.96869	1
GO:0009755	hormone-mediated signaling pathway	27	2	2.68	1579	0.76498	1
GO:0009790	embryo development	452	30	44.93	2567	0.99567	1
GO:0009791	post-embryonic development	542	31	53.88	2653	0.9999	1
GO:0009798	axis specification	180	18	17.89	979	0.52685	1
GO:0009799	specification of symmetry	16	1	1.59	1730	0.81309	1
GO:0009826	unidimensional cell growth	19	1	1.89	1893	0.86358	1
GO:0009855	determination of bilateral symmetry	16	1	1.59	1731	0.81309	1
GO:0009886	post-embryonic animal morphogenesis	404	17	40.16	2696	1	1
GO:0009887	animal organ morphogenesis	642	28	63.82	2724	1	1
GO:0009888	tissue development	555	37	55.17	2595	0.99806	1
GO:0009889	regulation of biosynthetic process	1347	135	133.91	846	0.47287	1
GO:0009890	negative regulation of biosynthetic process	559	50	55.57	1749	0.81323	1
GO:0009891	positive regulation of biosynthetic process	494	44	49.11	1710	0.8077	1
GO:0009892	negative regulation of metabolic process	682	62	67.8	1695	0.80025	1
GO:0009893	positive regulation of metabolic process	744	64	73.96	2073	0.9139	1
GO:0009894	regulation of catabolic process	274	25	27.24	1391	0.70746	1
GO:0009895	negative regulation of catabolic process	54	7	5.37	473	0.28755	1
GO:0009896	positive regulation of catabolic process	164	12	16.3	2028	0.90213	1
GO:0009913	epidermal cell differentiation	47	1	4.67	2544	0.99283	1
GO:0009948	anterior/posterior axis specification	125	11	12.43	1401	0.71028	1
GO:0009952	anterior/posterior pattern specification	160	11	15.91	2146	0.932	1
GO:0009953	dorsal/ventral pattern formation	134	12	13.32	1375	0.69246	1
GO:0009968	negative regulation of signal transduction	330	23	32.81	2424	0.9781	1
GO:0009987	cellular process	6134	645	609.8	52	6.8e-05	1
GO:0009991	response to extracellular stimulus	156	6	15.51	2607	0.99879	1
GO:0009994	oocyte differentiation	154	14	15.31	1306	0.67916	1
GO:0010001	glial cell differentiation	33	1	3.28	2372	0.96868	1
GO:0010002	cardioblast differentiation	15	1	1.49	1666	0.79241	1
GO:0010004	gastrulation involving germ band extension	33	3	3.28	1266	0.65082	1
GO:0010035	response to inorganic substance	66	4	6.56	2043	0.90533	1
GO:0010038	response to metal ion	44	2	4.37	2201	0.94206	1
GO:0010043	response to zinc ion	13	2	1.29	580	0.37584	1
GO:0010160	formation of animal organ boundary	32	2	3.18	1827	0.8417	1
GO:0010243	response to organonitrogen compound	157	12	15.61	1916	0.86831	1
GO:0010256	endomembrane system organization	186	21	18.49	497	0.30076	1
GO:0010257	NADH dehydrogenase complex assembly	32	3	3.18	1194	0.62971	1
GO:0010324	membrane invagination	25	2	2.49	1461	0.72617	1
GO:0010332	response to gamma radiation	16	1	1.59	1732	0.81309	1
GO:0010453	regulation of cell fate commitment	25	1	2.49	2133	0.92736	1
GO:0010454	negative regulation of cell fate commitment	17	1	1.69	1799	0.83171	1
GO:0010458	exit from mitosis	12	1	1.19	1431	0.71563	1
GO:0010467	gene expression	2209	357	219.6	4	1.5e-29	1
GO:0010498	proteasomal protein catabolic process	217	26	21.57	307	0.18126	1
GO:0010508	positive regulation of autophagy	47	1	4.67	2545	0.99283	1
GO:0010556	regulation of macromolecule biosynthetic process	1319	133	131.13	736	0.4411	1
GO:0010558	negative regulation of macromolecule biosynthetic process	549	49	54.58	1761	0.81551	1
GO:0010562	positive regulation of phosphorus metabolic process	69	3	6.86	2398	0.97341	1
GO:0010563	negative regulation of phosphorus metabolic process	41	3	4.08	1650	0.78878	1
GO:0010564	regulation of cell cycle process	179	13	17.79	2074	0.91478	1
GO:0010604	positive regulation of macromolecule metabolic process	667	60	66.31	1763	0.82178	1
GO:0010605	negative regulation of macromolecule metabolic process	632	56	62.83	1836	0.8462	1
GO:0010608	post-transcriptional regulation of gene expression	210	30	20.88	127	0.02602	1
GO:0010623	programmed cell death involved in cell development	95	5	9.44	2348	0.96615	1
GO:0010631	epithelial cell migration	154	10	15.31	2242	0.95032	1
GO:0010632	regulation of epithelial cell migration	48	2	4.77	2312	0.9591	1
GO:0010634	positive regulation of epithelial cell migration	38	2	3.78	2031	0.90342	1
GO:0010638	positive regulation of organelle organization	107	9	10.64	1550	0.74958	1
GO:0010639	negative regulation of organelle organization	63	4	6.26	1960	0.8848	1
GO:0010646	regulation of cell communication	806	48	80.13	2690	0.99999	1
GO:0010648	negative regulation of cell communication	351	23	34.89	2527	0.99127	1
GO:0010720	positive regulation of cell development	69	7	6.86	983	0.53659	1
GO:0010721	negative regulation of cell development	43	1	4.27	2500	0.98907	1
GO:0010770	positive regulation of cell morphogenesis	10	2	0.99	439	0.2616	1
GO:0010803	regulation of tumor necrosis factor-mediated signaling pathway	11	1	1.09	1347	0.68419	1
GO:0010817	regulation of hormone levels	64	2	6.36	2512	0.9903	1
GO:0010821	regulation of mitochondrion organization	38	3	3.78	1489	0.74333	1
GO:0010824	regulation of centrosome duplication	6	1	0.6	824	0.4666	1
GO:0010876	lipid localization	134	3	13.32	2654	0.99991	1
GO:0010921	regulation of phosphatase activity	9	2	0.89	378	0.22309	1
GO:0010927	cellular component assembly involved in morphogenesis	132	7	13.12	2442	0.98157	1
GO:0010948	negative regulation of cell cycle process	79	5	7.85	2038	0.90494	1
GO:0010952	positive regulation of peptidase activity	19	3	1.89	479	0.29132	1
GO:0010959	regulation of metal ion transport	43	1	4.27	2501	0.98907	1
GO:0010970	transport along microtubule	62	6	6.16	1095	0.59054	1
GO:0010972	negative regulation of G2/M transition of mitotic cell cycle	22	1	2.19	2016	0.90045	1
GO:0010975	regulation of neuron projection development	102	6	10.14	2232	0.94823	1
GO:0010976	positive regulation of neuron projection development	26	1	2.58	2162	0.93461	1
GO:0012501	programmed cell death	302	21	30.02	2402	0.97396	1
GO:0012502	induction of programmed cell death	13	1	1.29	1514	0.74395	1
GO:0014009	glial cell proliferation	13	3	1.29	257	0.13197	1
GO:0014014	negative regulation of gliogenesis	8	1	0.8	1053	0.56746	1
GO:0014041	regulation of neuron maturation	17	3	1.69	409	0.23534	1
GO:0014042	positive regulation of neuron maturation	14	3	1.39	295	0.15619	1
GO:0014070	response to organic cyclic compound	92	5	9.15	2303	0.95859	1
GO:0015711	organic anion transport	100	3	9.94	2594	0.99805	1
GO:0015718	monocarboxylic acid transport	22	1	2.19	2017	0.90045	1
GO:0015849	organic acid transport	76	3	7.56	2475	0.98493	1
GO:0015908	fatty acid transport	7	1	0.7	958	0.51967	1
GO:0015931	nucleobase-containing compound transport	106	10	10.54	1187	0.61811	1
GO:0015980	energy derivation by oxidation of organic compounds	144	6	14.32	2582	0.99703	1
GO:0016032	viral process	44	3	4.37	1772	0.82734	1
GO:0016043	cellular component organization	2340	205	232.63	2526	0.99124	1
GO:0016049	cell growth	136	7	13.52	2484	0.98575	1
GO:0016050	vesicle organization	122	17	12.13	199	0.0951	1
GO:0016051	carbohydrate biosynthetic process	37	1	3.68	2429	0.97944	1
GO:0016053	organic acid biosynthetic process	102	6	10.14	2233	0.94823	1
GO:0016054	organic acid catabolic process	101	9	10.04	1361	0.68532	1
GO:0016055	Wnt signaling pathway	106	8	10.54	1820	0.84018	1
GO:0016071	mRNA metabolic process	389	93	38.67	21	1.1e-16	1
GO:0016072	rRNA metabolic process	152	64	15.11	7	6.9e-26	1
GO:0016073	snRNA metabolic process	39	5	3.88	549	0.34557	1
GO:0016074	sno(s)RNA metabolic process	12	2	1.19	538	0.33832	1
GO:0016078	tRNA catabolic process	9	2	0.89	379	0.22309	1
GO:0016079	synaptic vesicle exocytosis	57	4	5.67	1808	0.83196	1
GO:0016093	polyprenol metabolic process	10	2	0.99	440	0.2616	1
GO:0016101	diterpenoid metabolic process	8	1	0.8	1054	0.56746	1
GO:0016125	sterol metabolic process	19	2	1.89	1076	0.57669	1
GO:0016180	snRNA processing	24	3	2.39	729	0.43195	1
GO:0016198	axon choice point recognition	26	2	2.58	1538	0.74621	1
GO:0016236	macroautophagy	101	12	10.04	498	0.30099	1
GO:0016241	regulation of macroautophagy	35	3	3.48	1367	0.69042	1
GO:0016310	phosphorylation	319	22	31.71	2428	0.97897	1
GO:0016333	morphogenesis of follicular epithelium	50	4	4.97	1542	0.74637	1
GO:0016334	establishment or maintenance of polarity of follicular epithelium	29	1	2.88	2257	0.95229	1
GO:0016358	dendrite development	148	3	14.71	2667	0.99998	1
GO:0016482	cytosolic transport	66	5	6.56	1683	0.79886	1
GO:0016485	protein processing	56	1	5.57	2585	0.99722	1
GO:0016545	male courtship behavior, veined wing vibration	13	1	1.29	1515	0.74395	1
GO:0016571	histone methylation	16	1	1.59	1733	0.81309	1
GO:0017145	stem cell division	52	4	5.17	1627	0.77373	1
GO:0018022	peptidyl-lysine methylation	20	2	1.99	1110	0.60524	1
GO:0018130	heterocycle biosynthetic process	1113	105	110.65	1540	0.74633	1
GO:0018193	peptidyl-amino acid modification	232	26	23.06	471	0.2868	1
GO:0018195	peptidyl-arginine modification	5	2	0.5	182	0.08055	1
GO:0018202	peptidyl-histidine modification	8	2	0.8	337	0.18509	1
GO:0018206	peptidyl-methionine modification	8	2	0.8	338	0.18509	1
GO:0018208	peptidyl-proline modification	21	5	2.09	147	0.0508	1
GO:0018209	peptidyl-serine modification	53	4	5.27	1648	0.78651	1
GO:0018210	peptidyl-threonine modification	20	1	1.99	1943	0.87718	1
GO:0018393	internal peptidyl-lysine acetylation	35	5	3.48	460	0.26493	1
GO:0018394	peptidyl-lysine acetylation	36	5	3.58	468	0.28476	1
GO:0018958	phenol-containing compound metabolic process	62	5	6.16	1554	0.75169	1
GO:0019058	viral life cycle	39	3	3.88	1565	0.75928	1
GO:0019094	pole plasm mRNA localization	48	5	4.77	977	0.52644	1
GO:0019098	reproductive behavior	83	3	8.25	2532	0.99158	1
GO:0019216	regulation of lipid metabolic process	42	4	4.18	1181	0.61215	1
GO:0019218	regulation of steroid metabolic process	7	1	0.7	959	0.51967	1
GO:0019219	regulation of nucleobase-containing compound metabolic process	1023	92	101.7	1925	0.87551	1
GO:0019220	regulation of phosphate metabolic process	136	10	13.52	1956	0.88111	1
GO:0019221	cytokine-mediated signaling pathway	29	1	2.88	2258	0.95229	1
GO:0019222	regulation of metabolic process	1721	162	171.09	1714	0.81107	1
GO:0019226	transmission of nerve impulse	9	1	0.89	1162	0.61051	1
GO:0019318	hexose metabolic process	47	5	4.67	881	0.50718	1
GO:0019348	dolichol metabolic process	9	2	0.89	380	0.22309	1
GO:0019362	pyridine nucleotide metabolic process	19	2	1.89	1077	0.57669	1
GO:0019395	fatty acid oxidation	39	2	3.88	2060	0.91121	1
GO:0019438	aromatic compound biosynthetic process	1106	105	109.95	1453	0.72168	1
GO:0019439	aromatic compound catabolic process	158	24	15.71	115	0.02269	1
GO:0019538	protein metabolic process	1914	225	190.28	68	0.00135	1
GO:0019637	organophosphate metabolic process	315	27	31.32	1767	0.82226	1
GO:0019646	aerobic electron transport chain	62	3	6.16	2273	0.95383	1
GO:0019693	ribose phosphate metabolic process	118	10	11.73	1544	0.7487	1
GO:0019722	calcium-mediated signaling	26	1	2.58	2163	0.93461	1
GO:0019725	cellular homeostasis	178	11	17.7	2396	0.97261	1
GO:0019730	antimicrobial humoral response	86	6	8.55	1918	0.86901	1
GO:0019731	antibacterial humoral response	41	1	4.08	2491	0.98651	1
GO:0019748	secondary metabolic process	81	4	8.05	2357	0.96666	1
GO:0019751	polyol metabolic process	30	1	2.98	2294	0.95705	1
GO:0019827	stem cell population maintenance	95	5	9.44	2349	0.96615	1
GO:0019915	lipid storage	60	2	5.96	2485	0.98602	1
GO:0019932	second-messenger-mediated signaling	42	2	4.18	2144	0.93119	1
GO:0019935	cyclic-nucleotide-mediated signaling	16	1	1.59	1734	0.81309	1
GO:0021700	developmental maturation	204	19	20.28	1276	0.65443	1
GO:0022402	cell cycle process	534	44	53.09	2138	0.92794	1
GO:0022406	membrane docking	28	5	2.78	261	0.13918	1
GO:0022407	regulation of cell-cell adhesion	30	2	2.98	1753	0.81421	1
GO:0022410	circadian sleep/wake cycle process	32	2	3.18	1828	0.8417	1
GO:0022412	cellular process involved in reproduction in multicellular organism	733	60	72.87	2331	0.96172	1
GO:0022414	reproductive process	938	77	93.25	2415	0.97691	1
GO:0022603	regulation of anatomical structure morphogenesis	159	12	15.81	1951	0.87881	1
GO:0022607	cellular component assembly	1029	107	102.3	505	0.31533	1
GO:0022612	gland morphogenesis	75	4	7.46	2236	0.94881	1
GO:0022613	ribonucleoprotein complex biogenesis	291	98	28.93	2	6.8e-30	1
GO:0022616	DNA strand elongation	15	1	1.49	1667	0.79241	1
GO:0022900	electron transport chain	75	3	7.46	2464	0.98364	1
GO:0022904	respiratory electron transport chain	70	3	6.96	2407	0.97546	1
GO:0023051	regulation of signaling	803	48	79.83	2688	0.99999	1
GO:0023052	signaling	1439	81	143.06	2735	1	1
GO:0023056	positive regulation of signaling	399	29	39.67	2414	0.97647	1
GO:0023057	negative regulation of signaling	350	23	34.79	2517	0.99087	1
GO:0023061	signal release	117	9	11.63	1813	0.8353	1
GO:0030001	metal ion transport	187	6	18.59	2650	0.9999	1
GO:0030003	intracellular monoatomic cation homeostasis	93	7	9.25	1790	0.83044	1
GO:0030029	actin filament-based process	297	20	29.53	2436	0.98085	1
GO:0030030	cell projection organization	533	22	52.99	2718	1	1
GO:0030032	lamellipodium assembly	22	1	2.19	2018	0.90045	1
GO:0030042	actin filament depolymerization	13	1	1.29	1516	0.74395	1
GO:0030048	actin filament-based movement	31	2	3.08	1786	0.82845	1
GO:0030111	regulation of Wnt signaling pathway	89	8	8.85	1301	0.67111	1
GO:0030148	sphingolipid biosynthetic process	41	2	4.08	2119	0.92506	1
GO:0030154	cell differentiation	1355	89	134.7	2704	1	1
GO:0030162	regulation of proteolysis	116	12	11.53	872	0.48766	1
GO:0030178	negative regulation of Wnt signaling pathway	37	3	3.68	1471	0.72654	1
GO:0030182	neuron differentiation	668	25	66.41	2734	1	1
GO:0030239	myofibril assembly	46	1	4.57	2539	0.99203	1
GO:0030509	BMP signaling pathway	51	2	5.07	2366	0.96861	1
GO:0030510	regulation of BMP signaling pathway	41	2	4.08	2120	0.92506	1
GO:0030518	intracellular steroid hormone receptor signaling pathway	15	1	1.49	1668	0.79241	1
GO:0030522	intracellular receptor signaling pathway	25	2	2.49	1462	0.72617	1
GO:0030534	adult behavior	126	5	12.53	2578	0.99642	1
GO:0030537	larval behavior	36	1	3.58	2421	0.97716	1
GO:0030539	male genitalia development	20	2	1.99	1111	0.60524	1
GO:0030703	eggshell formation	33	5	3.28	393	0.22633	1
GO:0030704	vitelline membrane formation	6	1	0.6	825	0.4666	1
GO:0030705	cytoskeleton-dependent intracellular transport	75	6	7.46	1593	0.76932	1
GO:0030706	germarium-derived oocyte differentiation	32	3	3.18	1195	0.62971	1
GO:0030716	oocyte fate determination	32	3	3.18	1196	0.62971	1
GO:0030725	germline ring canal formation	13	1	1.29	1517	0.74395	1
GO:0030730	sequestering of triglyceride	10	1	0.99	1243	0.64928	1
GO:0030832	regulation of actin filament length	56	5	5.57	1289	0.66634	1
GO:0030834	regulation of actin filament depolymerization	10	1	0.99	1244	0.64928	1
GO:0030835	negative regulation of actin filament depolymerization	9	1	0.89	1163	0.61051	1
GO:0030837	negative regulation of actin filament polymerization	16	1	1.59	1735	0.81309	1
GO:0030855	epithelial cell differentiation	290	22	28.83	2151	0.93338	1
GO:0030865	cortical cytoskeleton organization	69	3	6.86	2399	0.97341	1
GO:0030951	establishment or maintenance of microtubule cytoskeleton polarity	40	5	3.98	563	0.36608	1
GO:0031023	microtubule organizing center organization	79	5	7.85	2039	0.90494	1
GO:0031032	actomyosin structure organization	96	2	9.54	2628	0.99953	1
GO:0031033	myosin filament organization	12	3	1.19	214	0.10922	1
GO:0031038	myosin II filament organization	9	2	0.89	381	0.22309	1
GO:0031055	chromatin remodeling at centromere	6	1	0.6	826	0.4666	1
GO:0031086	nuclear-transcribed mRNA catabolic process, deadenylation-independent decay	6	1	0.6	827	0.4666	1
GO:0031098	stress-activated protein kinase signaling cascade	84	11	8.35	361	0.2097	1
GO:0031099	regeneration	33	1	3.28	2373	0.96868	1
GO:0031109	microtubule polymerization or depolymerization	52	6	5.17	716	0.41523	1
GO:0031111	negative regulation of microtubule polymerization or depolymerization	13	1	1.29	1518	0.74395	1
GO:0031112	positive regulation of microtubule polymerization or depolymerization	10	1	0.99	1245	0.64928	1
GO:0031113	regulation of microtubule polymerization	10	1	0.99	1246	0.64928	1
GO:0031114	regulation of microtubule depolymerization	15	1	1.49	1669	0.79241	1
GO:0031125	rRNA 3'-end processing	8	2	0.8	339	0.18509	1
GO:0031126	sno(s)RNA 3'-end processing	9	2	0.89	382	0.22309	1
GO:0031163	metallo-sulfur cluster assembly	17	4	1.69	186	0.081	1
GO:0031325	positive regulation of cellular metabolic process	648	54	64.42	2169	0.93608	1
GO:0031326	regulation of cellular biosynthetic process	1338	134	133.01	850	0.47702	1
GO:0031329	regulation of cellular catabolic process	184	15	18.29	1778	0.8274	1
GO:0031330	negative regulation of cellular catabolic process	41	4	4.08	1099	0.59262	1
GO:0031331	positive regulation of cellular catabolic process	95	6	9.44	2102	0.92122	1
GO:0031334	positive regulation of protein-containing complex assembly	27	2	2.68	1580	0.76498	1
GO:0031338	regulation of vesicle fusion	10	1	0.99	1247	0.64928	1
GO:0031344	regulation of cell projection organization	144	12	14.32	1637	0.78188	1
GO:0031346	positive regulation of cell projection organization	68	7	6.76	975	0.5206	1
GO:0031347	regulation of defense response	185	17	18.39	1302	0.67202	1
GO:0031348	negative regulation of defense response	61	7	6.06	609	0.40439	1
GO:0031349	positive regulation of defense response	143	11	14.22	1872	0.85428	1
GO:0031365	N-terminal protein amino acid modification	13	3	1.29	258	0.13197	1
GO:0031399	regulation of protein modification process	138	10	13.72	1989	0.89148	1
GO:0031400	negative regulation of protein modification process	44	4	4.37	1256	0.64942	1
GO:0031445	regulation of heterochromatin formation	25	2	2.49	1463	0.72617	1
GO:0031503	protein-containing complex localization	41	5	4.08	594	0.3866	1
GO:0031570	DNA integrity checkpoint signaling	38	5	3.78	513	0.32514	1
GO:0031589	cell-substrate adhesion	25	1	2.49	2134	0.92736	1
GO:0031644	regulation of nervous system process	21	1	2.09	1981	0.88942	1
GO:0031667	response to nutrient levels	155	6	15.41	2604	0.9987	1
GO:0031668	cellular response to extracellular stimulus	84	4	8.35	2397	0.97323	1
GO:0031669	cellular response to nutrient levels	83	4	8.25	2383	0.97119	1
GO:0031929	TOR signaling	60	5	5.96	1455	0.72521	1
GO:0032006	regulation of TOR signaling	48	5	4.77	978	0.52644	1
GO:0032007	negative regulation of TOR signaling	17	1	1.69	1800	0.83171	1
GO:0032042	mitochondrial DNA metabolic process	8	1	0.8	1055	0.56746	1
GO:0032101	regulation of response to external stimulus	239	20	23.76	1769	0.82474	1
GO:0032102	negative regulation of response to external stimulus	68	7	6.76	976	0.5206	1
GO:0032103	positive regulation of response to external stimulus	151	11	15.01	2005	0.89691	1
GO:0032196	transposition	16	1	1.59	1736	0.81309	1
GO:0032197	retrotransposition	15	1	1.49	1670	0.79241	1
GO:0032200	telomere organization	31	1	3.08	2327	0.96134	1
GO:0032271	regulation of protein polymerization	63	6	6.26	1119	0.60659	1
GO:0032272	negative regulation of protein polymerization	18	1	1.79	1854	0.84848	1
GO:0032273	positive regulation of protein polymerization	24	2	2.39	1386	0.7048	1
GO:0032350	regulation of hormone metabolic process	10	1	0.99	1248	0.64928	1
GO:0032392	DNA geometric change	24	5	2.39	190	0.08307	1
GO:0032434	regulation of proteasomal ubiquitin-dependent protein catabolic process	53	7	5.27	463	0.27145	1
GO:0032501	multicellular organismal process	2483	162	246.84	2737	1	1
GO:0032502	developmental process	2156	158	214.33	2710	1	1
GO:0032504	multicellular organism reproduction	849	66	84.4	2519	0.99103	1
GO:0032506	cytokinetic process	42	2	4.18	2145	0.93119	1
GO:0032507	maintenance of protein location in cell	17	1	1.69	1801	0.83171	1
GO:0032527	protein exit from endoplasmic reticulum	9	2	0.89	383	0.22309	1
GO:0032535	regulation of cellular component size	154	6	15.31	2602	0.9986	1
GO:0032774	RNA biosynthetic process	914	89	90.86	1117	0.60575	1
GO:0032784	regulation of DNA-templated transcription elongation	30	3	2.98	1094	0.58491	1
GO:0032868	response to insulin	78	4	7.75	2305	0.95862	1
GO:0032869	cellular response to insulin stimulus	76	4	7.56	2248	0.95229	1
GO:0032870	cellular response to hormone stimulus	107	6	10.64	2332	0.96209	1
GO:0032872	regulation of stress-activated MAPK cascade	67	11	6.66	157	0.06478	1
GO:0032873	negative regulation of stress-activated MAPK cascade	29	9	2.88	71	0.00145	1
GO:0032875	regulation of DNA endoreduplication	6	1	0.6	828	0.4666	1
GO:0032879	regulation of localization	383	29	38.08	2300	0.95765	1
GO:0032886	regulation of microtubule-based process	54	6	5.37	762	0.45184	1
GO:0032940	secretion by cell	196	15	19.48	1987	0.88947	1
GO:0032956	regulation of actin cytoskeleton organization	104	7	10.34	2035	0.90356	1
GO:0032989	cellular component morphogenesis	497	20	49.41	2716	1	1
GO:0032990	cell part morphogenesis	387	13	38.47	2715	1	1
GO:0033013	tetrapyrrole metabolic process	14	1	1.39	1614	0.76945	1
GO:0033014	tetrapyrrole biosynthetic process	12	1	1.19	1432	0.71563	1
GO:0033036	macromolecule localization	829	64	82.41	2533	0.99169	1
GO:0033044	regulation of chromosome organization	64	3	6.36	2320	0.96049	1
GO:0033059	cellular pigmentation	12	2	1.19	539	0.33832	1
GO:0033060	ocellus pigmentation	18	1	1.79	1855	0.84848	1
GO:0033108	mitochondrial respiratory chain complex assembly	53	5	5.27	1185	0.61714	1
GO:0033157	regulation of intracellular protein transport	27	2	2.68	1581	0.76498	1
GO:0033206	meiotic cytokinesis	42	3	4.18	1703	0.80236	1
GO:0033209	tumor necrosis factor-mediated signaling pathway	24	1	2.39	2097	0.91931	1
GO:0033260	nuclear DNA replication	20	1	1.99	1944	0.87718	1
GO:0033301	cell cycle comprising mitosis without cytokinesis	27	2	2.68	1582	0.76498	1
GO:0033365	protein localization to organelle	224	26	22.27	395	0.22776	1
GO:0033500	carbohydrate homeostasis	47	1	4.67	2546	0.99283	1
GO:0033750	ribosome localization	12	5	1.19	78	0.00418	1
GO:0033865	nucleoside bisphosphate metabolic process	49	6	4.87	560	0.35994	1
GO:0033866	nucleoside bisphosphate biosynthetic process	25	3	2.49	770	0.45909	1
GO:0033875	ribonucleoside bisphosphate metabolic process	49	6	4.87	561	0.35994	1
GO:0034032	purine nucleoside bisphosphate metabolic process	49	6	4.87	562	0.35994	1
GO:0034097	response to cytokine	34	1	3.38	2393	0.9718	1
GO:0034219	carbohydrate transmembrane transport	14	1	1.39	1615	0.76945	1
GO:0034220	monoatomic ion transmembrane transport	205	6	20.38	2670	0.99998	1
GO:0034243	regulation of transcription elongation by RNA polymerase II	23	2	2.29	1313	0.68206	1
GO:0034248	regulation of amide metabolic process	188	26	18.69	148	0.05111	1
GO:0034249	negative regulation of amide metabolic process	81	8	8.05	1016	0.5628	1
GO:0034250	positive regulation of amide metabolic process	74	10	7.36	348	0.19656	1
GO:0034311	diol metabolic process	10	1	0.99	1249	0.64928	1
GO:0034312	diol biosynthetic process	10	1	0.99	1250	0.64928	1
GO:0034329	cell junction assembly	218	7	21.67	2666	0.99997	1
GO:0034330	cell junction organization	339	18	33.7	2624	0.99942	1
GO:0034331	cell junction maintenance	21	1	2.09	1982	0.88942	1
GO:0034332	adherens junction organization	35	2	3.48	1929	0.87605	1
GO:0034367	protein-containing complex remodeling	7	2	0.7	282	0.14817	1
GO:0034440	lipid oxidation	40	2	3.98	2091	0.91841	1
GO:0034453	microtubule anchoring	8	1	0.8	1056	0.56746	1
GO:0034470	ncRNA processing	274	85	27.24	9	3.6e-23	1
GO:0034472	snRNA 3'-end processing	22	3	2.19	588	0.37633	1
GO:0034504	protein localization to nucleus	59	1	5.87	2591	0.99798	1
GO:0034508	centromere complex assembly	11	1	1.09	1348	0.68419	1
GO:0034612	response to tumor necrosis factor	26	1	2.58	2164	0.93461	1
GO:0034614	cellular response to reactive oxygen species	18	1	1.79	1856	0.84848	1
GO:0034641	cellular nitrogen compound metabolic process	2372	367	235.81	5	1.7e-26	1
GO:0034643	establishment of mitochondrion localization, microtubule-mediated	13	1	1.29	1519	0.74395	1
GO:0034654	nucleobase-containing compound biosynthetic process	1055	102	104.88	1212	0.64312	1
GO:0034655	nucleobase-containing compound catabolic process	143	22	14.22	116	0.02485	1
GO:0034656	nucleobase-containing small molecule catabolic process	13	1	1.29	1520	0.74395	1
GO:0034660	ncRNA metabolic process	356	99	35.39	10	6.9e-23	1
GO:0034661	ncRNA catabolic process	19	4	1.89	218	0.11287	1
GO:0034968	histone lysine methylation	15	1	1.49	1671	0.79241	1
GO:0035006	melanization defense response	48	3	4.77	1922	0.86926	1
GO:0035007	regulation of melanization defense response	12	1	1.19	1433	0.71563	1
GO:0035010	encapsulation of foreign target	39	3	3.88	1566	0.75928	1
GO:0035017	cuticle pattern formation	28	1	2.78	2225	0.947	1
GO:0035039	male pronucleus assembly	9	2	0.89	384	0.22309	1
GO:0035051	cardiocyte differentiation	22	1	2.19	2019	0.90045	1
GO:0035070	salivary gland histolysis	33	2	3.28	1868	0.85401	1
GO:0035075	response to ecdysone	47	2	4.67	2281	0.95536	1
GO:0035078	induction of programmed cell death by ecdysone	13	1	1.29	1521	0.74395	1
GO:0035081	induction of programmed cell death by hormones	13	1	1.29	1522	0.74395	1
GO:0035090	maintenance of apical/basal cell polarity	9	1	0.89	1164	0.61051	1
GO:0035107	appendage morphogenesis	282	10	28.03	2682	0.99999	1
GO:0035112	genitalia morphogenesis	19	2	1.89	1078	0.57669	1
GO:0035114	imaginal disc-derived appendage morphogenesis	281	10	27.93	2681	0.99999	1
GO:0035120	post-embryonic appendage morphogenesis	278	10	27.64	2677	0.99999	1
GO:0035126	post-embryonic genitalia morphogenesis	17	2	1.69	896	0.51515	1
GO:0035150	regulation of tube size	46	1	4.57	2540	0.99203	1
GO:0035152	regulation of tube architecture, open tracheal system	83	4	8.25	2384	0.97119	1
GO:0035162	embryonic hemopoiesis	23	1	2.29	2052	0.91037	1
GO:0035166	post-embryonic hemopoiesis	47	7	4.67	309	0.18129	1
GO:0035168	larval lymph gland hemocyte differentiation	22	3	2.19	589	0.37633	1
GO:0035171	lamellocyte differentiation	12	2	1.19	540	0.33832	1
GO:0035172	hemocyte proliferation	36	6	3.58	264	0.14199	1
GO:0035195	miRNA-mediated post-transcriptional gene silencing	27	1	2.68	2192	0.94113	1
GO:0035203	regulation of lamellocyte differentiation	8	2	0.8	340	0.18509	1
GO:0035210	prepupal development	17	2	1.69	897	0.51515	1
GO:0035215	genital disc development	38	2	3.78	2032	0.90342	1
GO:0035222	wing disc pattern formation	69	4	6.86	2113	0.92255	1
GO:0035223	leg disc pattern formation	13	1	1.29	1523	0.74395	1
GO:0035239	tube morphogenesis	145	11	14.41	1910	0.86606	1
GO:0035268	protein mannosylation	8	1	0.8	1057	0.56746	1
GO:0035272	exocrine system development	104	5	10.34	2448	0.98185	1
GO:0035295	tube development	200	14	19.88	2204	0.94285	1
GO:0035304	regulation of protein dephosphorylation	11	2	1.09	492	0.30014	1
GO:0035305	negative regulation of dephosphorylation	8	1	0.8	1058	0.56746	1
GO:0035315	hair cell differentiation	43	1	4.27	2502	0.98907	1
GO:0035316	non-sensory hair organization	43	1	4.27	2503	0.98907	1
GO:0035329	hippo signaling	83	6	8.25	1835	0.84616	1
GO:0035330	regulation of hippo signaling	77	6	7.65	1657	0.79083	1
GO:0035337	fatty-acyl-CoA metabolic process	25	4	2.49	401	0.23293	1
GO:0035383	thioester metabolic process	40	4	3.98	1069	0.57252	1
GO:0035384	thioester biosynthetic process	19	2	1.89	1079	0.57669	1
GO:0035592	establishment of protein localization to extracellular region	68	4	6.76	2084	0.91715	1
GO:0035803	egg coat formation	6	1	0.6	829	0.4666	1
GO:0035825	homologous recombination	30	1	2.98	2295	0.95705	1
GO:0035966	response to topologically incorrect protein	38	2	3.78	2033	0.90342	1
GO:0035967	cellular response to topologically incorrect protein	34	2	3.38	1902	0.86545	1
GO:0036213	contractile ring contraction	13	1	1.29	1524	0.74395	1
GO:0036260	RNA capping	16	7	1.59	61	0.00048	1
GO:0036293	response to decreased oxygen levels	59	7	5.87	566	0.37061	1
GO:0036294	cellular response to decreased oxygen levels	33	4	3.28	723	0.41862	1
GO:0036314	response to sterol	47	2	4.67	2282	0.95536	1
GO:0036315	cellular response to sterol	21	1	2.09	1983	0.88942	1
GO:0036465	synaptic vesicle recycling	41	4	4.08	1100	0.59262	1
GO:0038127	ERBB signaling pathway	66	6	6.56	1275	0.65257	1
GO:0038202	TORC1 signaling	42	4	4.18	1182	0.61215	1
GO:0040001	establishment of mitotic spindle localization	27	2	2.68	1583	0.76498	1
GO:0040007	growth	398	19	39.57	2663	0.99996	1
GO:0040008	regulation of growth	284	13	28.23	2639	0.99976	1
GO:0040011	locomotion	200	10	19.88	2580	0.99654	1
GO:0040012	regulation of locomotion	111	7	11.03	2157	0.93448	1
GO:0040017	positive regulation of locomotion	60	3	5.96	2213	0.94613	1
GO:0040029	epigenetic regulation of gene expression	133	7	13.22	2452	0.98271	1
GO:0042044	fluid transport	24	1	2.39	2098	0.91931	1
GO:0042045	epithelial fluid transport	20	1	1.99	1945	0.87718	1
GO:0042051	compound eye photoreceptor development	91	2	9.05	2615	0.99924	1
GO:0042058	regulation of epidermal growth factor receptor signaling pathway	44	3	4.37	1773	0.82734	1
GO:0042063	gliogenesis	82	7	8.15	1450	0.7195	1
GO:0042067	establishment of ommatidial planar polarity	48	2	4.77	2313	0.9591	1
GO:0042158	lipoprotein biosynthetic process	51	2	5.07	2367	0.96861	1
GO:0042168	heme metabolic process	12	1	1.19	1434	0.71563	1
GO:0042176	regulation of protein catabolic process	84	10	8.35	507	0.32253	1
GO:0042177	negative regulation of protein catabolic process	12	2	1.19	541	0.33832	1
GO:0042180	cellular ketone metabolic process	47	3	4.67	1879	0.85971	1
GO:0042181	ketone biosynthetic process	28	2	2.78	1641	0.78253	1
GO:0042221	response to chemical	640	44	63.62	2597	0.99816	1
GO:0042246	tissue regeneration	19	1	1.89	1894	0.86358	1
GO:0042303	molting cycle	64	3	6.36	2321	0.96049	1
GO:0042325	regulation of phosphorylation	114	7	11.33	2207	0.94482	1
GO:0042326	negative regulation of phosphorylation	33	2	3.28	1869	0.85401	1
GO:0042327	positive regulation of phosphorylation	59	3	5.87	2199	0.94185	1
GO:0042330	taxis	95	6	9.44	2103	0.92122	1
GO:0042335	cuticle development	96	4	9.54	2504	0.9892	1
GO:0042337	cuticle development involved in chitin-based cuticle molting cycle	25	1	2.49	2135	0.92736	1
GO:0042386	hemocyte differentiation	40	3	3.98	1630	0.77442	1
GO:0042387	plasmatocyte differentiation	11	1	1.09	1349	0.68419	1
GO:0042391	regulation of membrane potential	62	1	6.16	2600	0.99853	1
GO:0042440	pigment metabolic process	100	8	9.94	1654	0.79033	1
GO:0042441	eye pigment metabolic process	35	3	3.48	1368	0.69042	1
GO:0042445	hormone metabolic process	47	2	4.67	2283	0.95536	1
GO:0042446	hormone biosynthetic process	20	2	1.99	1112	0.60524	1
GO:0042454	ribonucleoside catabolic process	11	1	1.09	1350	0.68419	1
GO:0042461	photoreceptor cell development	110	3	10.94	2613	0.99919	1
GO:0042462	eye photoreceptor cell development	94	2	9.34	2625	0.99943	1
GO:0042551	neuron maturation	56	6	5.57	873	0.48791	1
GO:0042592	homeostatic process	387	20	38.47	2644	0.99983	1
GO:0042688	crystal cell differentiation	20	1	1.99	1946	0.87718	1
GO:0042692	muscle cell differentiation	97	2	9.64	2630	0.99957	1
GO:0042706	eye photoreceptor cell fate commitment	77	4	7.65	2289	0.95556	1
[truncated: 1,913 more rows]

## Sheet: MOD_2
GO.ID	Term	Annotated	Significant	Expected	Rank in Fisher.classic	Fisher.classic	Fisher.weight01
GO:0006506	GPI anchor biosynthetic process	26	8	1.66	9	0.00015	0.00022
GO:0036065	fucosylation	7	4	0.45	15	0.00049	0.00049
GO:0015012	heparan sulfate proteoglycan biosynthetic process	14	5	0.89	21	0.00129	0.00129
GO:0007041	lysosomal transport	27	8	1.73	10	0.0002	0.00157
GO:0046701	insecticide catabolic process	5	3	0.32	30	0.00235	0.00235
GO:0090481	pyrimidine nucleotide-sugar transmembrane transport	5	3	0.32	31	0.00235	0.00235
GO:0015711	organic anion transport	100	15	6.39	23	0.00159	0.00325
GO:0031146	SCF-dependent proteasomal ubiquitin-dependent protein catabolic process	43	8	2.75	38	0.00522	0.00522
GO:0006744	ubiquinone biosynthetic process	13	4	0.83	41	0.00741	0.00741
GO:0006688	glycosphingolipid biosynthetic process	7	3	0.45	46	0.00748	0.00748
GO:0046680	response to DDT	7	3	0.45	47	0.00748	0.00748
GO:0016558	protein import into peroxisome matrix	8	3	0.51	55	0.0114	0.0114
GO:0072348	sulfur compound transport	8	3	0.51	56	0.0114	0.0114
GO:0006835	dicarboxylic acid transport	15	4	0.96	60	0.01277	0.01165
GO:0030382	sperm mitochondrion organization	9	3	0.58	67	0.0163	0.0163
GO:0042147	retrograde transport, endosome to Golgi	33	6	2.11	70	0.01669	0.01669
GO:0007005	mitochondrion organization	200	24	12.78	26	0.002	0.02098
GO:0033227	dsRNA transport	26	5	1.66	79	0.02245	0.02245
GO:0006727	ommochrome biosynthetic process	18	4	1.15	81	0.0246	0.0246
GO:0001934	positive regulation of protein phosphorylation	39	5	2.49	254	0.10054	0.02466
GO:0010508	positive regulation of autophagy	47	8	3	50	0.00906	0.02578
GO:0006487	protein N-linked glycosylation	36	6	2.3	88	0.025	0.03499
GO:0015931	nucleobase-containing compound transport	106	14	6.77	40	0.00726	0.03501
GO:0051306	mitotic sister chromatid separation	25	4	1.6	210	0.0717	0.03571
GO:0010457	centriole-centriole cohesion	5	2	0.32	103	0.03581	0.03581
GO:0031293	membrane protein intracellular domain proteolysis	5	2	0.32	104	0.03581	0.03581
GO:0034205	amyloid-beta formation	5	2	0.32	105	0.03581	0.03581
GO:0042754	negative regulation of circadian rhythm	5	2	0.32	106	0.03581	0.03581
GO:0044805	late nucleophagy	5	2	0.32	107	0.03581	0.03581
GO:0050911	detection of chemical stimulus involved in sensory perception of smell	5	2	0.32	108	0.03581	0.03581
GO:0051503	adenine nucleotide transport	5	2	0.32	109	0.03581	0.03581
GO:0061709	reticulophagy	5	2	0.32	110	0.03581	0.03581
GO:0071712	ER-associated misfolded protein catabolic process	5	2	0.32	111	0.03581	0.03581
GO:0030716	oocyte fate determination	32	3	2.05	722	0.33582	0.03592
GO:0007111	meiosis II cytokinesis	12	3	0.77	115	0.03701	0.03701
GO:0007229	integrin-mediated signaling pathway	12	3	0.77	116	0.03701	0.03701
GO:0035234	ectopic germ cell programmed cell death	12	3	0.77	117	0.03701	0.03701
GO:0010212	response to ionizing radiation	33	4	2.11	334	0.15689	0.03708
GO:0007291	sperm individualization	41	6	2.62	134	0.04421	0.04421
GO:0007131	reciprocal meiotic recombination	29	6	1.85	48	0.00888	0.04763
GO:1901264	carbohydrate derivative transport	18	7	1.15	6	7.1e-05	0.05063
GO:0006518	peptide metabolic process	496	35	31.7	604	0.29128	0.05111
GO:0015868	purine ribonucleotide transport	6	2	0.38	145	0.05148	0.05148
GO:0031054	pre-miRNA processing	6	2	0.38	146	0.05148	0.05148
GO:0034727	piecemeal microautophagy of the nucleus	6	2	0.38	147	0.05148	0.05148
GO:0042407	cristae formation	6	2	0.38	148	0.05148	0.05148
GO:0043101	purine-containing compound salvage	6	2	0.38	149	0.05148	0.05148
GO:0046129	purine ribonucleoside biosynthetic process	6	2	0.38	150	0.05148	0.05148
GO:0046475	glycerophospholipid catabolic process	6	2	0.38	151	0.05148	0.05148
GO:0090208	positive regulation of triglyceride metabolic process	6	2	0.38	152	0.05148	0.05148
GO:1905897	regulation of response to endoplasmic reticulum stress	6	2	0.38	153	0.05148	0.05148
GO:0035329	hippo signaling	83	6	5.3	951	0.43925	0.05167
GO:0016334	establishment or maintenance of polarity of follicular epithelium	29	4	1.85	270	0.11059	0.0557
GO:0007220	Notch receptor processing	14	3	0.89	168	0.05571	0.05571
GO:0034198	cellular response to amino acid starvation	14	3	0.89	169	0.05571	0.05571
GO:0006511	ubiquitin-dependent protein catabolic process	276	25	17.64	138	0.04778	0.06001
GO:0018130	heterocycle biosynthetic process	1113	54	71.13	2397	0.99215	0.06254
GO:0050829	defense response to Gram-negative bacterium	92	11	5.88	98	0.03188	0.06295
GO:0035096	larval midgut cell programmed cell death	24	4	1.53	182	0.06329	0.06329
GO:0120316	sperm flagellum assembly	9	3	0.58	68	0.0163	0.0637
GO:0042326	negative regulation of phosphorylation	33	4	2.11	335	0.15689	0.06378
GO:0002784	regulation of antimicrobial peptide production	66	6	4.22	462	0.24478	0.06379
GO:0031589	cell-substrate adhesion	25	3	1.6	415	0.21223	0.06384
GO:0016093	polyprenol metabolic process	10	2	0.64	295	0.13055	0.06385
GO:0006779	porphyrin-containing compound biosynthetic process	12	2	0.77	347	0.17631	0.06387
GO:0005980	glycogen catabolic process	18	2	1.15	642	0.32112	0.06392
GO:0071453	cellular response to oxygen levels	34	3	2.17	822	0.37155	0.06392
GO:0048511	rhythmic process	133	4	8.5	2288	0.97446	0.06466
GO:0006725	cellular aromatic compound metabolic process	2120	113	135.49	2403	0.99298	0.06841
GO:0007031	peroxisome organization	17	5	1.09	34	0.00339	0.06846
GO:0010822	positive regulation of mitochondrion organization	18	4	1.15	82	0.0246	0.06874
GO:0002183	cytoplasmic translational initiation	14	3	0.89	170	0.05571	0.06894
GO:0031396	regulation of protein ubiquitination	21	3	1.34	317	0.14713	0.06905
GO:0000712	resolution of meiotic recombination intermediates	7	2	0.45	193	0.06908	0.06908
GO:0006622	protein targeting to lysosome	7	2	0.45	194	0.06908	0.06908
GO:0015740	C4-dicarboxylate transport	7	2	0.45	195	0.06908	0.06908
GO:0018200	peptidyl-glutamic acid modification	7	2	0.45	196	0.06908	0.06908
GO:0038066	p38MAPK cascade	7	2	0.45	197	0.06908	0.06908
GO:0071276	cellular response to cadmium ion	7	2	0.45	198	0.06908	0.06908
GO:0000724	double-strand break repair via homologous recombination	62	8	3.96	132	0.04248	0.07597
GO:0007110	meiosis I cytokinesis	16	3	1.02	216	0.07804	0.07804
GO:0008088	axo-dendritic transport	44	4	2.81	629	0.30906	0.07836
GO:0016042	lipid catabolic process	115	11	7.35	277	0.11625	0.07999
GO:0000209	protein polyubiquitination	77	9	4.92	174	0.0558	0.08574
GO:0031401	positive regulation of protein modification process	64	8	4.09	142	0.04985	0.08751
GO:0045476	nurse cell apoptotic process	18	4	1.15	83	0.0246	0.08786
GO:0060260	regulation of transcription initiation by RNA polymerase II	16	3	1.02	217	0.07804	0.08815
GO:0006264	mitochondrial DNA replication	8	2	0.51	222	0.08831	0.08831
GO:0006919	activation of cysteine-type endopeptidase activity involved in apoptotic process	8	2	0.51	223	0.08831	0.08831
GO:0007288	sperm axoneme assembly	8	2	0.51	224	0.08831	0.08831
GO:0010896	regulation of triglyceride catabolic process	8	2	0.51	225	0.08831	0.08831
GO:0016266	O-glycan processing	8	2	0.51	226	0.08831	0.08831
GO:0030719	P granule organization	8	2	0.51	227	0.08831	0.08831
GO:0034244	negative regulation of transcription elongation by RNA polymerase II	8	2	0.51	228	0.08831	0.08831
GO:0035542	regulation of SNARE complex assembly	8	2	0.51	229	0.08831	0.08831
GO:0050650	chondroitin sulfate proteoglycan biosynthetic process	8	2	0.51	230	0.08831	0.08831
GO:0070584	mitochondrion morphogenesis	8	2	0.51	231	0.08831	0.08831
GO:0071816	tail-anchored membrane protein insertion into ER membrane	8	2	0.51	232	0.08831	0.08831
GO:1900369	negative regulation of post-transcriptional gene silencing by regulatory ncRNA	8	2	0.51	233	0.08831	0.08831
GO:2000779	regulation of double-strand break repair	8	2	0.51	234	0.08831	0.08831
GO:0007430	terminal branching, open tracheal system	27	4	1.73	242	0.09013	0.09013
GO:0007370	ventral furrow formation	17	3	1.09	247	0.09046	0.09046
GO:0009058	biosynthetic process	2829	172	180.8	1827	0.81902	0.09381
GO:0042742	defense response to bacterium	194	17	12.4	276	0.11401	0.09865
GO:0007293	germarium-derived egg chamber formation	94	7	6.01	857	0.3948	0.10085
GO:0090407	organophosphate biosynthetic process	199	17	12.72	312	0.13447	0.10236
GO:0032543	mitochondrial translation	108	12	6.9	131	0.04215	0.10624
GO:0006303	double-strand break repair via nonhomologous end joining	9	2	0.58	261	0.10888	0.10888
GO:0042542	response to hydrogen peroxide	9	2	0.58	262	0.10888	0.10888
GO:0071901	negative regulation of protein serine/threonine kinase activity	9	2	0.58	263	0.10888	0.10888
GO:0089718	amino acid import across plasma membrane	9	2	0.58	264	0.10888	0.10888
GO:0097720	calcineurin-mediated signaling	9	2	0.58	265	0.10888	0.10888
GO:1903146	regulation of autophagy of mitochondrion	9	2	0.58	266	0.10888	0.10888
GO:0006486	protein glycosylation	87	14	5.56	19	0.00113	0.11374
GO:0034587	piRNA processing	19	3	1.21	281	0.1175	0.1175
GO:0051247	positive regulation of protein metabolic process	188	18	12.01	164	0.05488	0.1224
GO:0042327	positive regulation of phosphorylation	59	7	3.77	220	0.08053	0.12313
GO:0043038	amino acid activation	42	5	2.68	293	0.12761	0.12337
GO:0002252	immune effector process	106	9	6.77	451	0.23557	0.12339
GO:0099116	tRNA 5'-end processing	8	2	0.51	235	0.08831	0.12358
GO:0043039	tRNA aminoacylation	40	4	2.56	478	0.25091	0.12359
GO:0035304	regulation of protein dephosphorylation	11	2	0.7	323	0.1531	0.12363
GO:0043549	regulation of kinase activity	76	6	4.86	753	0.35787	0.12367
GO:0098722	asymmetric stem cell division	24	2	1.53	1028	0.45951	0.12384
GO:0046666	retinal cell programmed cell death	25	2	1.6	1049	0.48101	0.12386
GO:0071375	cellular response to peptide hormone stimulus	78	3	4.98	1987	0.88361	0.12448
GO:0045937	positive regulation of phosphate metabolic process	69	9	4.41	96	0.03055	0.12905
GO:0006623	protein targeting to vacuole	17	4	1.09	75	0.02012	0.12983
GO:0006839	mitochondrial transport	50	5	3.2	420	0.21315	0.13034
GO:0006144	purine nucleobase metabolic process	10	2	0.64	296	0.13055	0.13055
GO:0048311	mitochondrion distribution	10	2	0.64	297	0.13055	0.13055
GO:0009620	response to fungus	58	5	3.71	632	0.31181	0.13058
GO:0016239	positive regulation of macroautophagy	20	3	1.28	306	0.13202	0.13202
GO:0040003	chitin-based cuticle development	65	5	4.15	863	0.40225	0.1338
GO:0032456	endocytic recycling	39	5	2.49	255	0.10054	0.14426
GO:0016567	protein ubiquitination	183	20	11.7	58	0.01266	0.14462
GO:0008258	head involution	32	4	2.05	315	0.1447	0.1447
GO:0010821	regulation of mitochondrion organization	38	7	2.43	51	0.00931	0.15136
GO:0045003	double-strand break repair via synthesis-dependent strand annealing	11	2	0.7	324	0.1531	0.1531
GO:0070936	protein K48-linked ubiquitination	11	2	0.7	325	0.1531	0.1531
GO:2000035	regulation of stem cell division	11	2	0.7	326	0.1531	0.1531
GO:0034472	snRNA 3'-end processing	22	3	1.41	339	0.16276	0.16276
GO:0034614	cellular response to reactive oxygen species	18	3	1.15	257	0.10363	0.17595
GO:0006491	N-glycan processing	12	2	0.77	348	0.17631	0.17631
GO:0006517	protein deglycosylation	12	2	0.77	349	0.17631	0.17631
GO:0007094	mitotic spindle assembly checkpoint signaling	12	2	0.77	350	0.17631	0.17631
GO:0030422	siRNA processing	12	2	0.77	351	0.17631	0.17631
GO:0031048	regulatory ncRNA-mediated heterochromatin formation	12	2	0.77	352	0.17631	0.17631
GO:0034058	endosomal vesicle fusion	12	2	0.77	353	0.17631	0.17631
GO:0046513	ceramide biosynthetic process	12	2	0.77	354	0.17631	0.17631
GO:1904262	negative regulation of TORC1 signaling	12	2	0.77	355	0.17631	0.17631
GO:0007034	vacuolar transport	58	11	3.71	18	0.00095	0.17741
GO:0008298	intracellular mRNA localization	75	4	4.79	1602	0.71511	0.17753
GO:0048285	organelle fission	263	20	16.81	459	0.239	0.17887
GO:0043281	regulation of cysteine-type endopeptidase activity involved in apoptotic process	14	4	0.89	52	0.00986	0.17893
GO:0007033	vacuole organization	53	6	3.39	288	0.12028	0.1791
GO:0043280	positive regulation of cysteine-type endopeptidase activity involved in apoptotic process	11	3	0.7	93	0.0291	0.17922
GO:1990748	cellular detoxification	19	3	1.21	282	0.1175	0.1794
GO:0034982	mitochondrial protein processing	8	2	0.51	236	0.08831	0.17951
GO:0097501	stress response to metal ion	12	2	0.77	356	0.17631	0.1796
GO:0047497	mitochondrion transport along microtubule	13	2	0.83	387	0.20003	0.17963
GO:0016056	rhodopsin mediated signaling pathway	20	2	1.28	758	0.36875	0.17979
GO:0008358	maternal determination of anterior/posterior axis, embryo	83	6	5.3	952	0.43925	0.1798
GO:0034250	positive regulation of amide metabolic process	74	5	4.73	1135	0.51586	0.17995
GO:0044237	cellular metabolic process	3859	240	246.62	1687	0.75234	0.1854
GO:0000212	meiotic spindle organization	36	4	2.3	378	0.19554	0.19554
GO:0016236	macroautophagy	101	9	6.45	384	0.19562	0.19911
GO:0032508	DNA duplex unwinding	22	3	1.41	340	0.16276	0.19975
GO:0000916	actomyosin contractile ring contraction	13	2	0.83	388	0.20003	0.20003
GO:0006032	chitin catabolic process	13	2	0.83	389	0.20003	0.20003
GO:0018990	ecdysis, chitin-based cuticle	13	2	0.83	390	0.20003	0.20003
GO:0031365	N-terminal protein amino acid modification	13	2	0.83	391	0.20003	0.20003
GO:0043248	proteasome assembly	13	2	0.83	392	0.20003	0.20003
GO:0045887	positive regulation of synaptic assembly at neuromuscular junction	37	4	2.36	411	0.20903	0.20903
GO:0009267	cellular response to starvation	77	9	4.92	175	0.0558	0.21016
GO:0045824	negative regulation of innate immune response	25	3	1.6	416	0.21223	0.21223
GO:0071705	nitrogen compound transport	544	45	34.77	130	0.04169	0.22029
GO:0006368	transcription elongation by RNA polymerase II	37	4	2.36	412	0.20903	0.2237
GO:0000387	spliceosomal snRNP assembly	26	3	1.66	444	0.2294	0.22391
GO:0008299	isoprenoid biosynthetic process	14	2	0.89	430	0.22408	0.22408
GO:1902969	mitotic DNA replication	14	2	0.89	431	0.22408	0.22408
GO:0042078	germ-line stem cell division	36	3	2.3	867	0.4069	0.22437
GO:0019941	modification-dependent protein catabolic process	280	26	17.89	101	0.0341	0.22877
GO:0006796	phosphate-containing compound metabolic process	714	47	45.63	944	0.43703	0.22934
GO:0000723	telomere maintenance	26	3	1.66	445	0.2294	0.2294
GO:0051646	mitochondrion localization	23	5	1.47	62	0.01344	0.23095
GO:0044782	cilium organization	57	7	3.64	204	0.06946	0.23102
GO:0098542	defense response to other organism	345	24	22.05	755	0.36178	0.23163
GO:0000018	regulation of DNA recombination	9	2	0.58	267	0.10888	0.23189
GO:0030641	regulation of cellular pH	25	3	1.6	417	0.21223	0.2319
GO:0034312	diol biosynthetic process	10	2	0.64	298	0.13055	0.23192
GO:0006490	oligosaccharide-lipid intermediate biosynthetic process	12	2	0.77	357	0.17631	0.23198
GO:0002813	regulation of biosynthetic process of antibacterial peptides active against Gram-negative bacteria	13	2	0.83	393	0.20003	0.23201
GO:0008053	mitochondrial fusion	14	2	0.89	432	0.22408	0.23204
GO:0018198	peptidyl-cysteine modification	14	2	0.89	433	0.22408	0.23204
GO:0051452	intracellular pH reduction	15	2	0.96	467	0.24833	0.23206
GO:0002807	positive regulation of antimicrobial peptide biosynthetic process	31	3	1.98	634	0.3179	0.23207
GO:0000963	mitochondrial RNA processing	17	2	1.09	606	0.29695	0.23212
GO:0015698	inorganic anion transport	37	3	2.36	938	0.42435	0.23225
GO:0009206	purine ribonucleoside triphosphate biosynthetic process	22	2	1.41	926	0.41501	0.23227
GO:0022904	respiratory electron transport chain	70	4	4.47	1490	0.66271	0.23275
GO:0006493	protein O-linked glycosylation	35	5	2.24	205	0.06953	0.24531
GO:0000226	microtubule cytoskeleton organization	282	20	18.02	739	0.3462	0.24606
GO:0051205	protein insertion into membrane	25	4	1.6	211	0.0717	0.24727
GO:0002098	tRNA wobble uridine modification	15	2	0.96	468	0.24833	0.24833
GO:0008333	endosome to lysosome transport	15	2	0.96	469	0.24833	0.24833
GO:0046856	phosphatidylinositol dephosphorylation	15	2	0.96	470	0.24833	0.24833
GO:0090151	establishment of protein localization to mitochondrial membrane	15	2	0.96	471	0.24833	0.24833
GO:0055085	transmembrane transport	491	35	31.38	489	0.27039	0.24875
GO:2001234	negative regulation of apoptotic signaling pathway	21	3	1.34	318	0.14713	0.27209
GO:0007040	lysosome organization	16	2	1.02	490	0.27266	0.27266
GO:0048072	compound eye pigmentation	16	2	1.02	491	0.27266	0.27266
GO:0048137	spermatocyte division	16	2	1.02	492	0.27266	0.27266
GO:0044255	cellular lipid metabolic process	354	31	22.62	136	0.04426	0.27705
GO:0006661	phosphatidylinositol biosynthetic process	54	10	3.45	24	0.00193	0.27819
GO:0045184	establishment of protein localization	405	29	25.88	601	0.28574	0.27994
GO:0030203	glycosaminoglycan metabolic process	21	4	1.34	129	0.04139	0.28025
GO:0045088	regulation of innate immune response	133	11	8.5	448	0.22941	0.28032
GO:0000302	response to reactive oxygen species	29	4	1.85	271	0.11059	0.28052
GO:1902475	L-alpha-amino acid transmembrane transport	15	3	0.96	187	0.06645	0.28058
GO:0045930	negative regulation of mitotic cell cycle	63	6	4.03	419	0.21306	0.28061
GO:0032007	negative regulation of TOR signaling	17	3	1.09	248	0.09046	0.28065
GO:0045477	regulation of nurse cell apoptotic process	10	2	0.64	299	0.13055	0.28094
GO:0010001	glial cell differentiation	33	3	2.11	746	0.35371	0.28118
GO:2000060	positive regulation of ubiquitin-dependent protein catabolic process	49	4	3.13	833	0.38316	0.28119
GO:0060856	establishment of blood-brain barrier	20	2	1.28	759	0.36875	0.28127
GO:0002768	immune response-regulating cell surface receptor signaling pathway	5	1	0.32	506	0.28129	0.28129
GO:0002809	negative regulation of antibacterial peptide biosynthetic process	5	1	0.32	507	0.28129	0.28129
GO:0006241	CTP biosynthetic process	5	1	0.32	508	0.28129	0.28129
GO:0006552	leucine catabolic process	5	1	0.32	509	0.28129	0.28129
GO:0006560	proline metabolic process	5	1	0.32	510	0.28129	0.28129
GO:0006627	protein processing involved in protein targeting to mitochondrion	5	1	0.32	511	0.28129	0.28129
GO:0006848	pyruvate transport	5	1	0.32	512	0.28129	0.28129
GO:0007311	maternal specification of dorsal/ventral axis, oocyte, germ-line encoded	5	1	0.32	513	0.28129	0.28129
GO:0009253	peptidoglycan catabolic process	5	1	0.32	514	0.28129	0.28129
GO:0009949	polarity specification of anterior/posterior axis	5	1	0.32	515	0.28129	0.28129
GO:0010559	regulation of glycoprotein biosynthetic process	5	1	0.32	516	0.28129	0.28129
GO:0010586	miRNA metabolic process	5	1	0.32	517	0.28129	0.28129
GO:0010636	positive regulation of mitochondrial fusion	5	1	0.32	518	0.28129	0.28129
GO:0010866	regulation of triglyceride biosynthetic process	5	1	0.32	519	0.28129	0.28129
GO:0015813	L-glutamate transmembrane transport	5	1	0.32	520	0.28129	0.28129
GO:0016255	attachment of GPI anchor to protein	5	1	0.32	521	0.28129	0.28129
GO:0019184	nonribosomal peptide biosynthetic process	5	1	0.32	522	0.28129	0.28129
GO:0030201	heparan sulfate proteoglycan metabolic process	5	1	0.32	523	0.28129	0.28129
GO:0030204	chondroitin sulfate metabolic process	5	1	0.32	524	0.28129	0.28129
GO:0030238	male sex determination	5	1	0.32	525	0.28129	0.28129
GO:0031638	zymogen activation	5	1	0.32	526	0.28129	0.28129
GO:0031646	positive regulation of nervous system process	5	1	0.32	527	0.28129	0.28129
GO:0032024	positive regulation of insulin secretion	5	1	0.32	528	0.28129	0.28129
GO:0032496	response to lipopolysaccharide	5	1	0.32	529	0.28129	0.28129
GO:0032790	ribosome disassembly	5	1	0.32	530	0.28129	0.28129
GO:0032877	positive regulation of DNA endoreduplication	5	1	0.32	531	0.28129	0.28129
GO:0033615	mitochondrial proton-transporting ATP synthase complex assembly	5	1	0.32	532	0.28129	0.28129
GO:0033628	regulation of cell adhesion mediated by integrin	5	1	0.32	533	0.28129	0.28129
GO:0034088	maintenance of mitotic sister chromatid cohesion	5	1	0.32	534	0.28129	0.28129
GO:0035080	heat shock-mediated polytene chromosome puffing	5	1	0.32	535	0.28129	0.28129
GO:0036444	calcium import into the mitochondrion	5	1	0.32	536	0.28129	0.28129
GO:0038004	epidermal growth factor receptor ligand maturation	5	1	0.32	537	0.28129	0.28129
GO:0042690	negative regulation of crystal cell differentiation	5	1	0.32	538	0.28129	0.28129
GO:0042732	D-xylose metabolic process	5	1	0.32	539	0.28129	0.28129
GO:0043150	DNA synthesis involved in double-strand break repair via homologous recombination	5	1	0.32	540	0.28129	0.28129
GO:0045004	DNA replication proofreading	5	1	0.32	541	0.28129	0.28129
GO:0045850	positive regulation of nurse cell apoptotic process	5	1	0.32	542	0.28129	0.28129
GO:0045910	negative regulation of DNA recombination	5	1	0.32	543	0.28129	0.28129
GO:0045947	negative regulation of translational initiation	5	1	0.32	544	0.28129	0.28129
GO:0046185	aldehyde catabolic process	5	1	0.32	545	0.28129	0.28129
GO:0046519	sphingoid metabolic process	5	1	0.32	546	0.28129	0.28129
GO:0046683	response to organophosphorus	5	1	0.32	547	0.28129	0.28129
GO:0048280	vesicle fusion with Golgi apparatus	5	1	0.32	548	0.28129	0.28129
GO:0050891	multicellular organismal-level water homeostasis	5	1	0.32	549	0.28129	0.28129
GO:0051055	negative regulation of lipid biosynthetic process	5	1	0.32	550	0.28129	0.28129
GO:0051092	positive regulation of NF-kappaB transcription factor activity	5	1	0.32	551	0.28129	0.28129
GO:0051177	meiotic sister chromatid cohesion	5	1	0.32	552	0.28129	0.28129
GO:0051496	positive regulation of stress fiber assembly	5	1	0.32	553	0.28129	0.28129
GO:0051560	mitochondrial calcium ion homeostasis	5	1	0.32	554	0.28129	0.28129
GO:0051881	regulation of mitochondrial membrane potential	5	1	0.32	555	0.28129	0.28129
GO:0051932	synaptic transmission, GABAergic	5	1	0.32	556	0.28129	0.28129
GO:0055064	chloride ion homeostasis	5	1	0.32	557	0.28129	0.28129
GO:0060269	centripetally migrating follicle cell migration	5	1	0.32	558	0.28129	0.28129
GO:0060729	intestinal epithelial structure maintenance	5	1	0.32	559	0.28129	0.28129
GO:0070059	intrinsic apoptotic signaling pathway in response to endoplasmic reticulum stress	5	1	0.32	560	0.28129	0.28129
GO:0070125	mitochondrial translational elongation	5	1	0.32	561	0.28129	0.28129
GO:0070127	tRNA aminoacylation for mitochondrial protein translation	5	1	0.32	562	0.28129	0.28129
GO:0070475	rRNA base methylation	5	1	0.32	563	0.28129	0.28129
GO:0070920	regulation of regulatory ncRNA processing	5	1	0.32	564	0.28129	0.28129
GO:0071071	regulation of phospholipid biosynthetic process	5	1	0.32	565	0.28129	0.28129
GO:0072337	modified amino acid transport	5	1	0.32	566	0.28129	0.28129
GO:0097300	programmed necrotic cell death	5	1	0.32	567	0.28129	0.28129
GO:0097345	mitochondrial outer membrane permeabilization	5	1	0.32	568	0.28129	0.28129
GO:0140543	positive regulation of piRNA transcription	5	1	0.32	569	0.28129	0.28129
GO:0140961	cellular detoxification of metal ion	5	1	0.32	570	0.28129	0.28129
GO:1900117	regulation of execution phase of apoptosis	5	1	0.32	571	0.28129	0.28129
GO:1900407	regulation of cellular response to oxidative stress	5	1	0.32	572	0.28129	0.28129
GO:1901678	iron coordination entity transport	5	1	0.32	573	0.28129	0.28129
GO:1903352	L-ornithine transmembrane transport	5	1	0.32	574	0.28129	0.28129
GO:1905508	protein localization to microtubule organizing center	5	1	0.32	575	0.28129	0.28129
GO:1990399	epithelium regeneration	5	1	0.32	576	0.28129	0.28129
GO:2001243	negative regulation of intrinsic apoptotic signaling pathway	5	1	0.32	577	0.28129	0.28129
GO:0006892	post-Golgi vesicle-mediated transport	38	3	2.43	955	0.44163	0.28135
GO:0040014	regulation of multicellular organism growth	40	3	2.56	1042	0.47556	0.28142
GO:0035088	establishment or maintenance of apical/basal cell polarity	32	2	2.05	1383	0.61577	0.28168
GO:0045216	cell-cell junction organization	80	5	5.11	1309	0.58639	0.28171
GO:0046329	negative regulation of JNK cascade	29	3	1.85	597	0.28215	0.28215
GO:0046529	imaginal disc fusion, thorax closure	29	3	1.85	598	0.28215	0.28215
GO:0003014	renal system process	26	3	1.66	446	0.2294	0.29658
GO:0007475	apposition of dorsal and ventral imaginal disc-derived wing surfaces	17	2	1.09	607	0.29695	0.29695
GO:0046628	positive regulation of insulin receptor signaling pathway	17	2	1.09	608	0.29695	0.29695
GO:0050805	negative regulation of synaptic transmission	17	2	1.09	609	0.29695	0.29695
GO:0007265	Ras protein signal transduction	136	8	8.69	1443	0.64773	0.29839
GO:0030717	oocyte karyosome formation	30	3	1.92	619	0.3	0.3
GO:0019538	protein metabolic process	1914	141	122.32	89	0.02519	0.31277
GO:0007444	imaginal disc development	492	20	31.44	2392	0.99189	0.31532
GO:0000245	spliceosomal complex assembly	31	3	1.98	635	0.3179	0.3179
GO:0010038	response to metal ion	44	5	2.81	320	0.14731	0.31987
GO:0046621	negative regulation of organ growth	18	2	1.15	643	0.32112	0.32112
GO:0035151	regulation of tube size, open tracheal system	43	3	2.75	1179	0.52456	0.32168
GO:0061057	peptidoglycan recognition protein signaling pathway	64	4	4.09	1312	0.59172	0.322
GO:0031669	cellular response to nutrient levels	83	10	5.3	123	0.0379	0.32483
GO:0003341	cilium movement	23	4	1.47	165	0.05542	0.32613
GO:1902532	negative regulation of intracellular signal transduction	120	10	7.67	452	0.23654	0.32623
GO:2000105	positive regulation of DNA-templated DNA replication	11	2	0.7	327	0.1531	0.32685
GO:0030149	sphingolipid catabolic process	14	2	0.89	434	0.22408	0.32697
GO:0018345	protein palmitoylation	16	2	1.02	493	0.27266	0.32704
GO:0000972	transcription-dependent tethering of RNA polymerase II gene DNA at nuclear periphery	6	1	0.38	656	0.32726	0.32726
GO:0001682	tRNA 5'-leader removal	6	1	0.38	657	0.32726	0.32726
GO:0001748	insect visual primordium development	6	1	0.38	658	0.32726	0.32726
GO:0006121	mitochondrial electron transport, succinate to ubiquinone	6	1	0.38	659	0.32726	0.32726
GO:0006684	sphingomyelin metabolic process	6	1	0.38	660	0.32726	0.32726
GO:0006729	tetrahydrobiopterin biosynthetic process	6	1	0.38	661	0.32726	0.32726
GO:0006751	glutathione catabolic process	6	1	0.38	662	0.32726	0.32726
GO:0006984	ER-nucleus signaling pathway	6	1	0.38	663	0.32726	0.32726
GO:0007299	follicle cell of egg chamber-cell adhesion	6	1	0.38	664	0.32726	0.32726
GO:0007305	vitelline membrane formation involved in chorion-containing eggshell formation	6	1	0.38	665	0.32726	0.32726
GO:0007428	primary branching, open tracheal system	6	1	0.38	666	0.32726	0.32726
GO:0007516	hemocyte development	6	1	0.38	667	0.32726	0.32726
GO:0008584	male gonad development	6	1	0.38	668	0.32726	0.32726
GO:0009951	polarity specification of dorsal/ventral axis	6	1	0.38	669	0.32726	0.32726
GO:0010889	regulation of sequestering of triglyceride	6	1	0.38	670	0.32726	0.32726
GO:0015909	long-chain fatty acid transport	6	1	0.38	671	0.32726	0.32726
GO:0016332	establishment or maintenance of polarity of embryonic epithelium	6	1	0.38	672	0.32726	0.32726
GO:0016540	protein autoprocessing	6	1	0.38	673	0.32726	0.32726
GO:0017183	protein histidyl modification to diphthamide	6	1	0.38	674	0.32726	0.32726
GO:0018410	C-terminal protein amino acid modification	6	1	0.38	675	0.32726	0.32726
GO:0019430	removal of superoxide radicals	6	1	0.38	676	0.32726	0.32726
GO:0021955	central nervous system neuron axonogenesis	6	1	0.38	677	0.32726	0.32726
GO:0032367	intracellular cholesterol transport	6	1	0.38	678	0.32726	0.32726
GO:0033539	fatty acid beta-oxidation using acyl-CoA dehydrogenase	6	1	0.38	679	0.32726	0.32726
GO:0034227	tRNA thio-modification	6	1	0.38	680	0.32726	0.32726
GO:0035008	positive regulation of melanization defense response	6	1	0.38	681	0.32726	0.32726
GO:0035308	negative regulation of protein dephosphorylation	6	1	0.38	682	0.32726	0.32726
GO:0038061	non-canonical NF-kappaB signal transduction	6	1	0.38	683	0.32726	0.32726
GO:0042776	proton motive force-driven mitochondrial ATP synthesis	6	1	0.38	684	0.32726	0.32726
GO:0042908	xenobiotic transport	6	1	0.38	685	0.32726	0.32726
GO:0043666	regulation of phosphoprotein phosphatase activity	6	1	0.38	686	0.32726	0.32726
GO:0045199	maintenance of epithelial cell apical/basal polarity	6	1	0.38	687	0.32726	0.32726
GO:0046479	glycosphingolipid catabolic process	6	1	0.38	688	0.32726	0.32726
GO:0046599	regulation of centriole replication	6	1	0.38	689	0.32726	0.32726
GO:0048865	stem cell fate commitment	6	1	0.38	690	0.32726	0.32726
GO:0051446	positive regulation of meiotic cell cycle	6	1	0.38	691	0.32726	0.32726
GO:0061099	negative regulation of protein tyrosine kinase activity	6	1	0.38	692	0.32726	0.32726
GO:0070286	axonemal dynein complex assembly	6	1	0.38	693	0.32726	0.32726
GO:0070525	tRNA threonylcarbamoyladenosine metabolic process	6	1	0.38	694	0.32726	0.32726
GO:0071243	cellular response to arsenic-containing substance	6	1	0.38	695	0.32726	0.32726
GO:0090141	positive regulation of mitochondrial fission	6	1	0.38	696	0.32726	0.32726
GO:0090209	negative regulation of triglyceride metabolic process	6	1	0.38	697	0.32726	0.32726
GO:0090382	phagosome maturation	6	1	0.38	698	0.32726	0.32726
GO:0097191	extrinsic apoptotic signaling pathway	6	1	0.38	699	0.32726	0.32726
GO:1902369	negative regulation of RNA catabolic process	6	1	0.38	700	0.32726	0.32726
GO:0008219	cell death	308	20	19.68	1124	0.50472	0.32744
GO:0033044	regulation of chromosome organization	64	4	4.09	1313	0.59172	0.32768
GO:0036465	synaptic vesicle recycling	41	2	2.62	1661	0.74749	0.32799
GO:0006520	amino acid metabolic process	138	8	8.82	1493	0.66396	0.32812
GO:0006412	translation	410	24	26.2	1594	0.70639	0.32902
GO:0006913	nucleocytoplasmic transport	120	4	7.67	2207	0.9536	0.32982
GO:0046903	secretion	206	7	13.17	2318	0.98088	0.33136
GO:0032981	mitochondrial respiratory chain complex I assembly	32	3	2.05	723	0.33582	0.33582
GO:0007281	germ cell development	592	39	37.83	964	0.44518	0.34468
GO:0042026	protein refolding	19	2	1.21	732	0.34507	0.34507
GO:0045792	negative regulation of cell size	19	2	1.21	733	0.34507	0.34507
GO:0090307	mitotic spindle assembly	19	2	1.21	734	0.34507	0.34507
GO:0160032	Toll receptor ligand protein activation cascade	19	2	1.21	735	0.34507	0.34507
GO:0042048	olfactory behavior	61	3	3.9	1689	0.75745	0.34672
GO:0000045	autophagosome assembly	33	3	2.11	747	0.35371	0.35371
GO:0006310	DNA recombination	91	11	5.82	94	0.0297	0.36727
GO:0022402	cell cycle process	534	39	34.13	410	0.20843	0.36729
GO:0000422	autophagy of mitochondrion	29	4	1.85	272	0.11059	0.3673
GO:0051085	chaperone cofactor-dependent protein refolding	20	2	1.28	760	0.36875	0.36875
GO:1902476	chloride transmembrane transport	20	2	1.28	761	0.36875	0.36875
GO:0006793	phosphorus metabolic process	721	48	46.08	865	0.40294	0.36932
GO:0006909	phagocytosis	45	3	2.88	1251	0.55579	0.36935
GO:0007062	sister chromatid cohesion	26	3	1.66	447	0.2294	0.36978
GO:0051346	negative regulation of hydrolase activity	15	2	0.96	472	0.24833	0.36997
GO:0007315	pole plasm assembly	63	5	4.03	830	0.37635	0.37001
GO:0042558	pteridine-containing compound metabolic process	17	2	1.09	610	0.29695	0.37005
GO:0050688	regulation of defense response to virus	19	2	1.21	736	0.34507	0.37014
GO:0001731	formation of translation preinitiation complex	7	1	0.45	769	0.37029	0.37029
GO:0006272	leading strand elongation	7	1	0.45	770	0.37029	0.37029
GO:0006884	cell volume homeostasis	7	1	0.45	771	0.37029	0.37029
GO:0007440	foregut morphogenesis	7	1	0.45	772	0.37029	0.37029
GO:0007542	primary sex determination, germ-line	7	1	0.45	773	0.37029	0.37029
GO:0009154	purine ribonucleotide catabolic process	7	1	0.45	774	0.37029	0.37029
GO:0009651	response to salt stress	7	1	0.45	775	0.37029	0.37029
GO:0010810	regulation of cell-substrate adhesion	7	1	0.45	776	0.37029	0.37029
GO:0010951	negative regulation of endopeptidase activity	7	1	0.45	777	0.37029	0.37029
GO:0016080	synaptic vesicle targeting	7	1	0.45	778	0.37029	0.37029
GO:0018342	protein prenylation	7	1	0.45	779	0.37029	0.37029
GO:0019320	hexose catabolic process	7	1	0.45	780	0.37029	0.37029
GO:0019933	cAMP-mediated signaling	7	1	0.45	781	0.37029	0.37029
GO:0019985	translesion synthesis	7	1	0.45	782	0.37029	0.37029
GO:0032469	endoplasmic reticulum calcium ion homeostasis	7	1	0.45	783	0.37029	0.37029
GO:0034334	adherens junction maintenance	7	1	0.45	784	0.37029	0.37029
GO:0035190	syncytial nuclear migration	7	1	0.45	785	0.37029	0.37029
GO:0035418	protein localization to synapse	7	1	0.45	786	0.37029	0.37029
GO:0035567	non-canonical Wnt signaling pathway	7	1	0.45	787	0.37029	0.37029
GO:0036296	response to increased oxygen levels	7	1	0.45	788	0.37029	0.37029
GO:0038203	TORC2 signaling	7	1	0.45	789	0.37029	0.37029
GO:0042795	snRNA transcription by RNA polymerase II	7	1	0.45	790	0.37029	0.37029
GO:0043252	sodium-independent organic anion transport	7	1	0.45	791	0.37029	0.37029
GO:0043405	regulation of MAP kinase activity	7	1	0.45	792	0.37029	0.37029
GO:0046672	positive regulation of compound eye retinal cell programmed cell death	7	1	0.45	793	0.37029	0.37029
GO:0050848	regulation of calcium-mediated signaling	7	1	0.45	794	0.37029	0.37029
GO:0051438	regulation of ubiquitin-protein transferase activity	7	1	0.45	795	0.37029	0.37029
GO:0060253	negative regulation of glial cell proliferation	7	1	0.45	796	0.37029	0.37029
GO:0060632	regulation of microtubule-based movement	7	1	0.45	797	0.37029	0.37029
GO:0070131	positive regulation of mitochondrial translation	7	1	0.45	798	0.37029	0.37029
GO:0071046	nuclear polyadenylation-dependent ncRNA catabolic process	7	1	0.45	799	0.37029	0.37029
GO:0097428	protein maturation by iron-sulfur cluster transfer	7	1	0.45	800	0.37029	0.37029
GO:1903321	negative regulation of protein modification by small protein conjugation or removal	7	1	0.45	801	0.37029	0.37029
GO:2001135	regulation of endocytic recycling	7	1	0.45	802	0.37029	0.37029
GO:0048134	germ-line cyst formation	31	2	1.98	1320	0.59827	0.37063
GO:0033500	carbohydrate homeostasis	47	2	3	1814	0.81209	0.37129
GO:1901615	organic hydroxy compound metabolic process	142	7	9.07	1813	0.81157	0.37201
GO:0006886	intracellular protein transport	289	22	18.47	429	0.22403	0.3729
GO:0031327	negative regulation of cellular biosynthetic process	556	27	35.53	2205	0.95276	0.37659
GO:0007143	female meiotic nuclear division	49	4	3.13	834	0.38316	0.38914
GO:0016485	protein processing	56	7	3.58	185	0.06429	0.38917
GO:0046907	intracellular transport	607	51	38.79	80	0.02431	0.40174
GO:0030163	protein catabolic process	318	29	20.32	99	0.03232	0.40466
GO:0006629	lipid metabolic process	441	37	28.18	144	0.05147	0.40559
GO:0019991	septate junction assembly	36	3	2.3	868	0.4069	0.4069
GO:0017085	response to insecticide	16	4	1.02	65	0.01619	0.40885
GO:0007286	spermatid development	70	10	4.47	61	0.01287	0.40965
GO:0000041	transition metal ion transport	38	4	2.43	427	0.22277	0.40982
GO:1990542	mitochondrial transmembrane transport	30	3	1.92	620	0.3	0.41016
GO:0007306	egg chorion assembly	79	6	5.05	854	0.3928	0.41025
GO:0009311	oligosaccharide metabolic process	21	2	1.34	847	0.39208	0.41045
GO:0007448	anterior/posterior pattern specification, imaginal disc	22	2	1.41	927	0.41501	0.4105
GO:0001178	regulation of transcriptional start site selection at RNA polymerase II promoter	8	1	0.51	871	0.41057	0.41057
GO:0006013	mannose metabolic process	8	1	0.51	872	0.41057	0.41057
GO:0006024	glycosaminoglycan biosynthetic process	8	1	0.51	873	0.41057	0.41057
GO:0006398	mRNA 3'-end processing by stem-loop binding and cleavage	8	1	0.51	874	0.41057	0.41057
GO:0006465	signal peptide processing	8	1	0.51	875	0.41057	0.41057
GO:0006488	dolichol-linked oligosaccharide biosynthetic process	8	1	0.51	876	0.41057	0.41057
GO:0006896	Golgi to vacuole transport	8	1	0.51	877	0.41057	0.41057
GO:0018279	protein N-linked glycosylation via asparagine	8	1	0.51	878	0.41057	0.41057
GO:0030517	negative regulation of axon extension	8	1	0.51	879	0.41057	0.41057
GO:0032012	regulation of ARF protein signal transduction	8	1	0.51	880	0.41057	0.41057
GO:0032053	ciliary basal body organization	8	1	0.51	881	0.41057	0.41057
GO:0034063	stress granule assembly	8	1	0.51	882	0.41057	0.41057
GO:0043271	negative regulation of monoatomic ion transport	8	1	0.51	883	0.41057	0.41057
GO:0044528	regulation of mitochondrial mRNA stability	8	1	0.51	884	0.41057	0.41057
GO:0045819	positive regulation of glycogen catabolic process	8	1	0.51	885	0.41057	0.41057
GO:0046008	regulation of female receptivity, post-mating	8	1	0.51	886	0.41057	0.41057
GO:0046033	AMP metabolic process	8	1	0.51	887	0.41057	0.41057
GO:0046068	cGMP metabolic process	8	1	0.51	888	0.41057	0.41057
GO:0046514	ceramide catabolic process	8	1	0.51	889	0.41057	0.41057
GO:0046534	positive regulation of photoreceptor cell differentiation	8	1	0.51	890	0.41057	0.41057
GO:0048521	negative regulation of behavior	8	1	0.51	891	0.41057	0.41057
GO:0070534	protein K63-linked ubiquitination	8	1	0.51	892	0.41057	0.41057
GO:0003007	heart morphogenesis	33	3	2.11	748	0.35371	0.41469
GO:0007317	regulation of pole plasm oskar mRNA localization	22	2	1.41	928	0.41501	0.41501
GO:0010972	negative regulation of G2/M transition of mitotic cell cycle	22	2	1.41	929	0.41501	0.41501
GO:0046843	dorsal appendage formation	52	4	3.32	939	0.42732	0.42732
GO:0051225	spindle assembly	57	5	3.64	617	0.29905	0.44053
GO:0006888	endoplasmic reticulum to Golgi vesicle-mediated transport	68	5	4.35	953	0.44082	0.44082
GO:0046777	protein autophosphorylation	38	3	2.43	956	0.44163	0.44163
GO:0051603	proteolysis involved in protein catabolic process	302	27	19.3	137	0.04679	0.44277
GO:0006497	protein lipidation	51	11	3.26	12	0.0003	0.44292
GO:0010669	epithelial structure maintenance	27	3	1.73	465	0.2468	0.44766
GO:0006260	DNA replication	109	8	6.97	859	0.39588	0.44783
GO:0045666	positive regulation of neuron differentiation	17	2	1.09	611	0.29695	0.44792
GO:0006268	DNA unwinding involved in DNA replication	9	1	0.58	966	0.44828	0.44828
GO:0006353	DNA-templated transcription termination	9	1	0.58	967	0.44828	0.44828
GO:0006390	mitochondrial transcription	9	1	0.58	968	0.44828	0.44828
GO:0006767	water-soluble vitamin metabolic process	9	1	0.58	969	0.44828	0.44828
GO:0006882	intracellular zinc ion homeostasis	9	1	0.58	970	0.44828	0.44828
GO:0006964	positive regulation of biosynthetic process of antibacterial peptides active against Gram-negative b...	9	1	0.58	971	0.44828	0.44828
GO:0007343	egg activation	9	1	0.58	972	0.44828	0.44828
GO:0010312	detoxification of zinc ion	9	1	0.58	973	0.44828	0.44828
GO:0015804	neutral amino acid transport	9	1	0.58	974	0.44828	0.44828
GO:0019233	sensory perception of pain	9	1	0.58	975	0.44828	0.44828
GO:0030050	vesicle transport along actin filament	9	1	0.58	976	0.44828	0.44828
GO:0034315	regulation of Arp2/3 complex-mediated actin nucleation	9	1	0.58	977	0.44828	0.44828
GO:0034501	protein localization to kinetochore	9	1	0.58	978	0.44828	0.44828
GO:0035039	male pronucleus assembly	9	1	0.58	979	0.44828	0.44828
GO:0035153	epithelial cell type specification, open tracheal system	9	1	0.58	980	0.44828	0.44828
GO:0035202	tracheal pit formation in open tracheal system	9	1	0.58	981	0.44828	0.44828
GO:0035309	wing and notum subfield formation	9	1	0.58	982	0.44828	0.44828
GO:0043652	engulfment of apoptotic cell	9	1	0.58	983	0.44828	0.44828
GO:0045313	rhabdomere membrane biogenesis	9	1	0.58	984	0.44828	0.44828
GO:0045498	sex comb development	9	1	0.58	985	0.44828	0.44828
GO:0046058	cAMP metabolic process	9	1	0.58	986	0.44828	0.44828
GO:0046835	carbohydrate phosphorylation	9	1	0.58	987	0.44828	0.44828
GO:0055075	potassium ion homeostasis	9	1	0.58	988	0.44828	0.44828
GO:0070278	extracellular matrix constituent secretion	9	1	0.58	989	0.44828	0.44828
GO:0071230	cellular response to amino acid stimulus	9	1	0.58	990	0.44828	0.44828
GO:0097254	renal tubular secretion	9	1	0.58	991	0.44828	0.44828
GO:1903706	regulation of hemopoiesis	9	1	0.58	992	0.44828	0.44828
GO:0002221	pattern recognition receptor signaling pathway	74	5	4.73	1136	0.51586	0.44839
GO:0006401	RNA catabolic process	105	6	6.71	1505	0.6703	0.44911
GO:0046847	filopodium assembly	44	2	2.81	1747	0.78188	0.44918
GO:0032446	protein modification by small protein conjugation	207	22	13.23	57	0.01253	0.44986
GO:0016331	morphogenesis of embryonic epithelium	109	5	6.97	1876	0.83489	0.45004
GO:0044087	regulation of cellular component biogenesis	284	14	18.15	1974	0.87794	0.45172
GO:0022607	cellular component assembly	1029	62	65.76	1622	0.7178	0.45182
GO:0006914	autophagy	196	18	12.53	213	0.07569	0.45371
GO:0006915	apoptotic process	224	16	14.32	754	0.35858	0.4581
GO:0007099	centriole replication	30	3	1.92	621	0.3	0.45881
GO:0044249	cellular biosynthetic process	2780	169	177.66	1821	0.81637	0.4589
GO:0097352	autophagosome maturation	24	2	1.53	1029	0.45951	0.45951
GO:2000331	regulation of terminal button organization	24	2	1.53	1030	0.45951	0.45951
GO:0051726	regulation of cell cycle	262	13	16.74	1940	0.86459	0.46442
GO:0022008	neurogenesis	777	29	49.66	2509	0.99977	0.46514
GO:0046579	positive regulation of Ras protein signal transduction	40	3	2.56	1043	0.47556	0.47556
GO:0008285	negative regulation of cell population proliferation	87	6	5.56	1107	0.48501	0.47556
GO:0030522	intracellular receptor signaling pathway	25	2	1.6	1050	0.48101	0.48101
GO:0031123	RNA 3'-end processing	75	8	4.79	259	0.10455	0.48141
GO:1905039	carboxylic acid transmembrane transport	52	6	3.32	274	0.11235	0.48182
GO:0015718	monocarboxylic acid transport	22	3	1.41	341	0.16276	0.48265
GO:0051298	centrosome duplication	40	4	2.56	479	0.25091	0.48276
GO:0051091	positive regulation of DNA-binding transcription factor activity	15	2	0.96	473	0.24833	0.48307
GO:0045924	regulation of female receptivity	18	2	1.15	644	0.32112	0.48321
GO:0030509	BMP signaling pathway	51	4	3.26	914	0.41267	0.48329
GO:0001700	embryonic development via the syncytial blastoderm	150	8	9.59	1686	0.75153	0.48334
GO:0001764	neuron migration	10	1	0.64	1057	0.48358	0.48358
GO:0005978	glycogen biosynthetic process	10	1	0.64	1058	0.48358	0.48358
GO:0006298	mismatch repair	10	1	0.64	1059	0.48358	0.48358
GO:0006309	apoptotic DNA fragmentation	10	1	0.64	1060	0.48358	0.48358
GO:0006312	mitotic recombination	10	1	0.64	1061	0.48358	0.48358
GO:0006509	membrane protein ectodomain proteolysis	10	1	0.64	1062	0.48358	0.48358
GO:0009084	glutamine family amino acid biosynthetic process	10	1	0.64	1063	0.48358	0.48358
GO:0018230	peptidyl-L-cysteine S-palmitoylation	10	1	0.64	1064	0.48358	0.48358
GO:0019896	axonal transport of mitochondrion	10	1	0.64	1065	0.48358	0.48358
GO:0030589	pseudocleavage involved in syncytial blastoderm formation	10	1	0.64	1066	0.48358	0.48358
GO:0031297	replication fork processing	10	1	0.64	1067	0.48358	0.48358
GO:0035170	lymph gland crystal cell differentiation	10	1	0.64	1068	0.48358	0.48358
GO:0036297	interstrand cross-link repair	10	1	0.64	1069	0.48358	0.48358
GO:0042398	cellular modified amino acid biosynthetic process	10	1	0.64	1070	0.48358	0.48358
GO:0042790	nucleolar large rRNA transcription by RNA polymerase I	10	1	0.64	1071	0.48358	0.48358
GO:0043628	regulatory ncRNA 3'-end processing	10	1	0.64	1072	0.48358	0.48358
GO:0045751	negative regulation of Toll signaling pathway	10	1	0.64	1073	0.48358	0.48358
GO:0046331	lateral inhibition	10	1	0.64	1074	0.48358	0.48358
GO:0046664	dorsal closure, amnioserosa morphology change	10	1	0.64	1075	0.48358	0.48358
GO:0048738	cardiac muscle tissue development	10	1	0.64	1076	0.48358	0.48358
GO:0050975	sensory perception of touch	10	1	0.64	1077	0.48358	0.48358
GO:0061724	lipophagy	10	1	0.64	1078	0.48358	0.48358
GO:0071480	cellular response to gamma radiation	10	1	0.64	1079	0.48358	0.48358
GO:0098586	cellular response to virus	10	1	0.64	1080	0.48358	0.48358
GO:0007405	neuroblast proliferation	78	4	4.98	1654	0.74356	0.48461
GO:0008306	associative learning	52	2	3.32	1919	0.85421	0.48486
GO:0007219	Notch signaling pathway	68	3	4.35	1824	0.81902	0.48488
GO:0006417	regulation of translation	145	6	9.27	2073	0.90921	0.48529
GO:0007267	cell-cell signaling	413	14	26.39	2462	0.99805	0.49368
GO:1901566	organonitrogen compound biosynthetic process	843	74	53.87	29	0.00234	0.49571
GO:0003333	amino acid transmembrane transport	42	5	2.68	294	0.12761	0.49967
GO:0030514	negative regulation of BMP signaling pathway	26	2	1.66	1115	0.50198	0.50198
GO:0031122	cytoplasmic microtubule organization	26	2	1.66	1116	0.50198	0.50198
GO:0043087	regulation of GTPase activity	90	6	5.75	1170	0.51855	0.50209
GO:1901362	organic cyclic compound biosynthetic process	1139	54	72.79	2426	0.99569	0.50776
GO:0006084	acetyl-CoA metabolic process	11	1	0.7	1139	0.51663	0.51663
GO:0006783	heme biosynthetic process	11	1	0.7	1140	0.51663	0.51663
GO:0006879	intracellular iron ion homeostasis	11	1	0.7	1141	0.51663	0.51663
GO:0007026	negative regulation of microtubule depolymerization	11	1	0.7	1142	0.51663	0.51663
GO:0007035	vacuolar acidification	11	1	0.7	1143	0.51663	0.51663
GO:0008057	eye pigment granule organization	11	1	0.7	1144	0.51663	0.51663
GO:0008362	chitin-based embryonic cuticle biosynthetic process	11	1	0.7	1145	0.51663	0.51663
GO:0009168	purine ribonucleoside monophosphate biosynthetic process	11	1	0.7	1146	0.51663	0.51663
GO:0016242	negative regulation of macroautophagy	11	1	0.7	1147	0.51663	0.51663
GO:0030723	ovarian fusome organization	11	1	0.7	1148	0.51663	0.51663
GO:0033617	mitochondrial cytochrome c oxidase assembly	11	1	0.7	1149	0.51663	0.51663
GO:0034446	substrate adhesion-dependent cell spreading	11	1	0.7	1150	0.51663	0.51663
GO:0042387	plasmatocyte differentiation	11	1	0.7	1151	0.51663	0.51663
GO:0045463	R8 cell development	11	1	0.7	1152	0.51663	0.51663
GO:0048082	regulation of adult chitin-containing cuticle pigmentation	11	1	0.7	1153	0.51663	0.51663
GO:0061343	cell adhesion involved in heart morphogenesis	11	1	0.7	1154	0.51663	0.51663
GO:0061723	glycophagy	11	1	0.7	1155	0.51663	0.51663
GO:0110154	RNA decapping	11	1	0.7	1156	0.51663	0.51663
GO:0007043	cell-cell junction assembly	59	4	3.77	1181	0.52633	0.51668
GO:0006270	DNA replication initiation	27	2	1.73	1172	0.52239	0.52239
GO:0007283	spermatogenesis	177	18	11.31	100	0.03334	0.52614
GO:0005975	carbohydrate metabolic process	199	13	12.72	1130	0.50926	0.5397
GO:0032436	positive regulation of proteasomal ubiquitin-dependent protein catabolic process	44	3	2.81	1193	0.54033	0.54033
GO:0006891	intra-Golgi vesicle-mediated transport	28	2	1.79	1198	0.54224	0.54224
GO:0036335	intestinal stem cell homeostasis	28	2	1.79	1199	0.54224	0.54224
GO:0001578	microtubule bundle formation	28	4	1.79	252	0.10012	0.54599
GO:0006826	iron ion transport	17	2	1.09	612	0.29695	0.54703
GO:0044283	small molecule biosynthetic process	174	12	11.12	943	0.43558	0.54705
GO:0010389	regulation of G2/M transition of mitotic cell cycle	34	3	2.17	823	0.37155	0.5471
GO:0072553	terminal button organization	36	3	2.3	869	0.4069	0.5472
GO:0000244	spliceosomal tri-snRNP complex assembly	12	1	0.77	1205	0.54757	0.54757
GO:0000727	double-strand break repair via break-induced replication	12	1	0.77	1206	0.54757	0.54757
GO:0002230	positive regulation of defense response to virus by host	12	1	0.77	1207	0.54757	0.54757
GO:0006284	base-excision repair	12	1	0.77	1208	0.54757	0.54757
GO:0006999	nuclear pore organization	12	1	0.77	1209	0.54757	0.54757
GO:0007615	anesthesia-resistant memory	12	1	0.77	1210	0.54757	0.54757
GO:0009047	dosage compensation by hyperactivation of X chromosome	12	1	0.77	1211	0.54757	0.54757
GO:0016074	sno(s)RNA metabolic process	12	1	0.77	1212	0.54757	0.54757
GO:0031440	regulation of mRNA 3'-end processing	12	1	0.77	1213	0.54757	0.54757
GO:0035171	lamellocyte differentiation	12	1	0.77	1214	0.54757	0.54757
GO:0040015	negative regulation of multicellular organism growth	12	1	0.77	1215	0.54757	0.54757
GO:0042632	cholesterol homeostasis	12	1	0.77	1216	0.54757	0.54757
GO:0044719	regulation of imaginal disc-derived wing size	12	1	0.77	1217	0.54757	0.54757
GO:0045022	early endosome to late endosome transport	12	1	0.77	1218	0.54757	0.54757
GO:0046889	positive regulation of lipid biosynthetic process	12	1	0.77	1219	0.54757	0.54757
GO:0060074	synapse maturation	12	1	0.77	1220	0.54757	0.54757
GO:0061162	establishment of monopolar cell polarity	12	1	0.77	1221	0.54757	0.54757
GO:0071577	zinc ion transmembrane transport	12	1	0.77	1222	0.54757	0.54757
GO:0120009	intermembrane lipid transfer	12	1	0.77	1223	0.54757	0.54757
GO:1905515	non-motile cilium assembly	12	1	0.77	1224	0.54757	0.54757
GO:1990573	potassium ion import across plasma membrane	12	1	0.77	1225	0.54757	0.54757
GO:2000765	regulation of cytoplasmic translation	12	1	0.77	1226	0.54757	0.54757
GO:0009062	fatty acid catabolic process	48	2	3.07	1842	0.8213	0.5486
GO:0060070	canonical Wnt signaling pathway	90	2	5.75	2323	0.98175	0.55075
GO:0006812	monoatomic cation transport	242	11	15.47	2085	0.91346	0.55141
GO:0009886	post-embryonic animal morphogenesis	404	19	25.82	2172	0.94239	0.55345
GO:0048812	neuron projection morphogenesis	377	10	24.09	2510	0.99978	0.55939
GO:0006338	chromatin remodeling	217	10	13.87	2029	0.89557	0.56012
GO:0006749	glutathione metabolic process	35	3	2.24	843	0.38928	0.56077
GO:0035149	lumen formation, open tracheal system	29	2	1.85	1255	0.5615	0.5615
GO:0090630	activation of GTPase activity	29	2	1.85	1256	0.5615	0.5615
GO:0000398	mRNA splicing, via spliceosome	260	15	16.62	1583	0.69889	0.56438
GO:0000281	mitotic cytokinesis	46	3	2.94	1268	0.57094	0.57094
GO:0021782	glial cell development	28	2	1.79	1200	0.54224	0.5765
GO:0009225	nucleotide-sugar metabolic process	13	1	0.83	1273	0.57653	0.57653
GO:0009312	oligosaccharide biosynthetic process	13	1	0.83	1274	0.57653	0.57653
GO:0016063	rhodopsin biosynthetic process	13	1	0.83	1275	0.57653	0.57653
GO:0035160	maintenance of epithelial integrity, open tracheal system	13	1	0.83	1276	0.57653	0.57653
GO:0043052	thermotaxis	13	1	0.83	1277	0.57653	0.57653
GO:0045450	bicoid mRNA localization	13	1	0.83	1278	0.57653	0.57653
GO:0070922	RISC complex assembly	13	1	0.83	1279	0.57653	0.57653
GO:0090646	mitochondrial tRNA processing	13	1	0.83	1280	0.57653	0.57653
GO:0008277	regulation of G protein-coupled receptor signaling pathway	30	2	1.92	1297	0.58018	0.5766
GO:0009880	embryonic pattern specification	177	10	11.31	1590	0.70305	0.57775
GO:0007093	mitotic cell cycle checkpoint signaling	42	4	2.68	504	0.27974	0.57871
GO:0040008	regulation of growth	284	13	18.15	2117	0.92471	0.58096
GO:0007528	neuromuscular junction development	171	9	10.93	1720	0.77344	0.58264
GO:0030866	cortical actin cytoskeleton organization	59	5	3.77	652	0.32464	0.59682
GO:0042060	wound healing	81	5	5.18	1319	0.59759	0.59759
GO:0006644	phospholipid metabolic process	137	16	8.76	63	0.01361	0.59772
GO:0016203	muscle attachment	31	2	1.98	1321	0.59827	0.59827
GO:0046718	viral entry into host cell	31	2	1.98	1322	0.59827	0.59827
GO:0061060	negative regulation of peptidoglycan recognition protein signaling pathway	31	2	1.98	1323	0.59827	0.59827
GO:0071456	cellular response to hypoxia	31	2	1.98	1324	0.59827	0.59827
GO:0008654	phospholipid biosynthetic process	91	11	5.82	95	0.0297	0.59946
GO:0045132	meiotic chromosome segregation	62	4	3.96	1262	0.56619	0.60011
GO:0050832	defense response to fungus	48	3	3.07	1333	0.60026	0.60026
GO:0001894	tissue homeostasis	58	5	3.71	633	0.31181	0.60267
GO:0006355	regulation of DNA-templated transcription	822	34	52.53	2474	0.99879	0.60286
GO:0007030	Golgi organization	70	5	4.47	1034	0.46622	0.60297
GO:0007059	chromosome segregation	191	13	12.21	1018	0.4486	0.60308
GO:0051445	regulation of meiotic cell cycle	20	2	1.28	762	0.36875	0.60314
GO:0018108	peptidyl-tyrosine phosphorylation	22	2	1.41	930	0.41501	0.60324
GO:0043085	positive regulation of catalytic activity	149	10	9.52	1103	0.48394	0.60334
GO:0006378	mRNA polyadenylation	14	1	0.89	1338	0.60364	0.60364
GO:0007527	adult somatic muscle development	14	1	0.89	1339	0.60364	0.60364
GO:0007584	response to nutrient	14	1	0.89	1340	0.60364	0.60364
GO:0008594	photoreceptor cell morphogenesis	14	1	0.89	1341	0.60364	0.60364
GO:0016321	female meiosis chromosome segregation	14	1	0.89	1342	0.60364	0.60364
GO:0016973	poly(A)+ mRNA export from nucleus	14	1	0.89	1343	0.60364	0.60364
GO:0030720	oocyte localization involved in germarium-derived egg chamber formation	14	1	0.89	1344	0.60364	0.60364
GO:0031398	positive regulation of protein ubiquitination	14	1	0.89	1345	0.60364	0.60364
GO:0035209	pupal development	14	1	0.89	1346	0.60364	0.60364
GO:0048100	wing disc anterior/posterior pattern formation	14	1	0.89	1347	0.60364	0.60364
GO:0048846	axon extension involved in axon guidance	14	1	0.89	1348	0.60364	0.60364
GO:0051865	protein autoubiquitination	14	1	0.89	1349	0.60364	0.60364
GO:0051898	negative regulation of phosphatidylinositol 3-kinase/protein kinase B signal transduction	14	1	0.89	1350	0.60364	0.60364
GO:0051924	regulation of calcium ion transport	14	1	0.89	1351	0.60364	0.60364
GO:0007264	small GTPase mediated signal transduction	158	9	10.1	1547	0.68824	0.60464
GO:0043254	regulation of protein-containing complex assembly	88	4	5.62	1849	0.82281	0.60506
GO:0045471	response to ethanol	64	2	4.09	2107	0.92249	0.60543
GO:0006091	generation of precursor metabolites and energy	183	9	11.7	1878	0.83607	0.60597
GO:0070588	calcium ion transmembrane transport	39	3	2.49	1023	0.45871	0.61511
GO:0007367	segment polarity determination	32	2	2.05	1384	0.61577	0.61577
GO:0022416	chaeta development	67	4	4.28	1399	0.62829	0.62829
GO:0030510	regulation of BMP signaling pathway	41	3	2.62	1109	0.49216	0.62875
GO:0000915	actomyosin contractile ring assembly	15	1	0.96	1403	0.62902	0.62902
GO:0008069	dorsal/ventral axis specification, ovarian follicular epithelium	15	1	0.96	1404	0.62902	0.62902
GO:0030838	positive regulation of actin filament polymerization	15	1	0.96	1405	0.62902	0.62902
GO:0042331	phototaxis	15	1	0.96	1406	0.62902	0.62902
GO:0045454	cell redox homeostasis	15	1	0.96	1407	0.62902	0.62902
GO:0060857	establishment of glial blood-brain barrier	15	1	0.96	1408	0.62902	0.62902
GO:0090305	nucleic acid phosphodiester bond hydrolysis	15	1	0.96	1409	0.62902	0.62902
GO:0072002	Malpighian tubule development	48	2	3.07	1843	0.8213	0.62993
GO:0007447	imaginal disc pattern formation	90	3	5.75	2137	0.93348	0.63131
GO:0006418	tRNA aminoacylation for protein translation	38	3	2.43	957	0.44163	0.63186
GO:0006479	protein methylation	33	2	2.11	1428	0.63268	0.63268
GO:0048167	regulation of synaptic plasticity	33	2	2.11	1429	0.63268	0.63268
GO:0007623	circadian rhythm	132	3	8.44	2398	0.99216	0.63352
GO:0031328	positive regulation of cellular biosynthetic process	492	23	31.44	2227	0.96089	0.63635
GO:0043161	proteasome-mediated ubiquitin-dependent protein catabolic process	204	16	13.04	450	0.23121	0.6443
GO:0008406	gonad development	40	3	2.56	1044	0.47556	0.64827
GO:0008347	glial cell migration	34	2	2.17	1444	0.649	0.649
GO:0045747	positive regulation of Notch signaling pathway	34	2	2.17	1445	0.649	0.649
GO:0008340	determination of adult lifespan	153	9	9.78	1451	0.65076	0.65076
GO:0034599	cellular response to oxidative stress	36	4	2.3	379	0.19554	0.65137
GO:0046165	alcohol biosynthetic process	34	3	2.17	824	0.37155	0.65209
GO:0000079	regulation of cyclin-dependent protein serine/threonine kinase activity	16	1	1.02	1454	0.65278	0.65278
GO:0006721	terpenoid metabolic process	16	1	1.02	1455	0.65278	0.65278
GO:0006730	one-carbon metabolic process	16	1	1.02	1456	0.65278	0.65278
GO:0007080	mitotic metaphase chromosome alignment	16	1	1.02	1457	0.65278	0.65278
GO:0007160	cell-matrix adhesion	16	1	1.02	1458	0.65278	0.65278
GO:0007362	terminal region determination	16	1	1.02	1459	0.65278	0.65278
GO:0007426	tracheal outgrowth, open tracheal system	16	1	1.02	1460	0.65278	0.65278
GO:0016059	deactivation of rhodopsin mediated signaling	16	1	1.02	1461	0.65278	0.65278
GO:0031453	positive regulation of heterochromatin formation	16	1	1.02	1462	0.65278	0.65278
GO:0036098	male germ-line stem cell population maintenance	16	1	1.02	1463	0.65278	0.65278
GO:0043171	peptide catabolic process	16	1	1.02	1464	0.65278	0.65278
GO:0045494	photoreceptor cell maintenance	16	1	1.02	1465	0.65278	0.65278
GO:0051642	centrosome localization	16	1	1.02	1466	0.65278	0.65278
GO:0051897	positive regulation of phosphatidylinositol 3-kinase/protein kinase B signal transduction	16	1	1.02	1467	0.65278	0.65278
GO:0072375	medium-term memory	16	1	1.02	1468	0.65278	0.65278
GO:0007525	somatic muscle development	64	3	4.09	1753	0.78567	0.65365
GO:0043547	positive regulation of GTPase activity	64	4	4.09	1314	0.59172	0.66457
GO:0033627	cell adhesion mediated by integrin	22	2	1.41	931	0.41501	0.67447
GO:0006281	DNA repair	170	15	10.86	290	0.12635	0.67462
GO:1900426	positive regulation of defense response to bacterium	44	3	2.81	1194	0.54033	0.6748
GO:0006614	SRP-dependent cotranslational protein targeting to membrane	17	1	1.09	1509	0.67502	0.67502
GO:0007020	microtubule nucleation	17	1	1.09	1510	0.67502	0.67502
GO:0007629	flight behavior	17	1	1.09	1511	0.67502	0.67502
GO:0016226	iron-sulfur cluster assembly	17	1	1.09	1512	0.67502	0.67502
GO:0030150	protein import into mitochondrial matrix	17	1	1.09	1513	0.67502	0.67502
GO:0048132	female germ-line stem cell asymmetric division	17	1	1.09	1514	0.67502	0.67502
GO:0060438	trachea development	17	1	1.09	1515	0.67502	0.67502
GO:1901570	fatty acid derivative biosynthetic process	17	1	1.09	1516	0.67502	0.67502
GO:0045732	positive regulation of protein catabolic process	66	4	4.22	1388	0.61633	0.67513
GO:0035332	positive regulation of hippo signaling	36	2	2.3	1531	0.6799	0.6799
GO:0016197	endosomal transport	117	12	7.48	209	0.06961	0.68487
GO:0007275	multicellular organism development	1726	77	110.31	2523	0.99996	0.6865
GO:0007098	centrosome cycle	75	7	4.79	408	0.20161	0.69393
GO:0006120	mitochondrial electron transport, NADH to ubiquinone	37	2	2.36	1549	0.69451	0.69451
GO:0008543	fibroblast growth factor receptor signaling pathway	37	2	2.36	1550	0.69451	0.69451
GO:0006081	cellular aldehyde metabolic process	23	2	1.47	947	0.4375	0.69529
GO:0006963	positive regulation of antibacterial peptide biosynthetic process	27	2	1.73	1173	0.52239	0.69549
GO:0006096	glycolytic process	18	1	1.15	1560	0.69583	0.69583
GO:0007280	pole cell migration	18	1	1.15	1561	0.69583	0.69583
GO:0007390	germ-band shortening	18	1	1.15	1562	0.69583	0.69583
GO:0007406	negative regulation of neuroblast proliferation	18	1	1.15	1563	0.69583	0.69583
GO:0016081	synaptic vesicle docking	18	1	1.15	1564	0.69583	0.69583
GO:0035019	somatic stem cell population maintenance	18	1	1.15	1565	0.69583	0.69583
GO:0035212	cell competition in a multicellular organism	18	1	1.15	1566	0.69583	0.69583
GO:0035293	chitin-based larval cuticle pattern formation	18	1	1.15	1567	0.69583	0.69583
GO:0036011	imaginal disc-derived leg segmentation	18	1	1.15	1568	0.69583	0.69583
GO:0045176	apical protein localization	18	1	1.15	1569	0.69583	0.69583
GO:0045324	late endosome to vacuole transport	18	1	1.15	1570	0.69583	0.69583
GO:0048675	axon extension	50	3	3.2	1397	0.62824	0.69587
GO:0033674	positive regulation of kinase activity	39	2	2.49	1626	0.72206	0.69611
GO:1903829	positive regulation of protein localization	53	2	3.39	1930	0.86153	0.69683
GO:0051129	negative regulation of cellular component organization	144	6	9.2	2060	0.90585	0.69832
GO:0007423	sensory organ development	405	13	25.88	2476	0.99884	0.70643
GO:0007427	epithelial cell migration, open tracheal system	38	2	2.43	1595	0.70855	0.70855
GO:0080135	regulation of cellular response to stress	110	10	7.03	345	0.16421	0.71277
GO:0006406	mRNA export from nucleus	33	2	2.11	1430	0.63268	0.71524
GO:0072659	protein localization to plasma membrane	57	3	3.64	1604	0.71525	0.71525
GO:0002052	positive regulation of neuroblast proliferation	19	1	1.21	1605	0.71532	0.71532
GO:0035050	embryonic heart tube development	19	1	1.21	1606	0.71532	0.71532
GO:0035147	branch fusion, open tracheal system	19	1	1.21	1607	0.71532	0.71532
GO:0045464	R8 cell fate specification	19	1	1.21	1608	0.71532	0.71532
GO:0070897	transcription preinitiation complex assembly	19	1	1.21	1609	0.71532	0.71532
GO:1901992	positive regulation of mitotic cell cycle phase transition	19	1	1.21	1610	0.71532	0.71532
GO:0019953	sexual reproduction	831	56	53.11	752	0.35384	0.71787
GO:0045892	negative regulation of DNA-templated transcription	239	11	15.27	2058	0.90557	0.72078
GO:0010883	regulation of lipid storage	45	3	2.88	1252	0.55579	0.72137
GO:0035010	encapsulation of foreign target	39	2	2.49	1627	0.72206	0.72206
GO:0045793	positive regulation of cell size	39	2	2.49	1628	0.72206	0.72206
GO:0009408	response to heat	63	3	4.03	1723	0.77658	0.72266
GO:0009306	protein secretion	64	3	4.09	1754	0.78567	0.72274
GO:0006508	proteolysis	633	48	40.45	278	0.11694	0.72499
GO:0043066	negative regulation of apoptotic process	98	7	6.26	945	0.43744	0.73173
GO:0060271	cilium assembly	47	5	3	371	0.17909	0.73178
GO:0002225	positive regulation of antimicrobial peptide production	51	4	3.26	915	0.41267	0.73277
GO:0006006	glucose metabolic process	33	2	2.11	1431	0.63268	0.73343
GO:0007307	eggshell chorion gene amplification	20	1	1.28	1637	0.73356	0.73356
GO:0001752	compound eye photoreceptor fate commitment	77	3	4.92	1975	0.87822	0.73485
GO:0044282	small molecule catabolic process	130	5	8.31	2118	0.92529	0.73595
GO:0006897	endocytosis	188	8	12.01	2105	0.92087	0.73893
GO:0008039	synaptic target recognition	41	2	2.62	1662	0.74749	0.74749
GO:0008586	imaginal disc-derived wing vein morphogenesis	41	2	2.62	1663	0.74749	0.74749
GO:1902600	proton transmembrane transport	41	2	2.62	1664	0.74749	0.74749
GO:0071702	organic substance transport	723	53	46.21	333	0.15664	0.75057
GO:0007218	neuropeptide signaling pathway	21	1	1.34	1671	0.75064	0.75064
GO:0035023	regulation of Rho protein signal transduction	21	1	1.34	1672	0.75064	0.75064
GO:0045860	positive regulation of protein kinase activity	21	1	1.34	1673	0.75064	0.75064
GO:0048489	synaptic vesicle transport	21	1	1.34	1674	0.75064	0.75064
GO:0051299	centrosome separation	21	1	1.34	1675	0.75064	0.75064
GO:0072089	stem cell proliferation	21	1	1.34	1676	0.75064	0.75064
GO:0006612	protein targeting to membrane	38	2	2.43	1596	0.70855	0.7507
GO:0031647	regulation of protein stability	63	3	4.03	1724	0.77658	0.75116
GO:0030707	follicle cell of egg chamber development	220	8	14.06	2290	0.9748	0.75444
GO:0043065	positive regulation of apoptotic process	49	3	3.13	1380	0.61442	0.75885
GO:0050821	protein stabilization	42	2	2.68	1691	0.75944	0.75944
GO:0030032	lamellipodium assembly	22	1	1.41	1700	0.76662	0.76662
GO:0050953	sensory perception of light stimulus	22	1	1.41	1701	0.76662	0.76662
GO:0072524	pyridine-containing compound metabolic process	22	1	1.41	1702	0.76662	0.76662
GO:0140718	facultative heterochromatin formation	22	1	1.41	1703	0.76662	0.76662
GO:0007140	male meiotic nuclear division	62	3	3.96	1707	0.76717	0.76717
GO:0007155	cell adhesion	188	7	12.01	2235	0.96122	0.77014
GO:0035331	negative regulation of hippo signaling	43	2	2.75	1717	0.7709	0.7709
GO:0010468	regulation of gene expression	1304	59	83.34	2488	0.99936	0.77207
GO:0030148	sphingolipid biosynthetic process	41	6	2.62	135	0.04421	0.77873
GO:0010033	response to organic substance	414	18	26.46	2281	0.97333	0.77934
GO:0001737	establishment of imaginal disc-derived wing hair orientation	23	1	1.47	1730	0.78158	0.78158
GO:0030488	tRNA methylation	23	1	1.47	1731	0.78158	0.78158
GO:0030727	germarium-derived female germ-line cyst formation	23	1	1.47	1732	0.78158	0.78158
GO:0034728	nucleosome organization	23	1	1.47	1733	0.78158	0.78158
GO:0035186	syncytial blastoderm mitotic cell cycle	23	1	1.47	1734	0.78158	0.78158
GO:0040018	positive regulation of multicellular organism growth	23	1	1.47	1735	0.78158	0.78158
GO:0046854	phosphatidylinositol phosphate biosynthetic process	23	1	1.47	1736	0.78158	0.78158
GO:0070374	positive regulation of ERK1 and ERK2 cascade	23	1	1.47	1737	0.78158	0.78158
GO:0016311	dephosphorylation	125	5	7.99	2072	0.90904	0.78345
GO:0001666	response to hypoxia	55	3	3.51	1548	0.69213	0.79557
GO:0006099	tricarboxylic acid cycle	24	1	1.53	1766	0.79558	0.79558
GO:0006289	nucleotide-excision repair	24	1	1.53	1767	0.79558	0.79558
GO:0033209	tumor necrosis factor-mediated signaling pathway	24	1	1.53	1768	0.79558	0.79558
GO:0042044	fluid transport	24	1	1.53	1769	0.79558	0.79558
GO:0045785	positive regulation of cell adhesion	24	1	1.53	1770	0.79558	0.79558
GO:0048193	Golgi vesicle transport	142	8	9.07	1558	0.69505	0.79598
GO:0051240	positive regulation of multicellular organismal process	171	10	10.93	1489	0.66119	0.80246
GO:0000470	maturation of LSU-rRNA	25	1	1.6	1797	0.80869	0.80869
GO:0016199	axon midline choice point recognition	25	1	1.6	1798	0.80869	0.80869
GO:0035159	regulation of tube length, open tracheal system	25	1	1.6	1799	0.80869	0.80869
GO:0050830	defense response to Gram-positive bacterium	25	1	1.6	1800	0.80869	0.80869
GO:0006887	exocytosis	93	2	5.94	2335	0.98464	0.81104
GO:0045595	regulation of cell differentiation	230	8	14.7	2327	0.98286	0.81304
GO:0010628	positive regulation of gene expression	186	11	11.89	1450	0.65008	0.81503
GO:2000243	positive regulation of reproductive process	59	4	3.77	1182	0.52633	0.82007
GO:0045089	positive regulation of innate immune response	107	7	6.84	1185	0.53103	0.82039
GO:0006893	Golgi to plasma membrane transport	26	1	1.66	1828	0.82096	0.82096
GO:0051491	positive regulation of filopodium assembly	26	1	1.66	1829	0.82096	0.82096
GO:0040011	locomotion	200	4	12.78	2484	0.99914	0.82654
GO:0048522	positive regulation of cellular process	1338	62	85.51	2479	0.99894	0.82816
GO:0045879	negative regulation of smoothened signaling pathway	49	2	3.13	1855	0.8301	0.8301
GO:0006874	intracellular calcium ion homeostasis	39	3	2.49	1024	0.45871	0.83162
GO:0006413	translational initiation	56	4	3.58	1104	0.48479	0.83168
GO:0006986	response to unfolded protein	27	1	1.73	1861	0.83244	0.83244
GO:0007032	endosome organization	27	1	1.73	1862	0.83244	0.83244
GO:0007294	germarium-derived oocyte fate determination	27	1	1.73	1863	0.83244	0.83244
GO:0045187	regulation of circadian sleep/wake cycle, sleep	27	1	1.73	1864	0.83244	0.83244
GO:0048102	autophagic cell death	27	1	1.73	1865	0.83244	0.83244
GO:0007606	sensory perception of chemical stimulus	69	3	4.41	1851	0.82663	0.8329
GO:0051124	synaptic assembly at neuromuscular junction	136	7	8.69	1722	0.7751	0.83309
GO:0007015	actin filament organization	156	5	9.97	2291	0.97492	0.83366
GO:0048814	regulation of dendrite morphogenesis	28	1	1.79	1889	0.84319	0.84319
GO:0070328	triglyceride homeostasis	28	1	1.79	1890	0.84319	0.84319
GO:0072499	photoreceptor cell axon guidance	28	1	1.79	1891	0.84319	0.84319
GO:0009152	purine ribonucleotide biosynthetic process	69	3	4.41	1852	0.82663	0.84668
GO:0007417	central nervous system development	219	10	14	2051	0.90157	0.85088
GO:0030433	ubiquitin-dependent ERAD pathway	29	1	1.85	1911	0.85325	0.85325
GO:0045500	sevenless signaling pathway	29	1	1.85	1912	0.85325	0.85325
GO:0000956	nuclear-transcribed mRNA catabolic process	61	2	3.9	2070	0.90899	0.8539
GO:0018105	peptidyl-serine phosphorylation	52	2	3.32	1920	0.85421	0.85421
GO:0007613	memory	110	3	7.03	2293	0.97525	0.85524
GO:0010506	regulation of autophagy	113	11	7.22	260	0.10614	0.85978
GO:0007052	mitotic spindle organization	72	4	4.6	1544	0.68442	0.86088
GO:0007310	oocyte dorsal/ventral axis specification	35	2	2.24	1496	0.66474	0.86225
GO:0008293	torso signaling pathway	30	1	1.92	1933	0.86266	0.86266
GO:0072583	clathrin-dependent endocytosis	30	1	1.92	1934	0.86266	0.86266
GO:0008582	regulation of synaptic assembly at neuromuscular junction	109	6	6.97	1593	0.7052	0.8627
GO:0016322	neuron remodeling	54	2	3.45	1952	0.86851	0.86851
GO:0006383	transcription by RNA polymerase III	31	1	1.98	1958	0.87148	0.87148
GO:0007300	ovarian nurse cell to oocyte transport	31	1	1.98	1959	0.87148	0.87148
GO:0035206	regulation of hemocyte proliferation	31	1	1.98	1960	0.87148	0.87148
GO:1902074	response to salt	31	1	1.98	1961	0.87148	0.87148
GO:0065004	protein-DNA complex assembly	50	2	3.2	1880	0.83851	0.8716
GO:0007420	brain development	100	3	6.39	2223	0.95911	0.87289
GO:0008284	positive regulation of cell population proliferation	140	4	8.95	2322	0.98166	0.87786
GO:0051607	defense response to virus	51	3	3.26	1441	0.64171	0.87928
GO:0042052	rhabdomere development	41	2	2.62	1665	0.74749	0.87949
GO:0006468	protein phosphorylation	285	17	18.21	1486	0.65377	0.87964
GO:0000288	nuclear-transcribed mRNA catabolic process, deadenylation-dependent decay	32	1	2.05	1979	0.87972	0.87972
GO:0000077	DNA damage checkpoint signaling	33	1	2.11	1992	0.88745	0.88745
GO:0007443	Malpighian tubule morphogenesis	33	1	2.11	1993	0.88745	0.88745
GO:0032874	positive regulation of stress-activated MAPK cascade	33	1	2.11	1994	0.88745	0.88745
GO:0035070	salivary gland histolysis	33	1	2.11	1995	0.88745	0.88745
GO:0001736	establishment of planar polarity	81	3	5.18	2031	0.89852	0.89365
GO:0007369	gastrulation	67	4	4.28	1400	0.62829	0.8942
GO:0007526	larval somatic muscle development	34	1	2.17	2019	0.89467	0.89467
GO:0055059	asymmetric neuroblast division	34	1	2.17	2020	0.89467	0.89467
GO:0000381	regulation of alternative mRNA splicing, via spliceosome	81	3	5.18	2032	0.89852	0.89852
GO:0048488	synaptic vesicle endocytosis	35	1	2.24	2040	0.90143	0.90143
GO:0090090	negative regulation of canonical Wnt signaling pathway	35	1	2.24	2041	0.90143	0.90143
GO:0030718	germ-line stem cell population maintenance	76	3	4.86	1969	0.87261	0.90404
GO:0015031	protein transport	380	26	24.29	840	0.38678	0.90624
GO:0035006	melanization defense response	48	2	3.07	1844	0.8213	0.90765
GO:0045893	positive regulation of DNA-templated transcription	326	13	20.83	2309	0.97914	0.90766
GO:0017148	negative regulation of translation	75	3	4.79	1948	0.86678	0.90801
GO:1902533	positive regulation of intracellular signal transduction	179	9	11.44	1822	0.81686	0.90834
GO:0016192	vesicle-mediated transport	503	29	32.15	1670	0.75051	0.90875
GO:0006396	RNA processing	615	35	39.3	1762	0.79418	0.90938
GO:0000902	cell morphogenesis	474	13	30.29	2519	0.99994	0.90963
GO:0006974	DNA damage response	226	17	14.44	503	0.27637	0.9118
GO:0001558	regulation of cell growth	76	2	4.86	2224	0.9598	0.91439
GO:0055088	lipid homeostasis	76	2	4.86	2225	0.9598	0.91439
GO:0035215	genital disc development	38	1	2.43	2097	0.91923	0.91923
GO:0048010	vascular endothelial growth factor receptor signaling pathway	38	1	2.43	2098	0.91923	0.91923
GO:0002168	instar larval development	62	2	3.96	2089	0.91372	0.91947
GO:0065008	regulation of biological quality	809	35	51.7	2445	0.99696	0.9214
GO:0007186	G protein-coupled receptor signaling pathway	141	7	9.01	1796	0.80583	0.92291
GO:0006906	vesicle fusion	60	4	3.83	1188	0.53982	0.9237
GO:0032482	Rab protein signal transduction	39	1	2.49	2110	0.92442	0.92442
GO:0045570	regulation of imaginal disc growth	39	1	2.49	2111	0.92442	0.92442
GO:0042051	compound eye photoreceptor development	91	4	5.82	1888	0.84224	0.92456
GO:0030431	sleep	69	2	4.41	2161	0.94089	0.92482
GO:0002165	instar larval or pupal development	472	21	30.16	2289	0.97474	0.92789
GO:0030951	establishment or maintenance of microtubule cytoskeleton polarity	40	1	2.56	2125	0.92928	0.92928
GO:0042593	glucose homeostasis	40	1	2.56	2126	0.92928	0.92928
GO:0001708	cell fate specification	74	3	4.73	1928	0.86071	0.92935
GO:0048477	oogenesis	509	27	32.53	1972	0.87304	0.93221
GO:0009953	dorsal/ventral pattern formation	134	6	8.56	1945	0.866	0.93425
GO:0008355	olfactory learning	42	1	2.68	2149	0.93807	0.93807
GO:0016579	protein deubiquitination	42	1	2.68	2150	0.93807	0.93807
GO:0016319	mushroom body development	69	2	4.41	2162	0.94089	0.94089
GO:0045886	negative regulation of synaptic assembly at neuromuscular junction	43	1	2.75	2165	0.94205	0.94205
GO:0007156	homophilic cell adhesion via plasma membrane adhesion molecules	44	1	2.81	2175	0.94578	0.94578
GO:0007605	sensory perception of sound	44	1	2.81	2176	0.94578	0.94578
GO:0065003	protein-containing complex assembly	437	23	27.93	1941	0.86465	0.94818
GO:0000122	negative regulation of transcription by RNA polymerase II	160	6	10.23	2187	0.94844	0.94844
GO:0045944	positive regulation of transcription by RNA polymerase II	241	10	15.4	2198	0.95055	0.95055
GO:0048863	stem cell differentiation	53	2	3.39	1931	0.86153	0.95539
GO:0007422	peripheral nervous system development	47	1	3	2209	0.95558	0.95558
GO:0008344	adult locomotory behavior	64	2	4.09	2108	0.92249	0.95561
GO:0060627	regulation of vesicle-mediated transport	126	3	8.05	2365	0.98921	0.95652
GO:0007268	chemical synaptic transmission	266	9	17	2377	0.99041	0.95744
GO:0007498	mesoderm development	75	2	4.79	2219	0.95751	0.95751
GO:0007474	imaginal disc-derived wing vein specification	48	1	3.07	2222	0.95844	0.95844
GO:0006606	protein import into nucleus	49	1	3.13	2230	0.96111	0.96111
GO:0045807	positive regulation of endocytosis	50	1	3.2	2243	0.96361	0.96361
GO:0048149	behavioral response to ethanol	50	1	3.2	2244	0.96361	0.96361
GO:0051050	positive regulation of transport	148	3	9.46	2441	0.99671	0.96475
GO:0019725	cellular homeostasis	178	10	11.38	1601	0.70971	0.96573
GO:0007163	establishment or maintenance of cell polarity	184	8	11.76	2076	0.90967	0.96635
GO:0007424	open tracheal system development	215	9	13.74	2156	0.9386	0.9666
GO:0098609	cell-cell adhesion	122	3	7.8	2346	0.98669	0.9666
GO:0007349	cellularization	93	7	5.94	837	0.38412	0.96731
GO:0050804	modulation of chemical synaptic transmission	129	6	8.24	1886	0.84133	0.96758
GO:0007619	courtship behavior	52	1	3.32	2260	0.96815	0.96815
GO:0008360	regulation of cell shape	53	1	3.39	2268	0.9702	0.9702
GO:0048749	compound eye development	332	9	21.22	2490	0.99942	0.97056
GO:0048813	dendrite morphogenesis	136	4	8.69	2304	0.97782	0.97286
GO:0035222	wing disc pattern formation	69	2	4.41	2163	0.94089	0.97389
GO:0009887	animal organ morphogenesis	642	22	41.03	2514	0.99981	0.97414
GO:0001745	compound eye morphogenesis	280	8	17.89	2460	0.99788	0.97608
GO:0007391	dorsal closure	96	3	6.14	2193	0.95022	0.977
GO:2000147	positive regulation of cell motility	57	1	3.64	2301	0.97716	0.97716
GO:0007476	imaginal disc-derived wing morphogenesis	246	9	15.72	2311	0.97939	0.97789
GO:0007298	border follicle cell migration	114	3	7.29	2312	0.97983	0.97983
GO:0042594	response to starvation	138	10	8.82	841	0.38764	0.98062
GO:0046394	carboxylic acid biosynthetic process	102	2	6.52	2383	0.99088	0.98158
GO:0007165	signal transduction	1250	59	79.89	2451	0.99749	0.98173
GO:0016477	cell migration	287	8	18.34	2468	0.99845	0.98254
GO:0006979	response to oxidative stress	111	6	7.09	1625	0.72168	0.98335
GO:0006364	rRNA processing	134	4	8.56	2298	0.97563	0.98386
GO:0006457	protein folding	103	3	6.58	2252	0.96477	0.98477
GO:0002181	cytoplasmic translation	118	5	7.54	1983	0.88114	0.98524
GO:0035556	intracellular signal transduction	583	32	37.26	1904	0.84562	0.9869
GO:0007173	epidermal growth factor receptor signaling pathway	66	1	4.22	2348	0.98746	0.98746
GO:1901701	cellular response to oxygen-containing compound	169	8	10.8	1924	0.85508	0.98822
GO:0007616	long-term memory	68	1	4.35	2361	0.98903	0.98903
GO:0042274	ribosomal small subunit biogenesis	68	1	4.35	2362	0.98903	0.98903
GO:0001709	cell fate determination	101	4	6.45	2017	0.89453	0.98963
GO:0006631	fatty acid metabolic process	120	3	7.67	2339	0.98522	0.99112
GO:0008104	protein localization	611	37	39.05	1492	0.66387	0.99299
GO:0007274	neuromuscular synaptic transmission	78	1	4.98	2418	0.99437	0.99437
GO:0000278	mitotic cell cycle	435	19	27.8	2292	0.97496	0.99469
GO:0007626	locomotory behavior	151	3	9.65	2446	0.99721	0.997
GO:0006357	regulation of transcription by RNA polymerase II	629	25	40.2	2454	0.9977	0.99722
GO:0018193	peptidyl-amino acid modification	232	11	14.83	1991	0.88484	0.99784
GO:0009967	positive regulation of signal transduction	369	13	23.58	2422	0.99536	0.9996
GO:0007411	axon guidance	222	3	14.19	2521	0.99995	0.99998
GO:0000002	mitochondrial genome maintenance	10	2	0.64	300	0.13055	1
GO:0000003	reproduction	990	59	63.27	1658	0.74475	1
GO:0000070	mitotic sister chromatid segregation	98	7	6.26	946	0.43744	1
GO:0000075	cell cycle checkpoint signaling	55	5	3.51	502	0.27382	1
GO:0000086	G2/M transition of mitotic cell cycle	38	3	2.43	958	0.44163	1
GO:0000154	rRNA modification	20	1	1.28	1638	0.73356	1
GO:0000165	MAPK cascade	143	6	9.14	2052	0.90238	1
GO:0000266	mitochondrial fission	12	1	0.77	1227	0.54757	1
GO:0000270	peptidoglycan metabolic process	5	1	0.32	578	0.28129	1
GO:0000271	polysaccharide biosynthetic process	16	1	1.02	1469	0.65278	1
GO:0000272	polysaccharide catabolic process	18	2	1.15	645	0.32112	1
GO:0000280	nuclear division	248	18	15.85	641	0.32103	1
GO:0000303	response to superoxide	6	1	0.38	701	0.32726	1
GO:0000305	response to oxygen radical	6	1	0.38	702	0.32726	1
GO:0000375	RNA splicing, via transesterification reactions	260	15	16.62	1584	0.69889	1
GO:0000377	RNA splicing, via transesterification reactions with bulged adenosine as nucleophile	260	15	16.62	1585	0.69889	1
GO:0000380	alternative mRNA splicing, via spliceosome	82	3	5.24	2054	0.90309	1
GO:0000578	embryonic axis specification	108	7	6.9	1196	0.54109	1
GO:0000725	recombinational repair	62	8	3.96	133	0.04248	1
GO:0000731	DNA synthesis involved in DNA repair	13	2	0.83	394	0.20003	1
GO:0000819	sister chromatid segregation	112	7	7.16	1301	0.58037	1
GO:0000910	cytokinesis	96	5	6.14	1653	0.74341	1
GO:0000912	assembly of actomyosin apparatus involved in cytokinesis	16	1	1.02	1470	0.65278	1
GO:0000959	mitochondrial RNA metabolic process	30	4	1.92	289	0.12153	1
GO:0000966	RNA 5'-end processing	11	2	0.7	328	0.1531	1
GO:0001101	response to acid chemical	14	1	0.89	1352	0.60364	1
GO:0001173	DNA-templated transcriptional start site selection	9	1	0.58	993	0.44828	1
GO:0001174	transcriptional start site selection at RNA polymerase II promoter	9	1	0.58	994	0.44828	1
GO:0001505	regulation of neurotransmitter levels	96	1	6.14	2467	0.99831	1
GO:0001510	RNA methylation	48	2	3.07	1845	0.8213	1
GO:0001539	cilium or flagellum-dependent cell motility	20	3	1.28	307	0.13202	1
GO:0001654	eye development	346	9	22.11	2503	0.99969	1
GO:0001667	ameboidal-type cell migration	169	4	10.8	2425	0.99563	1
GO:0001703	gastrulation with mouth forming first	33	3	2.11	749	0.35371	1
GO:0001738	morphogenesis of a polarized epithelium	91	3	5.82	2146	0.93659	1
GO:0001751	compound eye photoreceptor cell differentiation	181	5	11.57	2393	0.99196	1
GO:0001754	eye photoreceptor cell differentiation	186	5	11.89	2411	0.99366	1
GO:0001763	morphogenesis of a branching structure	57	4	3.64	1112	0.49881	1
GO:0001775	cell activation	9	1	0.58	995	0.44828	1
GO:0001895	retina homeostasis	17	1	1.09	1517	0.67502	1
GO:0001932	regulation of protein phosphorylation	87	8	5.56	375	0.19075	1
GO:0001933	negative regulation of protein phosphorylation	31	3	1.98	636	0.3179	1
GO:0002009	morphogenesis of an epithelium	288	13	18.41	2135	0.93278	1
GO:0002064	epithelial cell development	246	8	15.72	2386	0.99097	1
GO:0002097	tRNA wobble base modification	16	2	1.02	494	0.27266	1
GO:0002164	larval development	151	4	9.65	2367	0.98924	1
GO:0002218	activation of innate immune response	76	5	4.86	1191	0.53996	1
GO:0002237	response to molecule of bacterial origin	12	1	0.77	1228	0.54757	1
GO:0002253	activation of immune response	77	5	4.92	1248	0.5518	1
GO:0002376	immune system process	352	19	22.5	1819	0.81248	1
GO:0002440	production of molecular mediator of immune response	67	6	4.28	481	0.25565	1
GO:0002520	immune system development	58	2	3.71	2009	0.89332	1
GO:0002682	regulation of immune system process	216	15	13.8	870	0.40765	1
GO:0002683	negative regulation of immune system process	79	6	5.05	855	0.3928	1
GO:0002684	positive regulation of immune system process	145	8	9.27	1620	0.71714	1
GO:0002697	regulation of immune effector process	68	6	4.35	488	0.26665	1
GO:0002698	negative regulation of immune effector process	16	1	1.02	1471	0.65278	1
GO:0002699	positive regulation of immune effector process	51	4	3.26	916	0.41267	1
GO:0002700	regulation of production of molecular mediator of immune response	67	6	4.28	482	0.25565	1
GO:0002701	negative regulation of production of molecular mediator of immune response	13	1	0.83	1281	0.57653	1
GO:0002702	positive regulation of production of molecular mediator of immune response	51	4	3.26	917	0.41267	1
GO:0002757	immune response-activating signaling pathway	74	5	4.73	1137	0.51586	1
GO:0002758	innate immune response-activating signaling pathway	74	5	4.73	1138	0.51586	1
GO:0002759	regulation of antimicrobial humoral response	71	6	4.54	627	0.3003	1
GO:0002760	positive regulation of antimicrobial humoral response	51	4	3.26	918	0.41267	1
GO:0002764	immune response-regulating signaling pathway	77	6	4.92	768	0.3695	1
GO:0002775	antimicrobial peptide production	66	6	4.22	463	0.24478	1
GO:0002777	antimicrobial peptide biosynthetic process	36	4	2.3	380	0.19554	1
GO:0002778	antibacterial peptide production	34	3	2.17	825	0.37155	1
GO:0002780	antibacterial peptide biosynthetic process	32	3	2.05	724	0.33582	1
GO:0002785	negative regulation of antimicrobial peptide production	12	1	0.77	1229	0.54757	1
GO:0002786	regulation of antibacterial peptide production	34	3	2.17	826	0.37155	1
GO:0002787	negative regulation of antibacterial peptide production	5	1	0.32	579	0.28129	1
GO:0002790	peptide secretion	14	1	0.89	1353	0.60364	1
GO:0002791	regulation of peptide secretion	14	1	0.89	1354	0.60364	1
GO:0002793	positive regulation of peptide secretion	7	1	0.45	803	0.37029	1
GO:0002803	positive regulation of antibacterial peptide production	27	2	1.73	1174	0.52239	1
GO:0002805	regulation of antimicrobial peptide biosynthetic process	36	4	2.3	381	0.19554	1
GO:0002806	negative regulation of antimicrobial peptide biosynthetic process	5	1	0.32	580	0.28129	1
GO:0002808	regulation of antibacterial peptide biosynthetic process	32	3	2.05	725	0.33582	1
GO:0002812	biosynthetic process of antibacterial peptides active against Gram-negative bacteria	13	2	0.83	395	0.20003	1
GO:0002831	regulation of response to biotic stimulus	180	14	11.5	484	0.26025	1
GO:0002832	negative regulation of response to biotic stimulus	59	5	3.77	653	0.32464	1
GO:0002833	positive regulation of response to biotic stimulus	140	9	8.95	1203	0.54269	1
GO:0002920	regulation of humoral immune response	73	6	4.67	650	0.32316	1
GO:0002921	negative regulation of humoral immune response	18	1	1.15	1571	0.69583	1
GO:0002922	positive regulation of humoral immune response	51	4	3.26	919	0.41267	1
GO:0003002	regionalization	394	13	25.18	2464	0.99821	1
GO:0003006	developmental process involved in reproduction	740	46	47.29	1376	0.60526	1
GO:0003008	system process	396	14	25.31	2437	0.99633	1
GO:0005976	polysaccharide metabolic process	42	2	2.68	1692	0.75944	1
GO:0005977	glycogen metabolic process	36	2	2.3	1532	0.6799	1
GO:0005981	regulation of glycogen catabolic process	8	1	0.51	893	0.41057	1
GO:0005996	monosaccharide metabolic process	56	4	3.58	1105	0.48479	1
GO:0006022	aminoglycan metabolic process	37	6	2.36	91	0.02828	1
GO:0006023	aminoglycan biosynthetic process	10	1	0.64	1081	0.48358	1
GO:0006026	aminoglycan catabolic process	19	3	1.21	283	0.1175	1
GO:0006027	glycosaminoglycan catabolic process	6	1	0.38	703	0.32726	1
GO:0006029	proteoglycan metabolic process	22	6	1.41	27	0.00204	1
GO:0006030	chitin metabolic process	16	2	1.02	495	0.27266	1
GO:0006040	amino sugar metabolic process	29	2	1.85	1257	0.5615	1
GO:0006066	alcohol metabolic process	69	4	4.41	1453	0.65148	1
GO:0006082	organic acid metabolic process	317	12	20.26	2341	0.98558	1
GO:0006090	pyruvate metabolic process	28	1	1.79	1892	0.84319	1
GO:0006109	regulation of carbohydrate metabolic process	28	1	1.79	1893	0.84319	1
GO:0006112	energy reserve metabolic process	36	2	2.3	1533	0.6799	1
GO:0006119	oxidative phosphorylation	81	4	5.18	1711	0.76979	1
GO:0006139	nucleobase-containing compound metabolic process	2012	103	128.58	2456	0.99778	1
GO:0006163	purine nucleotide metabolic process	133	6	8.5	1929	0.86134	1
GO:0006164	purine nucleotide biosynthetic process	78	3	4.98	1988	0.88361	1
GO:0006195	purine nucleotide catabolic process	9	1	0.58	996	0.44828	1
GO:0006220	pyrimidine nucleotide metabolic process	11	1	0.7	1157	0.51663	1
GO:0006221	pyrimidine nucleotide biosynthetic process	11	1	0.7	1158	0.51663	1
GO:0006259	DNA metabolic process	289	20	18.47	842	0.38839	1
GO:0006261	DNA-templated DNA replication	93	7	5.94	838	0.38412	1
GO:0006271	DNA strand elongation involved in DNA replication	15	1	0.96	1410	0.62902	1
GO:0006275	regulation of DNA replication	31	2	1.98	1325	0.59827	1
GO:0006277	DNA amplification	22	1	1.41	1704	0.76662	1
GO:0006282	regulation of DNA repair	14	2	0.89	435	0.22408	1
GO:0006301	postreplication repair	10	1	0.64	1082	0.48358	1
GO:0006302	double-strand break repair	91	10	5.82	184	0.06407	1
GO:0006308	DNA catabolic process	12	1	0.77	1230	0.54757	1
GO:0006325	chromatin organization	264	10	16.87	2303	0.9775	1
GO:0006351	DNA-templated transcription	911	37	58.22	2494	0.99954	1
GO:0006352	DNA-templated transcription initiation	68	4	4.35	1438	0.64001	1
GO:0006354	DNA-templated transcription elongation	45	4	2.88	651	0.32383	1
GO:0006360	transcription by RNA polymerase I	28	1	1.79	1894	0.84319	1
GO:0006366	transcription by RNA polymerase II	691	27	44.16	2478	0.9989	1
GO:0006367	transcription initiation at RNA polymerase II promoter	56	3	3.58	1592	0.70386	1
GO:0006397	mRNA processing	306	17	19.56	1698	0.76259	1
GO:0006399	tRNA metabolic process	146	8	9.33	1633	0.72426	1
GO:0006400	tRNA modification	58	2	3.71	2010	0.89332	1
GO:0006402	mRNA catabolic process	85	3	5.43	2093	0.91572	1
GO:0006403	RNA localization	161	11	10.29	1020	0.45458	1
GO:0006405	RNA export from nucleus	49	2	3.13	1856	0.8301	1
GO:0006414	translational elongation	26	1	1.66	1830	0.82096	1
GO:0006446	regulation of translational initiation	17	1	1.09	1518	0.67502	1
GO:0006458	'de novo' protein folding	21	2	1.34	848	0.39208	1
GO:0006469	negative regulation of protein kinase activity	20	3	1.28	308	0.13202	1
GO:0006470	protein dephosphorylation	80	2	5.11	2258	0.96785	1
GO:0006505	GPI anchor metabolic process	27	8	1.73	11	0.0002	1
GO:0006515	protein quality control for misfolded or incompletely synthesized proteins	12	2	0.77	358	0.17631	1
GO:0006551	leucine metabolic process	5	1	0.32	581	0.28129	1
GO:0006575	cellular modified amino acid metabolic process	25	1	1.6	1801	0.80869	1
GO:0006582	melanin metabolic process	50	2	3.2	1881	0.83851	1
GO:0006605	protein targeting	104	11	6.65	191	0.06729	1
GO:0006613	cotranslational protein targeting to membrane	17	1	1.09	1519	0.67502	1
GO:0006625	protein targeting to peroxisome	10	3	0.64	76	0.0222	1
GO:0006626	protein targeting to mitochondrion	34	2	2.17	1446	0.649	1
GO:0006635	fatty acid beta-oxidation	36	1	2.3	2064	0.90776	1
GO:0006637	acyl-CoA metabolic process	40	1	2.56	2127	0.92928	1
GO:0006638	neutral lipid metabolic process	47	3	3	1305	0.58577	1
GO:0006639	acylglycerol metabolic process	47	3	3	1306	0.58577	1
GO:0006641	triglyceride metabolic process	38	3	2.43	959	0.44163	1
GO:0006643	membrane lipid metabolic process	86	15	5.5	14	0.00031	1
GO:0006650	glycerophospholipid metabolic process	103	14	6.58	39	0.00562	1
GO:0006664	glycolipid metabolic process	43	12	2.75	2	1e-05	1
GO:0006665	sphingolipid metabolic process	54	7	3.45	163	0.05466	1
GO:0006672	ceramide metabolic process	22	3	1.41	342	0.16276	1
GO:0006687	glycosphingolipid metabolic process	13	4	0.83	42	0.00741	1
GO:0006720	isoprenoid metabolic process	33	3	2.11	750	0.35371	1
GO:0006726	eye pigment biosynthetic process	34	5	2.17	181	0.06273	1
GO:0006743	ubiquinone metabolic process	13	4	0.83	43	0.00741	1
GO:0006753	nucleoside phosphate metabolic process	156	6	9.97	2160	0.93983	1
GO:0006754	ATP biosynthetic process	18	1	1.15	1572	0.69583	1
GO:0006766	vitamin metabolic process	11	1	0.7	1159	0.51663	1
GO:0006778	porphyrin-containing compound metabolic process	13	2	0.83	396	0.20003	1
GO:0006790	sulfur compound metabolic process	103	7	6.58	1108	0.49003	1
GO:0006801	superoxide metabolic process	9	1	0.58	997	0.44828	1
GO:0006805	xenobiotic metabolic process	12	3	0.77	118	0.03701	1
GO:0006807	nitrogen compound metabolic process	3803	247	243.04	821	0.37068	1
GO:0006810	transport	1483	97	94.78	925	0.41497	1
GO:0006811	monoatomic ion transport	290	12	18.53	2250	0.96442	1
GO:0006813	potassium ion transport	54	1	3.45	2277	0.97211	1
GO:0006816	calcium ion transport	50	4	3.2	860	0.39795	1
GO:0006820	monoatomic anion transport	44	2	2.81	1748	0.78188	1
GO:0006821	chloride transport	26	2	1.66	1117	0.50198	1
GO:0006829	zinc ion transport	14	1	0.89	1355	0.60364	1
GO:0006836	neurotransmitter transport	117	1	7.48	2498	0.99959	1
GO:0006851	mitochondrial calcium ion transmembrane transport	7	1	0.45	804	0.37029	1
GO:0006862	nucleotide transport	7	2	0.45	199	0.06908	1
GO:0006865	amino acid transport	50	5	3.2	421	0.21315	1
GO:0006869	lipid transport	79	3	5.05	2005	0.88878	1
GO:0006873	intracellular monoatomic ion homeostasis	94	7	6.01	858	0.3948	1
GO:0006885	regulation of pH	25	3	1.6	418	0.21223	1
GO:0006898	receptor-mediated endocytosis	59	1	3.77	2313	0.98001	1
GO:0006903	vesicle targeting	20	1	1.28	1639	0.73356	1
GO:0006904	vesicle docking involved in exocytosis	23	1	1.47	1738	0.78158	1
GO:0006911	phagocytosis, engulfment	14	1	0.89	1356	0.60364	1
GO:0006921	cellular component disassembly involved in execution phase of apoptosis	10	1	0.64	1083	0.48358	1
GO:0006950	response to stress	1053	71	67.3	655	0.32719	1
GO:0006952	defense response	356	24	22.75	936	0.42284	1
GO:0006955	immune response	264	14	16.87	1795	0.804	1
GO:0006959	humoral immune response	96	6	6.14	1303	0.58283	1
GO:0006970	response to osmotic stress	11	1	0.7	1160	0.51663	1
GO:0006996	organelle organization	1352	95	86.4	338	0.15933	1
GO:0006997	nucleus organization	66	2	4.22	2132	0.93042	1
GO:0007006	mitochondrial membrane organization	30	5	1.92	127	0.0395	1
GO:0007007	inner mitochondrial membrane organization	15	2	0.96	474	0.24833	1
GO:0007010	cytoskeleton organization	540	24	34.51	2325	0.98194	1
GO:0007017	microtubule-based process	348	23	22.24	1032	0.46497	1
GO:0007018	microtubule-based movement	107	9	6.84	461	0.24389	1
GO:0007019	microtubule depolymerization	20	1	1.28	1640	0.73356	1
GO:0007028	cytoplasm organization	70	5	4.47	1035	0.46622	1
GO:0007029	endoplasmic reticulum organization	38	2	2.43	1597	0.70855	1
GO:0007049	cell cycle	658	41	42.05	1318	0.595	1
GO:0007051	spindle organization	118	9	7.54	729	0.34091	1
GO:0007064	mitotic sister chromatid cohesion	14	1	0.89	1357	0.60364	1
GO:0007088	regulation of mitotic nuclear division	42	2	2.68	1693	0.75944	1
GO:0007091	metaphase/anaphase transition of mitotic cell cycle	32	2	2.05	1385	0.61577	1
GO:0007097	nuclear migration	34	1	2.17	2021	0.89467	1
GO:0007127	meiosis I	55	6	3.51	314	0.13695	1
GO:0007154	cell communication	1484	70	94.84	2483	0.99906	1
GO:0007164	establishment of tissue polarity	81	3	5.18	2033	0.89852	1
GO:0007166	cell surface receptor signaling pathway	587	22	37.51	2472	0.99868	1
GO:0007167	enzyme-linked receptor protein signaling pathway	267	8	17.06	2435	0.99626	1
GO:0007169	transmembrane receptor protein tyrosine kinase signaling pathway	202	4	12.91	2486	0.99923	1
GO:0007178	transmembrane receptor protein serine/threonine kinase signaling pathway	59	4	3.77	1183	0.52633	1
GO:0007224	smoothened signaling pathway	86	2	5.5	2300	0.97708	1
GO:0007254	JNK cascade	77	3	4.92	1976	0.87822	1
GO:0007266	Rho protein signal transduction	36	1	2.3	2065	0.90776	1
GO:0007269	neurotransmitter secretion	92	1	5.88	2457	0.99779	1
GO:0007276	gamete generation	736	46	47.04	1311	0.58963	1
GO:0007292	female gamete generation	554	30	35.41	1926	0.85792	1
GO:0007297	follicle cell of egg chamber migration	124	4	7.92	2236	0.96128	1
GO:0007304	chorion-containing eggshell formation	32	1	2.05	1980	0.87972	1
GO:0007308	oocyte construction	120	7	7.67	1485	0.65366	1
GO:0007309	oocyte axis specification	116	7	7.41	1390	0.61796	1
GO:0007314	oocyte anterior/posterior axis specification	80	5	5.11	1310	0.58639	1
GO:0007316	pole plasm RNA localization	49	2	3.13	1857	0.8301	1
GO:0007338	single fertilization	26	1	1.66	1831	0.82096	1
GO:0007346	regulation of mitotic cell cycle	153	7	9.78	1947	0.86639	1
GO:0007350	blastoderm segmentation	161	9	10.29	1600	0.7095	1
GO:0007351	tripartite regional subdivision	105	7	6.71	1131	0.51068	1
GO:0007354	zygotic determination of anterior/posterior axis, embryo	19	1	1.21	1611	0.71532	1
GO:0007365	periodic partitioning	36	2	2.3	1534	0.6799	1
GO:0007389	pattern specification process	421	14	26.91	2471	0.99857	1
GO:0007399	nervous system development	958	35	61.22	2527	0.99997	1
GO:0007409	axonogenesis	285	5	18.21	2525	0.99996	1
GO:0007416	synapse assembly	165	7	10.54	2078	0.91054	1
GO:0007431	salivary gland development	104	1	6.65	2481	0.99901	1
GO:0007435	salivary gland morphogenesis	75	1	4.79	2405	0.99312	1
GO:0007442	hindgut morphogenesis	42	1	2.68	2151	0.93807	1
GO:0007446	imaginal disc growth	47	1	3	2210	0.95558	1
GO:0007460	R8 cell fate commitment	25	1	1.6	1802	0.80869	1
GO:0007465	R7 cell fate commitment	33	1	2.11	1996	0.88745	1
GO:0007472	wing disc morphogenesis	257	9	16.42	2343	0.9864	1
GO:0007478	leg disc morphogenesis	58	1	3.71	2306	0.97863	1
GO:0007480	imaginal disc-derived leg morphogenesis	55	1	3.51	2284	0.97391	1
GO:0007507	heart development	89	5	5.69	1540	0.68075	1
GO:0007517	muscle organ development	72	2	4.6	2192	0.94985	1
GO:0007530	sex determination	29	1	1.85	1913	0.85325	1
GO:0007538	primary sex determination	10	1	0.64	1084	0.48358	1
GO:0007548	sex differentiation	77	3	4.92	1977	0.87822	1
GO:0007549	dosage compensation	22	1	1.41	1705	0.76662	1
GO:0007552	metamorphosis	409	18	26.14	2264	0.96926	1
GO:0007560	imaginal disc morphogenesis	344	13	21.98	2357	0.98865	1
GO:0007586	digestion	14	1	0.89	1358	0.60364	1
GO:0007588	excretion	10	1	0.64	1085	0.48358	1
GO:0007591	molting cycle, chitin-based cuticle	64	4	4.09	1315	0.59172	1
GO:0007593	chitin-based cuticle sclerotization	14	1	0.89	1359	0.60364	1
GO:0007600	sensory perception	142	6	9.07	2037	0.89881	1
GO:0007602	phototransduction	52	2	3.32	1921	0.85421	1
GO:0007603	phototransduction, visible light	26	2	1.66	1118	0.50198	1
GO:0007608	sensory perception of smell	38	2	2.43	1598	0.70855	1
GO:0007610	behavior	418	12	26.71	2507	0.99973	1
GO:0007611	learning or memory	149	4	9.52	2354	0.98813	1
GO:0007612	learning	62	2	3.96	2090	0.91372	1
GO:0007617	mating behavior	77	2	4.92	2237	0.96198	1
GO:0007622	rhythmic behavior	92	1	5.88	2458	0.99779	1
GO:0007635	chemosensory behavior	66	3	4.22	1789	0.80293	1
GO:0008033	tRNA processing	87	4	5.56	1820	0.81591	1
GO:0008037	cell recognition	108	3	6.9	2279	0.9726	1
GO:0008038	neuron recognition	104	3	6.65	2256	0.96649	1
GO:0008055	ocellus pigment biosynthetic process	18	4	1.15	84	0.0246	1
GO:0008063	Toll signaling pathway	39	1	2.49	2112	0.92442	1
GO:0008064	regulation of actin polymerization or depolymerization	55	1	3.51	2285	0.97391	1
GO:0008150	biological_process	7323	468	468	2535	1	1
GO:0008152	metabolic process	4607	299	294.43	731	0.34463	1
GO:0008154	actin polymerization or depolymerization	66	1	4.22	2349	0.98746	1
GO:0008213	protein alkylation	33	2	2.11	1432	0.63268	1
GO:0008283	cell population proliferation	729	26	46.59	2517	0.99985	1
GO:0008286	insulin receptor signaling pathway	71	2	4.54	2183	0.94702	1
GO:0008334	histone mRNA metabolic process	9	1	0.58	998	0.44828	1
GO:0008348	negative regulation of antimicrobial humoral response	16	1	1.02	1472	0.65278	1
GO:0008354	germ cell migration	38	1	2.43	2099	0.91923	1
GO:0008356	asymmetric cell division	96	3	6.14	2194	0.95022	1
GO:0008361	regulation of cell size	97	6	6.2	1317	0.59312	1
GO:0008363	larval chitin-based cuticle development	24	1	1.53	1771	0.79558	1
GO:0008380	RNA splicing	280	15	17.89	1781	0.79859	1
GO:0008535	respiratory chain complex IV assembly	13	1	0.83	1282	0.57653	1
GO:0008544	epidermis development	53	1	3.39	2269	0.9702	1
GO:0008587	imaginal disc-derived wing margin morphogenesis	50	2	3.2	1882	0.83851	1
GO:0008589	regulation of smoothened signaling pathway	81	2	5.18	2265	0.9696	1
GO:0008592	regulation of Toll signaling pathway	30	1	1.92	1935	0.86266	1
GO:0008593	regulation of Notch signaling pathway	58	2	3.71	2011	0.89332	1
GO:0008595	anterior/posterior axis specification, embryo	105	7	6.71	1132	0.51068	1
GO:0008610	lipid biosynthetic process	222	19	14.19	280	0.11721	1
GO:0008637	apoptotic mitochondrial changes	8	1	0.51	894	0.41057	1
GO:0008652	amino acid biosynthetic process	42	1	2.68	2152	0.93807	1
GO:0009056	catabolic process	911	74	58.22	64	0.01549	1
GO:0009057	macromolecule catabolic process	472	40	30.16	124	0.03856	1
GO:0009059	macromolecule biosynthetic process	2417	144	154.47	1951	0.86768	1
GO:0009060	aerobic respiration	100	4	6.39	2006	0.89008	1
GO:0009063	amino acid catabolic process	49	1	3.13	2231	0.96111	1
GO:0009064	glutamine family amino acid metabolic process	24	1	1.53	1772	0.79558	1
GO:0009081	branched-chain amino acid metabolic process	12	1	0.77	1231	0.54757	1
GO:0009083	branched-chain amino acid catabolic process	11	1	0.7	1161	0.51663	1
GO:0009100	glycoprotein metabolic process	124	21	7.92	4	3.3e-05	1
GO:0009101	glycoprotein biosynthetic process	104	18	6.65	7	8.9e-05	1
GO:0009112	nucleobase metabolic process	21	2	1.34	849	0.39208	1
GO:0009116	nucleoside metabolic process	25	2	1.6	1051	0.48101	1
GO:0009117	nucleotide metabolic process	151	6	9.65	2122	0.92727	1
GO:0009119	ribonucleoside metabolic process	16	2	1.02	496	0.27266	1
GO:0009123	nucleoside monophosphate metabolic process	19	1	1.21	1612	0.71532	1
GO:0009124	nucleoside monophosphate biosynthetic process	15	1	0.96	1411	0.62902	1
GO:0009126	purine nucleoside monophosphate metabolic process	14	1	0.89	1360	0.60364	1
GO:0009127	purine nucleoside monophosphate biosynthetic process	11	1	0.7	1162	0.51663	1
GO:0009141	nucleoside triphosphate metabolic process	35	2	2.24	1497	0.66474	1
GO:0009142	nucleoside triphosphate biosynthetic process	27	2	1.73	1175	0.52239	1
GO:0009144	purine nucleoside triphosphate metabolic process	29	2	1.85	1258	0.5615	1
GO:0009145	purine nucleoside triphosphate biosynthetic process	22	2	1.41	932	0.41501	1
GO:0009147	pyrimidine nucleoside triphosphate metabolic process	7	1	0.45	805	0.37029	1
GO:0009148	pyrimidine nucleoside triphosphate biosynthetic process	7	1	0.45	806	0.37029	1
GO:0009150	purine ribonucleotide metabolic process	108	6	6.9	1582	0.69671	1
GO:0009156	ribonucleoside monophosphate biosynthetic process	14	1	0.89	1361	0.60364	1
GO:0009161	ribonucleoside monophosphate metabolic process	18	1	1.15	1573	0.69583	1
GO:0009163	nucleoside biosynthetic process	7	2	0.45	200	0.06908	1
GO:0009165	nucleotide biosynthetic process	91	3	5.82	2147	0.93659	1
GO:0009166	nucleotide catabolic process	14	1	0.89	1362	0.60364	1
GO:0009167	purine ribonucleoside monophosphate metabolic process	14	1	0.89	1363	0.60364	1
GO:0009187	cyclic nucleotide metabolic process	16	1	1.02	1473	0.65278	1
GO:0009199	ribonucleoside triphosphate metabolic process	31	2	1.98	1326	0.59827	1
GO:0009201	ribonucleoside triphosphate biosynthetic process	25	2	1.6	1052	0.48101	1
GO:0009205	purine ribonucleoside triphosphate metabolic process	28	2	1.79	1201	0.54224	1
GO:0009208	pyrimidine ribonucleoside triphosphate metabolic process	6	1	0.38	704	0.32726	1
GO:0009209	pyrimidine ribonucleoside triphosphate biosynthetic process	6	1	0.38	705	0.32726	1
GO:0009218	pyrimidine ribonucleotide metabolic process	9	1	0.58	999	0.44828	1
GO:0009220	pyrimidine ribonucleotide biosynthetic process	9	1	0.58	1000	0.44828	1
GO:0009247	glycolipid biosynthetic process	36	11	2.3	1	9e-06	1
GO:0009250	glucan biosynthetic process	10	1	0.64	1086	0.48358	1
GO:0009251	glucan catabolic process	18	2	1.15	646	0.32112	1
GO:0009259	ribonucleotide metabolic process	115	6	7.35	1688	0.7527	1
GO:0009260	ribonucleotide biosynthetic process	76	3	4.86	1970	0.87261	1
GO:0009261	ribonucleotide catabolic process	7	1	0.45	807	0.37029	1
GO:0009266	response to temperature stimulus	102	4	6.52	2038	0.89881	1
GO:0009301	snRNA transcription	7	1	0.45	808	0.37029	1
GO:0009303	rRNA transcription	12	1	0.77	1232	0.54757	1
GO:0009314	response to radiation	163	7	10.42	2056	0.90418	1
GO:0009395	phospholipid catabolic process	11	2	0.7	329	0.1531	1
GO:0009404	toxin metabolic process	6	3	0.38	35	0.00448	1
GO:0009407	toxin catabolic process	5	3	0.32	32	0.00235	1
GO:0009410	response to xenobiotic stimulus	17	3	1.09	249	0.09046	1
GO:0009416	response to light stimulus	129	3	8.24	2382	0.9908	1
GO:0009451	RNA modification	97	3	6.2	2204	0.9526	1
GO:0009453	energy taxis	15	1	0.96	1412	0.62902	1
GO:0009566	fertilization	29	1	1.85	1914	0.85325	1
GO:0009581	detection of external stimulus	65	2	4.15	2119	0.92656	1
GO:0009582	detection of abiotic stimulus	65	2	4.15	2120	0.92656	1
GO:0009583	detection of light stimulus	56	2	3.58	1984	0.88151	1
GO:0009584	detection of visible light	31	2	1.98	1327	0.59827	1
GO:0009593	detection of chemical stimulus	16	2	1.02	497	0.27266	1
GO:0009605	response to external stimulus	680	39	43.46	1759	0.79094	1
GO:0009607	response to biotic stimulus	374	28	23.9	423	0.21409	1
GO:0009611	response to wounding	111	5	7.09	1905	0.84628	1
GO:0009615	response to virus	60	4	3.83	1189	0.53982	1
GO:0009617	response to bacterium	213	18	13.61	313	0.13569	1
GO:0009628	response to abiotic stimulus	348	13	22.24	2373	0.99013	1
GO:0009636	response to toxic substance	61	8	3.9	125	0.03909	1
GO:0009653	anatomical structure morphogenesis	1252	59	80.01	2452	0.9976	1
GO:0009719	response to endogenous stimulus	221	10	14.12	2063	0.90727	1
GO:0009725	response to hormone	110	3	7.03	2294	0.97525	1
GO:0009790	embryo development	452	22	28.89	2136	0.9333	1
GO:0009791	post-embryonic development	542	22	34.64	2417	0.9943	1
GO:0009792	embryo development ending in birth or egg hatching	158	8	10.1	1782	0.80027	1
GO:0009798	axis specification	180	10	11.5	1632	0.72273	1
GO:0009888	tissue development	555	22	35.47	2432	0.99621	1
GO:0009889	regulation of biosynthetic process	1347	60	86.08	2501	0.99967	1
GO:0009890	negative regulation of biosynthetic process	559	27	35.72	2216	0.95592	1
GO:0009891	positive regulation of biosynthetic process	494	23	31.57	2239	0.9628	1
GO:0009892	negative regulation of metabolic process	682	36	43.59	2080	0.9109	1
GO:0009893	positive regulation of metabolic process	744	49	47.55	940	0.43311	1
GO:0009894	regulation of catabolic process	274	19	17.51	846	0.38948	1
GO:0009895	negative regulation of catabolic process	54	2	3.45	1953	0.86851	1
GO:0009896	positive regulation of catabolic process	164	14	10.48	344	0.16362	1
GO:0009913	epidermal cell differentiation	47	1	3	2211	0.95558	1
GO:0009914	hormone transport	17	1	1.09	1520	0.67502	1
GO:0009948	anterior/posterior axis specification	125	8	7.99	1247	0.55117	1
GO:0009950	dorsal/ventral axis specification	67	4	4.28	1401	0.62829	1
GO:0009952	anterior/posterior pattern specification	160	9	10.23	1588	0.70252	1
GO:0009966	regulation of signal transduction	693	32	44.29	2338	0.98473	1
GO:0009968	negative regulation of signal transduction	330	19	21.09	1623	0.71783	1
GO:0009987	cellular process	6134	378	392.01	2259	0.96791	1
GO:0009991	response to extracellular stimulus	156	11	9.97	922	0.41286	1
GO:0009994	oocyte differentiation	154	8	9.84	1726	0.77686	1
GO:0010004	gastrulation involving germ band extension	33	3	2.11	751	0.35371	1
GO:0010035	response to inorganic substance	66	7	4.22	291	0.12676	1
GO:0010043	response to zinc ion	13	1	0.83	1283	0.57653	1
GO:0010243	response to organonitrogen compound	157	6	10.03	2171	0.94209	1
GO:0010256	endomembrane system organization	186	8	11.89	2092	0.91543	1
GO:0010257	NADH dehydrogenase complex assembly	32	3	2.05	726	0.33582	1
GO:0010324	membrane invagination	25	1	1.6	1803	0.80869	1
GO:0010332	response to gamma radiation	16	1	1.02	1474	0.65278	1
GO:0010466	negative regulation of peptidase activity	8	1	0.51	895	0.41057	1
GO:0010467	gene expression	2209	114	141.17	2466	0.99831	1
GO:0010498	proteasomal protein catabolic process	217	17	13.87	428	0.22382	1
GO:0010507	negative regulation of autophagy	30	1	1.92	1936	0.86266	1
GO:0010556	regulation of macromolecule biosynthetic process	1319	59	84.29	2495	0.99957	1
GO:0010557	positive regulation of macromolecule biosynthetic process	477	22	30.48	2247	0.96395	1
GO:0010558	negative regulation of macromolecule biosynthetic process	549	26	35.09	2242	0.96346	1
GO:0010562	positive regulation of phosphorus metabolic process	69	9	4.41	97	0.03055	1
GO:0010563	negative regulation of phosphorus metabolic process	41	5	2.62	286	0.11824	1
GO:0010564	regulation of cell cycle process	179	9	11.44	1823	0.81686	1
GO:0010604	positive regulation of macromolecule metabolic process	667	41	42.63	1427	0.63143	1
GO:0010605	negative regulation of macromolecule metabolic process	632	33	40.39	2084	0.91329	1
GO:0010608	post-transcriptional regulation of gene expression	210	9	13.42	2123	0.92766	1
GO:0010623	programmed cell death involved in cell development	95	10	6.07	221	0.08067	1
GO:0010629	negative regulation of gene expression	356	16	22.75	2201	0.9523	1
GO:0010631	epithelial cell migration	154	4	9.84	2380	0.99072	1
GO:0010635	regulation of mitochondrial fusion	10	1	0.64	1087	0.48358	1
GO:0010638	positive regulation of organelle organization	107	7	6.84	1186	0.53103	1
GO:0010639	negative regulation of organelle organization	63	3	4.03	1725	0.77658	1
GO:0010646	regulation of cell communication	806	37	51.51	2388	0.99129	1
GO:0010647	positive regulation of cell communication	401	14	25.63	2444	0.99694	1
GO:0010648	negative regulation of cell communication	351	21	22.43	1488	0.65822	1
GO:0010720	positive regulation of cell development	69	1	4.41	2369	0.98973	1
GO:0010721	negative regulation of cell development	43	3	2.75	1180	0.52456	1
GO:0010817	regulation of hormone levels	64	2	4.09	2109	0.92249	1
GO:0010824	regulation of centrosome duplication	6	1	0.38	706	0.32726	1
GO:0010876	lipid localization	134	6	8.56	1946	0.866	1
GO:0010906	regulation of glucose metabolic process	13	1	0.83	1284	0.57653	1
GO:0010907	positive regulation of glucose metabolic process	10	1	0.64	1088	0.48358	1
GO:0010921	regulation of phosphatase activity	9	1	0.58	1001	0.44828	1
GO:0010927	cellular component assembly involved in morphogenesis	132	6	8.44	1925	0.85654	1
GO:0010948	negative regulation of cell cycle process	79	6	5.05	856	0.3928	1
GO:0010950	positive regulation of endopeptidase activity	15	3	0.96	188	0.06645	1
GO:0010952	positive regulation of peptidase activity	19	3	1.21	284	0.1175	1
GO:0010959	regulation of metal ion transport	43	1	2.75	2166	0.94205	1
GO:0010965	regulation of mitotic sister chromatid separation	20	2	1.28	763	0.36875	1
GO:0010970	transport along microtubule	62	5	3.96	756	0.36339	1
GO:0010975	regulation of neuron projection development	102	2	6.52	2384	0.99088	1
GO:0010977	negative regulation of neuron projection development	14	1	0.89	1364	0.60364	1
GO:0012501	programmed cell death	302	19	19.3	1261	0.56393	1
GO:0014009	glial cell proliferation	13	1	0.83	1285	0.57653	1
GO:0014013	regulation of gliogenesis	12	1	0.77	1233	0.54757	1
GO:0014014	negative regulation of gliogenesis	8	1	0.51	896	0.41057	1
GO:0014070	response to organic cyclic compound	92	3	5.88	2158	0.93956	1
GO:0014706	striated muscle tissue development	14	1	0.89	1365	0.60364	1
GO:0015748	organophosphate ester transport	33	2	2.11	1433	0.63268	1
GO:0015780	nucleotide-sugar transmembrane transport	6	3	0.38	36	0.00448	1
GO:0015800	acidic amino acid transport	9	1	0.58	1002	0.44828	1
GO:0015807	L-amino acid transport	20	3	1.28	309	0.13202	1
GO:0015822	ornithine transport	5	1	0.32	582	0.28129	1
GO:0015833	peptide transport	17	1	1.09	1521	0.67502	1
GO:0015849	organic acid transport	76	9	4.86	160	0.05208	1
GO:0015850	organic hydroxy compound transport	23	1	1.47	1739	0.78158	1
GO:0015865	purine nucleotide transport	6	2	0.38	154	0.05148	1
GO:0015908	fatty acid transport	7	1	0.45	809	0.37029	1
GO:0015918	sterol transport	13	1	0.83	1286	0.57653	1
GO:0015919	peroxisomal membrane transport	12	3	0.77	119	0.03701	1
GO:0015980	energy derivation by oxidation of organic compounds	144	7	9.2	1848	0.82267	1
GO:0015986	proton motive force-driven ATP synthesis	15	1	0.96	1413	0.62902	1
GO:0016032	viral process	44	2	2.81	1749	0.78188	1
GO:0016043	cellular component organization	2340	135	149.55	2157	0.93937	1
GO:0016049	cell growth	136	3	8.69	2412	0.99367	1
GO:0016050	vesicle organization	122	5	7.8	2030	0.89787	1
GO:0016051	carbohydrate biosynthetic process	37	2	2.36	1551	0.69451	1
GO:0016052	carbohydrate catabolic process	48	3	3.07	1334	0.60026	1
GO:0016053	organic acid biosynthetic process	102	2	6.52	2385	0.99088	1
GO:0016054	organic acid catabolic process	101	3	6.45	2228	0.96108	1
GO:0016055	Wnt signaling pathway	106	2	6.77	2401	0.99278	1
GO:0016070	RNA metabolic process	1595	75	101.93	2491	0.99947	1
GO:0016071	mRNA metabolic process	389	20	24.86	1973	0.87545	1
GO:0016072	rRNA metabolic process	152	5	9.71	2267	0.97013	1
GO:0016073	snRNA metabolic process	39	4	2.49	453	0.23674	1
GO:0016079	synaptic vesicle exocytosis	57	1	3.64	2302	0.97716	1
GO:0016180	snRNA processing	24	3	1.53	376	0.19537	1
GO:0016198	axon choice point recognition	26	1	1.66	1832	0.82096	1
GO:0016237	lysosomal microautophagy	6	2	0.38	155	0.05148	1
GO:0016241	regulation of macroautophagy	35	4	2.24	372	0.18234	1
GO:0016310	phosphorylation	319	21	20.39	1048	0.47699	1
GO:0016333	morphogenesis of follicular epithelium	50	4	3.2	861	0.39795	1
GO:0016358	dendrite development	148	4	9.46	2351	0.98754	1
GO:0016441	post-transcriptional gene silencing	63	2	4.03	2095	0.91821	1
GO:0016482	cytosolic transport	66	7	4.22	292	0.12676	1
GO:0016486	peptide hormone processing	11	1	0.7	1163	0.51663	1
GO:0017004	cytochrome complex assembly	18	1	1.15	1574	0.69583	1
GO:0017143	insecticide metabolic process	6	3	0.38	37	0.00448	1
GO:0017145	stem cell division	52	5	3.32	458	0.23692	1
GO:0018202	peptidyl-histidine modification	8	1	0.51	897	0.41057	1
GO:0018209	peptidyl-serine modification	53	2	3.39	1932	0.86153	1
GO:0018212	peptidyl-tyrosine modification	23	2	1.47	948	0.4375	1
GO:0018231	peptidyl-S-diacylglycerol-L-cysteine biosynthetic process from peptidyl-cysteine	10	1	0.64	1089	0.48358	1
GO:0018958	phenol-containing compound metabolic process	62	2	3.96	2091	0.91372	1
GO:0018992	germ-line sex determination	10	1	0.64	1090	0.48358	1
GO:0019058	viral life cycle	39	2	2.49	1629	0.72206	1
GO:0019094	pole plasm mRNA localization	48	2	3.07	1846	0.8213	1
GO:0019098	reproductive behavior	83	2	5.3	2280	0.97284	1
GO:0019216	regulation of lipid metabolic process	42	3	2.68	1126	0.5085	1
GO:0019219	regulation of nucleobase-containing compound metabolic process	1023	44	65.38	2485	0.9992	1
GO:0019220	regulation of phosphate metabolic process	136	14	8.69	158	0.05157	1
GO:0019221	cytokine-mediated signaling pathway	29	1	1.85	1915	0.85325	1
GO:0019222	regulation of metabolic process	1721	96	109.99	2197	0.95032	1
GO:0019318	hexose metabolic process	47	3	3	1307	0.58577	1
GO:0019321	pentose metabolic process	9	1	0.58	1003	0.44828	1
GO:0019348	dolichol metabolic process	9	1	0.58	1004	0.44828	1
GO:0019377	glycolipid catabolic process	6	1	0.38	707	0.32726	1
GO:0019395	fatty acid oxidation	39	1	2.49	2113	0.92442	1
GO:0019432	triglyceride biosynthetic process	15	1	0.96	1414	0.62902	1
GO:0019433	triglyceride catabolic process	12	2	0.77	359	0.17631	1
GO:0019438	aromatic compound biosynthetic process	1106	51	70.68	2449	0.99738	1
GO:0019439	aromatic compound catabolic process	158	8	10.1	1783	0.80027	1
GO:0019637	organophosphate metabolic process	315	24	20.13	413	0.21031	1
GO:0019646	aerobic electron transport chain	62	3	3.96	1708	0.76717	1
GO:0019693	ribose phosphate metabolic process	118	6	7.54	1721	0.77427	1
GO:0019722	calcium-mediated signaling	26	2	1.66	1119	0.50198	1
GO:0019730	antimicrobial humoral response	86	6	5.5	1040	0.47366	1
GO:0019731	antibacterial humoral response	41	3	2.62	1110	0.49216	1
GO:0019748	secondary metabolic process	81	9	5.18	212	0.07239	1
GO:0019751	polyol metabolic process	30	2	1.92	1298	0.58018	1
GO:0019752	carboxylic acid metabolic process	314	12	20.07	2333	0.984	1
GO:0019827	stem cell population maintenance	95	4	6.07	1943	0.86534	1
GO:0019915	lipid storage	60	3	3.83	1660	0.7474	1
GO:0019932	second-messenger-mediated signaling	42	3	2.68	1127	0.5085	1
GO:0019935	cyclic-nucleotide-mediated signaling	16	1	1.02	1475	0.65278	1
GO:0021700	developmental maturation	204	11	13.04	1699	0.76369	1
GO:0021953	central nervous system neuron differentiation	8	1	0.51	898	0.41057	1
GO:0021954	central nervous system neuron development	8	1	0.51	899	0.41057	1
GO:0022400	regulation of rhodopsin mediated signaling pathway	17	1	1.09	1522	0.67502	1
GO:0022404	molting cycle process	30	3	1.92	622	0.3	1
GO:0022406	membrane docking	28	1	1.79	1895	0.84319	1
GO:0022410	circadian sleep/wake cycle process	32	1	2.05	1981	0.87972	1
GO:0022411	cellular component disassembly	131	10	8.37	654	0.32687	1
GO:0022412	cellular process involved in reproduction in multicellular organism	733	47	46.84	1133	0.51449	1
GO:0022414	reproductive process	938	57	59.95	1545	0.68466	1
GO:0022600	digestive system process	13	1	0.83	1287	0.57653	1
GO:0022603	regulation of anatomical structure morphogenesis	159	5	10.16	2305	0.97803	1
GO:0022604	regulation of cell morphogenesis	70	1	4.47	2376	0.9904	1
GO:0022612	gland morphogenesis	75	1	4.79	2406	0.99312	1
GO:0022613	ribonucleoprotein complex biogenesis	291	11	18.6	2326	0.98231	1
GO:0022616	DNA strand elongation	15	1	0.96	1415	0.62902	1
GO:0022618	protein-RNA complex assembly	122	7	7.8	1506	0.67074	1
GO:0022900	electron transport chain	75	4	4.79	1603	0.71511	1
GO:0023051	regulation of signaling	803	37	51.32	2379	0.99061	1
GO:0023052	signaling	1439	66	91.96	2492	0.99951	1
GO:0023056	positive regulation of signaling	399	14	25.5	2442	0.99671	1
GO:0023057	negative regulation of signaling	350	21	22.37	1484	0.65303	1
GO:0023061	signal release	117	2	7.48	2433	0.99623	1
GO:0030001	metal ion transport	187	8	11.95	2094	0.91819	1
GO:0030003	intracellular monoatomic cation homeostasis	93	7	5.94	839	0.38412	1
GO:0030010	establishment of cell polarity	53	1	3.39	2270	0.9702	1
GO:0030011	maintenance of cell polarity	18	1	1.15	1575	0.69583	1
GO:0030029	actin filament-based process	297	9	18.98	2448	0.9973	1
GO:0030030	cell projection organization	533	17	34.06	2511	0.99978	1
GO:0030031	cell projection assembly	114	7	7.29	1332	0.59939	1
GO:0030036	actin cytoskeleton organization	288	9	18.41	2430	0.99606	1
GO:0030038	contractile actin filament bundle assembly	11	1	0.7	1164	0.51663	1
GO:0030041	actin filament polymerization	60	1	3.83	2319	0.9813	1
GO:0030048	actin filament-based movement	31	1	1.98	1962	0.87148	1
GO:0030071	regulation of mitotic metaphase/anaphase transition	25	2	1.6	1053	0.48101	1
GO:0030072	peptide hormone secretion	14	1	0.89	1366	0.60364	1
GO:0030073	insulin secretion	8	1	0.51	900	0.41057	1
GO:0030097	hemopoiesis	78	4	4.98	1655	0.74356	1
GO:0030100	regulation of endocytosis	72	1	4.6	2390	0.9916	1
GO:0030111	regulation of Wnt signaling pathway	89	1	5.69	2447	0.9973	1
GO:0030154	cell differentiation	1355	66	86.6	2431	0.9962	1
GO:0030155	regulation of cell adhesion	51	2	3.26	1906	0.84655	1
GO:0030162	regulation of proteolysis	116	8	7.41	1033	0.46505	1
GO:0030166	proteoglycan biosynthetic process	21	6	1.34	22	0.00157	1
GO:0030178	negative regulation of Wnt signaling pathway	37	1	2.36	2086	0.91369	1
GO:0030182	neuron differentiation	668	20	42.69	2529	0.99999	1
GO:0030198	extracellular matrix organization	49	2	3.13	1858	0.8301	1
GO:0030258	lipid modification	71	3	4.54	1885	0.84104	1
GO:0030262	apoptotic nuclear changes	10	1	0.64	1091	0.48358	1
GO:0030277	maintenance of gastrointestinal epithelium	5	1	0.32	583	0.28129	1
GO:0030301	cholesterol transport	10	1	0.64	1092	0.48358	1
GO:0030308	negative regulation of cell growth	21	1	1.34	1677	0.75064	1
GO:0030317	flagellated sperm motility	14	3	0.89	171	0.05571	1
GO:0030516	regulation of axon extension	26	1	1.66	1833	0.82096	1
GO:0030534	adult behavior	126	3	8.05	2366	0.98921	1
GO:0030588	pseudocleavage	10	1	0.64	1093	0.48358	1
GO:0030703	eggshell formation	33	1	2.11	1997	0.88745	1
[truncated: 2,352 more rows]

## Sheet: MOD_3
GO.ID	Term	Annotated	Significant	Expected	Rank in Fisher.classic	Fisher.classic	Fisher.weight01
[truncated: 3,912 more rows]

[truncated: 17 more sheets: MOD_4, MOD_5, MOD_6, MOD_7, MOD_8, MOD_9, MOD_10, MOD_11, MOD_12, MOD_13, MOD_14, MOD_15, MOD_16, MOD_17, MOD_18, MOD_19, MOD_20]
