# Supplementary material for: Experimental evolution-induced transcriptome and phenotype responses of Drosophila melanogaster to novel thermal environments
Source: J Exp Biol. 2025 Oct 10;228(19):jeb251365. doi: 10.1242/jeb.251365 (PMC12539207; doi:10.1242/jeb.251365)
Supplement: Table S5. Enrichment analysis of CRG and ER genes (sheets 1-5) [file jexbio-228-251365-TableS5.xlsx]

## Sheet: Legend
Gene ontology (GO) enrichment results for adaptive genes.
Genes of interest	number of genes
Common responsive genes up-regulation (CRG_up)	408
Common responsive genes down-regulation (CRG_down)	700
Exclusive responsive genes (HT>FT) (ERG_HT)	273
Exclusive responsive genes (HT<FT) (ERG_FT)	831

## Sheet: GO_CRG_down
GO.ID	Term	Annotated	Significant	Expected	Rank in Fisher.classic	Fisher.classic	Fisher.weight01
GO:0007189	adenylate cyclase-activating G protein-coupled receptor signaling pathway	27	10	2.07	82	1.6e-05	2.2e-06
GO:0090630	activation of GTPase activity	29	10	2.22	97	3.4e-05	3.4e-05
GO:0007591	molting cycle, chitin-based cuticle	64	15	4.9	109	7.1e-05	0.0002
GO:0046847	filopodium assembly	44	9	3.37	272	0.00534	0.00025
GO:0030036	actin cytoskeleton organization	288	38	22.06	153	0.00061	0.00025
GO:0045938	positive regulation of circadian sleep/wake cycle, sleep	14	6	1.07	133	0.00035	0.00035
GO:0007411	axon guidance	222	44	17.01	24	2.7e-09	0.00035
GO:0007156	homophilic cell adhesion via plasma membrane adhesion molecules	44	11	3.37	135	0.00036	0.00036
GO:0022404	molting cycle process	30	8	2.3	198	0.00146	0.00044
GO:0008362	chitin-based embryonic cuticle biosynthetic process	11	5	0.84	163	0.00081	0.00081
GO:0048790	maintenance of presynaptic active zone structure	11	5	0.84	164	0.00081	0.00081
GO:0008586	imaginal disc-derived wing vein morphogenesis	41	10	3.14	165	0.00082	0.00082
GO:0007271	synaptic transmission, cholinergic	24	6	1.84	318	0.00804	0.00098
GO:0090090	negative regulation of canonical Wnt signaling pathway	35	9	2.68	174	0.00099	0.00099
GO:0046673	negative regulation of compound eye retinal cell programmed cell death	7	4	0.54	175	0.00099	0.00099
GO:0035277	spiracle morphogenesis, open tracheal system	17	6	1.3	186	0.00117	0.00117
GO:0006812	monoatomic cation transport	242	26	18.54	563	0.04854	0.00127
GO:1900073	regulation of neuromuscular synaptic transmission	28	8	2.15	167	0.00089	0.00129
GO:0048675	axon extension	50	11	3.83	185	0.00115	0.00161
GO:0007422	peripheral nervous system development	47	10	3.6	215	0.00249	0.00185
GO:0032012	regulation of ARF protein signal transduction	8	4	0.61	207	0.00186	0.00186
GO:1902669	positive regulation of axon guidance	13	5	1	210	0.00199	0.00199
GO:0042391	regulation of membrane potential	62	15	4.75	103	4.8e-05	0.00257
GO:0035025	positive regulation of Rho protein signal transduction	14	5	1.07	219	0.0029	0.0029
GO:0070983	dendrite guidance	20	6	1.53	223	0.00301	0.00301
GO:0007424	open tracheal system development	215	33	16.47	113	8.3e-05	0.00302
GO:0017158	regulation of calcium ion-dependent exocytosis	9	4	0.69	224	0.00314	0.00314
GO:0048791	calcium ion-regulated exocytosis of neurotransmitter	9	4	0.69	225	0.00314	0.00314
GO:0008345	larval locomotory behavior	27	7	2.07	237	0.00342	0.00342
GO:0008045	motor neuron axon guidance	57	11	4.37	241	0.00349	0.00349
GO:0050803	regulation of synapse structure or activity	184	31	14.1	86	2.2e-05	0.00367
GO:0046928	regulation of neurotransmitter secretion	27	8	2.07	159	0.00068	0.00389
GO:0007218	neuropeptide signaling pathway	21	6	1.61	247	0.00394	0.00394
GO:0034109	homotypic cell-cell adhesion	5	3	0.38	249	0.00398	0.00398
GO:0071277	cellular response to calcium ion	5	3	0.38	250	0.00398	0.00398
GO:0007155	cell adhesion	188	31	14.4	96	3.4e-05	0.00454
GO:0045475	locomotor rhythm	62	11	4.75	294	0.00678	0.00465
GO:0035556	intracellular signal transduction	583	72	44.66	87	2.2e-05	0.00528
GO:0060026	convergent extension	7	4	0.54	176	0.00099	0.00583
GO:0036294	cellular response to decreased oxygen levels	33	4	2.53	1098	0.24391	0.00587
GO:0072499	photoreceptor cell axon guidance	28	7	2.15	259	0.00427	0.0064
GO:0007268	chemical synaptic transmission	266	48	20.38	33	1.3e-08	0.00646
GO:0045463	R8 cell development	11	4	0.84	302	0.00728	0.00728
GO:0035152	regulation of tube architecture, open tracheal system	83	14	6.36	246	0.00388	0.00731
GO:0014017	neuroblast fate commitment	20	5	1.53	386	0.01529	0.00747
GO:0006171	cAMP biosynthetic process	6	3	0.46	310	0.0075	0.0075
GO:0007477	notum development	6	3	0.46	311	0.0075	0.0075
GO:0008355	olfactory learning	42	9	3.22	244	0.00385	0.00767
GO:0048190	wing disc dorsal/ventral pattern formation	47	9	3.6	324	0.00836	0.00836
GO:0040011	locomotion	200	36	15.32	58	9.5e-07	0.00841
GO:0048814	regulation of dendrite morphogenesis	28	6	2.15	400	0.01733	0.00958
GO:0007390	germ-band shortening	18	5	1.38	336	0.0096	0.0096
GO:0007379	segment specification	25	6	1.92	342	0.0099	0.0099
GO:0007601	visual perception	18	6	1.38	204	0.00164	0.01016
GO:0000122	negative regulation of transcription by RNA polymerase II	160	21	12.26	345	0.01023	0.01023
GO:0007615	anesthesia-resistant memory	12	4	0.92	346	0.01026	0.01026
GO:0034220	monoatomic ion transmembrane transport	205	24	15.7	438	0.02375	0.01203
GO:0006508	proteolysis	633	46	48.49	2150	0.67489	0.01207
GO:1990709	presynaptic active zone organization	18	8	1.38	91	2.5e-05	0.01214
GO:0035317	imaginal disc-derived wing hair organization	42	7	3.22	522	0.03849	0.0122
GO:0001941	postsynaptic membrane organization	12	4	0.92	347	0.01026	0.01235
GO:0014059	regulation of dopamine secretion	7	3	0.54	358	0.01239	0.01239
GO:0048789	cytoskeletal matrix organization at active zone	7	3	0.54	359	0.01239	0.01239
GO:0150007	clathrin-dependent synaptic vesicle endocytosis	7	3	0.54	360	0.01239	0.01239
GO:0051124	synaptic assembly at neuromuscular junction	136	22	10.42	151	0.0006	0.01363
GO:0035336	long-chain fatty-acyl-CoA metabolic process	13	4	1	372	0.01394	0.01394
GO:0043052	thermotaxis	13	4	1	373	0.01394	0.01394
GO:0050909	sensory perception of taste	13	4	1	374	0.01394	0.01394
GO:0007476	imaginal disc-derived wing morphogenesis	246	36	18.85	119	0.00011	0.01544
GO:0046843	dorsal appendage formation	52	9	3.98	389	0.01607	0.01607
GO:0007478	leg disc morphogenesis	58	10	4.44	353	0.01176	0.01646
GO:0016056	rhodopsin mediated signaling pathway	20	7	1.53	145	0.00048	0.01647
GO:0040017	positive regulation of locomotion	60	9	4.6	516	0.03763	0.01653
GO:0097479	synaptic vesicle localization	24	5	1.84	486	0.03257	0.0166
GO:0097090	presynaptic membrane organization	9	3	0.69	449	0.02649	0.01665
GO:0030865	cortical cytoskeleton organization	69	7	5.29	1152	0.27558	0.01669
GO:0007605	sensory perception of sound	44	8	3.37	394	0.0171	0.0171
GO:0050808	synapse organization	272	44	20.84	62	1.3e-06	0.01738
GO:0007264	small GTPase mediated signal transduction	158	20	12.1	404	0.01745	0.0178
GO:0045874	positive regulation of sevenless signaling pathway	8	3	0.61	410	0.01871	0.01871
GO:0007480	imaginal disc-derived leg morphogenesis	55	8	4.21	610	0.05653	0.02047
GO:0007498	mesoderm development	75	11	5.75	457	0.02665	0.02186
GO:0050877	nervous system process	315	55	24.13	27	3.5e-09	0.02239
GO:0022409	positive regulation of cell-cell adhesion	15	4	1.15	435	0.02355	0.02355
GO:0019236	response to pheromone	9	3	0.69	450	0.02649	0.02649
GO:0034315	regulation of Arp2/3 complex-mediated actin nucleation	9	3	0.69	451	0.02649	0.02649
GO:0051480	regulation of cytosolic calcium ion concentration	9	3	0.69	452	0.02649	0.02649
GO:0070374	positive regulation of ERK1 and ERK2 cascade	23	5	1.76	461	0.02746	0.02746
GO:0060271	cilium assembly	47	8	3.6	443	0.02483	0.02773
GO:0051239	regulation of multicellular organismal process	471	64	36.08	66	3e-06	0.02874
GO:0051017	actin filament bundle assembly	31	7	2.37	313	0.00776	0.02923
GO:0072375	medium-term memory	16	4	1.23	471	0.02955	0.02955
GO:0008088	axo-dendritic transport	44	6	3.37	792	0.11691	0.02957
GO:0007465	R7 cell fate commitment	33	6	2.53	510	0.03689	0.03149
GO:0071684	organism emergence from protective structure	17	4	1.3	506	0.03637	0.03157
GO:0019730	antimicrobial humoral response	86	9	6.59	1021	0.21093	0.0316
GO:0007365	periodic partitioning	36	5	2.76	853	0.13756	0.03162
GO:0099054	presynapse assembly	10	3	0.77	496	0.03574	0.03162
GO:0001508	action potential	11	3	0.84	547	0.04641	0.03163
GO:0006739	NADP metabolic process	12	3	0.92	615	0.05846	0.03164
GO:0060911	cardiac cell fate commitment	14	3	1.07	704	0.08639	0.03165
GO:0007435	salivary gland morphogenesis	75	10	5.75	626	0.05882	0.03201
GO:2000331	regulation of terminal button organization	24	5	1.84	487	0.03257	0.03257
GO:0007274	neuromuscular synaptic transmission	78	16	5.98	127	0.00022	0.03288
GO:0007416	synapse assembly	165	28	12.64	102	4.8e-05	0.03375
GO:0042052	rhabdomere development	41	7	3.14	492	0.03425	0.03425
GO:0048749	compound eye development	332	52	25.43	55	3.8e-07	0.0343
GO:0001558	regulation of cell growth	76	12	5.82	357	0.0122	0.03508
GO:0001708	cell fate specification	74	14	5.67	193	0.00127	0.0352
GO:0045332	phospholipid translocation	15	4	1.15	436	0.02355	0.03563
GO:0007479	leg disc proximal/distal pattern formation	10	3	0.77	497	0.03574	0.03574
GO:0048738	cardiac muscle tissue development	10	3	0.77	498	0.03574	0.03574
GO:0016319	mushroom body development	69	10	5.29	504	0.0362	0.0362
GO:0045167	asymmetric protein localization involved in cell fate determination	17	4	1.3	507	0.03637	0.03637
GO:0045572	positive regulation of imaginal disc growth	17	4	1.3	508	0.03637	0.03637
GO:0007608	sensory perception of smell	38	8	2.91	296	0.00707	0.03644
GO:0045893	positive regulation of DNA-templated transcription	326	38	24.97	281	0.00568	0.03684
GO:0008407	chaeta morphogenesis	33	6	2.53	511	0.03689	0.03689
GO:0035159	regulation of tube length, open tracheal system	25	5	1.92	518	0.03824	0.03824
GO:0016477	cell migration	287	37	21.99	183	0.0011	0.03836
GO:0007472	wing disc morphogenesis	257	39	19.69	89	2.5e-05	0.04276
GO:0045886	negative regulation of synaptic assembly at neuromuscular junction	43	7	3.29	532	0.04307	0.04307
GO:0050770	regulation of axonogenesis	47	9	3.6	325	0.00836	0.04333
GO:0070593	dendrite self-avoidance	18	4	1.38	539	0.04402	0.04402
GO:0008340	determination of adult lifespan	153	18	11.72	542	0.04414	0.04414
GO:0016059	deactivation of rhodopsin mediated signaling	16	5	1.23	277	0.00556	0.04607
GO:0007619	courtship behavior	52	7	3.98	760	0.09982	0.04623
GO:0007026	negative regulation of microtubule depolymerization	11	3	0.84	548	0.04641	0.04641
GO:0007200	phospholipase C-activating G protein-coupled receptor signaling pathway	11	3	0.84	549	0.04641	0.04641
GO:0035296	regulation of tube diameter	11	3	0.84	550	0.04641	0.04641
GO:0060025	regulation of synaptic activity	11	3	0.84	551	0.04641	0.04641
GO:0048619	embryonic hindgut morphogenesis	38	8	2.91	297	0.00707	0.04957
GO:0060581	cell fate commitment involved in pattern specification	23	5	1.76	462	0.02746	0.04988
GO:0007620	copulation	11	3	0.84	552	0.04641	0.05006
GO:1903531	negative regulation of secretion by cell	11	3	0.84	553	0.04641	0.05006
GO:0006911	phagocytosis, engulfment	14	3	1.07	705	0.08639	0.05009
GO:0010002	cardioblast differentiation	15	3	1.15	764	0.1021	0.05011
GO:0042074	cell migration involved in gastrulation	15	3	1.15	765	0.1021	0.05011
GO:0048499	synaptic vesicle membrane organization	15	3	1.15	766	0.1021	0.05011
GO:0007187	G protein-coupled receptor signaling pathway, coupled to cyclic nucleotide second messenger	5	2	0.38	566	0.05014	0.05014
GO:0007205	protein kinase C-activating G protein-coupled receptor signaling pathway	5	2	0.38	567	0.05014	0.05014
GO:0007402	ganglion mother cell fate determination	5	2	0.38	568	0.05014	0.05014
GO:0007418	ventral midline development	5	2	0.38	569	0.05014	0.05014
GO:0007561	imaginal disc eversion	5	2	0.38	570	0.05014	0.05014
GO:0015937	coenzyme A biosynthetic process	5	2	0.38	571	0.05014	0.05014
GO:0016060	metarhodopsin inactivation	5	2	0.38	572	0.05014	0.05014
GO:0019934	cGMP-mediated signaling	5	2	0.38	573	0.05014	0.05014
GO:0034059	response to anoxia	5	2	0.38	574	0.05014	0.05014
GO:0045744	negative regulation of G protein-coupled receptor signaling pathway	5	2	0.38	575	0.05014	0.05014
GO:0046834	lipid phosphorylation	5	2	0.38	576	0.05014	0.05014
GO:0048208	COPII vesicle coating	5	2	0.38	577	0.05014	0.05014
GO:0050911	detection of chemical stimulus involved in sensory perception of smell	5	2	0.38	578	0.05014	0.05014
GO:0050918	positive chemotaxis	5	2	0.38	579	0.05014	0.05014
GO:0050965	detection of temperature stimulus involved in sensory perception of pain	5	2	0.38	580	0.05014	0.05014
GO:0051283	negative regulation of sequestering of calcium ion	5	2	0.38	581	0.05014	0.05014
GO:0051496	positive regulation of stress fiber assembly	5	2	0.38	582	0.05014	0.05014
GO:0051764	actin crosslink formation	5	2	0.38	583	0.05014	0.05014
GO:0060027	convergent extension involved in gastrulation	5	2	0.38	584	0.05014	0.05014
GO:0060573	cell fate specification involved in pattern specification	5	2	0.38	585	0.05014	0.05014
GO:0071632	optomotor response	5	2	0.38	586	0.05014	0.05014
GO:0072175	epithelial tube formation	5	2	0.38	587	0.05014	0.05014
GO:0010001	glial cell differentiation	33	4	2.53	1099	0.24391	0.05017
GO:0060856	establishment of blood-brain barrier	20	3	1.53	975	0.19408	0.05017
GO:0038202	TORC1 signaling	42	3	3.22	2053	0.63452	0.05045
GO:0042752	regulation of circadian rhythm	77	15	5.9	154	0.00062	0.05061
GO:0042048	olfactory behavior	61	13	4.67	149	0.00058	0.05084
GO:0045464	R8 cell fate specification	19	4	1.46	597	0.0525	0.0525
GO:0000226	microtubule cytoskeleton organization	282	24	21.6	1265	0.32382	0.05253
GO:0007417	central nervous system development	219	32	16.78	130	0.00027	0.05345
GO:0007298	border follicle cell migration	114	14	8.73	596	0.05235	0.05823
GO:0007412	axon target recognition	12	3	0.92	616	0.05846	0.05846
GO:0007464	R3/R4 cell fate commitment	12	3	0.92	617	0.05846	0.05846
GO:0033962	P-body assembly	12	3	0.92	618	0.05846	0.05846
GO:0040040	thermosensory behavior	12	3	0.92	619	0.05846	0.05846
GO:0070328	triglyceride homeostasis	28	5	2.15	625	0.05865	0.05865
GO:0045887	positive regulation of synaptic assembly at neuromuscular junction	37	6	2.83	630	0.05994	0.05994
GO:0016318	ommatidial rotation	29	5	2.22	642	0.0666	0.0666
GO:0035149	lumen formation, open tracheal system	29	5	2.22	643	0.0666	0.0666
GO:0048010	vascular endothelial growth factor receptor signaling pathway	38	6	2.91	645	0.06679	0.06679
GO:0045944	positive regulation of transcription by RNA polymerase II	241	26	18.46	556	0.04655	0.06707
GO:1902531	regulation of intracellular signal transduction	337	42	25.82	179	0.00104	0.06799
GO:0050767	regulation of neurogenesis	102	15	7.81	349	0.01044	0.07019
GO:0007603	phototransduction, visible light	26	9	1.99	112	8.1e-05	0.07022
GO:0008544	epidermis development	53	10	4.06	287	0.0062	0.07046
GO:0044057	regulation of system process	53	8	4.06	559	0.04696	0.07091
GO:0035329	hippo signaling	83	10	6.36	762	0.10098	0.07098
GO:0031669	cellular response to nutrient levels	83	9	6.36	964	0.18307	0.07121
GO:0045185	maintenance of protein location	28	4	2.15	917	0.16279	0.07139
GO:0032367	intracellular cholesterol transport	6	2	0.46	651	0.07147	0.07147
GO:0042694	muscle cell fate specification	6	2	0.46	652	0.07147	0.07147
GO:0048104	establishment of body hair or bristle planar orientation	6	2	0.46	653	0.07147	0.07147
GO:0050908	detection of light stimulus involved in visual perception	6	2	0.46	654	0.07147	0.07147
GO:0070831	basement membrane assembly	6	2	0.46	655	0.07147	0.07147
GO:0097206	nephrocyte filtration	6	2	0.46	656	0.07147	0.07147
GO:1904502	regulation of lipophagy	6	2	0.46	657	0.07147	0.07147
GO:2000300	regulation of synaptic vesicle exocytosis	6	2	0.46	658	0.07147	0.07147
GO:0045216	cell-cell junction organization	80	7	6.13	1550	0.41515	0.07162
GO:0016476	regulation of embryonic cell shape	22	4	1.69	699	0.0828	0.07172
GO:0018990	ecdysis, chitin-based cuticle	13	3	1	666	0.07181	0.07181
GO:0007616	long-term memory	68	9	5.21	680	0.07351	0.07351
GO:0048736	appendage development	290	42	22.22	98	3.8e-05	0.07393
GO:0045793	positive regulation of cell size	39	6	2.99	683	0.07407	0.07407
GO:0035295	tube development	200	29	15.32	150	0.00059	0.07482
GO:0009584	detection of visible light	31	10	2.37	104	6.5e-05	0.07569
GO:0051964	negative regulation of synapse assembly	44	8	3.37	395	0.0171	0.0761
GO:0050776	regulation of immune response	180	16	13.79	1228	0.30352	0.07643
GO:0018212	peptidyl-tyrosine modification	23	4	1.76	726	0.09445	0.07643
GO:0030834	regulation of actin filament depolymerization	10	3	0.77	499	0.03574	0.07643
GO:0042337	cuticle development involved in chitin-based cuticle molting cycle	25	4	1.92	800	0.11989	0.07645
GO:0035216	haltere disc development	14	3	1.07	706	0.08639	0.07647
GO:0009589	detection of UV	6	2	0.46	659	0.07147	0.07652
GO:0042133	neurotransmitter metabolic process	6	2	0.46	660	0.07147	0.07652
GO:0062207	regulation of pattern recognition receptor signaling pathway	47	5	3.6	1173	0.29015	0.07654
GO:0046887	positive regulation of hormone secretion	8	2	0.61	807	0.12056	0.07654
GO:0042440	pigment metabolic process	100	9	7.66	1391	0.35782	0.07655
GO:0051693	actin filament capping	9	2	0.69	866	0.14743	0.07656
GO:0002788	regulation of antifungal peptide production	11	2	0.84	993	0.20401	0.07658
GO:0042478	regulation of eye photoreceptor cell development	12	2	0.92	1058	0.23312	0.07659
GO:0008154	actin polymerization or depolymerization	66	6	5.06	1515	0.39418	0.07661
GO:0001895	retina homeostasis	17	2	1.3	1417	0.3783	0.07664
GO:0007173	epidermal growth factor receptor signaling pathway	66	9	5.06	635	0.06307	0.08209
GO:0007166	cell surface receptor signaling pathway	587	65	44.97	194	0.00128	0.0837
GO:0002165	instar larval or pupal development	472	68	36.16	52	1.6e-07	0.08569
GO:0007009	plasma membrane organization	27	5	2.07	595	0.05127	0.08602
GO:0030097	hemopoiesis	78	8	5.98	1110	0.24603	0.08635
GO:0030010	establishment of cell polarity	53	6	4.06	1039	0.21761	0.08638
GO:0045773	positive regulation of axon extension	14	3	1.07	707	0.08639	0.08639
GO:0051260	protein homooligomerization	14	3	1.07	708	0.08639	0.08639
GO:0001654	eye development	346	56	26.51	42	4.2e-08	0.08656
GO:0040012	regulation of locomotion	111	19	8.5	162	0.00069	0.0924
GO:0008344	adult locomotory behavior	64	10	4.9	429	0.02265	0.09243
GO:0006952	defense response	356	35	27.27	679	0.07349	0.09316
GO:0007304	chorion-containing eggshell formation	32	6	2.45	485	0.03219	0.09382
GO:0045465	R8 cell differentiation	38	8	2.91	298	0.00707	0.09402
GO:1902904	negative regulation of supramolecular fiber organization	34	7	2.6	366	0.013	0.09423
GO:0009954	proximal/distal pattern formation	18	5	1.38	337	0.0096	0.09446
GO:0033500	carbohydrate homeostasis	47	6	3.6	892	0.14744	0.09482
GO:0005977	glycogen metabolic process	36	5	2.76	854	0.13756	0.09486
GO:0000290	deadenylation-dependent decapping of nuclear-transcribed mRNA	7	2	0.54	728	0.09509	0.09509
GO:0021675	nerve development	7	2	0.54	729	0.09509	0.09509
GO:0030322	stabilization of membrane potential	7	2	0.54	730	0.09509	0.09509
GO:0031340	positive regulation of vesicle fusion	7	2	0.54	731	0.09509	0.09509
GO:0032368	regulation of lipid transport	7	2	0.54	732	0.09509	0.09509
GO:0035287	head segmentation	7	2	0.54	733	0.09509	0.09509
GO:0035313	wound healing, spreading of epidermal cells	7	2	0.54	734	0.09509	0.09509
GO:0042595	behavioral response to starvation	7	2	0.54	735	0.09509	0.09509
GO:0046339	diacylglycerol metabolic process	7	2	0.54	736	0.09509	0.09509
GO:0060253	negative regulation of glial cell proliferation	7	2	0.54	737	0.09509	0.09509
GO:0061331	epithelial cell proliferation involved in Malpighian tubule morphogenesis	7	2	0.54	738	0.09509	0.09509
GO:0071329	cellular response to sucrose stimulus	7	2	0.54	739	0.09509	0.09509
GO:1903351	cellular response to dopamine	7	2	0.54	740	0.09509	0.09509
GO:0048859	formation of anatomical boundary	39	4	2.99	1368	0.34973	0.09523
GO:0019731	antibacterial humoral response	41	4	3.14	1509	0.38552	0.09527
GO:0035220	wing disc development	340	50	26.05	71	4.3e-06	0.10109
GO:0008069	dorsal/ventral axis specification, ovarian follicular epithelium	15	3	1.15	767	0.1021	0.1021
GO:0046856	phosphatidylinositol dephosphorylation	15	3	1.15	768	0.1021	0.1021
GO:0055070	copper ion homeostasis	15	3	1.15	769	0.1021	0.1021
GO:0031175	neuron projection development	407	65	31.18	30	5.3e-09	0.10829
GO:0022416	chaeta development	67	11	5.13	356	0.01213	0.11244
GO:0007560	imaginal disc morphogenesis	344	49	26.35	78	1.3e-05	0.11254
GO:0007419	ventral cord development	54	7	4.14	789	0.11624	0.11624
GO:0006811	monoatomic ion transport	290	32	22.22	427	0.02224	0.11739
GO:0030198	extracellular matrix organization	49	8	3.75	481	0.03116	0.11766
GO:0071711	basement membrane organization	22	5	1.69	431	0.02289	0.11811
GO:0006979	response to oxidative stress	111	11	8.5	1052	0.2289	0.11868
GO:0007426	tracheal outgrowth, open tracheal system	16	3	1.23	796	0.11884	0.11884
GO:0048803	imaginal disc-derived male genitalia morphogenesis	16	3	1.23	797	0.11884	0.11884
GO:0007165	signal transduction	1250	148	95.76	29	4.9e-09	0.11964
GO:0071417	cellular response to organonitrogen compound	100	10	7.66	1081	0.23463	0.12021
GO:0007168	receptor guanylyl cyclase signaling pathway	8	2	0.61	808	0.12056	0.12056
GO:0007193	adenylate cyclase-inhibiting G protein-coupled receptor signaling pathway	8	2	0.61	809	0.12056	0.12056
GO:0007395	dorsal closure, spreading of leading edge cells	8	2	0.61	810	0.12056	0.12056
GO:0007503	fat body development	8	2	0.61	811	0.12056	0.12056
GO:0007523	larval visceral muscle development	8	2	0.61	812	0.12056	0.12056
GO:0034063	stress granule assembly	8	2	0.61	813	0.12056	0.12056
GO:0043519	regulation of myosin II filament organization	8	2	0.61	814	0.12056	0.12056
GO:0048036	central complex development	8	2	0.61	815	0.12056	0.12056
GO:0060361	flight	8	2	0.61	816	0.12056	0.12056
GO:0030951	establishment or maintenance of microtubule cytoskeleton polarity	40	3	3.06	1987	0.601	0.12109
GO:0098609	cell-cell adhesion	122	22	9.35	120	0.00012	0.1306
GO:0042051	compound eye photoreceptor development	91	17	6.97	143	0.00046	0.13203
GO:0007443	Malpighian tubule morphogenesis	33	6	2.53	512	0.03689	0.13267
GO:0031122	cytoplasmic microtubule organization	26	4	1.99	826	0.1336	0.1336
GO:0051491	positive regulation of filopodium assembly	26	4	1.99	827	0.1336	0.1336
GO:0032504	multicellular organism reproduction	849	70	65.04	1141	0.2672	0.13452
GO:0007475	apposition of dorsal and ventral imaginal disc-derived wing surfaces	17	3	1.3	836	0.13651	0.13651
GO:0046628	positive regulation of insulin receptor signaling pathway	17	3	1.3	837	0.13651	0.13651
GO:0035332	positive regulation of hippo signaling	36	5	2.76	855	0.13756	0.13756
GO:0007015	actin filament organization	156	20	11.95	388	0.01534	0.14239
GO:0097435	supramolecular fiber organization	254	32	19.46	233	0.00338	0.1443
GO:0035239	tube morphogenesis	145	21	11.11	231	0.00328	0.14503
GO:0017157	regulation of exocytosis	23	7	1.76	189	0.00124	0.14574
GO:0030178	negative regulation of Wnt signaling pathway	37	10	2.83	132	0.00034	0.14575
GO:0051261	protein depolymerization	35	8	2.68	258	0.00417	0.14622
GO:0060562	epithelial tube morphogenesis	91	12	6.97	541	0.04402	0.14629
GO:0048732	gland development	159	17	12.18	761	0.10021	0.14633
GO:0090255	cell proliferation involved in imaginal disc-derived wing morphogenesis	44	8	3.37	396	0.0171	0.1464
GO:0031032	actomyosin structure organization	96	11	7.35	787	0.11544	0.14641
GO:0099174	regulation of presynapse organization	26	6	1.99	354	0.01206	0.14656
GO:0031111	negative regulation of microtubule polymerization or depolymerization	13	4	1	375	0.01394	0.14681
GO:0032233	positive regulation of actin filament bundle assembly	7	3	0.54	361	0.01239	0.14695
GO:0008016	regulation of heart contraction	21	4	1.61	674	0.0719	0.14696
GO:0051208	sequestering of calcium ion	8	3	0.61	411	0.01871	0.14697
GO:0071356	cellular response to tumor necrosis factor	26	4	1.99	828	0.1336	0.14706
GO:0048806	genitalia development	27	4	2.07	893	0.14791	0.14708
GO:0061041	regulation of wound healing	16	3	1.23	798	0.11884	0.14712
GO:0035210	prepupal development	17	3	1.3	838	0.13651	0.14714
GO:0032272	negative regulation of protein polymerization	18	3	1.38	904	0.15501	0.14716
GO:0007584	response to nutrient	14	3	1.07	709	0.08639	0.14717
GO:0120032	regulation of plasma membrane bounded cell projection assembly	46	5	3.52	1146	0.27497	0.1472
GO:0000002	mitochondrial genome maintenance	10	2	0.77	941	0.17536	0.14726
GO:0031113	regulation of microtubule polymerization	10	2	0.77	942	0.17536	0.14726
GO:1901072	glucosamine-containing compound catabolic process	15	2	1.15	1252	0.32098	0.14736
GO:1901379	regulation of potassium ion transmembrane transport	18	2	1.38	1525	0.40621	0.14741
GO:0000395	mRNA 5'-splice site recognition	9	2	0.69	867	0.14743	0.14743
GO:0006390	mitochondrial transcription	9	2	0.69	868	0.14743	0.14743
GO:0009642	response to light intensity	9	2	0.69	869	0.14743	0.14743
GO:0015804	neutral amino acid transport	9	2	0.69	870	0.14743	0.14743
GO:0030381	chorion-containing eggshell pattern formation	9	2	0.69	871	0.14743	0.14743
GO:0032922	circadian regulation of gene expression	9	2	0.69	872	0.14743	0.14743
GO:0035202	tracheal pit formation in open tracheal system	9	2	0.69	873	0.14743	0.14743
GO:0035225	determination of genital disc primordium	9	2	0.69	874	0.14743	0.14743
GO:0035309	wing and notum subfield formation	9	2	0.69	875	0.14743	0.14743
GO:0043153	entrainment of circadian clock by photoperiod	9	2	0.69	876	0.14743	0.14743
GO:0072347	response to anesthetic	9	2	0.69	877	0.14743	0.14743
GO:1900242	regulation of synaptic vesicle endocytosis	9	2	0.69	878	0.14743	0.14743
GO:1902117	positive regulation of organelle assembly	9	2	0.69	879	0.14743	0.14743
GO:0071375	cellular response to peptide hormone stimulus	78	6	5.98	1914	0.55747	0.14757
GO:0000281	mitotic cytokinesis	46	6	3.52	852	0.13689	0.14943
GO:0001934	positive regulation of protein phosphorylation	39	6	2.99	684	0.07407	0.15419
GO:0030335	positive regulation of cell migration	56	7	4.29	833	0.13397	0.15436
GO:0050806	positive regulation of synaptic transmission	24	4	1.84	776	0.10682	0.15469
GO:0007406	negative regulation of neuroblast proliferation	18	3	1.38	905	0.15501	0.15501
GO:0007494	midgut development	28	4	2.15	918	0.16279	0.16279
GO:0009059	macromolecule biosynthetic process	2417	143	185.16	2760	0.99998	0.16347
GO:0007606	sensory perception of chemical stimulus	69	15	5.29	124	0.00018	0.1689
GO:0033043	regulation of organelle organization	306	35	23.44	348	0.01034	0.17001
GO:0030031	cell projection assembly	114	18	8.73	214	0.00243	0.17131
GO:0001752	compound eye photoreceptor fate commitment	77	15	5.9	155	0.00062	0.17141
GO:0007297	follicle cell of egg chamber migration	124	16	9.5	459	0.02675	0.17269
GO:0007632	visual behavior	24	5	1.84	488	0.03257	0.17318
GO:0010507	negative regulation of autophagy	30	5	2.3	688	0.07512	0.17348
GO:0007420	brain development	100	15	7.66	329	0.00873	0.17373
GO:0007455	eye-antennal disc morphogenesis	26	4	1.99	829	0.1336	0.17393
GO:0002052	positive regulation of neuroblast proliferation	19	3	1.46	928	0.17424	0.17424
GO:0007157	heterophilic cell-cell adhesion via plasma membrane cell adhesion molecules	19	3	1.46	929	0.17424	0.17424
GO:0035147	branch fusion, open tracheal system	19	3	1.46	930	0.17424	0.17424
GO:0042246	tissue regeneration	19	3	1.46	931	0.17424	0.17424
GO:0090175	regulation of establishment of planar polarity	19	3	1.46	932	0.17424	0.17424
GO:0035017	cuticle pattern formation	28	4	2.15	919	0.16279	0.17505
GO:0019674	NAD metabolic process	10	2	0.77	943	0.17536	0.17536
GO:0032418	lysosome localization	10	2	0.77	944	0.17536	0.17536
GO:0045751	negative regulation of Toll signaling pathway	10	2	0.77	945	0.17536	0.17536
GO:0050975	sensory perception of touch	10	2	0.77	946	0.17536	0.17536
GO:0071902	positive regulation of protein serine/threonine kinase activity	10	2	0.77	947	0.17536	0.17536
GO:1905039	carboxylic acid transmembrane transport	52	5	3.98	1405	0.36766	0.17546
GO:0042386	hemocyte differentiation	40	4	3.06	1402	0.36764	0.1755
GO:0008039	synaptic target recognition	41	6	3.14	715	0.08994	0.17732
GO:0042059	negative regulation of epidermal growth factor receptor signaling pathway	29	4	2.22	956	0.17818	0.17818
GO:0045165	cell fate commitment	250	37	19.15	106	6.9e-05	0.18221
GO:0007269	neurotransmitter secretion	92	14	7.05	340	0.0098	0.19017
GO:0008406	gonad development	40	6	3.06	694	0.08179	0.19299
GO:0070588	calcium ion transmembrane transport	39	5	2.99	938	0.17521	0.19377
GO:0016239	positive regulation of macroautophagy	20	3	1.53	976	0.19408	0.19408
GO:0042332	gravitaxis	20	3	1.53	977	0.19408	0.19408
GO:1902476	chloride transmembrane transport	20	3	1.53	978	0.19408	0.19408
GO:0009416	response to light stimulus	129	20	9.88	206	0.0018	0.1989
GO:0007291	sperm individualization	41	5	3.14	991	0.20225	0.20225
GO:0048871	multicellular organismal-level homeostasis	113	11	8.66	1111	0.24664	0.20333
GO:0009755	hormone-mediated signaling pathway	27	4	2.07	894	0.14791	0.20357
GO:0002385	mucosal immune response	11	2	0.84	994	0.20401	0.20401
GO:0006783	heme biosynthetic process	11	2	0.84	995	0.20401	0.20401
GO:0007035	vacuolar acidification	11	2	0.84	996	0.20401	0.20401
GO:0010888	negative regulation of lipid storage	11	2	0.84	997	0.20401	0.20401
GO:0016242	negative regulation of macroautophagy	11	2	0.84	998	0.20401	0.20401
GO:0048082	regulation of adult chitin-containing cuticle pigmentation	11	2	0.84	999	0.20401	0.20401
GO:0070936	protein K48-linked ubiquitination	11	2	0.84	1000	0.20401	0.20401
GO:0090328	regulation of olfactory learning	11	2	0.84	1001	0.20401	0.20401
GO:1900074	negative regulation of neuromuscular synaptic transmission	11	2	0.84	1002	0.20401	0.20401
GO:0048592	eye morphogenesis	287	46	21.99	59	9.6e-07	0.20422
GO:0007631	feeding behavior	32	3	2.45	1650	0.44852	0.20435
GO:0040003	chitin-based cuticle development	65	13	4.98	182	0.00109	0.20455
GO:0032774	RNA biosynthetic process	914	91	70.02	256	0.00411	0.20461
GO:0031326	regulation of cellular biosynthetic process	1338	119	102.5	503	0.03614	0.20596
GO:0008360	regulation of cell shape	53	8	4.06	560	0.04696	0.20822
GO:0031325	positive regulation of cellular metabolic process	648	60	49.64	641	0.06631	0.20902
GO:0051171	regulation of nitrogen compound metabolic process	1366	113	104.65	967	0.18726	0.20944
GO:0050832	defense response to fungus	48	6	3.68	909	0.15834	0.20968
GO:1904396	regulation of neuromuscular junction development	114	17	8.73	283	0.00577	0.21003
GO:0006869	lipid transport	79	13	6.05	293	0.00656	0.21018
GO:0002376	immune system process	352	34	26.97	725	0.0927	0.2104
GO:0050906	detection of stimulus involved in sensory perception	27	8	2.07	160	0.00068	0.21088
GO:1902075	cellular response to salt	8	4	0.61	208	0.00186	0.21178
GO:0046058	cAMP metabolic process	9	4	0.69	226	0.00314	0.21181
GO:0009798	axis specification	180	17	13.79	1034	0.21615	0.21182
GO:0045010	actin nucleation	26	5	1.99	545	0.04447	0.21191
GO:2000177	regulation of neural precursor cell proliferation	42	6	3.22	756	0.09852	0.21199
GO:0031338	regulation of vesicle fusion	10	3	0.77	500	0.03574	0.21218
GO:1905954	positive regulation of lipid localization	17	3	1.3	839	0.13651	0.21237
GO:0071695	anatomical structure maturation	176	15	13.48	1409	0.37188	0.21243
GO:0031929	TOR signaling	60	6	4.6	1236	0.31035	0.21247
GO:0001742	oenocyte differentiation	10	2	0.77	948	0.17536	0.21253
GO:0051156	glucose 6-phosphate metabolic process	10	2	0.77	949	0.17536	0.21253
GO:0010906	regulation of glucose metabolic process	13	2	1	1127	0.26245	0.21261
GO:0033157	regulation of intracellular protein transport	27	3	2.07	1360	0.34244	0.21264
GO:0006030	chitin metabolic process	16	2	1.23	1373	0.34985	0.21269
GO:0007259	receptor signaling pathway via JAK-STAT	31	3	2.37	1622	0.42775	0.21274
GO:0007517	muscle organ development	72	9	5.52	754	0.09741	0.21283
GO:0046394	carboxylic acid biosynthetic process	102	8	7.81	1830	0.5262	0.2129
GO:0002683	negative regulation of immune system process	79	6	6.05	1934	0.57022	0.21298
GO:0045333	cellular respiration	108	8	8.27	1985	0.59265	0.21306
GO:0050777	negative regulation of immune response	44	3	3.37	2116	0.66604	0.21309
GO:0007413	axonal fasciculation	21	3	1.61	1023	0.21444	0.21444
GO:0030308	negative regulation of cell growth	21	3	1.61	1024	0.21444	0.21444
GO:0061024	membrane organization	245	28	18.77	420	0.02068	0.21946
GO:0010468	regulation of gene expression	1304	116	99.9	521	0.0383	0.22067
GO:0007520	myoblast fusion	32	4	2.45	1047	0.22695	0.22695
GO:0001745	compound eye morphogenesis	280	44	21.45	65	2.9e-06	0.22861
GO:0060070	canonical Wnt signaling pathway	90	15	6.89	228	0.0032	0.2287
GO:0071482	cellular response to light stimulus	42	10	3.22	178	0.001	0.22956
GO:0048599	oocyte development	132	13	10.11	1016	0.20998	0.23198
GO:0001578	microtubule bundle formation	28	4	2.15	920	0.16279	0.23264
GO:0002027	regulation of heart rate	12	2	0.92	1059	0.23312	0.23312
GO:0002785	negative regulation of antimicrobial peptide production	12	2	0.92	1060	0.23312	0.23312
GO:0003384	apical constriction involved in gastrulation	12	2	0.92	1061	0.23312	0.23312
GO:0006517	protein deglycosylation	12	2	0.92	1062	0.23312	0.23312
GO:0007628	adult walking behavior	12	2	0.92	1063	0.23312	0.23312
GO:0014019	neuroblast development	12	2	0.92	1064	0.23312	0.23312
GO:0016201	synaptic target inhibition	12	2	0.92	1065	0.23312	0.23312
GO:0030713	follicle cell of egg chamber stalk formation	12	2	0.92	1066	0.23312	0.23312
GO:0032483	regulation of Rab protein signal transduction	12	2	0.92	1067	0.23312	0.23312
GO:0044719	regulation of imaginal disc-derived wing size	12	2	0.92	1068	0.23312	0.23312
GO:0045022	early endosome to late endosome transport	12	2	0.92	1069	0.23312	0.23312
GO:0046949	fatty-acyl-CoA biosynthetic process	12	2	0.92	1070	0.23312	0.23312
GO:0048167	regulation of synaptic plasticity	33	5	2.53	771	0.10401	0.23428
GO:0007254	JNK cascade	77	5	5.9	2213	0.71302	0.23436
GO:0003007	heart morphogenesis	33	4	2.53	1100	0.24391	0.2351
GO:0007399	nervous system development	958	131	73.39	7	2.8e-12	0.23997
GO:0001751	compound eye photoreceptor cell differentiation	181	31	13.87	81	1.6e-05	0.25124
GO:0072583	clathrin-dependent endocytosis	30	6	2.3	439	0.024	0.25421
GO:0046854	phosphatidylinositol phosphate biosynthetic process	23	3	1.76	1114	0.25634	0.25634
GO:0060560	developmental growth involved in morphogenesis	90	16	6.89	187	0.00118	0.25689
GO:0035222	wing disc pattern formation	69	12	5.29	280	0.00565	0.25854
GO:0007431	salivary gland development	104	13	7.97	605	0.05343	0.25968
GO:0016331	morphogenesis of embryonic epithelium	109	13	8.35	676	0.07243	0.25994
GO:0090263	positive regulation of canonical Wnt signaling pathway	45	5	3.45	1119	0.25996	0.25996
GO:0051051	negative regulation of transport	36	6	2.76	607	0.05353	0.26092
GO:0008347	glial cell migration	34	4	2.6	1121	0.26114	0.26114
GO:0045214	sarcomere organization	34	4	2.6	1122	0.26114	0.26114
GO:0009880	embryonic pattern specification	177	16	13.56	1166	0.28041	0.26145
GO:0051646	mitochondrion localization	23	3	1.76	1115	0.25634	0.26229
GO:0033209	tumor necrosis factor-mediated signaling pathway	24	3	1.84	1153	0.2777	0.26234
GO:0007482	haltere development	13	2	1	1128	0.26245	0.26245
GO:0022600	digestive system process	13	2	1	1129	0.26245	0.26245
GO:0032968	positive regulation of transcription elongation by RNA polymerase II	13	2	1	1130	0.26245	0.26245
GO:0035160	maintenance of epithelial integrity, open tracheal system	13	2	1	1131	0.26245	0.26245
GO:0035249	synaptic transmission, glutamatergic	13	2	1	1132	0.26245	0.26245
GO:0045467	R7 cell development	13	2	1	1133	0.26245	0.26245
GO:0045571	negative regulation of imaginal disc growth	13	2	1	1134	0.26245	0.26245
GO:0072657	protein localization to membrane	148	9	11.34	2384	0.81004	0.26476
GO:0007391	dorsal closure	96	11	7.35	788	0.11544	0.26529
GO:0046530	photoreceptor cell differentiation	209	34	16.01	84	1.9e-05	0.26535
GO:0019439	aromatic compound catabolic process	158	8	12.1	2539	0.92542	0.26599
GO:0007447	imaginal disc pattern formation	90	17	6.89	139	0.0004	0.26893
GO:0007442	hindgut morphogenesis	42	9	3.22	245	0.00385	0.27083
GO:0098542	defense response to other organism	345	32	26.43	864	0.14688	0.27083
GO:1902667	regulation of axon guidance	22	7	1.69	170	0.00092	0.27104
GO:0035148	tube formation	38	8	2.91	299	0.00707	0.27113
GO:0007017	microtubule-based process	348	31	26.66	1020	0.21093	0.27139
GO:0009913	epidermal cell differentiation	47	8	3.6	444	0.02483	0.27143
GO:0071241	cellular response to inorganic substance	17	5	1.3	305	0.00739	0.27174
GO:0071692	protein localization to extracellular region	72	9	5.52	755	0.09741	0.27182
GO:0097305	response to alcohol	114	12	8.73	914	0.16187	0.27191
GO:0031114	regulation of microtubule depolymerization	15	4	1.15	437	0.02355	0.2721
GO:0035592	establishment of protein localization to extracellular region	68	8	5.21	865	0.14693	0.27212
GO:0019935	cyclic-nucleotide-mediated signaling	16	4	1.23	472	0.02955	0.27214
GO:0031331	positive regulation of cellular catabolic process	95	10	7.28	968	0.18979	0.27215
GO:0060537	muscle tissue development	18	4	1.38	540	0.04402	0.2722
GO:0050907	detection of chemical stimulus involved in sensory perception	9	3	0.69	453	0.02649	0.27234
GO:0090114	COPII-coated vesicle budding	9	3	0.69	454	0.02649	0.27234
GO:0030301	cholesterol transport	10	3	0.77	501	0.03574	0.27237
GO:0060251	regulation of glial cell proliferation	11	3	0.84	554	0.04641	0.2724
GO:0007522	visceral muscle development	12	3	0.92	620	0.05846	0.27244
GO:0014013	regulation of gliogenesis	12	3	0.92	621	0.05846	0.27244
GO:0010721	negative regulation of cell development	43	5	3.29	1057	0.23058	0.27259
GO:0046488	phosphatidylinositol metabolic process	73	7	5.59	1266	0.32542	0.27272
GO:0051222	positive regulation of protein transport	34	4	2.6	1123	0.26114	0.27273
GO:0001932	regulation of protein phosphorylation	87	8	6.66	1367	0.34901	0.27275
GO:0019094	pole plasm mRNA localization	48	5	3.68	1229	0.30548	0.27276
GO:0030730	sequestering of triglyceride	10	2	0.77	950	0.17536	0.2728
GO:0042220	response to cocaine	11	2	0.84	1003	0.20401	0.27283
GO:0048168	regulation of neuronal synaptic plasticity	11	2	0.84	1004	0.20401	0.27283
GO:0043112	receptor metabolic process	13	2	1	1135	0.26245	0.2729
GO:0033301	cell cycle comprising mitosis without cytokinesis	27	3	2.07	1361	0.34244	0.27293
GO:0008053	mitochondrial fusion	14	2	1.07	1179	0.29179	0.27293
GO:0031399	regulation of protein modification process	138	11	10.57	1753	0.49154	0.27315
GO:0009206	purine ribonucleoside triphosphate biosynthetic process	22	2	1.69	1763	0.51103	0.2732
GO:0045814	negative regulation of gene expression, epigenetic	104	8	7.97	1852	0.54881	0.27332
GO:0009308	amine metabolic process	26	2	1.99	1989	0.60297	0.27333
GO:0044403	biological process involved in symbiotic interaction	35	2	2.68	2297	0.76084	0.27363
GO:0006914	autophagy	196	18	15.02	1095	0.24311	0.276
GO:0019941	modification-dependent protein catabolic process	280	14	21.45	2632	0.97179	0.27667
GO:0006099	tricarboxylic acid cycle	24	3	1.84	1154	0.2777	0.2777
GO:0035096	larval midgut cell programmed cell death	24	3	1.84	1155	0.2777	0.2777
GO:0005975	carbohydrate metabolic process	199	18	15.24	1140	0.26368	0.27775
GO:0000280	nuclear division	248	6	19	2750	0.99992	0.27911
GO:0009056	catabolic process	911	55	69.79	2657	0.98149	0.28061
GO:0007623	circadian rhythm	132	25	10.11	83	1.8e-05	0.2814
GO:0006357	regulation of transcription by RNA polymerase II	629	64	48.19	344	0.01003	0.28307
GO:0043066	negative regulation of apoptotic process	98	9	7.51	1345	0.3357	0.28311
GO:0051129	negative regulation of cellular component organization	144	20	11.03	292	0.00654	0.2858
GO:0009266	response to temperature stimulus	102	14	7.81	432	0.02294	0.2879
GO:0050773	regulation of dendrite development	42	8	3.22	368	0.01303	0.28896
GO:0010669	epithelial structure maintenance	27	4	2.07	895	0.14791	0.29106
GO:0018108	peptidyl-tyrosine phosphorylation	22	3	1.69	1083	0.23523	0.29151
GO:0007400	neuroblast fate determination	14	2	1.07	1180	0.29179	0.29179
GO:0010884	positive regulation of lipid storage	14	2	1.07	1181	0.29179	0.29179
GO:0019367	fatty acid elongation, saturated fatty acid	14	2	1.07	1182	0.29179	0.29179
GO:0030720	oocyte localization involved in germarium-derived egg chamber formation	14	2	1.07	1183	0.29179	0.29179
GO:0032465	regulation of cytokinesis	14	2	1.07	1184	0.29179	0.29179
GO:0034625	fatty acid elongation, monounsaturated fatty acid	14	2	1.07	1185	0.29179	0.29179
GO:0034626	fatty acid elongation, polyunsaturated fatty acid	14	2	1.07	1186	0.29179	0.29179
GO:0035076	ecdysone receptor-mediated signaling pathway	14	2	1.07	1187	0.29179	0.29179
GO:0046011	regulation of oskar mRNA translation	14	2	1.07	1188	0.29179	0.29179
GO:0048100	wing disc anterior/posterior pattern formation	14	2	1.07	1189	0.29179	0.29179
GO:0048846	axon extension involved in axon guidance	14	2	1.07	1190	0.29179	0.29179
GO:0051898	negative regulation of phosphatidylinositol 3-kinase/protein kinase B signal transduction	14	2	1.07	1191	0.29179	0.29179
GO:0090303	positive regulation of wound healing	14	2	1.07	1192	0.29179	0.29179
GO:1904801	positive regulation of neuron remodeling	14	2	1.07	1193	0.29179	0.29179
GO:2000242	negative regulation of reproductive process	14	2	1.07	1194	0.29179	0.29179
GO:0006836	neurotransmitter transport	117	17	8.96	307	0.0075	0.29248
GO:0016199	axon midline choice point recognition	25	3	1.92	1216	0.29923	0.29923
GO:0035167	larval lymph gland hemopoiesis	47	4	3.6	1743	0.49036	0.29988
GO:0000902	cell morphogenesis	474	73	36.31	26	2.8e-09	0.3029
GO:0007474	imaginal disc-derived wing vein specification	48	5	3.68	1230	0.30548	0.30548
GO:0016192	vesicle-mediated transport	503	43	38.53	1093	0.24193	0.30984
GO:0009888	tissue development	555	74	42.52	61	9.9e-07	0.31203
GO:1903688	positive regulation of border follicle cell migration	37	4	2.83	1241	0.31398	0.31398
GO:0007266	Rho protein signal transduction	36	8	2.76	267	0.00501	0.31754
GO:0072002	Malpighian tubule development	48	8	3.68	465	0.02787	0.31825
GO:0035075	response to ecdysone	47	5	3.6	1174	0.29015	0.32055
GO:0048489	synaptic vesicle transport	21	3	1.61	1025	0.21444	0.32055
GO:0072384	organelle transport along microtubule	25	3	1.92	1217	0.29923	0.32079
GO:0030514	negative regulation of BMP signaling pathway	26	3	1.99	1244	0.32083	0.32083
GO:0007303	cytoplasmic transport, nurse cell to oocyte	15	2	1.15	1253	0.32098	0.32098
GO:0035073	pupariation	15	2	1.15	1254	0.32098	0.32098
GO:0042331	phototaxis	15	2	1.15	1255	0.32098	0.32098
GO:0045454	cell redox homeostasis	15	2	1.15	1256	0.32098	0.32098
GO:0048646	anatomical structure formation involved in morphogenesis	442	49	33.86	266	0.00493	0.32106
GO:0007611	learning or memory	149	23	11.41	169	0.00089	0.32318
GO:0007635	chemosensory behavior	66	14	5.06	138	0.00038	0.32458
GO:0016055	Wnt signaling pathway	106	17	8.12	216	0.00268	0.32459
GO:0051049	regulation of transport	282	30	21.6	528	0.04032	0.32473
GO:0042753	positive regulation of circadian rhythm	19	7	1.46	131	0.00033	0.3263
GO:0009190	cyclic nucleotide biosynthetic process	11	4	0.84	303	0.00728	0.32749
GO:0050772	positive regulation of axonogenesis	19	4	1.46	598	0.0525	0.3278
GO:0007309	oocyte axis specification	116	11	8.89	1145	0.27414	0.328
GO:0002011	morphogenesis of an epithelial sheet	14	3	1.07	710	0.08639	0.3281
GO:0019221	cytokine-mediated signaling pathway	29	4	2.22	957	0.17818	0.32818
GO:1901570	fatty acid derivative biosynthetic process	17	3	1.3	840	0.13651	0.32822
GO:0060179	male mating behavior	46	5	3.52	1147	0.27497	0.32833
GO:0062012	regulation of small molecule metabolic process	33	4	2.53	1101	0.24391	0.32833
GO:0007224	smoothened signaling pathway	86	8	6.59	1354	0.33721	0.32836
GO:0046620	regulation of organ growth	35	4	2.68	1161	0.27859	0.3284
GO:0043113	receptor clustering	11	2	0.84	1005	0.20401	0.32849
GO:0050708	regulation of protein secretion	25	3	1.92	1218	0.29923	0.32852
GO:0002118	aggressive behavior	14	2	1.07	1195	0.29179	0.3286
GO:1900180	regulation of protein localization to nucleus	15	2	1.15	1257	0.32098	0.32864
GO:0009410	response to xenobiotic stimulus	17	2	1.3	1418	0.3783	0.32871
GO:0032007	negative regulation of TOR signaling	17	2	1.3	1419	0.3783	0.32871
GO:0001963	synaptic transmission, dopaminergic	5	1	0.38	1268	0.32875	0.32875
GO:0006241	CTP biosynthetic process	5	1	0.38	1269	0.32875	0.32875
GO:0006655	phosphatidylglycerol biosynthetic process	5	1	0.38	1270	0.32875	0.32875
GO:0006848	pyruvate transport	5	1	0.38	1271	0.32875	0.32875
GO:0006939	smooth muscle contraction	5	1	0.38	1272	0.32875	0.32875
GO:0007506	gonadal mesoderm development	5	1	0.38	1273	0.32875	0.32875
GO:0007553	regulation of ecdysteroid metabolic process	5	1	0.38	1274	0.32875	0.32875
GO:0007604	phototransduction, UV	5	1	0.38	1275	0.32875	0.32875
GO:0007630	jump response	5	1	0.38	1276	0.32875	0.32875
GO:0008335	female germline ring canal stabilization	5	1	0.38	1277	0.32875	0.32875
GO:0009595	detection of biotic stimulus	5	1	0.38	1278	0.32875	0.32875
GO:0010559	regulation of glycoprotein biosynthetic process	5	1	0.38	1279	0.32875	0.32875
GO:0010586	miRNA metabolic process	5	1	0.38	1280	0.32875	0.32875
GO:0010636	positive regulation of mitochondrial fusion	5	1	0.38	1281	0.32875	0.32875
GO:0010804	negative regulation of tumor necrosis factor-mediated signaling pathway	5	1	0.38	1282	0.32875	0.32875
GO:0016204	determination of muscle attachment site	5	1	0.38	1283	0.32875	0.32875
GO:0017121	plasma membrane phospholipid scrambling	5	1	0.38	1284	0.32875	0.32875
GO:0019359	nicotinamide nucleotide biosynthetic process	5	1	0.38	1285	0.32875	0.32875
GO:0030238	male sex determination	5	1	0.38	1286	0.32875	0.32875
GO:0031053	primary miRNA processing	5	1	0.38	1287	0.32875	0.32875
GO:0031648	protein destabilization	5	1	0.38	1288	0.32875	0.32875
GO:0032024	positive regulation of insulin secretion	5	1	0.38	1289	0.32875	0.32875
GO:0033628	regulation of cell adhesion mediated by integrin	5	1	0.38	1290	0.32875	0.32875
GO:0034497	protein localization to phagophore assembly site	5	1	0.38	1291	0.32875	0.32875
GO:0035074	pupation	5	1	0.38	1292	0.32875	0.32875
GO:0035224	genital disc anterior/posterior pattern formation	5	1	0.38	1293	0.32875	0.32875
GO:0035385	Roundabout signaling pathway	5	1	0.38	1294	0.32875	0.32875
GO:0035999	tetrahydrofolate interconversion	5	1	0.38	1295	0.32875	0.32875
GO:0042136	neurotransmitter biosynthetic process	5	1	0.38	1296	0.32875	0.32875
GO:0043393	regulation of protein binding	5	1	0.38	1297	0.32875	0.32875
GO:0046349	amino sugar biosynthetic process	5	1	0.38	1298	0.32875	0.32875
GO:0046580	negative regulation of Ras protein signal transduction	5	1	0.38	1299	0.32875	0.32875
GO:0046692	sperm competition	5	1	0.38	1300	0.32875	0.32875
GO:0048490	anterograde synaptic vesicle transport	5	1	0.38	1301	0.32875	0.32875
GO:0050810	regulation of steroid biosynthetic process	5	1	0.38	1302	0.32875	0.32875
GO:0050982	detection of mechanical stimulus	5	1	0.38	1303	0.32875	0.32875
GO:0051100	negative regulation of binding	5	1	0.38	1304	0.32875	0.32875
GO:0051127	positive regulation of actin nucleation	5	1	0.38	1305	0.32875	0.32875
GO:0051220	cytoplasmic sequestering of protein	5	1	0.38	1306	0.32875	0.32875
GO:0051307	meiotic chromosome separation	5	1	0.38	1307	0.32875	0.32875
GO:0051643	endoplasmic reticulum localization	5	1	0.38	1308	0.32875	0.32875
GO:0051780	behavioral response to nutrient	5	1	0.38	1309	0.32875	0.32875
GO:0051791	medium-chain fatty acid metabolic process	5	1	0.38	1310	0.32875	0.32875
GO:0051881	regulation of mitochondrial membrane potential	5	1	0.38	1311	0.32875	0.32875
GO:0051932	synaptic transmission, GABAergic	5	1	0.38	1312	0.32875	0.32875
GO:0055115	entry into diapause	5	1	0.38	1313	0.32875	0.32875
GO:0061511	centriole elongation	5	1	0.38	1314	0.32875	0.32875
GO:0061864	basement membrane constituent secretion	5	1	0.38	1315	0.32875	0.32875
GO:0070059	intrinsic apoptotic signaling pathway in response to endoplasmic reticulum stress	5	1	0.38	1316	0.32875	0.32875
GO:0070861	regulation of protein exit from endoplasmic reticulum	5	1	0.38	1317	0.32875	0.32875
GO:0071071	regulation of phospholipid biosynthetic process	5	1	0.38	1318	0.32875	0.32875
GO:0071333	cellular response to glucose stimulus	5	1	0.38	1319	0.32875	0.32875
GO:0090070	positive regulation of ribosome biogenesis	5	1	0.38	1320	0.32875	0.32875
GO:0090251	protein localization involved in establishment of planar polarity	5	1	0.38	1321	0.32875	0.32875
GO:0097104	postsynaptic membrane assembly	5	1	0.38	1322	0.32875	0.32875
GO:0097164	ammonium ion metabolic process	5	1	0.38	1323	0.32875	0.32875
GO:0097688	glutamate receptor clustering	5	1	0.38	1324	0.32875	0.32875
GO:0140543	positive regulation of piRNA transcription	5	1	0.38	1325	0.32875	0.32875
GO:1905508	protein localization to microtubule organizing center	5	1	0.38	1326	0.32875	0.32875
GO:2000289	regulation of photoreceptor cell axon guidance	5	1	0.38	1327	0.32875	0.32875
GO:0015807	L-amino acid transport	20	2	1.53	1662	0.4601	0.32883
GO:0042045	epithelial fluid transport	20	2	1.53	1663	0.4601	0.32883
GO:0045088	regulation of innate immune response	133	10	10.19	1935	0.57261	0.32916
GO:0030716	oocyte fate determination	32	2	2.45	2215	0.71541	0.32929
GO:0009306	protein secretion	64	7	4.9	1036	0.21655	0.3306
GO:0035725	sodium ion transmembrane transport	38	4	2.91	1340	0.33183	0.33183
GO:0019752	carboxylic acid metabolic process	314	16	24.05	2638	0.97378	0.33324
GO:0045184	establishment of protein localization	405	19	31.03	2698	0.99466	0.33537
GO:0048149	behavioral response to ethanol	50	5	3.83	1346	0.33645	0.33645
GO:0030307	positive regulation of cell growth	41	6	3.14	716	0.08994	0.34043
GO:0035195	miRNA-mediated post-transcriptional gene silencing	27	3	2.07	1362	0.34244	0.34244
GO:0070050	neuron cellular homeostasis	27	3	2.07	1363	0.34244	0.34244
GO:0010629	negative regulation of gene expression	356	24	27.27	2332	0.77642	0.34287
GO:0007613	memory	110	17	8.43	251	0.00399	0.34334
GO:0030431	sleep	69	11	5.29	381	0.01499	0.34385
GO:0048813	dendrite morphogenesis	136	20	10.42	234	0.0034	0.34533
GO:0006355	regulation of DNA-templated transcription	822	86	62.97	191	0.00126	0.34575
GO:0009952	anterior/posterior pattern specification	160	15	12.26	1094	0.24309	0.3482
GO:0007362	terminal region determination	16	2	1.23	1374	0.34985	0.34985
GO:0017085	response to insecticide	16	2	1.23	1375	0.34985	0.34985
GO:0030513	positive regulation of BMP signaling pathway	16	2	1.23	1376	0.34985	0.34985
GO:0035082	axoneme assembly	16	2	1.23	1377	0.34985	0.34985
GO:0043171	peptide catabolic process	16	2	1.23	1378	0.34985	0.34985
GO:0051897	positive regulation of phosphatidylinositol 3-kinase/protein kinase B signal transduction	16	2	1.23	1379	0.34985	0.34985
GO:0009267	cellular response to starvation	77	7	5.9	1413	0.37654	0.35218
GO:0002168	instar larval development	62	7	4.75	984	0.19434	0.36249
GO:0000045	autophagosome assembly	33	4	2.53	1102	0.24391	0.36334
GO:0008049	male courtship behavior	41	4	3.14	1510	0.38552	0.364
GO:0007614	short-term memory	28	3	2.15	1395	0.364	0.364
GO:0050804	modulation of chemical synaptic transmission	129	26	9.88	68	3.8e-06	0.36476
GO:0007349	cellularization	93	10	7.12	925	0.17303	0.36495
GO:0045880	positive regulation of smoothened signaling pathway	40	4	3.06	1403	0.36764	0.36764
GO:0046903	secretion	206	23	15.78	530	0.04251	0.37643
GO:0001738	morphogenesis of a polarized epithelium	91	14	6.97	332	0.00891	0.37659
GO:0001736	establishment of planar polarity	81	13	6.21	320	0.00811	0.37673
GO:1902532	negative regulation of intracellular signal transduction	120	14	9.19	682	0.07405	0.37783
GO:0051494	negative regulation of cytoskeleton organization	35	7	2.68	383	0.01521	0.37812
GO:0007629	flight behavior	17	2	1.3	1420	0.3783	0.3783
GO:0032222	regulation of synaptic transmission, cholinergic	17	2	1.3	1421	0.3783	0.3783
GO:0034333	adherens junction assembly	17	2	1.3	1422	0.3783	0.3783
GO:0042761	very long-chain fatty acid biosynthetic process	17	2	1.3	1423	0.3783	0.3783
GO:0043001	Golgi to plasma membrane protein transport	17	2	1.3	1424	0.3783	0.3783
GO:0071407	cellular response to organic cyclic compound	37	6	2.83	631	0.05994	0.37876
GO:0055082	intracellular chemical homeostasis	107	11	8.2	985	0.19504	0.37895
GO:0006821	chloride transport	26	4	1.99	830	0.1336	0.3794
GO:0050919	negative chemotaxis	18	3	1.38	906	0.15501	0.37962
GO:0051453	regulation of intracellular pH	21	3	1.61	1026	0.21444	0.37974
GO:0045732	positive regulation of protein catabolic process	66	4	5.06	2290	0.75523	0.37982
GO:0008363	larval chitin-based cuticle development	24	3	1.84	1156	0.2777	0.37987
GO:0007398	ectoderm development	12	2	0.92	1071	0.23312	0.37991
GO:0070482	response to oxygen levels	66	6	5.06	1516	0.39418	0.37999
GO:2001233	regulation of apoptotic signaling pathway	27	3	2.07	1364	0.34244	0.38
GO:0010332	response to gamma radiation	16	2	1.23	1380	0.34985	0.38008
GO:0006304	DNA modification	6	1	0.46	1436	0.38021	0.38021
GO:0006359	regulation of transcription by RNA polymerase III	6	1	0.46	1437	0.38021	0.38021
GO:0006541	glutamine metabolic process	6	1	0.46	1438	0.38021	0.38021
GO:0006954	inflammatory response	6	1	0.46	1439	0.38021	0.38021
GO:0006984	ER-nucleus signaling pathway	6	1	0.46	1440	0.38021	0.38021
GO:0007158	neuron cell-cell adhesion	6	1	0.46	1441	0.38021	0.38021
GO:0007204	positive regulation of cytosolic calcium ion concentration	6	1	0.46	1442	0.38021	0.38021
GO:0007299	follicle cell of egg chamber-cell adhesion	6	1	0.46	1443	0.38021	0.38021
GO:0007458	progression of morphogenetic furrow involved in compound eye morphogenesis	6	1	0.46	1444	0.38021	0.38021
GO:0008062	eclosion rhythm	6	1	0.46	1445	0.38021	0.38021
GO:0010889	regulation of sequestering of triglyceride	6	1	0.46	1446	0.38021	0.38021
GO:0016330	second mitotic wave involved in compound eye morphogenesis	6	1	0.46	1447	0.38021	0.38021
GO:0016540	protein autoprocessing	6	1	0.46	1448	0.38021	0.38021
GO:0023058	adaptation of signaling pathway	6	1	0.46	1449	0.38021	0.38021
GO:0031000	response to caffeine	6	1	0.46	1450	0.38021	0.38021
GO:0031054	pre-miRNA processing	6	1	0.46	1451	0.38021	0.38021
GO:0031087	deadenylation-independent decapping of nuclear-transcribed mRNA	6	1	0.46	1452	0.38021	0.38021
GO:0032958	inositol phosphate biosynthetic process	6	1	0.46	1453	0.38021	0.38021
GO:0035008	positive regulation of melanization defense response	6	1	0.46	1454	0.38021	0.38021
GO:0035176	social behavior	6	1	0.46	1455	0.38021	0.38021
GO:0035459	vesicle cargo loading	6	1	0.46	1456	0.38021	0.38021
GO:0038061	non-canonical NF-kappaB signal transduction	6	1	0.46	1457	0.38021	0.38021
GO:0042771	intrinsic apoptotic signaling pathway in response to DNA damage by p53 class mediator	6	1	0.46	1458	0.38021	0.38021
GO:0043328	protein transport to vacuole involved in ubiquitin-dependent protein catabolic process via the multi...	6	1	0.46	1459	0.38021	0.38021
GO:0043649	dicarboxylic acid catabolic process	6	1	0.46	1460	0.38021	0.38021
GO:0043703	photoreceptor cell fate determination	6	1	0.46	1461	0.38021	0.38021
GO:0045198	establishment of epithelial cell apical/basal polarity	6	1	0.46	1462	0.38021	0.38021
GO:0045739	positive regulation of DNA repair	6	1	0.46	1463	0.38021	0.38021
GO:0046688	response to copper ion	6	1	0.46	1464	0.38021	0.38021
GO:0048047	mating behavior, sex discrimination	6	1	0.46	1465	0.38021	0.38021
GO:0048383	mesectoderm development	6	1	0.46	1466	0.38021	0.38021
GO:0048636	positive regulation of muscle organ development	6	1	0.46	1467	0.38021	0.38021
GO:0048865	stem cell fate commitment	6	1	0.46	1468	0.38021	0.38021
GO:0050995	negative regulation of lipid catabolic process	6	1	0.46	1469	0.38021	0.38021
GO:0051014	actin filament severing	6	1	0.46	1470	0.38021	0.38021
GO:0051446	positive regulation of meiotic cell cycle	6	1	0.46	1471	0.38021	0.38021
GO:0060236	regulation of mitotic spindle organization	6	1	0.46	1472	0.38021	0.38021
GO:0060571	morphogenesis of an epithelial fold	6	1	0.46	1473	0.38021	0.38021
GO:0061099	negative regulation of protein tyrosine kinase activity	6	1	0.46	1474	0.38021	0.38021
GO:0070536	protein K63-linked deubiquitination	6	1	0.46	1475	0.38021	0.38021
GO:0071243	cellular response to arsenic-containing substance	6	1	0.46	1476	0.38021	0.38021
GO:0090278	negative regulation of peptide hormone secretion	6	1	0.46	1477	0.38021	0.38021
GO:0097105	presynaptic membrane assembly	6	1	0.46	1478	0.38021	0.38021
GO:0097191	extrinsic apoptotic signaling pathway	6	1	0.46	1479	0.38021	0.38021
GO:0140042	lipid droplet formation	6	1	0.46	1480	0.38021	0.38021
GO:0150008	bulk synaptic vesicle endocytosis	6	1	0.46	1481	0.38021	0.38021
GO:0150011	regulation of neuron projection arborization	6	1	0.46	1482	0.38021	0.38021
GO:0150105	protein localization to cell-cell junction	6	1	0.46	1483	0.38021	0.38021
GO:1900075	positive regulation of neuromuscular synaptic transmission	6	1	0.46	1484	0.38021	0.38021
GO:1990834	response to odorant	6	1	0.46	1485	0.38021	0.38021
GO:0035264	multicellular organism growth	46	3	3.52	2163	0.69553	0.3808
GO:0007427	epithelial cell migration, open tracheal system	38	4	2.91	1341	0.33183	0.3851
GO:0046329	negative regulation of JNK cascade	29	3	2.22	1506	0.38544	0.38544
GO:0007528	neuromuscular junction development	171	26	13.1	147	0.00054	0.39253
GO:0051240	positive regulation of multicellular organismal process	171	27	13.1	128	0.00023	0.39402
GO:0007186	G protein-coupled receptor signaling pathway	141	30	10.8	54	1.9e-07	0.39552
GO:0050807	regulation of synapse organization	158	23	12.1	211	0.002	0.3968
GO:0008582	regulation of synaptic assembly at neuromuscular junction	109	16	8.35	326	0.00847	0.39871
GO:0000278	mitotic cell cycle	435	28	33.32	2448	0.86166	0.40136
GO:0010506	regulation of autophagy	113	13	8.66	721	0.09045	0.40252
GO:0006814	sodium ion transport	61	7	4.67	966	0.1836	0.40467
GO:0043254	regulation of protein-containing complex assembly	88	9	6.74	1055	0.2304	0.40473
GO:0033674	positive regulation of kinase activity	39	5	2.99	939	0.17521	0.40496
GO:1902115	regulation of organelle assembly	27	4	2.07	896	0.14791	0.40503
GO:0045197	establishment or maintenance of epithelial cell apical/basal polarity	24	3	1.84	1157	0.2777	0.40572
GO:0007444	imaginal disc development	492	66	37.69	67	3.3e-06	0.4058
GO:0001676	long-chain fatty acid metabolic process	18	2	1.38	1526	0.40621	0.40621
GO:0006096	glycolytic process	18	2	1.38	1527	0.40621	0.40621
GO:0035212	cell competition in a multicellular organism	18	2	1.38	1528	0.40621	0.40621
GO:0035293	chitin-based larval cuticle pattern formation	18	2	1.38	1529	0.40621	0.40621
GO:0045176	apical protein localization	18	2	1.38	1530	0.40621	0.40621
GO:0046621	negative regulation of organ growth	18	2	1.38	1531	0.40621	0.40621
GO:0048678	response to axon injury	18	2	1.38	1532	0.40621	0.40621
GO:1901264	carbohydrate derivative transport	18	2	1.38	1533	0.40621	0.40621
GO:0009948	anterior/posterior axis specification	125	10	9.58	1754	0.49158	0.40639
GO:0035011	melanotic encapsulation of foreign target	30	3	2.3	1540	0.40671	0.40671
GO:0046716	muscle cell cellular homeostasis	30	3	2.3	1541	0.40671	0.40671
GO:0072659	protein localization to plasma membrane	57	5	4.37	1646	0.44541	0.40679
GO:0009887	animal organ morphogenesis	642	98	49.18	9	5.5e-12	0.40893
GO:0006338	chromatin remodeling	217	18	16.62	1520	0.39761	0.41421
GO:0051254	positive regulation of RNA metabolic process	375	42	28.73	312	0.00753	0.4197
GO:0035331	negative regulation of hippo signaling	43	4	3.29	1552	0.42105	0.42105
GO:0019637	organophosphate metabolic process	315	32	24.13	629	0.0595	0.42314
GO:0051056	regulation of small GTPase mediated signal transduction	85	14	6.51	265	0.00484	0.42351
GO:0048565	digestive tract development	86	13	6.59	369	0.01325	0.42416
GO:0042749	regulation of circadian sleep/wake cycle	34	8	2.6	239	0.00344	0.42479
GO:0050769	positive regulation of neurogenesis	53	9	4.06	407	0.01809	0.42506
GO:0043069	negative regulation of programmed cell death	109	13	8.35	677	0.07243	0.42521
GO:0035023	regulation of Rho protein signal transduction	21	6	1.61	248	0.00394	0.4254
GO:0009593	detection of chemical stimulus	16	4	1.23	473	0.02955	0.42636
GO:0046661	male sex differentiation	27	4	2.07	897	0.14791	0.42686
GO:0007169	transmembrane receptor protein tyrosine kinase signaling pathway	202	23	15.47	494	0.0351	0.42687
GO:0048070	regulation of developmental pigmentation	21	3	1.61	1027	0.21444	0.42718
GO:0071390	cellular response to ecdysone	21	3	1.61	1028	0.21444	0.42718
GO:0003382	epithelial cell morphogenesis	25	3	1.92	1219	0.29923	0.42736
GO:0007562	eclosion	13	2	1	1136	0.26245	0.42741
GO:0035070	salivary gland histolysis	33	3	2.53	1674	0.46899	0.42773
GO:0006094	gluconeogenesis	7	1	0.54	1557	0.42773	0.42773
GO:0006098	pentose-phosphate shunt	7	1	0.54	1558	0.42773	0.42773
GO:0006516	glycoprotein catabolic process	7	1	0.54	1559	0.42773	0.42773
GO:0006688	glycosphingolipid biosynthetic process	7	1	0.54	1560	0.42773	0.42773
GO:0006862	nucleotide transport	7	1	0.54	1561	0.42773	0.42773
GO:0007438	oenocyte development	7	1	0.54	1562	0.42773	0.42773
GO:0007440	foregut morphogenesis	7	1	0.54	1563	0.42773	0.42773
GO:0007542	primary sex determination, germ-line	7	1	0.54	1564	0.42773	0.42773
GO:0009651	response to salt stress	7	1	0.54	1565	0.42773	0.42773
GO:0010496	intercellular transport	7	1	0.54	1566	0.42773	0.42773
GO:0010951	negative regulation of endopeptidase activity	7	1	0.54	1567	0.42773	0.42773
GO:0015740	C4-dicarboxylate transport	7	1	0.54	1568	0.42773	0.42773
GO:0016057	regulation of membrane potential in photoreceptor cell	7	1	0.54	1569	0.42773	0.42773
GO:0018023	peptidyl-lysine trimethylation	7	1	0.54	1570	0.42773	0.42773
GO:0019079	viral genome replication	7	1	0.54	1571	0.42773	0.42773
GO:0019228	neuronal action potential	7	1	0.54	1572	0.42773	0.42773
GO:0019933	cAMP-mediated signaling	7	1	0.54	1573	0.42773	0.42773
GO:0031290	retinal ganglion cell axon guidance	7	1	0.54	1574	0.42773	0.42773
GO:0032147	activation of protein kinase activity	7	1	0.54	1575	0.42773	0.42773
GO:0032528	microvillus organization	7	1	0.54	1576	0.42773	0.42773
GO:0035001	dorsal trunk growth, open tracheal system	7	1	0.54	1577	0.42773	0.42773
GO:0035262	gonad morphogenesis	7	1	0.54	1578	0.42773	0.42773
GO:0035418	protein localization to synapse	7	1	0.54	1579	0.42773	0.42773
GO:0035435	phosphate ion transmembrane transport	7	1	0.54	1580	0.42773	0.42773
GO:0038066	p38MAPK cascade	7	1	0.54	1581	0.42773	0.42773
GO:0038203	TORC2 signaling	7	1	0.54	1582	0.42773	0.42773
GO:0042423	catecholamine biosynthetic process	7	1	0.54	1583	0.42773	0.42773
GO:0042744	hydrogen peroxide catabolic process	7	1	0.54	1584	0.42773	0.42773
GO:0046823	negative regulation of nucleocytoplasmic transport	7	1	0.54	1585	0.42773	0.42773
GO:0048148	behavioral response to cocaine	7	1	0.54	1586	0.42773	0.42773
GO:0048172	regulation of short-term neuronal synaptic plasticity	7	1	0.54	1587	0.42773	0.42773
GO:0048562	embryonic organ morphogenesis	7	1	0.54	1588	0.42773	0.42773
GO:0048567	ectodermal digestive tract morphogenesis	7	1	0.54	1589	0.42773	0.42773
GO:0048800	antennal morphogenesis	7	1	0.54	1590	0.42773	0.42773
GO:0050848	regulation of calcium-mediated signaling	7	1	0.54	1591	0.42773	0.42773
GO:0051012	microtubule sliding	7	1	0.54	1592	0.42773	0.42773
GO:0051899	membrane depolarization	7	1	0.54	1593	0.42773	0.42773
GO:0060078	regulation of postsynaptic membrane potential	7	1	0.54	1594	0.42773	0.42773
GO:0060632	regulation of microtubule-based movement	7	1	0.54	1595	0.42773	0.42773
GO:0061357	positive regulation of Wnt protein secretion	7	1	0.54	1596	0.42773	0.42773
GO:0070979	protein K11-linked ubiquitination	7	1	0.54	1597	0.42773	0.42773
GO:0071276	cellular response to cadmium ion	7	1	0.54	1598	0.42773	0.42773
GO:0071481	cellular response to X-ray	7	1	0.54	1599	0.42773	0.42773
GO:0090317	negative regulation of intracellular protein transport	7	1	0.54	1600	0.42773	0.42773
GO:1903078	positive regulation of protein localization to plasma membrane	7	1	0.54	1601	0.42773	0.42773
GO:1903391	regulation of adherens junction organization	7	1	0.54	1602	0.42773	0.42773
GO:2001135	regulation of endocytic recycling	7	1	0.54	1603	0.42773	0.42773
GO:0061060	negative regulation of peptidoglycan recognition protein signaling pathway	31	3	2.37	1623	0.42775	0.42775
GO:0030952	establishment or maintenance of cytoskeleton polarity	47	4	3.6	1744	0.49036	0.42777
GO:0046165	alcohol biosynthetic process	34	3	2.6	1740	0.4891	0.42777
GO:0031396	regulation of protein ubiquitination	21	2	1.61	1730	0.48596	0.42778
GO:0072089	stem cell proliferation	21	2	1.61	1731	0.48596	0.42778
GO:0043467	regulation of generation of precursor metabolites and energy	35	3	2.68	1759	0.50884	0.42782
GO:0048872	homeostasis of number of cells	35	3	2.68	1760	0.50884	0.42782
GO:0016441	post-transcriptional gene silencing	63	5	4.83	1839	0.53511	0.42791
GO:0003012	muscle system process	28	2	2.15	2059	0.6438	0.42809
GO:0033044	regulation of chromosome organization	64	4	4.9	2259	0.73332	0.42855
GO:0034504	protein localization to nucleus	59	3	4.52	2427	0.84076	0.42892
GO:0060627	regulation of vesicle-mediated transport	126	15	9.65	611	0.05732	0.42899
GO:0019722	calcium-mediated signaling	26	3	1.99	1245	0.32083	0.43307
GO:0035050	embryonic heart tube development	19	2	1.46	1632	0.4335	0.4335
GO:0160032	Toll receptor ligand protein activation cascade	19	2	1.46	1633	0.4335	0.4335
GO:0032456	endocytic recycling	39	4	2.99	1369	0.34973	0.44797
GO:0007367	segment polarity determination	32	3	2.45	1651	0.44852	0.44852
GO:0008258	head involution	32	3	2.45	1652	0.44852	0.44852
GO:0051607	defense response to virus	51	4	3.91	1909	0.556	0.44907
GO:0070887	cellular response to chemical stimulus	327	35	25.05	448	0.02619	0.45069
GO:0051093	negative regulation of developmental process	184	24	14.1	295	0.00681	0.45092
GO:0010883	regulation of lipid storage	45	6	3.45	823	0.12671	0.45812
GO:0003014	renal system process	26	4	1.99	831	0.1336	0.45864
GO:0006909	phagocytosis	45	5	3.45	1120	0.25996	0.45907
GO:0000132	establishment of mitotic spindle orientation	20	2	1.53	1664	0.4601	0.4601
GO:0070373	negative regulation of ERK1 and ERK2 cascade	20	2	1.53	1665	0.4601	0.4601
GO:0008354	germ cell migration	38	3	2.91	1927	0.56551	0.46046
GO:0048585	negative regulation of response to stimulus	369	43	28.27	232	0.00337	0.46211
GO:0007188	adenylate cyclase-modulating G protein-coupled receptor signaling pathway	40	12	3.06	93	2.8e-05	0.46622
GO:0044249	cellular biosynthetic process	2780	170	212.97	2757	0.99997	0.46799
GO:0071805	potassium ion transmembrane transport	51	5	3.91	1388	0.35204	0.46824
GO:0042593	glucose homeostasis	40	4	3.06	1404	0.36764	0.46843
GO:0009792	embryo development ending in birth or egg hatching	158	17	12.1	751	0.09594	0.46873
GO:0045466	R7 cell differentiation	58	9	4.44	480	0.03101	0.46898
GO:0042147	retrograde transport, endosome to Golgi	33	3	2.53	1675	0.46899	0.46899
GO:0055080	monoatomic cation homeostasis	113	13	8.66	722	0.09045	0.4691
GO:0046669	regulation of compound eye retinal cell programmed cell death	15	5	1.15	253	0.00408	0.46944
GO:0009649	entrainment of circadian clock	17	3	1.3	841	0.13651	0.47079
GO:0006044	N-acetylglucosamine metabolic process	8	1	0.61	1678	0.47161	0.47161
GO:0006264	mitochondrial DNA replication	8	1	0.61	1679	0.47161	0.47161
GO:0006937	regulation of muscle contraction	8	1	0.61	1680	0.47161	0.47161
GO:0010470	regulation of gastrulation	8	1	0.61	1681	0.47161	0.47161
GO:0010823	negative regulation of mitochondrion organization	8	1	0.61	1682	0.47161	0.47161
GO:0021551	central nervous system morphogenesis	8	1	0.61	1683	0.47161	0.47161
GO:0031116	positive regulation of microtubule polymerization	8	1	0.61	1684	0.47161	0.47161
GO:0034244	negative regulation of transcription elongation by RNA polymerase II	8	1	0.61	1685	0.47161	0.47161
GO:0034453	microtubule anchoring	8	1	0.61	1686	0.47161	0.47161
GO:0040034	regulation of development, heterochronic	8	1	0.61	1687	0.47161	0.47161
GO:0043697	cell dedifferentiation	8	1	0.61	1688	0.47161	0.47161
GO:0045819	positive regulation of glycogen catabolic process	8	1	0.61	1689	0.47161	0.47161
GO:0046068	cGMP metabolic process	8	1	0.61	1690	0.47161	0.47161
GO:0046534	positive regulation of photoreceptor cell differentiation	8	1	0.61	1691	0.47161	0.47161
GO:0048015	phosphatidylinositol-mediated signaling	8	1	0.61	1692	0.47161	0.47161
GO:0050650	chondroitin sulfate proteoglycan biosynthetic process	8	1	0.61	1693	0.47161	0.47161
GO:0051016	barbed-end actin filament capping	8	1	0.61	1694	0.47161	0.47161
GO:0061867	establishment of mitotic spindle asymmetry	8	1	0.61	1695	0.47161	0.47161
GO:0070988	demethylation	8	1	0.61	1696	0.47161	0.47161
GO:0071361	cellular response to ethanol	8	1	0.61	1697	0.47161	0.47161
GO:0072348	sulfur compound transport	8	1	0.61	1698	0.47161	0.47161
GO:0097320	plasma membrane tubulation	8	1	0.61	1699	0.47161	0.47161
GO:1901616	organic hydroxy compound catabolic process	8	1	0.61	1700	0.47161	0.47161
GO:1903510	mucopolysaccharide metabolic process	8	1	0.61	1701	0.47161	0.47161
GO:2000779	regulation of double-strand break repair	8	1	0.61	1702	0.47161	0.47161
GO:0006810	transport	1483	113	113.61	1848	0.54468	0.47244
GO:0032787	monocarboxylic acid metabolic process	160	11	12.26	2161	0.69071	0.47267
GO:0030182	neuron differentiation	668	99	51.17	10	2.5e-11	0.47716
GO:0051321	meiotic cell cycle	193	5	14.79	2729	0.99936	0.47811
GO:0022008	neurogenesis	777	105	59.52	21	1.5e-09	0.47838
GO:0007275	multicellular organism development	1726	207	132.23	3	1e-13	0.48036
GO:0009152	purine ribonucleotide biosynthetic process	69	10	5.29	505	0.0362	0.48174
GO:0022411	cellular component disassembly	131	12	10.04	1225	0.30163	0.48442
GO:0030833	regulation of actin filament polymerization	52	5	3.98	1406	0.36766	0.48535
GO:2001234	negative regulation of apoptotic signaling pathway	21	2	1.61	1732	0.48596	0.48596
GO:0007526	larval somatic muscle development	34	3	2.6	1741	0.4891	0.4891
GO:0006351	DNA-templated transcription	911	90	69.79	275	0.00538	0.49722
GO:0042127	regulation of cell population proliferation	311	36	23.83	316	0.0078	0.49882
GO:0016079	synaptic vesicle exocytosis	57	9	4.37	467	0.02802	0.5035
GO:0006807	nitrogen compound metabolic process	3803	225	291.34	2773	1	0.50521
GO:0001709	cell fate determination	101	13	7.74	537	0.04384	0.50611
GO:0030534	adult behavior	126	17	9.65	385	0.01528	0.50747
GO:0046578	regulation of Ras protein signal transduction	77	13	5.9	271	0.00526	0.50767
GO:0042063	gliogenesis	82	12	6.28	423	0.02149	0.50858
GO:0007310	oocyte dorsal/ventral axis specification	35	3	2.68	1761	0.50884	0.50884
GO:0042067	establishment of ommatidial planar polarity	48	9	3.68	338	0.00961	0.50885
GO:0006164	purine nucleotide biosynthetic process	78	11	5.98	493	0.03446	0.50904
GO:0045570	regulation of imaginal disc growth	39	7	2.99	458	0.02672	0.50972
GO:0045785	positive regulation of cell adhesion	24	5	1.84	489	0.03257	0.51028
GO:0045451	pole plasm oskar mRNA localization	44	4	3.37	1642	0.43864	0.51073
GO:0003015	heart process	34	5	2.6	784	0.1147	0.51078
GO:0045676	regulation of R7 cell differentiation	22	4	1.69	700	0.0828	0.51083
GO:0007317	regulation of pole plasm oskar mRNA localization	22	2	1.69	1764	0.51103	0.51103
GO:0010212	response to ionizing radiation	33	4	2.53	1103	0.24391	0.51138
GO:0002221	pattern recognition receptor signaling pathway	74	7	5.67	1356	0.33812	0.51147
GO:0035006	melanization defense response	48	5	3.68	1231	0.30548	0.51148
GO:0035010	encapsulation of foreign target	39	4	2.99	1370	0.34973	0.51168
GO:0006893	Golgi to plasma membrane transport	26	3	1.99	1246	0.32083	0.51168
GO:0035209	pupal development	14	2	1.07	1196	0.29179	0.51174
GO:0045666	positive regulation of neuron differentiation	17	2	1.3	1425	0.3783	0.51189
GO:0000018	regulation of DNA recombination	9	1	0.69	1773	0.51214	0.51214
GO:0001881	receptor recycling	9	1	0.69	1774	0.51214	0.51214
GO:0002121	inter-male aggressive behavior	9	1	0.69	1775	0.51214	0.51214
GO:0006195	purine nucleotide catabolic process	9	1	0.69	1776	0.51214	0.51214
GO:0007377	germ-band extension	9	1	0.69	1777	0.51214	0.51214
GO:0007394	dorsal closure, elongation of leading edge cells	9	1	0.69	1778	0.51214	0.51214
GO:0007488	histoblast morphogenesis	9	1	0.69	1779	0.51214	0.51214
GO:0009086	methionine biosynthetic process	9	1	0.69	1780	0.51214	0.51214
GO:0010592	positive regulation of lamellipodium assembly	9	1	0.69	1781	0.51214	0.51214
GO:0019321	pentose metabolic process	9	1	0.69	1782	0.51214	0.51214
GO:0030050	vesicle transport along actin filament	9	1	0.69	1783	0.51214	0.51214
GO:0030382	sperm mitochondrion organization	9	1	0.69	1784	0.51214	0.51214
GO:0030536	larval feeding behavior	9	1	0.69	1785	0.51214	0.51214
GO:0032954	regulation of cytokinetic process	9	1	0.69	1786	0.51214	0.51214
GO:0033696	heterochromatin boundary formation	9	1	0.69	1787	0.51214	0.51214
GO:0035153	epithelial cell type specification, open tracheal system	9	1	0.69	1788	0.51214	0.51214
GO:0043652	engulfment of apoptotic cell	9	1	0.69	1789	0.51214	0.51214
GO:0045498	sex comb development	9	1	0.69	1790	0.51214	0.51214
GO:0048935	peripheral nervous system neuron development	9	1	0.69	1791	0.51214	0.51214
GO:0061319	nephrocyte differentiation	9	1	0.69	1792	0.51214	0.51214
GO:0071230	cellular response to amino acid stimulus	9	1	0.69	1793	0.51214	0.51214
GO:0071880	adenylate cyclase-activating adrenergic receptor signaling pathway	9	1	0.69	1794	0.51214	0.51214
GO:0089718	amino acid import across plasma membrane	9	1	0.69	1795	0.51214	0.51214
GO:0097553	calcium ion transmembrane import into cytosol	9	1	0.69	1796	0.51214	0.51214
GO:0099022	vesicle tethering	9	1	0.69	1797	0.51214	0.51214
GO:1901799	negative regulation of proteasomal protein catabolic process	9	1	0.69	1798	0.51214	0.51214
GO:1902410	mitotic cytokinetic process	9	1	0.69	1799	0.51214	0.51214
GO:1902653	secondary alcohol biosynthetic process	9	1	0.69	1800	0.51214	0.51214
GO:1903053	regulation of extracellular matrix organization	9	1	0.69	1801	0.51214	0.51214
GO:1903146	regulation of autophagy of mitochondrion	9	1	0.69	1802	0.51214	0.51214
GO:2000274	regulation of epithelial cell migration, open tracheal system	9	1	0.69	1803	0.51214	0.51214
GO:0010004	gastrulation involving germ band extension	33	2	2.53	2255	0.7313	0.51268
GO:0044255	cellular lipid metabolic process	354	22	27.12	2467	0.87731	0.51584
GO:0043065	positive regulation of apoptotic process	49	4	3.75	1828	0.52372	0.52372
GO:0045879	negative regulation of smoothened signaling pathway	49	4	3.75	1829	0.52372	0.52372
GO:0016579	protein deubiquitination	42	4	3.22	1522	0.40333	0.5275
GO:0033554	cellular response to stress	558	28	42.75	2703	0.99603	0.53025
GO:0001737	establishment of imaginal disc-derived wing hair orientation	23	2	1.76	1841	0.53529	0.53529
GO:0035186	syncytial blastoderm mitotic cell cycle	23	2	1.76	1842	0.53529	0.53529
GO:0042335	cuticle development	96	17	7.35	166	0.00088	0.54317
GO:0055088	lipid homeostasis	76	9	5.82	821	0.12529	0.54329
GO:0008038	neuron recognition	104	16	7.97	273	0.00537	0.54427
GO:0008306	associative learning	52	10	3.98	276	0.00539	0.54567
GO:0006955	immune response	264	26	20.22	779	0.10938	0.54572
GO:1902074	response to salt	31	7	2.37	314	0.00776	0.54661
GO:1901565	organonitrogen compound catabolic process	452	24	34.63	2661	0.98283	0.54669
GO:0045937	positive regulation of phosphate metabolic process	69	9	5.29	690	0.0791	0.54721
GO:0019915	lipid storage	60	8	4.6	703	0.08553	0.54743
GO:0015914	phospholipid transport	25	5	1.92	519	0.03824	0.54765
GO:0034314	Arp2/3 complex-mediated actin nucleation	19	4	1.46	599	0.0525	0.54801
GO:0030155	regulation of cell adhesion	51	6	3.91	972	0.19303	0.54831
GO:0045292	mRNA cis splicing, via spliceosome	19	3	1.46	933	0.17424	0.54868
GO:0007549	dosage compensation	22	2	1.69	1765	0.51103	0.5495
GO:0002028	regulation of sodium ion transport	10	1	0.77	1855	0.54956	0.54956
GO:0002804	positive regulation of antifungal peptide production	10	1	0.77	1856	0.54956	0.54956
GO:0005978	glycogen biosynthetic process	10	1	0.77	1857	0.54956	0.54956
GO:0006509	membrane protein ectodomain proteolysis	10	1	0.77	1858	0.54956	0.54956
GO:0007436	larval salivary gland morphogenesis	10	1	0.77	1859	0.54956	0.54956
GO:0007509	mesoderm migration involved in gastrulation	10	1	0.77	1860	0.54956	0.54956
GO:0007638	mechanosensory behavior	10	1	0.77	1861	0.54956	0.54956
GO:0009065	glutamine family amino acid catabolic process	10	1	0.77	1862	0.54956	0.54956
GO:0009084	glutamine family amino acid biosynthetic process	10	1	0.77	1863	0.54956	0.54956
GO:0016925	protein sumoylation	10	1	0.77	1864	0.54956	0.54956
GO:0030589	pseudocleavage involved in syncytial blastoderm formation	10	1	0.77	1865	0.54956	0.54956
GO:0030708	germarium-derived female germ-line cyst encapsulation	10	1	0.77	1866	0.54956	0.54956
GO:0031629	synaptic vesicle fusion to presynaptic active zone membrane	10	1	0.77	1867	0.54956	0.54956
GO:0032924	activin receptor signaling pathway	10	1	0.77	1868	0.54956	0.54956
GO:0035290	trunk segmentation	10	1	0.77	1869	0.54956	0.54956
GO:0042306	regulation of protein import into nucleus	10	1	0.77	1870	0.54956	0.54956
GO:0042398	cellular modified amino acid biosynthetic process	10	1	0.77	1871	0.54956	0.54956
GO:0042684	cardioblast cell fate commitment	10	1	0.77	1872	0.54956	0.54956
GO:0043433	negative regulation of DNA-binding transcription factor activity	10	1	0.77	1873	0.54956	0.54956
GO:0045175	basal protein localization	10	1	0.77	1874	0.54956	0.54956
GO:0048311	mitochondrion distribution	10	1	0.77	1875	0.54956	0.54956
GO:0050771	negative regulation of axonogenesis	10	1	0.77	1876	0.54956	0.54956
GO:0050775	positive regulation of dendrite morphogenesis	10	1	0.77	1877	0.54956	0.54956
GO:0051180	vitamin transport	10	1	0.77	1878	0.54956	0.54956
GO:0051781	positive regulation of cell division	10	1	0.77	1879	0.54956	0.54956
GO:0060213	positive regulation of nuclear-transcribed mRNA poly(A) tail shortening	10	1	0.77	1880	0.54956	0.54956
GO:0060395	SMAD protein signal transduction	10	1	0.77	1881	0.54956	0.54956
GO:0071480	cellular response to gamma radiation	10	1	0.77	1882	0.54956	0.54956
GO:0072350	tricarboxylic acid metabolic process	10	1	0.77	1883	0.54956	0.54956
GO:0090254	cell elongation involved in imaginal disc-derived wing morphogenesis	10	1	0.77	1884	0.54956	0.54956
GO:0007405	neuroblast proliferation	78	6	5.98	1915	0.55747	0.5497
GO:0051298	centrosome duplication	40	3	3.06	1988	0.601	0.54976
GO:0007314	oocyte anterior/posterior axis specification	80	6	6.13	1946	0.5828	0.5498
GO:0007507	heart development	89	10	6.82	861	0.14175	0.55565
GO:0050829	defense response to Gram-negative bacterium	92	7	7.05	1926	0.56456	0.56456
GO:0006633	fatty acid biosynthetic process	56	5	4.29	1628	0.42999	0.56474
GO:0046777	protein autophosphorylation	38	3	2.91	1928	0.56551	0.56551
GO:0007010	cytoskeleton organization	540	61	41.37	184	0.00111	0.5697
GO:0009968	negative regulation of signal transduction	330	42	25.28	158	0.00068	0.57225
GO:0045595	regulation of cell differentiation	230	27	17.62	392	0.01662	0.57764
GO:0002164	larval development	151	17	11.57	649	0.06929	0.58046
GO:0050830	defense response to Gram-positive bacterium	25	2	1.92	1940	0.58127	0.58127
GO:0008286	insulin receptor signaling pathway	71	5	5.44	2057	0.64313	0.5818
GO:1903532	positive regulation of secretion by cell	31	4	2.37	1018	0.21031	0.58311
GO:0034332	adherens junction organization	35	4	2.68	1162	0.27859	0.58332
GO:0009612	response to mechanical stimulus	24	3	1.84	1158	0.2777	0.58343
GO:0030727	germarium-derived female germ-line cyst formation	23	2	1.76	1843	0.53529	0.58406
GO:0001710	mesodermal cell fate commitment	11	1	0.84	1952	0.58411	0.58411
GO:0006123	mitochondrial electron transport, cytochrome c to oxygen	11	1	0.84	1953	0.58411	0.58411
GO:0007318	pole plasm protein localization	11	1	0.84	1954	0.58411	0.58411
GO:0008366	axon ensheathment	11	1	0.84	1955	0.58411	0.58411
GO:0016486	peptide hormone processing	11	1	0.84	1956	0.58411	0.58411
GO:0033617	mitochondrial cytochrome c oxidase assembly	11	1	0.84	1957	0.58411	0.58411
GO:0035335	peptidyl-tyrosine dephosphorylation	11	1	0.84	1958	0.58411	0.58411
GO:0045314	regulation of compound eye photoreceptor development	11	1	0.84	1959	0.58411	0.58411
GO:0061343	cell adhesion involved in heart morphogenesis	11	1	0.84	1960	0.58411	0.58411
GO:0061723	glycophagy	11	1	0.84	1961	0.58411	0.58411
GO:0071763	nuclear membrane organization	11	1	0.84	1962	0.58411	0.58411
GO:0140591	nuclear envelope budding	11	1	0.84	1963	0.58411	0.58411
GO:1904059	regulation of locomotor rhythm	11	1	0.84	1964	0.58411	0.58411
GO:0031345	negative regulation of cell projection organization	25	2	1.92	1941	0.58127	0.58416
GO:0000082	G1/S transition of mitotic cell cycle	32	2	2.45	2216	0.71541	0.58453
GO:0009636	response to toxic substance	61	4	4.67	2168	0.69775	0.58468
GO:0015931	nucleobase-containing compound transport	106	5	8.12	2532	0.91721	0.58636
GO:0019538	protein metabolic process	1914	98	146.63	2769	1	0.59177
GO:0051345	positive regulation of hydrolase activity	90	14	6.89	319	0.00809	0.59574
GO:0046579	positive regulation of Ras protein signal transduction	40	7	3.06	476	0.03033	0.59901
GO:0006511	ubiquitin-dependent protein catabolic process	276	13	21.14	2659	0.98248	0.59911
GO:0031507	heterochromatin formation	100	7	7.66	2105	0.65375	0.6029
GO:0033227	dsRNA transport	26	2	1.99	1990	0.60297	0.60297
GO:0003333	amino acid transmembrane transport	42	3	3.22	2054	0.63452	0.6032
GO:0043068	positive regulation of programmed cell death	86	6	6.59	2106	0.65403	0.60358
GO:0007409	axonogenesis	285	53	21.83	20	6.8e-10	0.6104
GO:0032956	regulation of actin cytoskeleton organization	104	12	7.97	759	0.09937	0.61329
GO:0072553	terminal button organization	36	6	2.76	608	0.05353	0.61385
GO:0042594	response to starvation	138	12	10.57	1400	0.36705	0.61446
GO:0030239	myofibril assembly	46	5	3.52	1148	0.27497	0.61506
GO:1903829	positive regulation of protein localization	53	5	4.06	1504	0.38329	0.61543
GO:0000266	mitochondrial fission	12	1	0.92	1999	0.61602	0.61602
GO:0002237	response to molecule of bacterial origin	12	1	0.92	2000	0.61602	0.61602
GO:0006536	glutamate metabolic process	12	1	0.92	2001	0.61602	0.61602
GO:0006805	xenobiotic metabolic process	12	1	0.92	2002	0.61602	0.61602
GO:0007229	integrin-mediated signaling pathway	12	1	0.92	2003	0.61602	0.61602
GO:0009047	dosage compensation by hyperactivation of X chromosome	12	1	0.92	2004	0.61602	0.61602
GO:0009996	negative regulation of cell fate specification	12	1	0.92	2005	0.61602	0.61602
GO:0019433	triglyceride catabolic process	12	1	0.92	2006	0.61602	0.61602
GO:0035171	lamellocyte differentiation	12	1	0.92	2007	0.61602	0.61602
GO:0040015	negative regulation of multicellular organism growth	12	1	0.92	2008	0.61602	0.61602
GO:0042632	cholesterol homeostasis	12	1	0.92	2009	0.61602	0.61602
GO:0046427	positive regulation of receptor signaling pathway via JAK-STAT	12	1	0.92	2010	0.61602	0.61602
GO:0046622	positive regulation of organ growth	12	1	0.92	2011	0.61602	0.61602
GO:0046889	positive regulation of lipid biosynthetic process	12	1	0.92	2012	0.61602	0.61602
GO:0048142	germarium-derived cystoblast division	12	1	0.92	2013	0.61602	0.61602
GO:0120009	intermembrane lipid transfer	12	1	0.92	2014	0.61602	0.61602
GO:1904262	negative regulation of TORC1 signaling	12	1	0.92	2015	0.61602	0.61602
GO:0030100	regulation of endocytosis	72	5	5.52	2107	0.65548	0.61643
GO:0006325	chromatin organization	264	21	20.22	1670	0.46185	0.61685
GO:1902600	proton transmembrane transport	41	3	3.14	2038	0.61801	0.61801
GO:0098655	monoatomic cation transmembrane transport	183	19	14.02	775	0.10675	0.61863
GO:0022402	cell cycle process	534	24	40.91	2726	0.99915	0.62098
GO:0010508	positive regulation of autophagy	47	5	3.6	1175	0.29015	0.62234
GO:0006963	positive regulation of antibacterial peptide biosynthetic process	27	2	2.07	2042	0.62382	0.62382
GO:0042060	wound healing	81	9	6.21	924	0.16547	0.62677
GO:0040008	regulation of growth	284	38	21.76	142	0.00046	0.63382
GO:0045187	regulation of circadian sleep/wake cycle, sleep	27	7	2.07	238	0.00342	0.6421
GO:0036335	intestinal stem cell homeostasis	28	2	2.15	2060	0.6438	0.6438
GO:0090407	organophosphate biosynthetic process	199	17	15.24	1390	0.35537	0.64426
GO:0055001	muscle cell development	59	6	4.52	1214	0.29663	0.64447
GO:0032388	positive regulation of intracellular transport	26	2	1.99	1991	0.60297	0.64548
GO:0035071	salivary gland cell autophagic cell death	26	2	1.99	1992	0.60297	0.64548
GO:0000916	actomyosin contractile ring contraction	13	1	1	2071	0.64548	0.64548
GO:0006032	chitin catabolic process	13	1	1	2072	0.64548	0.64548
GO:0016063	rhodopsin biosynthetic process	13	1	1	2073	0.64548	0.64548
GO:0016360	sensory organ precursor cell fate determination	13	1	1	2074	0.64548	0.64548
GO:0035072	ecdysone-mediated induction of salivary gland cell autophagic cell death	13	1	1	2075	0.64548	0.64548
GO:0042417	dopamine metabolic process	13	1	1	2076	0.64548	0.64548
GO:0042675	compound eye cone cell differentiation	13	1	1	2077	0.64548	0.64548
GO:0043457	regulation of cellular respiration	13	1	1	2078	0.64548	0.64548
GO:0044804	nucleophagy	13	1	1	2079	0.64548	0.64548
GO:0045433	male courtship behavior, veined wing generated song production	13	1	1	2080	0.64548	0.64548
GO:0045450	bicoid mRNA localization	13	1	1	2081	0.64548	0.64548
GO:0045611	negative regulation of hemocyte differentiation	13	1	1	2082	0.64548	0.64548
GO:0045742	positive regulation of epidermal growth factor receptor signaling pathway	13	1	1	2083	0.64548	0.64548
GO:0045815	transcription initiation-coupled chromatin remodeling	13	1	1	2084	0.64548	0.64548
GO:0072529	pyrimidine-containing compound catabolic process	13	1	1	2085	0.64548	0.64548
GO:0090316	positive regulation of intracellular protein transport	13	1	1	2086	0.64548	0.64548
GO:1903818	positive regulation of voltage-gated potassium channel activity	13	1	1	2087	0.64548	0.64548
GO:0021782	glial cell development	28	2	2.15	2061	0.6438	0.64559
GO:1990542	mitochondrial transmembrane transport	30	2	2.3	2152	0.68124	0.64569
GO:1901361	organic cyclic compound catabolic process	164	8	12.56	2562	0.94175	0.64866
GO:0007423	sensory organ development	405	61	31.03	51	1.5e-07	0.65051
GO:0008104	protein localization	611	44	46.81	2165	0.69559	0.65393
GO:0007286	spermatid development	70	7	5.36	1172	0.28786	0.66109
GO:0043085	positive regulation of catalytic activity	149	20	11.41	334	0.00949	0.66666
GO:0000209	protein polyubiquitination	77	7	5.9	1414	0.37654	0.66995
GO:0009611	response to wounding	111	12	8.5	860	0.14135	0.67023
GO:0016334	establishment or maintenance of polarity of follicular epithelium	29	4	2.22	958	0.17818	0.67143
GO:0006006	glucose metabolic process	33	4	2.53	1104	0.24391	0.67164
GO:0000184	nuclear-transcribed mRNA catabolic process, nonsense-mediated decay	14	1	1.07	2123	0.67269	0.67269
GO:0008299	isoprenoid biosynthetic process	14	1	1.07	2124	0.67269	0.67269
GO:0008594	photoreceptor cell morphogenesis	14	1	1.07	2125	0.67269	0.67269
GO:0016126	sterol biosynthetic process	14	1	1.07	2126	0.67269	0.67269
GO:0031398	positive regulation of protein ubiquitination	14	1	1.07	2127	0.67269	0.67269
GO:0031623	receptor internalization	14	1	1.07	2128	0.67269	0.67269
GO:0034198	cellular response to amino acid starvation	14	1	1.07	2129	0.67269	0.67269
GO:0034219	carbohydrate transmembrane transport	14	1	1.07	2130	0.67269	0.67269
GO:0046958	nonassociative learning	14	1	1.07	2131	0.67269	0.67269
GO:0050878	regulation of body fluid levels	14	1	1.07	2132	0.67269	0.67269
GO:0051865	protein autoubiquitination	14	1	1.07	2133	0.67269	0.67269
GO:0060259	regulation of feeding behavior	14	1	1.07	2134	0.67269	0.67269
GO:0072091	regulation of stem cell proliferation	14	1	1.07	2135	0.67269	0.67269
GO:0098930	axonal transport	28	2	2.15	2062	0.6438	0.67274
GO:0008654	phospholipid biosynthetic process	91	5	6.97	2419	0.83687	0.67399
GO:0045930	negative regulation of mitotic cell cycle	63	2	4.83	2604	0.95952	0.67457
GO:0043484	regulation of RNA splicing	102	4	7.81	2602	0.95887	0.67525
GO:0045892	negative regulation of DNA-templated transcription	239	27	18.31	445	0.02604	0.67582
GO:0001700	embryonic development via the syncytial blastoderm	150	16	11.49	781	0.11003	0.67645
GO:0044248	cellular catabolic process	526	34	40.3	2468	0.87792	0.67723
GO:0030154	cell differentiation	1355	153	103.8	46	6.9e-08	0.67833
GO:0007059	chromosome segregation	191	6	14.63	2710	0.9975	0.6786
GO:0006790	sulfur compound metabolic process	103	9	7.89	1514	0.3913	0.67986
GO:0007525	somatic muscle development	64	5	4.9	1853	0.54944	0.68086
GO:0008293	torso signaling pathway	30	2	2.3	2153	0.68124	0.68124
GO:0031328	positive regulation of cellular biosynthetic process	492	45	37.69	793	0.11756	0.69244
GO:0007267	cell-cell signaling	413	68	31.64	19	6e-10	0.69434
GO:0032880	regulation of protein localization	99	10	7.58	1045	0.22535	0.69607
GO:0021700	developmental maturation	204	17	15.63	1519	0.39498	0.69677
GO:0051090	regulation of DNA-binding transcription factor activity	25	2	1.92	1942	0.58127	0.69766
GO:1901135	carbohydrate derivative metabolic process	365	28	27.96	1832	0.52695	0.6977
GO:0007007	inner mitochondrial membrane organization	15	1	1.15	2171	0.69781	0.69781
GO:0015986	proton motive force-driven ATP synthesis	15	1	1.15	2172	0.69781	0.69781
GO:0019432	triglyceride biosynthetic process	15	1	1.15	2173	0.69781	0.69781
GO:0030838	positive regulation of actin filament polymerization	15	1	1.15	2174	0.69781	0.69781
GO:0031145	anaphase-promoting complex-dependent catabolic process	15	1	1.15	2175	0.69781	0.69781
GO:0034968	histone lysine methylation	15	1	1.15	2176	0.69781	0.69781
GO:0035002	liquid clearance, open tracheal system	15	1	1.15	2177	0.69781	0.69781
GO:0044331	cell-cell adhesion mediated by cadherin	15	1	1.15	2178	0.69781	0.69781
GO:0045456	ecdysteroid biosynthetic process	15	1	1.15	2179	0.69781	0.69781
GO:0045478	fusome organization	15	1	1.15	2180	0.69781	0.69781
GO:0060857	establishment of glial blood-brain barrier	15	1	1.15	2181	0.69781	0.69781
GO:1902475	L-alpha-amino acid transmembrane transport	15	1	1.15	2182	0.69781	0.69781
GO:2000134	negative regulation of G1/S transition of mitotic cell cycle	15	1	1.15	2183	0.69781	0.69781
GO:0002225	positive regulation of antimicrobial peptide production	51	3	3.91	2292	0.76055	0.69833
GO:0045087	innate immune response	198	15	15.17	1917	0.55782	0.69854
GO:0035206	regulation of hemocyte proliferation	31	2	2.37	2195	0.69873	0.69873
GO:0071456	cellular response to hypoxia	31	2	2.37	2196	0.69873	0.69873
GO:1901701	cellular response to oxygen-containing compound	169	19	12.95	613	0.05784	0.70906
GO:0007091	metaphase/anaphase transition of mitotic cell cycle	32	2	2.45	2217	0.71541	0.71541
GO:2000736	regulation of stem cell differentiation	32	2	2.45	2218	0.71541	0.71541
GO:0045500	sevenless signaling pathway	29	4	2.22	959	0.17818	0.71968
GO:0045448	mitotic cell cycle, embryonic	39	3	2.99	1949	0.5835	0.72085
GO:0000912	assembly of actomyosin apparatus involved in cytokinesis	16	1	1.23	2224	0.72101	0.72101
GO:0006721	terpenoid metabolic process	16	1	1.23	2225	0.72101	0.72101
GO:0007040	lysosome organization	16	1	1.23	2226	0.72101	0.72101
GO:0007160	cell-matrix adhesion	16	1	1.23	2227	0.72101	0.72101
GO:0031453	positive regulation of heterochromatin formation	16	1	1.23	2228	0.72101	0.72101
GO:0045494	photoreceptor cell maintenance	16	1	1.23	2229	0.72101	0.72101
GO:0046426	negative regulation of receptor signaling pathway via JAK-STAT	16	1	1.23	2230	0.72101	0.72101
GO:0060260	regulation of transcription initiation by RNA polymerase II	16	1	1.23	2231	0.72101	0.72101
GO:0061059	positive regulation of peptidoglycan recognition protein signaling pathway	16	1	1.23	2232	0.72101	0.72101
GO:0031647	regulation of protein stability	63	4	4.83	2250	0.72183	0.72141
GO:0006839	mitochondrial transport	50	3	3.83	2282	0.74851	0.72141
GO:0010033	response to organic substance	414	41	31.72	594	0.05111	0.72153
GO:0009408	response to heat	63	4	4.83	2251	0.72183	0.72183
GO:0031047	regulatory ncRNA-mediated gene silencing	105	6	8.04	2407	0.82552	0.72223
GO:0009062	fatty acid catabolic process	48	3	3.68	2252	0.72301	0.72301
GO:0006629	lipid metabolic process	441	30	33.78	2348	0.7831	0.72352
GO:0030707	follicle cell of egg chamber development	220	25	16.85	470	0.02951	0.72554
GO:0008587	imaginal disc-derived wing margin morphogenesis	50	5	3.83	1347	0.33645	0.72971
GO:0007029	endoplasmic reticulum organization	38	3	2.91	1929	0.56551	0.73073
GO:0007005	mitochondrion organization	200	11	15.32	2513	0.90846	0.73492
GO:0048488	synaptic vesicle endocytosis	35	6	2.68	561	0.04755	0.74007
GO:0015718	monocarboxylic acid transport	22	2	1.69	1766	0.51103	0.74203
GO:0033627	cell adhesion mediated by integrin	22	2	1.69	1767	0.51103	0.74203
GO:0007370	ventral furrow formation	17	1	1.3	2263	0.74243	0.74243
GO:0030150	protein import into mitochondrial matrix	17	1	1.3	2264	0.74243	0.74243
GO:0032507	maintenance of protein location in cell	17	1	1.3	2265	0.74243	0.74243
GO:0060438	trachea development	17	1	1.3	2266	0.74243	0.74243
GO:0006626	protein targeting to mitochondrion	34	2	2.6	2274	0.74644	0.74263
GO:0030148	sphingolipid biosynthetic process	41	3	3.14	2039	0.61801	0.74602
GO:0016573	histone acetylation	34	2	2.6	2275	0.74644	0.74644
GO:0045747	positive regulation of Notch signaling pathway	34	2	2.6	2276	0.74644	0.74644
GO:0071705	nitrogen compound transport	544	30	41.67	2660	0.98277	0.75029
GO:0043547	positive regulation of GTPase activity	64	12	4.9	222	0.00299	0.75375
GO:0006887	exocytosis	93	12	7.12	593	0.05067	0.75883
GO:0035151	regulation of tube size, open tracheal system	43	6	3.29	778	0.10751	0.76024
GO:0030334	regulation of cell migration	81	8	6.21	1165	0.27935	0.76082
GO:0061057	peptidoglycan recognition protein signaling pathway	64	5	4.9	1854	0.54944	0.76191
GO:0000076	DNA replication checkpoint signaling	18	1	1.38	2303	0.76221	0.76221
GO:0007280	pole cell migration	18	1	1.38	2304	0.76221	0.76221
GO:0007432	salivary gland boundary specification	18	1	1.38	2305	0.76221	0.76221
GO:0016339	calcium-dependent cell-cell adhesion via plasma membrane cell adhesion molecules	18	1	1.38	2306	0.76221	0.76221
GO:0036011	imaginal disc-derived leg segmentation	18	1	1.38	2307	0.76221	0.76221
GO:0045924	regulation of female receptivity	18	1	1.38	2308	0.76221	0.76221
GO:0016310	phosphorylation	319	24	24.44	1932	0.56943	0.76227
GO:0042775	mitochondrial ATP synthesis coupled electron transport	66	3	5.06	2482	0.89077	0.76328
GO:0018105	peptidyl-serine phosphorylation	52	3	3.98	2323	0.77211	0.77211
GO:0034599	cellular response to oxidative stress	36	2	2.76	2326	0.77453	0.77453
GO:0043604	amide biosynthetic process	488	17	37.38	2759	0.99997	0.77543
GO:0006796	phosphate-containing compound metabolic process	714	59	54.7	1168	0.2828	0.77725
GO:0008103	oocyte microtubule cytoskeleton polarization	19	1	1.46	2333	0.78047	0.78047
GO:0034661	ncRNA catabolic process	19	1	1.46	2334	0.78047	0.78047
GO:0035099	hemocyte migration	19	1	1.46	2335	0.78047	0.78047
GO:0043524	negative regulation of neuron apoptotic process	19	1	1.46	2336	0.78047	0.78047
GO:0045792	negative regulation of cell size	19	1	1.46	2337	0.78047	0.78047
GO:0050688	regulation of defense response to virus	19	1	1.46	2338	0.78047	0.78047
GO:0006644	phospholipid metabolic process	137	10	10.5	1998	0.61102	0.7805
GO:0019827	stem cell population maintenance	95	2	7.28	2700	0.9956	0.78346
GO:0008543	fibroblast growth factor receptor signaling pathway	37	2	2.83	2351	0.78753	0.78753
GO:0009953	dorsal/ventral pattern formation	134	16	10.27	565	0.04965	0.79348
GO:0007030	Golgi organization	70	4	5.36	2364	0.79484	0.79484
GO:0009950	dorsal/ventral axis specification	67	7	5.13	1113	0.25143	0.79588
GO:0000422	autophagy of mitochondrion	29	2	2.22	2112	0.66294	0.79715
GO:0046660	female sex differentiation	20	1	1.53	2366	0.79733	0.79733
GO:0008284	positive regulation of cell population proliferation	140	16	10.73	648	0.06863	0.79744
GO:0016050	vesicle organization	122	8	9.35	2254	0.72728	0.79783
GO:0006468	protein phosphorylation	285	21	21.83	1997	0.60854	0.80806
GO:0002181	cytoplasmic translation	118	7	9.04	2383	0.80982	0.80982
GO:0070925	organelle assembly	290	26	22.22	1046	0.22564	0.81025
GO:0045752	positive regulation of Toll signaling pathway	21	1	1.61	2393	0.8129	0.8129
GO:0051299	centrosome separation	21	1	1.61	2394	0.8129	0.8129
GO:0051241	negative regulation of multicellular organismal process	146	16	11.18	723	0.09197	0.81789
GO:0042981	regulation of apoptotic process	169	15	12.95	1239	0.31364	0.8257
GO:0034472	snRNA 3'-end processing	22	1	1.69	2408	0.82727	0.82727
GO:0140718	facultative heterochromatin formation	22	1	1.69	2409	0.82727	0.82727
GO:0006874	intracellular calcium ion homeostasis	39	6	2.99	685	0.07407	0.83848
GO:0006888	endoplasmic reticulum to Golgi vesicle-mediated transport	68	6	5.21	1554	0.42223	0.83867
GO:0006904	vesicle docking involved in exocytosis	23	1	1.76	2420	0.84055	0.84055
GO:0040018	positive regulation of multicellular organism growth	23	1	1.76	2421	0.84055	0.84055
GO:1901566	organonitrogen compound biosynthetic process	843	39	64.58	2754	0.99993	0.84244
GO:0007088	regulation of mitotic nuclear division	42	2	3.22	2429	0.84306	0.84306
GO:0050821	protein stabilization	42	2	3.22	2430	0.84306	0.84306
GO:0007602	phototransduction	52	11	3.98	202	0.00162	0.84862
GO:0043410	positive regulation of MAPK cascade	66	7	5.06	1090	0.23961	0.85011
GO:0001666	response to hypoxia	55	3	4.21	2380	0.80407	0.853
GO:0032436	positive regulation of proteasomal ubiquitin-dependent protein catabolic process	44	2	3.37	2444	0.86133	0.86133
GO:0007099	centriole replication	30	2	2.3	2154	0.68124	0.8638
GO:0006383	transcription by RNA polymerase III	31	2	2.37	2197	0.69873	0.86384
GO:0045824	negative regulation of innate immune response	25	1	1.92	2451	0.86411	0.86411
GO:0007293	germarium-derived egg chamber formation	94	6	7.2	2262	0.73649	0.86426
GO:0007346	regulation of mitotic cell cycle	153	6	11.72	2653	0.98051	0.86656
GO:0043087	regulation of GTPase activity	90	13	6.89	416	0.01893	0.87106
GO:0045089	positive regulation of innate immune response	107	9	8.2	1641	0.43611	0.87369
GO:0016203	muscle attachment	31	2	2.37	2198	0.69873	0.87426
GO:0000462	maturation of SSU-rRNA from tricistronic rRNA transcript (SSU-rRNA, 5.8S rRNA, LSU-rRNA)	26	1	1.99	2464	0.87456	0.87456
GO:0048259	regulation of receptor-mediated endocytosis	26	1	1.99	2465	0.87456	0.87456
GO:0016311	dephosphorylation	125	7	9.58	2441	0.85347	0.87534
GO:0048477	oogenesis	509	46	38.99	824	0.13143	0.87817
GO:0032482	Rab protein signal transduction	39	3	2.99	1950	0.5835	0.8837
GO:0007032	endosome organization	27	1	2.07	2470	0.8842	0.8842
GO:0007294	germarium-derived oocyte fate determination	27	1	2.07	2471	0.8842	0.8842
GO:0007430	terminal branching, open tracheal system	27	1	2.07	2472	0.8842	0.8842
GO:0042274	ribosomal small subunit biogenesis	68	2	5.21	2629	0.9711	0.8852
GO:0015031	protein transport	380	17	29.11	2704	0.99615	0.88948
GO:0042254	ribosome biogenesis	204	6	15.63	2724	0.99882	0.89014
GO:0006974	DNA damage response	226	5	17.31	2752	0.99992	0.8918
GO:0006891	intra-Golgi vesicle-mediated transport	28	1	2.15	2485	0.89311	0.89311
GO:0045746	negative regulation of Notch signaling pathway	28	1	2.15	2486	0.89311	0.89311
GO:0046627	negative regulation of insulin receptor signaling pathway	28	1	2.15	2487	0.89311	0.89311
GO:0051649	establishment of localization in cell	746	50	57.15	2462	0.86771	0.89607
GO:0007281	germ cell development	592	52	45.35	913	0.16064	0.89769
GO:1901700	response to oxygen-containing compound	300	29	22.98	783	0.11285	0.89811
GO:0035194	regulatory ncRNA-mediated post-transcriptional gene silencing	56	4	4.29	2050	0.63122	0.90093
GO:0007277	pole cell development	29	1	2.22	2499	0.90133	0.90133
GO:0030433	ubiquitin-dependent ERAD pathway	29	1	2.22	2500	0.90133	0.90133
GO:0045931	positive regulation of mitotic cell cycle	29	1	2.22	2501	0.90133	0.90133
GO:0046529	imaginal disc fusion, thorax closure	29	1	2.22	2502	0.90133	0.90133
GO:0051094	positive regulation of developmental process	207	26	15.86	322	0.00813	0.90406
GO:0045807	positive regulation of endocytosis	50	2	3.83	2511	0.90506	0.90506
GO:0030717	oocyte karyosome formation	30	1	2.3	2514	0.90892	0.90892
GO:0007140	male meiotic nuclear division	62	2	4.75	2598	0.95672	0.90951
GO:0046718	viral entry into host cell	31	1	2.37	2525	0.91592	0.91592
GO:0030866	cortical actin cytoskeleton organization	59	2	4.52	2573	0.94717	0.91637
GO:0019953	sexual reproduction	831	59	63.66	2291	0.76037	0.91813
GO:0007112	male meiosis cytokinesis	32	1	2.45	2535	0.92239	0.92239
GO:0051726	regulation of cell cycle	262	12	20.07	2667	0.98427	0.92488
GO:0070972	protein localization to endoplasmic reticulum	33	1	2.53	2541	0.92836	0.92836
GO:0043161	proteasome-mediated ubiquitin-dependent protein catabolic process	204	8	15.63	2681	0.99062	0.93303
GO:0007097	nuclear migration	34	1	2.6	2547	0.93388	0.93388
GO:0055059	asymmetric neuroblast division	34	1	2.6	2548	0.93388	0.93388
GO:0071310	cellular response to organic substance	222	24	17.01	602	0.05322	0.93609
GO:0007018	microtubule-based movement	107	10	8.2	1226	0.30304	0.93784
GO:0006749	glutathione metabolic process	35	1	2.68	2557	0.93897	0.93897
GO:1902533	positive regulation of intracellular signal transduction	179	22	13.71	405	0.01795	0.94051
GO:0007052	mitotic spindle organization	72	4	5.52	2392	0.81263	0.94319
GO:0006487	protein N-linked glycosylation	36	1	2.76	2564	0.94366	0.94366
GO:0019991	septate junction assembly	36	1	2.76	2565	0.94366	0.94366
GO:0051656	establishment of organelle localization	167	12	12.79	2056	0.63524	0.9477
GO:0016322	neuron remodeling	54	3	4.14	2360	0.79386	0.9478
GO:0006120	mitochondrial electron transport, NADH to ubiquinone	37	1	2.83	2576	0.948	0.948
GO:0034976	response to endoplasmic reticulum stress	78	3	5.98	2571	0.94474	0.94833
GO:0000381	regulation of alternative mRNA splicing, via spliceosome	81	3	6.21	2581	0.95367	0.95367
GO:0019395	fatty acid oxidation	39	1	2.99	2590	0.9557	0.9557
GO:0098754	detoxification	39	1	2.99	2591	0.9557	0.9557
GO:0016567	protein ubiquitination	183	12	14.02	2289	0.75491	0.95585
GO:0000724	double-strand break repair via homologous recombination	62	2	4.75	2599	0.95672	0.95672
GO:0006897	endocytosis	188	18	14.4	970	0.19182	0.95769
GO:0006367	transcription initiation at RNA polymerase II promoter	56	2	4.29	2555	0.93563	0.95917
GO:0031503	protein-containing complex localization	41	1	3.14	2605	0.96226	0.96226
GO:0010628	positive regulation of gene expression	186	9	14.25	2584	0.9537	0.96283
GO:0006915	apoptotic process	224	17	17.16	1908	0.55372	0.96472
GO:0031146	SCF-dependent proteasomal ubiquitin-dependent protein catabolic process	43	1	3.29	2615	0.96785	0.96785
GO:0051028	mRNA transport	43	1	3.29	2616	0.96785	0.96785
GO:0033365	protein localization to organelle	224	9	17.16	2684	0.9915	0.97147
GO:0071897	DNA biosynthetic process	45	1	3.45	2633	0.97262	0.97262
GO:0006470	protein dephosphorylation	80	3	6.13	2578	0.95086	0.97296
GO:0006997	nucleus organization	66	2	5.06	2614	0.96691	0.9817
GO:0006497	protein lipidation	51	1	3.91	2663	0.98308	0.98308
GO:0006486	protein glycosylation	87	2	6.66	2688	0.99224	0.98331
GO:0007283	spermatogenesis	177	10	13.56	2469	0.88091	0.9878
GO:0051225	spindle assembly	57	1	4.37	2678	0.98955	0.98955
GO:0055085	transmembrane transport	491	37	37.61	1933	0.56943	0.99011
GO:0006364	rRNA processing	134	3	10.27	2718	0.99842	0.99506
GO:0006886	intracellular protein transport	289	9	22.14	2740	0.99971	0.99531
GO:0000398	mRNA splicing, via spliceosome	260	10	19.92	2706	0.99643	0.99598
GO:0030718	germ-line stem cell population maintenance	76	1	5.82	2713	0.99773	0.99773
GO:0009451	RNA modification	97	1	7.43	2734	0.99958	0.99958
GO:0000070	mitotic sister chromatid segregation	98	1	7.51	2735	0.99962	0.99962
GO:0000003	reproduction	990	79	75.84	1393	0.36198	1
GO:0000038	very long-chain fatty acid metabolic process	22	2	1.69	1768	0.51103	1
GO:0000075	cell cycle checkpoint signaling	55	1	4.21	2671	0.98773	1
GO:0000096	sulfur amino acid metabolic process	13	1	1	2088	0.64548	1
GO:0000097	sulfur amino acid biosynthetic process	11	1	0.84	1965	0.58411	1
GO:0000165	MAPK cascade	143	14	10.95	1012	0.20495	1
GO:0000245	spliceosomal complex assembly	31	2	2.37	2199	0.69873	1
GO:0000271	polysaccharide biosynthetic process	16	1	1.23	2233	0.72101	1
GO:0000272	polysaccharide catabolic process	18	2	1.38	1534	0.40621	1
GO:0000288	nuclear-transcribed mRNA catabolic process, deadenylation-dependent decay	32	3	2.45	1653	0.44852	1
GO:0000289	nuclear-transcribed mRNA poly(A) tail shortening	18	1	1.38	2309	0.76221	1
GO:0000375	RNA splicing, via transesterification reactions	260	10	19.92	2707	0.99643	1
GO:0000377	RNA splicing, via transesterification reactions with bulged adenosine as nucleophile	260	10	19.92	2708	0.99643	1
GO:0000380	alternative mRNA splicing, via spliceosome	82	3	6.28	2595	0.95634	1
GO:0000578	embryonic axis specification	108	8	8.27	1986	0.59265	1
GO:0000725	recombinational repair	62	2	4.75	2600	0.95672	1
GO:0000768	syncytium formation by plasma membrane fusion	32	4	2.45	1048	0.22695	1
GO:0000819	sister chromatid segregation	112	3	8.58	2692	0.99325	1
GO:0000910	cytokinesis	96	10	7.35	988	0.19844	1
GO:0000956	nuclear-transcribed mRNA catabolic process	61	4	4.67	2169	0.69775	1
GO:0000959	mitochondrial RNA metabolic process	30	2	2.3	2155	0.68124	1
GO:0001101	response to acid chemical	14	1	1.07	2136	0.67269	1
GO:0001505	regulation of neurotransmitter levels	96	14	7.35	377	0.01405	1
GO:0001667	ameboidal-type cell migration	169	22	12.95	335	0.00956	1
GO:0001678	intracellular glucose homeostasis	7	1	0.54	1604	0.42773	1
GO:0001703	gastrulation with mouth forming first	33	2	2.53	2256	0.7313	1
GO:0001704	formation of primary germ layer	24	2	1.84	1918	0.55871	1
GO:0001707	mesoderm formation	20	2	1.53	1666	0.4601	1
GO:0001754	eye photoreceptor cell differentiation	186	32	14.25	75	1e-05	1
GO:0001763	morphogenesis of a branching structure	57	4	4.37	2070	0.64525	1
GO:0001894	tissue homeostasis	58	6	4.44	1169	0.28303	1
GO:0001933	negative regulation of protein phosphorylation	31	1	2.37	2526	0.91592	1
GO:0001959	regulation of cytokine-mediated signaling pathway	11	1	0.84	1966	0.58411	1
GO:0001960	negative regulation of cytokine-mediated signaling pathway	5	1	0.38	1328	0.32875	1
GO:0002009	morphogenesis of an epithelium	288	41	22.06	107	6.9e-05	1
GO:0002064	epithelial cell development	246	28	18.85	425	0.02171	1
GO:0002218	activation of innate immune response	76	7	5.82	1394	0.3637	1
GO:0002251	organ or tissue specific immune response	11	2	0.84	1006	0.20401	1
GO:0002252	immune effector process	106	9	8.12	1555	0.42491	1
GO:0002253	activation of immune response	77	7	5.9	1415	0.37654	1
GO:0002440	production of molecular mediator of immune response	67	5	5.13	1982	0.59108	1
GO:0002520	immune system development	58	4	4.44	2109	0.65892	1
GO:0002682	regulation of immune system process	216	18	16.55	1513	0.38987	1
GO:0002684	positive regulation of immune system process	145	12	11.11	1640	0.43414	1
GO:0002697	regulation of immune effector process	68	5	5.21	1996	0.60448	1
GO:0002698	negative regulation of immune effector process	16	2	1.23	1381	0.34985	1
GO:0002699	positive regulation of immune effector process	51	3	3.91	2293	0.76055	1
GO:0002700	regulation of production of molecular mediator of immune response	67	5	5.13	1983	0.59108	1
GO:0002701	negative regulation of production of molecular mediator of immune response	13	2	1	1137	0.26245	1
GO:0002702	positive regulation of production of molecular mediator of immune response	51	3	3.91	2294	0.76055	1
GO:0002757	immune response-activating signaling pathway	74	7	5.67	1357	0.33812	1
GO:0002758	innate immune response-activating signaling pathway	74	7	5.67	1358	0.33812	1
GO:0002759	regulation of antimicrobial humoral response	71	5	5.44	2058	0.64313	1
GO:0002760	positive regulation of antimicrobial humoral response	51	3	3.91	2295	0.76055	1
GO:0002764	immune response-regulating signaling pathway	77	7	5.9	1416	0.37654	1
GO:0002775	antimicrobial peptide production	66	5	5.06	1936	0.57743	1
GO:0002777	antimicrobial peptide biosynthetic process	36	2	2.76	2327	0.77453	1
GO:0002778	antibacterial peptide production	34	2	2.6	2277	0.74644	1
GO:0002780	antibacterial peptide biosynthetic process	32	2	2.45	2219	0.71541	1
GO:0002781	antifungal peptide production	11	2	0.84	1007	0.20401	1
GO:0002784	regulation of antimicrobial peptide production	66	5	5.06	1937	0.57743	1
GO:0002786	regulation of antibacterial peptide production	34	2	2.6	2278	0.74644	1
GO:0002790	peptide secretion	14	2	1.07	1197	0.29179	1
GO:0002791	regulation of peptide secretion	14	2	1.07	1198	0.29179	1
GO:0002792	negative regulation of peptide secretion	6	1	0.46	1486	0.38021	1
GO:0002793	positive regulation of peptide secretion	7	1	0.54	1605	0.42773	1
GO:0002803	positive regulation of antibacterial peptide production	27	2	2.07	2043	0.62382	1
GO:0002805	regulation of antimicrobial peptide biosynthetic process	36	2	2.76	2328	0.77453	1
GO:0002807	positive regulation of antimicrobial peptide biosynthetic process	31	2	2.37	2200	0.69873	1
GO:0002808	regulation of antibacterial peptide biosynthetic process	32	2	2.45	2220	0.71541	1
GO:0002831	regulation of response to biotic stimulus	180	15	13.79	1524	0.40589	1
GO:0002832	negative regulation of response to biotic stimulus	59	4	4.52	2121	0.67222	1
GO:0002833	positive regulation of response to biotic stimulus	140	12	10.73	1512	0.38614	1
GO:0002920	regulation of humoral immune response	73	5	5.59	2119	0.66755	1
GO:0002921	negative regulation of humoral immune response	18	2	1.38	1535	0.40621	1
GO:0002922	positive regulation of humoral immune response	51	3	3.91	2296	0.76055	1
GO:0003002	regionalization	394	42	30.18	393	0.01686	1
GO:0003006	developmental process involved in reproduction	740	64	56.69	912	0.16026	1
GO:0003008	system process	396	64	30.34	28	4.4e-09	1
GO:0003013	circulatory system process	34	5	2.6	785	0.1147	1
GO:0003381	epithelial cell morphogenesis involved in gastrulation	12	2	0.92	1072	0.23312	1
GO:0003383	apical constriction	18	2	1.38	1536	0.40621	1
GO:0005976	polysaccharide metabolic process	42	5	3.22	1035	0.21627	1
GO:0005980	glycogen catabolic process	18	2	1.38	1537	0.40621	1
GO:0005981	regulation of glycogen catabolic process	8	1	0.61	1703	0.47161	1
GO:0005996	monosaccharide metabolic process	56	5	4.29	1629	0.42999	1
GO:0006022	aminoglycan metabolic process	37	3	2.83	1849	0.54706	1
GO:0006026	aminoglycan catabolic process	19	1	1.46	2339	0.78047	1
GO:0006029	proteoglycan metabolic process	22	1	1.69	2410	0.82727	1
GO:0006040	amino sugar metabolic process	29	4	2.22	960	0.17818	1
GO:0006066	alcohol metabolic process	69	3	5.29	2512	0.90752	1
GO:0006082	organic acid metabolic process	317	16	24.28	2643	0.97647	1
GO:0006090	pyruvate metabolic process	28	2	2.15	2063	0.6438	1
GO:0006091	generation of precursor metabolites and energy	183	16	14.02	1267	0.32716	1
GO:0006109	regulation of carbohydrate metabolic process	28	2	2.15	2064	0.6438	1
GO:0006112	energy reserve metabolic process	36	5	2.76	856	0.13756	1
GO:0006119	oxidative phosphorylation	81	3	6.21	2582	0.95367	1
GO:0006139	nucleobase-containing compound metabolic process	2012	131	154.14	2682	0.99078	1
GO:0006163	purine nucleotide metabolic process	133	19	10.19	285	0.00585	1
GO:0006220	pyrimidine nucleotide metabolic process	11	1	0.84	1967	0.58411	1
GO:0006221	pyrimidine nucleotide biosynthetic process	11	1	0.84	1968	0.58411	1
GO:0006259	DNA metabolic process	289	4	22.14	2768	1	1
GO:0006260	DNA replication	109	1	8.35	2745	0.99984	1
GO:0006261	DNA-templated DNA replication	93	1	7.12	2731	0.99942	1
GO:0006281	DNA repair	170	2	13.02	2761	0.99998	1
GO:0006282	regulation of DNA repair	14	1	1.07	2137	0.67269	1
GO:0006302	double-strand break repair	91	2	6.97	2694	0.99415	1
GO:0006310	DNA recombination	91	2	6.97	2695	0.99415	1
GO:0006352	DNA-templated transcription initiation	68	2	5.21	2630	0.9711	1
GO:0006354	DNA-templated transcription elongation	45	3	3.45	2151	0.68104	1
GO:0006366	transcription by RNA polymerase II	691	65	52.94	538	0.04392	1
GO:0006368	transcription elongation by RNA polymerase II	37	3	2.83	1850	0.54706	1
GO:0006376	mRNA splice site recognition	18	2	1.38	1538	0.40621	1
GO:0006396	RNA processing	615	15	47.11	2774	1	1
GO:0006397	mRNA processing	306	10	23.44	2738	0.99966	1
GO:0006401	RNA catabolic process	105	5	8.04	2524	0.9132	1
GO:0006402	mRNA catabolic process	85	4	6.51	2498	0.89964	1
GO:0006403	RNA localization	161	8	12.33	2551	0.93403	1
GO:0006412	translation	410	12	31.41	2764	0.99999	1
GO:0006417	regulation of translation	145	5	11.11	2676	0.98904	1
GO:0006469	negative regulation of protein kinase activity	20	1	1.53	2367	0.79733	1
GO:0006473	protein acetylation	44	2	3.37	2445	0.86133	1
GO:0006475	internal protein amino acid acetylation	35	2	2.68	2298	0.76084	1
GO:0006479	protein methylation	33	1	2.53	2542	0.92836	1
GO:0006518	peptide metabolic process	496	17	38	2762	0.99998	1
GO:0006520	amino acid metabolic process	138	2	10.57	2743	0.99981	1
GO:0006555	methionine metabolic process	9	1	0.69	1804	0.51214	1
GO:0006575	cellular modified amino acid metabolic process	25	2	1.92	1943	0.58127	1
GO:0006576	biogenic amine metabolic process	22	1	1.69	2411	0.82727	1
GO:0006582	melanin metabolic process	50	5	3.83	1348	0.33645	1
GO:0006584	catecholamine metabolic process	14	1	1.07	2138	0.67269	1
GO:0006605	protein targeting	104	2	7.97	2712	0.99769	1
GO:0006606	protein import into nucleus	49	1	3.75	2649	0.98013	1
GO:0006631	fatty acid metabolic process	120	8	9.19	2212	0.71005	1
GO:0006637	acyl-CoA metabolic process	40	6	3.06	695	0.08179	1
GO:0006638	neutral lipid metabolic process	47	4	3.6	1745	0.49036	1
GO:0006639	acylglycerol metabolic process	47	4	3.6	1746	0.49036	1
GO:0006641	triglyceride metabolic process	38	2	2.91	2376	0.79986	1
GO:0006643	membrane lipid metabolic process	86	3	6.59	2611	0.96562	1
GO:0006650	glycerophospholipid metabolic process	103	8	7.89	1846	0.53756	1
GO:0006661	phosphatidylinositol biosynthetic process	54	3	4.14	2361	0.79386	1
GO:0006664	glycolipid metabolic process	43	1	3.29	2617	0.96785	1
GO:0006665	sphingolipid metabolic process	54	3	4.14	2362	0.79386	1
GO:0006687	glycosphingolipid metabolic process	13	1	1	2089	0.64548	1
GO:0006694	steroid biosynthetic process	24	2	1.84	1919	0.55871	1
GO:0006720	isoprenoid metabolic process	33	1	2.53	2543	0.92836	1
GO:0006725	cellular aromatic compound metabolic process	2120	139	162.41	2680	0.99046	1
GO:0006726	eye pigment biosynthetic process	34	1	2.6	2549	0.93388	1
GO:0006730	one-carbon metabolic process	16	1	1.23	2234	0.72101	1
GO:0006740	NADPH regeneration	8	1	0.61	1704	0.47161	1
GO:0006753	nucleoside phosphate metabolic process	156	19	11.95	469	0.02893	1
GO:0006754	ATP biosynthetic process	18	1	1.38	2310	0.76221	1
GO:0006760	folic acid-containing compound metabolic process	9	1	0.69	1805	0.51214	1
GO:0006778	porphyrin-containing compound metabolic process	13	2	1	1138	0.26245	1
GO:0006779	porphyrin-containing compound biosynthetic process	12	2	0.92	1073	0.23312	1
GO:0006793	phosphorus metabolic process	721	59	55.23	1237	0.31053	1
GO:0006813	potassium ion transport	54	5	4.14	1521	0.3989	1
GO:0006816	calcium ion transport	50	5	3.83	1349	0.33645	1
GO:0006817	phosphate ion transport	10	1	0.77	1885	0.54956	1
GO:0006820	monoatomic anion transport	44	4	3.37	1643	0.43864	1
GO:0006835	dicarboxylic acid transport	15	1	1.15	2184	0.69781	1
GO:0006865	amino acid transport	50	3	3.83	2283	0.74851	1
GO:0006873	intracellular monoatomic ion homeostasis	94	9	7.2	1212	0.29228	1
GO:0006885	regulation of pH	25	3	1.92	1220	0.29923	1
GO:0006892	post-Golgi vesicle-mediated transport	38	3	2.91	1930	0.56551	1
GO:0006898	receptor-mediated endocytosis	59	8	4.52	692	0.07914	1
GO:0006900	vesicle budding from membrane	20	3	1.53	979	0.19408	1
GO:0006901	vesicle coating	6	2	0.46	661	0.07147	1
GO:0006903	vesicle targeting	20	3	1.53	980	0.19408	1
GO:0006906	vesicle fusion	60	3	4.6	2432	0.84895	1
GO:0006913	nucleocytoplasmic transport	120	2	9.19	2727	0.99928	1
GO:0006935	chemotaxis	49	11	3.75	171	0.00096	1
GO:0006936	muscle contraction	20	1	1.53	2368	0.79733	1
GO:0006949	syncytium formation	32	4	2.45	1049	0.22695	1
GO:0006950	response to stress	1053	81	80.67	1757	0.50337	1
GO:0006959	humoral immune response	96	9	7.35	1240	0.31383	1
GO:0006970	response to osmotic stress	11	1	0.84	1969	0.58411	1
GO:0006996	organelle organization	1352	104	103.57	1755	0.49931	1
GO:0006998	nuclear envelope organization	16	1	1.23	2235	0.72101	1
GO:0007006	mitochondrial membrane organization	30	1	2.3	2515	0.90892	1
GO:0007019	microtubule depolymerization	20	4	1.53	633	0.0618	1
GO:0007028	cytoplasm organization	70	5	5.36	2049	0.63051	1
GO:0007033	vacuole organization	53	5	4.06	1505	0.38329	1
GO:0007034	vacuolar transport	58	1	4.44	2679	0.99036	1
GO:0007043	cell-cell junction assembly	59	3	4.52	2428	0.84076	1
GO:0007049	cell cycle	658	35	50.41	2697	0.9946	1
GO:0007051	spindle organization	118	5	9.04	2587	0.95397	1
GO:0007098	centrosome cycle	75	3	5.75	2552	0.93423	1
GO:0007154	cell communication	1484	184	113.69	5	2.5e-13	1
GO:0007163	establishment or maintenance of cell polarity	184	20	14.1	650	0.06976	1
GO:0007164	establishment of tissue polarity	81	13	6.21	321	0.00811	1
GO:0007167	enzyme-linked receptor protein signaling pathway	267	30	20.45	421	0.02107	1
GO:0007178	transmembrane receptor protein serine/threonine kinase signaling pathway	59	5	4.52	1724	0.47592	1
GO:0007219	Notch signaling pathway	68	3	5.21	2509	0.90222	1
GO:0007265	Ras protein signal transduction	136	15	10.42	752	0.09637	1
GO:0007272	ensheathment of neurons	12	1	0.92	2016	0.61602	1
GO:0007276	gamete generation	736	57	56.38	1738	0.48662	1
GO:0007282	cystoblast division	19	1	1.46	2340	0.78047	1
GO:0007292	female gamete generation	554	46	42.44	1224	0.30051	1
GO:0007300	ovarian nurse cell to oocyte transport	31	2	2.37	2201	0.69873	1
GO:0007306	egg chorion assembly	79	9	6.05	900	0.14872	1
GO:0007308	oocyte construction	120	11	9.19	1238	0.31217	1
GO:0007315	pole plasm assembly	63	5	4.83	1840	0.53511	1
GO:0007316	pole plasm RNA localization	49	5	3.75	1251	0.32092	1
GO:0007320	insemination	6	1	0.46	1487	0.38021	1
GO:0007350	blastoderm segmentation	161	14	12.33	1387	0.35023	1
GO:0007351	tripartite regional subdivision	105	8	8.04	1924	0.55996	1
GO:0007354	zygotic determination of anterior/posterior axis, embryo	19	2	1.46	1634	0.4335	1
GO:0007369	gastrulation	67	6	5.13	1545	0.40822	1
GO:0007389	pattern specification process	421	42	32.25	543	0.04421	1
GO:0007392	initiation of dorsal closure	10	1	0.77	1886	0.54956	1
GO:0007439	ectodermal digestive tract development	7	1	0.54	1606	0.42773	1
GO:0007445	determination of imaginal disc primordium	9	2	0.69	880	0.14743	1
GO:0007446	imaginal disc growth	47	7	3.6	640	0.06479	1
GO:0007448	anterior/posterior pattern specification, imaginal disc	22	3	1.69	1084	0.23523	1
GO:0007449	proximal/distal pattern formation, imaginal disc	11	3	0.84	555	0.04641	1
GO:0007450	dorsal/ventral pattern formation, imaginal disc	49	9	3.75	350	0.011	1
GO:0007460	R8 cell fate commitment	25	4	1.92	801	0.11989	1
GO:0007469	antennal development	12	1	0.92	2017	0.61602	1
GO:0007483	genital disc morphogenesis	17	3	1.3	842	0.13651	1
GO:0007484	imaginal disc-derived genitalia development	22	3	1.69	1085	0.23523	1
GO:0007485	imaginal disc-derived male genitalia development	20	3	1.53	981	0.19408	1
GO:0007530	sex determination	29	1	2.22	2503	0.90133	1
GO:0007538	primary sex determination	10	1	0.77	1887	0.54956	1
GO:0007548	sex differentiation	77	10	5.9	647	0.06805	1
GO:0007552	metamorphosis	409	54	31.33	101	4.3e-05	1
GO:0007586	digestion	14	2	1.07	1199	0.29179	1
GO:0007593	chitin-based cuticle sclerotization	14	2	1.07	1200	0.29179	1
GO:0007600	sensory perception	142	29	10.88	56	7.8e-07	1
GO:0007610	behavior	418	58	32.02	72	4.7e-06	1
GO:0007612	learning	62	10	4.75	408	0.01843	1
GO:0007617	mating behavior	77	9	5.9	825	0.13287	1
GO:0007622	rhythmic behavior	92	17	7.05	146	0.00053	1
GO:0007626	locomotory behavior	151	27	11.57	92	2.5e-05	1
GO:0007634	optokinetic behavior	5	2	0.38	588	0.05014	1
GO:0008015	blood circulation	25	4	1.92	802	0.11989	1
GO:0008037	cell recognition	108	16	8.27	315	0.00776	1
GO:0008052	sensory organ boundary specification	14	1	1.07	2139	0.67269	1
GO:0008063	Toll signaling pathway	39	3	2.99	1951	0.5835	1
GO:0008064	regulation of actin polymerization or depolymerization	55	5	4.21	1547	0.41448	1
GO:0008078	mesodermal cell migration	19	1	1.46	2341	0.78047	1
GO:0008089	anterograde axonal transport	14	1	1.07	2140	0.67269	1
GO:0008150	biological_process	7323	561	561	2778	1	1
GO:0008152	metabolic process	4607	279	352.93	2777	1	1
GO:0008202	steroid metabolic process	38	3	2.91	1931	0.56551	1
GO:0008213	protein alkylation	33	1	2.53	2544	0.92836	1
GO:0008219	cell death	308	26	23.6	1339	0.32992	1
GO:0008277	regulation of G protein-coupled receptor signaling pathway	30	6	2.3	440	0.024	1
GO:0008283	cell population proliferation	729	94	55.85	50	1.3e-07	1
GO:0008285	negative regulation of cell population proliferation	87	5	6.66	2382	0.80688	1
GO:0008298	intracellular mRNA localization	75	5	5.75	2162	0.69085	1
GO:0008348	negative regulation of antimicrobial humoral response	16	2	1.23	1382	0.34985	1
GO:0008356	asymmetric cell division	96	2	7.35	2702	0.9959	1
GO:0008358	maternal determination of anterior/posterior axis, embryo	83	6	6.36	2041	0.61935	1
GO:0008361	regulation of cell size	97	10	7.43	1015	0.20725	1
GO:0008380	RNA splicing	280	11	21.45	2709	0.99675	1
GO:0008535	respiratory chain complex IV assembly	13	1	1	2090	0.64548	1
GO:0008589	regulation of smoothened signaling pathway	81	7	6.21	1626	0.428	1
GO:0008592	regulation of Toll signaling pathway	30	3	2.3	1542	0.40671	1
GO:0008593	regulation of Notch signaling pathway	58	3	4.44	2418	0.83219	1
GO:0008595	anterior/posterior axis specification, embryo	105	8	8.04	1925	0.55996	1
GO:0008610	lipid biosynthetic process	222	15	17.01	2258	0.73304	1
GO:0008630	intrinsic apoptotic signaling pathway in response to DNA damage	14	1	1.07	2141	0.67269	1
GO:0008643	carbohydrate transport	29	1	2.22	2504	0.90133	1
GO:0008652	amino acid biosynthetic process	42	2	3.22	2431	0.84306	1
GO:0009057	macromolecule catabolic process	472	24	36.16	2683	0.99123	1
GO:0009058	biosynthetic process	2829	173	216.72	2758	0.99997	1
GO:0009060	aerobic respiration	100	6	7.66	2358	0.78848	1
GO:0009063	amino acid catabolic process	49	1	3.75	2650	0.98013	1
GO:0009064	glutamine family amino acid metabolic process	24	1	1.84	2434	0.8528	1
GO:0009066	aspartate family amino acid metabolic process	21	1	1.61	2395	0.8129	1
GO:0009067	aspartate family amino acid biosynthetic process	14	1	1.07	2142	0.67269	1
GO:0009100	glycoprotein metabolic process	124	5	9.5	2612	0.96611	1
GO:0009101	glycoprotein biosynthetic process	104	3	7.97	2674	0.98873	1
GO:0009117	nucleotide metabolic process	151	19	11.57	422	0.02136	1
GO:0009141	nucleoside triphosphate metabolic process	35	2	2.68	2299	0.76084	1
GO:0009142	nucleoside triphosphate biosynthetic process	27	2	2.07	2044	0.62382	1
GO:0009144	purine nucleoside triphosphate metabolic process	29	2	2.22	2113	0.66294	1
GO:0009145	purine nucleoside triphosphate biosynthetic process	22	2	1.69	1769	0.51103	1
GO:0009147	pyrimidine nucleoside triphosphate metabolic process	7	1	0.54	1607	0.42773	1
GO:0009148	pyrimidine nucleoside triphosphate biosynthetic process	7	1	0.54	1608	0.42773	1
GO:0009150	purine ribonucleotide metabolic process	108	15	8.27	399	0.01717	1
GO:0009165	nucleotide biosynthetic process	91	11	6.97	714	0.0867	1
GO:0009166	nucleotide catabolic process	14	1	1.07	2143	0.67269	1
GO:0009187	cyclic nucleotide metabolic process	16	5	1.23	278	0.00556	1
GO:0009199	ribonucleoside triphosphate metabolic process	31	2	2.37	2202	0.69873	1
GO:0009201	ribonucleoside triphosphate biosynthetic process	25	2	1.92	1944	0.58127	1
GO:0009205	purine ribonucleoside triphosphate metabolic process	28	2	2.15	2065	0.6438	1
GO:0009208	pyrimidine ribonucleoside triphosphate metabolic process	6	1	0.46	1488	0.38021	1
GO:0009209	pyrimidine ribonucleoside triphosphate biosynthetic process	6	1	0.46	1489	0.38021	1
GO:0009218	pyrimidine ribonucleotide metabolic process	9	1	0.69	1806	0.51214	1
GO:0009220	pyrimidine ribonucleotide biosynthetic process	9	1	0.69	1807	0.51214	1
GO:0009247	glycolipid biosynthetic process	36	1	2.76	2566	0.94366	1
GO:0009250	glucan biosynthetic process	10	1	0.77	1888	0.54956	1
GO:0009251	glucan catabolic process	18	2	1.38	1539	0.40621	1
GO:0009259	ribonucleotide metabolic process	115	15	8.81	468	0.02876	1
GO:0009260	ribonucleotide biosynthetic process	76	10	5.82	639	0.06333	1
GO:0009309	amine biosynthetic process	12	1	0.92	2018	0.61602	1
GO:0009314	response to radiation	163	24	12.49	197	0.00137	1
GO:0009411	response to UV	26	2	1.99	1993	0.60297	1
GO:0009453	energy taxis	15	2	1.15	1258	0.32098	1
GO:0009581	detection of external stimulus	65	15	4.98	115	8.6e-05	1
GO:0009582	detection of abiotic stimulus	65	15	4.98	116	8.6e-05	1
GO:0009583	detection of light stimulus	56	12	4.29	168	0.00089	1
GO:0009605	response to external stimulus	680	74	52.09	172	0.00096	1
GO:0009607	response to biotic stimulus	374	33	28.65	1041	0.21808	1
GO:0009615	response to virus	60	4	4.6	2159	0.68517	1
GO:0009617	response to bacterium	213	15	16.32	2149	0.67275	1
GO:0009620	response to fungus	58	6	4.44	1170	0.28303	1
GO:0009628	response to abiotic stimulus	348	43	26.66	180	0.00108	1
GO:0009629	response to gravity	20	3	1.53	982	0.19408	1
GO:0009648	photoperiodism	10	2	0.77	951	0.17536	1
GO:0009653	anatomical structure morphogenesis	1252	163	95.91	4	1.6e-13	1
GO:0009712	catechol-containing compound metabolic process	14	1	1.07	2144	0.67269	1
GO:0009713	catechol-containing compound biosynthetic process	7	1	0.54	1609	0.42773	1
GO:0009719	response to endogenous stimulus	221	20	16.93	1112	0.24849	1
GO:0009725	response to hormone	110	10	8.43	1343	0.3338	1
GO:0009743	response to carbohydrate	26	3	1.99	1247	0.32083	1
GO:0009744	response to sucrose	15	2	1.15	1259	0.32098	1
GO:0009746	response to hexose	9	1	0.69	1808	0.51214	1
GO:0009749	response to glucose	9	1	0.69	1809	0.51214	1
GO:0009790	embryo development	452	45	34.63	526	0.03934	1
GO:0009791	post-embryonic development	542	73	41.52	57	8e-07	1
GO:0009826	unidimensional cell growth	19	2	1.46	1635	0.4335	1
GO:0009886	post-embryonic animal morphogenesis	404	55	30.95	80	1.5e-05	1
GO:0009889	regulation of biosynthetic process	1347	120	103.19	491	0.03385	1
GO:0009890	negative regulation of biosynthetic process	559	46	42.82	1264	0.32326	1
GO:0009891	positive regulation of biosynthetic process	494	45	37.84	820	0.12312	1
GO:0009892	negative regulation of metabolic process	682	53	52.25	1728	0.4778	1
GO:0009893	positive regulation of metabolic process	744	65	57	858	0.13814	1
GO:0009894	regulation of catabolic process	274	22	20.99	1644	0.44126	1
GO:0009895	negative regulation of catabolic process	54	6	4.14	1054	0.23028	1
GO:0009896	positive regulation of catabolic process	164	14	12.56	1412	0.37645	1
GO:0009914	hormone transport	17	3	1.3	843	0.13651	1
GO:0009966	regulation of signal transduction	693	79	53.09	123	0.00015	1
GO:0009967	positive regulation of signal transduction	369	39	28.27	434	0.02355	1
GO:0009987	cellular process	6134	457	469.91	2563	0.94315	1
GO:0009991	response to extracellular stimulus	156	14	11.95	1233	0.30742	1
GO:0009994	oocyte differentiation	154	14	11.8	1177	0.29071	1
GO:0010035	response to inorganic substance	66	6	5.06	1517	0.39418	1
GO:0010038	response to metal ion	44	5	3.37	1107	0.24515	1
GO:0010160	formation of animal organ boundary	32	2	2.45	2221	0.71541	1
GO:0010165	response to X-ray	10	1	0.77	1889	0.54956	1
GO:0010243	response to organonitrogen compound	157	13	12.03	1556	0.42717	1
GO:0010256	endomembrane system organization	186	15	14.25	1661	0.4572	1
GO:0010324	membrane invagination	25	3	1.92	1221	0.29923	1
GO:0010453	regulation of cell fate commitment	25	1	1.92	2452	0.86411	1
GO:0010454	negative regulation of cell fate commitment	17	1	1.3	2267	0.74243	1
GO:0010466	negative regulation of peptidase activity	8	1	0.61	1705	0.47161	1
GO:0010467	gene expression	2209	135	169.23	2736	0.99965	1
GO:0010498	proteasomal protein catabolic process	217	9	16.62	2673	0.98817	1
GO:0010556	regulation of macromolecule biosynthetic process	1319	117	101.05	529	0.04034	1
GO:0010557	positive regulation of macromolecule biosynthetic process	477	44	36.54	780	0.10956	1
GO:0010558	negative regulation of macromolecule biosynthetic process	549	46	42.06	1160	0.27838	1
GO:0010562	positive regulation of phosphorus metabolic process	69	9	5.29	691	0.0791	1
GO:0010563	negative regulation of phosphorus metabolic process	41	1	3.14	2606	0.96226	1
GO:0010564	regulation of cell cycle process	179	8	13.71	2626	0.96961	1
GO:0010565	regulation of cellular ketone metabolic process	12	1	0.92	2019	0.61602	1
GO:0010591	regulation of lamellipodium assembly	17	1	1.3	2268	0.74243	1
GO:0010604	positive regulation of macromolecule metabolic process	667	58	51.1	922	0.16382	1
GO:0010605	negative regulation of macromolecule metabolic process	632	49	48.42	1739	0.48747	1
GO:0010608	post-transcriptional regulation of gene expression	210	9	16.09	2666	0.98367	1
GO:0010623	programmed cell death involved in cell development	95	10	7.28	969	0.18979	1
GO:0010631	epithelial cell migration	154	20	11.8	371	0.01344	1
GO:0010632	regulation of epithelial cell migration	48	5	3.68	1232	0.30548	1
GO:0010634	positive regulation of epithelial cell migration	38	4	2.91	1342	0.33183	1
GO:0010635	regulation of mitochondrial fusion	10	1	0.77	1890	0.54956	1
GO:0010638	positive regulation of organelle organization	107	12	8.2	791	0.11632	1
GO:0010639	negative regulation of organelle organization	63	8	4.83	772	0.10644	1
GO:0010646	regulation of cell communication	806	103	61.75	45	4.7e-08	1
GO:0010647	positive regulation of cell communication	401	45	30.72	279	0.00556	1
GO:0010648	negative regulation of cell communication	351	45	26.89	136	0.00037	1
GO:0010720	positive regulation of cell development	69	11	5.29	382	0.01499	1
GO:0010770	positive regulation of cell morphogenesis	10	1	0.77	1891	0.54956	1
GO:0010803	regulation of tumor necrosis factor-mediated signaling pathway	11	1	0.84	1970	0.58411	1
GO:0010817	regulation of hormone levels	64	6	4.9	1398	0.36608	1
GO:0010821	regulation of mitochondrion organization	38	2	2.91	2377	0.79986	1
GO:0010822	positive regulation of mitochondrion organization	18	1	1.38	2311	0.76221	1
GO:0010876	lipid localization	134	19	10.27	289	0.00634	1
GO:0010907	positive regulation of glucose metabolic process	10	1	0.77	1892	0.54956	1
GO:0010927	cellular component assembly involved in morphogenesis	132	13	10.11	1017	0.20998	1
GO:0010948	negative regulation of cell cycle process	79	2	6.05	2669	0.98642	1
GO:0010959	regulation of metal ion transport	43	3	3.29	2104	0.65053	1
GO:0010970	transport along microtubule	62	8	4.75	758	0.09918	1
GO:0010975	regulation of neuron projection development	102	21	7.81	88	2.3e-05	1
GO:0010976	positive regulation of neuron projection development	26	5	1.99	546	0.04447	1
GO:0010977	negative regulation of neuron projection development	14	1	1.07	2145	0.67269	1
GO:0012501	programmed cell death	302	26	23.14	1213	0.29353	1
GO:0012502	induction of programmed cell death	13	1	1	2091	0.64548	1
GO:0014009	glial cell proliferation	13	3	1	667	0.07181	1
GO:0014014	negative regulation of gliogenesis	8	2	0.61	817	0.12056	1
GO:0014016	neuroblast differentiation	28	6	2.15	401	0.01733	1
GO:0014041	regulation of neuron maturation	17	2	1.3	1426	0.3783	1
GO:0014042	positive regulation of neuron maturation	14	2	1.07	1201	0.29179	1
GO:0014046	dopamine secretion	7	3	0.54	362	0.01239	1
GO:0014070	response to organic cyclic compound	92	9	7.05	1144	0.27115	1
GO:0014074	response to purine-containing compound	9	1	0.69	1810	0.51214	1
GO:0014706	striated muscle tissue development	14	3	1.07	711	0.08639	1
GO:0014902	myotube differentiation	32	4	2.45	1050	0.22695	1
GO:0015698	inorganic anion transport	37	5	2.83	901	0.14968	1
GO:0015711	organic anion transport	100	6	7.66	2359	0.78848	1
GO:0015748	organophosphate ester transport	33	6	2.53	513	0.03689	1
GO:0015833	peptide transport	17	2	1.3	1427	0.3783	1
GO:0015837	amine transport	12	3	0.92	622	0.05846	1
GO:0015844	monoamine transport	10	3	0.77	502	0.03574	1
GO:0015849	organic acid transport	76	6	5.82	1835	0.53145	1
GO:0015850	organic hydroxy compound transport	23	6	1.76	291	0.00643	1
GO:0015872	dopamine transport	9	3	0.69	455	0.02649	1
GO:0015918	sterol transport	13	3	1	668	0.07181	1
GO:0015936	coenzyme A metabolic process	7	2	0.54	741	0.09509	1
GO:0015980	energy derivation by oxidation of organic compounds	144	13	11.03	1234	0.3092	1
GO:0016032	viral process	44	2	3.37	2446	0.86133	1
GO:0016042	lipid catabolic process	115	5	8.81	2572	0.94652	1
GO:0016043	cellular component organization	2340	216	179.26	137	0.00038	1
GO:0016048	detection of temperature stimulus	5	2	0.38	589	0.05014	1
GO:0016049	cell growth	136	22	10.42	152	0.0006	1
GO:0016051	carbohydrate biosynthetic process	37	2	2.83	2352	0.78753	1
GO:0016052	carbohydrate catabolic process	48	4	3.68	1758	0.50716	1
GO:0016053	organic acid biosynthetic process	102	8	7.81	1831	0.5262	1
GO:0016054	organic acid catabolic process	101	4	7.74	2596	0.95657	1
GO:0016070	RNA metabolic process	1595	110	122.19	2523	0.91282	1
GO:0016071	mRNA metabolic process	389	14	29.8	2742	0.99977	1
GO:0016072	rRNA metabolic process	152	3	11.64	2733	0.99954	1
GO:0016073	snRNA metabolic process	39	1	2.99	2592	0.9557	1
GO:0016125	sterol metabolic process	19	1	1.46	2342	0.78047	1
GO:0016180	snRNA processing	24	1	1.84	2435	0.8528	1
GO:0016197	endosomal transport	117	8	8.96	2158	0.6829	1
GO:0016198	axon choice point recognition	26	3	1.99	1248	0.32083	1
GO:0016236	macroautophagy	101	8	7.74	1827	0.51474	1
GO:0016241	regulation of macroautophagy	35	5	2.68	822	0.12589	1
GO:0016325	oocyte microtubule cytoskeleton organization	32	1	2.45	2536	0.92239	1
GO:0016333	morphogenesis of follicular epithelium	50	5	3.83	1350	0.33645	1
GO:0016358	dendrite development	148	20	11.34	331	0.00883	1
GO:0016482	cytosolic transport	66	6	5.06	1518	0.39418	1
GO:0016485	protein processing	56	2	4.29	2556	0.93563	1
GO:0016545	male courtship behavior, veined wing vibration	13	1	1	2092	0.64548	1
GO:0016570	histone modification	70	3	5.36	2520	0.91257	1
GO:0016571	histone methylation	16	1	1.23	2236	0.72101	1
GO:0017004	cytochrome complex assembly	18	1	1.38	2312	0.76221	1
GO:0017148	negative regulation of translation	75	3	5.75	2553	0.93423	1
GO:0017156	calcium-ion regulated exocytosis	14	5	1.07	220	0.0029	1
GO:0018022	peptidyl-lysine methylation	20	1	1.53	2369	0.79733	1
GO:0018130	heterocycle biosynthetic process	1113	104	85.26	378	0.01432	1
GO:0018193	peptidyl-amino acid modification	232	11	17.77	2635	0.97277	1
GO:0018205	peptidyl-lysine modification	79	4	6.05	2461	0.86517	1
GO:0018209	peptidyl-serine modification	53	3	4.06	2349	0.78321	1
GO:0018393	internal peptidyl-lysine acetylation	35	2	2.68	2300	0.76084	1
GO:0018394	peptidyl-lysine acetylation	36	2	2.76	2329	0.77453	1
GO:0018958	phenol-containing compound metabolic process	62	6	4.75	1355	0.33809	1
GO:0018992	germ-line sex determination	10	1	0.77	1893	0.54956	1
GO:0019058	viral life cycle	39	2	2.99	2386	0.81156	1
GO:0019098	reproductive behavior	83	9	6.36	965	0.18307	1
GO:0019216	regulation of lipid metabolic process	42	4	3.22	1523	0.40333	1
GO:0019218	regulation of steroid metabolic process	7	2	0.54	742	0.09509	1
GO:0019219	regulation of nucleobase-containing compound metabolic process	1023	95	78.37	428	0.02236	1
GO:0019220	regulation of phosphate metabolic process	136	11	10.42	1720	0.47165	1
GO:0019222	regulation of metabolic process	1721	142	131.84	910	0.15845	1
GO:0019226	transmission of nerve impulse	9	1	0.69	1811	0.51214	1
GO:0019233	sensory perception of pain	9	2	0.69	881	0.14743	1
GO:0019318	hexose metabolic process	47	4	3.6	1747	0.49036	1
GO:0019319	hexose biosynthetic process	7	1	0.54	1610	0.42773	1
GO:0019362	pyridine nucleotide metabolic process	19	4	1.46	600	0.0525	1
GO:0019363	pyridine nucleotide biosynthetic process	5	1	0.38	1329	0.32875	1
GO:0019368	fatty acid elongation, unsaturated fatty acid	14	2	1.07	1202	0.29179	1
GO:0019438	aromatic compound biosynthetic process	1106	105	84.73	330	0.00882	1
GO:0019646	aerobic electron transport chain	62	2	4.75	2601	0.95672	1
GO:0019693	ribose phosphate metabolic process	118	15	9.04	495	0.03519	1
GO:0019725	cellular homeostasis	178	18	13.64	835	0.13626	1
GO:0019732	antifungal humoral response	16	2	1.23	1383	0.34985	1
GO:0019748	secondary metabolic process	81	5	6.21	2287	0.75392	1
GO:0019751	polyol metabolic process	30	1	2.3	2516	0.90892	1
GO:0019932	second-messenger-mediated signaling	42	7	3.22	523	0.03849	1
GO:0022400	regulation of rhodopsin mediated signaling pathway	17	5	1.3	306	0.00739	1
GO:0022406	membrane docking	28	1	2.15	2488	0.89311	1
GO:0022407	regulation of cell-cell adhesion	30	4	2.3	973	0.19404	1
GO:0022410	circadian sleep/wake cycle process	32	7	2.45	333	0.00929	1
GO:0022412	cellular process involved in reproduction in multicellular organism	733	58	56.15	1551	0.41569	1
GO:0022414	reproductive process	938	74	71.86	1546	0.40945	1
GO:0022603	regulation of anatomical structure morphogenesis	159	25	12.18	141	0.00041	1
GO:0022604	regulation of cell morphogenesis	70	10	5.36	527	0.03946	1
GO:0022607	cellular component assembly	1029	86	78.83	989	0.19847	1
GO:0022611	dormancy process	6	1	0.46	1490	0.38021	1
GO:0022612	gland morphogenesis	75	10	5.75	627	0.05882	1
GO:0022613	ribonucleoprotein complex biogenesis	291	8	22.29	2751	0.99992	1
GO:0022618	protein-RNA complex assembly	122	2	9.35	2730	0.99938	1
GO:0022898	regulation of transmembrane transporter activity	27	1	2.07	2473	0.8842	1
GO:0022900	electron transport chain	75	3	5.75	2554	0.93423	1
GO:0022904	respiratory electron transport chain	70	3	5.36	2521	0.91257	1
GO:0023051	regulation of signaling	803	103	61.52	41	3.8e-08	1
GO:0023052	signaling	1439	178	110.24	6	9.7e-13	1
GO:0023056	positive regulation of signaling	399	45	30.57	269	0.00508	1
GO:0023057	negative regulation of signaling	350	45	26.81	134	0.00035	1
GO:0023061	signal release	117	17	8.96	308	0.0075	1
GO:0030001	metal ion transport	187	16	14.33	1392	0.35934	1
GO:0030003	intracellular monoatomic cation homeostasis	93	9	7.12	1167	0.28166	1
GO:0030029	actin filament-based process	297	38	22.75	181	0.00109	1
GO:0030030	cell projection organization	533	84	40.83	11	4.4e-11	1
GO:0030032	lamellipodium assembly	22	1	1.69	2412	0.82727	1
GO:0030038	contractile actin filament bundle assembly	11	2	0.84	1008	0.20401	1
GO:0030041	actin filament polymerization	60	5	4.6	1749	0.49098	1
GO:0030042	actin filament depolymerization	13	3	1	669	0.07181	1
GO:0030048	actin filament-based movement	31	3	2.37	1624	0.42775	1
GO:0030072	peptide hormone secretion	14	2	1.07	1203	0.29179	1
GO:0030073	insulin secretion	8	1	0.61	1706	0.47161	1
GO:0030111	regulation of Wnt signaling pathway	89	14	6.82	304	0.00733	1
GO:0030162	regulation of proteolysis	116	4	8.89	2655	0.98124	1
GO:0030163	protein catabolic process	318	16	24.36	2644	0.97731	1
GO:0030166	proteoglycan biosynthetic process	21	1	1.61	2396	0.8129	1
GO:0030177	positive regulation of Wnt signaling pathway	51	5	3.91	1389	0.35204	1
GO:0030203	glycosaminoglycan metabolic process	21	1	1.61	2397	0.8129	1
GO:0030258	lipid modification	71	6	5.44	1672	0.46393	1
GO:0030490	maturation of SSU-rRNA	41	1	3.14	2607	0.96226	1
GO:0030497	fatty acid elongation	17	2	1.3	1428	0.3783	1
GO:0030509	BMP signaling pathway	51	4	3.91	1910	0.556	1
GO:0030510	regulation of BMP signaling pathway	41	4	3.14	1511	0.38552	1
GO:0030516	regulation of axon extension	26	3	1.99	1249	0.32083	1
GO:0030518	intracellular steroid hormone receptor signaling pathway	15	2	1.15	1260	0.32098	1
GO:0030522	intracellular receptor signaling pathway	25	2	1.92	1945	0.58127	1
GO:0030537	larval behavior	36	8	2.76	268	0.00501	1
GO:0030539	male genitalia development	20	3	1.53	983	0.19408	1
GO:0030588	pseudocleavage	10	1	0.77	1894	0.54956	1
GO:0030641	regulation of cellular pH	25	3	1.92	1222	0.29923	1
GO:0030703	eggshell formation	33	6	2.53	514	0.03689	1
GO:0030705	cytoskeleton-dependent intracellular transport	75	9	5.75	794	0.11796	1
GO:0030706	germarium-derived oocyte differentiation	32	1	2.45	2537	0.92239	1
GO:0030832	regulation of actin filament length	56	5	4.29	1630	0.42999	1
GO:0030835	negative regulation of actin filament depolymerization	9	2	0.69	882	0.14743	1
GO:0030837	negative regulation of actin filament polymerization	16	2	1.23	1384	0.34985	1
GO:0030855	epithelial cell differentiation	290	34	22.22	317	0.00793	1
GO:0030859	polarized epithelial cell differentiation	7	1	0.54	1611	0.42773	1
GO:0031023	microtubule organizing center organization	79	3	6.05	2575	0.94788	1
GO:0031033	myosin filament organization	12	2	0.92	1074	0.23312	1
GO:0031038	myosin II filament organization	9	2	0.69	883	0.14743	1
GO:0031086	nuclear-transcribed mRNA catabolic process, deadenylation-independent decay	6	1	0.46	1491	0.38021	1
GO:0031098	stress-activated protein kinase signaling cascade	84	5	6.44	2346	0.78163	1
GO:0031099	regeneration	33	3	2.53	1676	0.46899	1
GO:0031109	microtubule polymerization or depolymerization	52	6	3.98	1013	0.20518	1
GO:0031110	regulation of microtubule polymerization or depolymerization	28	6	2.15	402	0.01733	1
GO:0031112	positive regulation of microtubule polymerization or depolymerization	10	1	0.77	1895	0.54956	1
GO:0031123	RNA 3'-end processing	75	1	5.75	2711	0.99754	1
GO:0031323	regulation of cellular metabolic process	1596	132	122.27	916	0.16279	1
GO:0031324	negative regulation of cellular metabolic process	654	51	50.1	1673	0.46844	1
GO:0031327	negative regulation of cellular biosynthetic process	556	46	42.59	1235	0.30954	1
GO:0031329	regulation of cellular catabolic process	184	17	14.1	1097	0.24334	1
GO:0031330	negative regulation of cellular catabolic process	41	5	3.14	992	0.20225	1
GO:0031333	negative regulation of protein-containing complex assembly	22	3	1.69	1086	0.23523	1
GO:0031334	positive regulation of protein-containing complex assembly	27	2	2.07	2045	0.62382	1
GO:0031344	regulation of cell projection organization	144	24	11.03	126	0.00022	1
GO:0031346	positive regulation of cell projection organization	68	10	5.21	490	0.03312	1
GO:0031347	regulation of defense response	185	15	14.17	1656	0.44865	1
GO:0031348	negative regulation of defense response	61	4	4.67	2170	0.69775	1
GO:0031349	positive regulation of defense response	143	12	10.95	1548	0.41492	1
GO:0031400	negative regulation of protein modification process	44	1	3.37	2627	0.97033	1
GO:0031401	positive regulation of protein modification process	64	7	4.9	1037	0.21655	1
GO:0031445	regulation of heterochromatin formation	25	1	1.92	2453	0.86411	1
GO:0031570	DNA integrity checkpoint signaling	38	1	2.91	2579	0.952	1
GO:0031589	cell-substrate adhesion	25	1	1.92	2454	0.86411	1
GO:0031644	regulation of nervous system process	21	2	1.61	1733	0.48596	1
GO:0031667	response to nutrient levels	155	14	11.87	1215	0.29903	1
GO:0031668	cellular response to extracellular stimulus	84	9	6.44	971	0.19217	1
GO:0032006	regulation of TOR signaling	48	2	3.68	2484	0.89215	1
GO:0032011	ARF protein signal transduction	9	4	0.69	227	0.00314	1
GO:0032042	mitochondrial DNA metabolic process	8	1	0.61	1707	0.47161	1
GO:0032101	regulation of response to external stimulus	239	27	18.31	446	0.02604	1
GO:0032102	negative regulation of response to external stimulus	68	4	5.21	2331	0.77572	1
GO:0032103	positive regulation of response to external stimulus	151	12	11.57	1752	0.49148	1
GO:0032231	regulation of actin filament bundle assembly	13	3	1	670	0.07181	1
GO:0032259	methylation	83	1	6.36	2723	0.99871	1
GO:0032271	regulation of protein polymerization	63	7	4.83	1014	0.20533	1
GO:0032273	positive regulation of protein polymerization	24	2	1.84	1920	0.55871	1
GO:0032350	regulation of hormone metabolic process	10	1	0.77	1896	0.54956	1
GO:0032365	intracellular lipid transport	11	2	0.84	1009	0.20401	1
GO:0032366	intracellular sterol transport	8	2	0.61	818	0.12056	1
GO:0032386	regulation of intracellular transport	60	5	4.6	1750	0.49098	1
GO:0032387	negative regulation of intracellular transport	11	1	0.84	1971	0.58411	1
GO:0032409	regulation of transporter activity	27	1	2.07	2474	0.8842	1
GO:0032411	positive regulation of transporter activity	24	1	1.84	2436	0.8528	1
GO:0032412	regulation of monoatomic ion transmembrane transporter activity	27	1	2.07	2475	0.8842	1
GO:0032414	positive regulation of ion transmembrane transporter activity	24	1	1.84	2437	0.8528	1
GO:0032434	regulation of proteasomal ubiquitin-dependent protein catabolic process	53	2	4.06	2534	0.92174	1
GO:0032446	protein modification by small protein conjugation	207	13	15.86	2385	0.81155	1
GO:0032501	multicellular organismal process	2483	278	190.22	1	1.3e-15	1
GO:0032502	developmental process	2156	234	165.17	13	7.7e-11	1
GO:0032506	cytokinetic process	42	3	3.22	2055	0.63452	1
GO:0032509	endosome transport via multivesicular body sorting pathway	25	1	1.92	2455	0.86411	1
GO:0032511	late endosome to vacuole transport via multivesicular body sorting pathway	13	1	1	2093	0.64548	1
GO:0032527	protein exit from endoplasmic reticulum	9	1	0.69	1812	0.51214	1
GO:0032535	regulation of cellular component size	154	15	11.8	990	0.20001	1
GO:0032784	regulation of DNA-templated transcription elongation	30	3	2.3	1543	0.40671	1
GO:0032785	negative regulation of DNA-templated transcription, elongation	12	1	0.92	2020	0.61602	1
GO:0032786	positive regulation of DNA-templated transcription, elongation	17	2	1.3	1429	0.3783	1
GO:0032868	response to insulin	78	5	5.98	2253	0.72367	1
GO:0032869	cellular response to insulin stimulus	76	5	5.82	2207	0.70208	1
GO:0032870	cellular response to hormone stimulus	107	10	8.2	1227	0.30304	1
GO:0032872	regulation of stress-activated MAPK cascade	67	3	5.13	2495	0.89663	1
GO:0032873	negative regulation of stress-activated MAPK cascade	29	3	2.22	1507	0.38544	1
GO:0032879	regulation of localization	383	38	29.34	612	0.05752	1
GO:0032881	regulation of polysaccharide metabolic process	15	1	1.15	2185	0.69781	1
GO:0032886	regulation of microtubule-based process	54	7	4.14	790	0.11624	1
GO:0032940	secretion by cell	196	22	15.02	544	0.04429	1
GO:0032970	regulation of actin filament-based process	106	12	8.12	782	0.1105	1
GO:0032984	protein-containing complex disassembly	76	8	5.82	1044	0.22459	1
GO:0032989	cellular component morphogenesis	497	73	38.07	38	2.3e-08	1
GO:0032990	cell part morphogenesis	387	61	29.65	39	2.7e-08	1
GO:0033013	tetrapyrrole metabolic process	14	2	1.07	1204	0.29179	1
GO:0033014	tetrapyrrole biosynthetic process	12	2	0.92	1075	0.23312	1
GO:0033036	macromolecule localization	829	67	63.51	1344	0.33456	1
GO:0033045	regulation of sister chromatid segregation	35	2	2.68	2301	0.76084	1
GO:0033108	mitochondrial respiratory chain complex assembly	53	1	4.06	2668	0.98559	1
GO:0033206	meiotic cytokinesis	42	1	3.22	2610	0.96517	1
GO:0033619	membrane protein proteolysis	13	1	1	2094	0.64548	1
GO:0033673	negative regulation of kinase activity	21	1	1.61	2398	0.8129	1
GO:0033865	nucleoside bisphosphate metabolic process	49	8	3.75	482	0.03116	1
GO:0033866	nucleoside bisphosphate biosynthetic process	25	4	1.92	803	0.11989	1
GO:0033875	ribonucleoside bisphosphate metabolic process	49	8	3.75	483	0.03116	1
GO:0033993	response to lipid	56	5	4.29	1631	0.42999	1
GO:0034030	ribonucleoside bisphosphate biosynthetic process	25	4	1.92	804	0.11989	1
GO:0034032	purine nucleoside bisphosphate metabolic process	49	8	3.75	484	0.03116	1
GO:0034033	purine nucleoside bisphosphate biosynthetic process	25	4	1.92	805	0.11989	1
GO:0034097	response to cytokine	34	5	2.6	786	0.1147	1
GO:0034204	lipid translocation	16	4	1.23	474	0.02955	1
GO:0034243	regulation of transcription elongation by RNA polymerase II	23	3	1.76	1116	0.25634	1
GO:0034248	regulation of amide metabolic process	188	7	14.4	2685	0.99165	1
GO:0034249	negative regulation of amide metabolic process	81	3	6.21	2583	0.95367	1
GO:0034250	positive regulation of amide metabolic process	74	2	5.67	2654	0.98082	1
GO:0034284	response to monosaccharide	10	1	0.77	1897	0.54956	1
GO:0034285	response to disaccharide	16	2	1.23	1385	0.34985	1
GO:0034329	cell junction assembly	218	31	16.7	148	0.00054	1
GO:0034330	cell junction organization	339	50	25.97	70	4e-06	1
GO:0034331	cell junction maintenance	21	5	1.61	414	0.01884	1
GO:0034389	lipid droplet organization	13	1	1	2095	0.64548	1
GO:0034440	lipid oxidation	40	1	3.06	2603	0.95911	1
GO:0034470	ncRNA processing	274	4	20.99	2767	1	1
GO:0034612	response to tumor necrosis factor	26	4	1.99	832	0.1336	1
GO:0034641	cellular nitrogen compound metabolic process	2372	143	181.71	2749	0.99991	1
GO:0034644	cellular response to UV	11	1	0.84	1972	0.58411	1
GO:0034654	nucleobase-containing compound biosynthetic process	1055	102	80.82	284	0.00581	1
GO:0034655	nucleobase-containing compound catabolic process	143	6	10.95	2620	0.96787	1
GO:0034660	ncRNA metabolic process	356	6	27.27	2770	1	1
GO:0034762	regulation of transmembrane transport	39	2	2.99	2387	0.81156	1
GO:0034764	positive regulation of transmembrane transport	29	1	2.22	2505	0.90133	1
GO:0034765	regulation of monoatomic ion transmembrane transport	38	2	2.91	2378	0.79986	1
GO:0034767	positive regulation of monoatomic ion transmembrane transport	28	1	2.15	2489	0.89311	1
GO:0035007	regulation of melanization defense response	12	1	0.92	2021	0.61602	1
GO:0035051	cardiocyte differentiation	22	3	1.69	1087	0.23523	1
GO:0035069	larval midgut histolysis	27	3	2.07	1365	0.34244	1
GO:0035078	induction of programmed cell death by ecdysone	13	1	1	2096	0.64548	1
GO:0035081	induction of programmed cell death by hormones	13	1	1	2097	0.64548	1
GO:0035088	establishment or maintenance of apical/basal cell polarity	32	3	2.45	1654	0.44852	1
GO:0035089	establishment of apical/basal cell polarity	8	1	0.61	1708	0.47161	1
GO:0035107	appendage morphogenesis	282	41	21.6	100	4.3e-05	1
GO:0035112	genitalia morphogenesis	19	3	1.46	934	0.17424	1
GO:0035114	imaginal disc-derived appendage morphogenesis	281	41	21.53	99	3.9e-05	1
GO:0035120	post-embryonic appendage morphogenesis	278	41	21.3	95	3e-05	1
GO:0035126	post-embryonic genitalia morphogenesis	17	3	1.3	844	0.13651	1
GO:0035146	tube fusion	19	3	1.46	935	0.17424	1
GO:0035150	regulation of tube size	46	9	3.52	301	0.00724	1
GO:0035162	embryonic hemopoiesis	23	1	1.76	2422	0.84055	1
GO:0035166	post-embryonic hemopoiesis	47	4	3.6	1748	0.49036	1
GO:0035168	larval lymph gland hemocyte differentiation	22	1	1.69	2413	0.82727	1
GO:0035172	hemocyte proliferation	36	2	2.76	2330	0.77453	1
GO:0035196	miRNA processing	12	1	0.92	2022	0.61602	1
GO:0035214	eye-antennal disc development	43	4	3.29	1553	0.42105	1
[truncated: 1,913 more rows]

## Sheet: GO_CRG_up
GO.ID	Term	Annotated	Significant	Expected	Rank in Fisher.classic	Fisher.classic	Fisher.weight01
GO:0000398	mRNA splicing, via spliceosome	260	42	15.3	18	1.3e-09	6.1e-10
GO:0006364	rRNA processing	134	21	7.89	31	3.2e-05	3e-05
GO:0007306	egg chorion assembly	79	8	4.65	206	0.09189	3.4e-05
GO:0006284	base-excision repair	12	5	0.71	34	0.00039	0.00039
GO:0032543	mitochondrial translation	108	18	6.36	32	5.1e-05	0.00092
GO:0030237	female sex determination	14	4	0.82	45	0.00738	0.00738
GO:0090158	endoplasmic reticulum membrane organization	8	3	0.47	47	0.00908	0.00908
GO:0030490	maturation of SSU-rRNA	41	5	2.41	203	0.09078	0.00965
GO:1903312	negative regulation of mRNA metabolic process	10	3	0.59	58	0.01781	0.00994
GO:0099536	synaptic signaling	273	5	16.07	2200	0.99976	0.01058
GO:0006400	tRNA modification	58	8	3.41	60	0.01939	0.01509
GO:0071826	protein-RNA complex organization	126	17	7.42	35	0.00107	0.01848
GO:0006413	translational initiation	56	7	3.3	113	0.04468	0.01895
GO:0043161	proteasome-mediated ubiquitin-dependent protein catabolic process	204	17	12.01	208	0.09202	0.02883
GO:0030422	siRNA processing	12	3	0.71	68	0.02991	0.02991
GO:0045143	homologous chromosome segregation	17	3	1	172	0.07446	0.03065
GO:0017004	cytochrome complex assembly	18	3	1.06	196	0.08561	0.03066
GO:0070828	heterochromatin organization	105	8	6.18	466	0.27659	0.03067
GO:0009452	7-methylguanosine RNA capping	5	2	0.29	70	0.03069	0.03069
GO:0018216	peptidyl-arginine methylation	5	2	0.29	71	0.03069	0.03069
GO:0019509	L-methionine salvage from methylthioadenosine	5	2	0.29	72	0.03069	0.03069
GO:0043489	RNA stabilization	5	2	0.29	73	0.03069	0.03069
GO:0051055	negative regulation of lipid biosynthetic process	5	2	0.29	74	0.03069	0.03069
GO:0051092	positive regulation of NF-kappaB transcription factor activity	5	2	0.29	75	0.03069	0.03069
GO:0051305	chromosome movement towards spindle pole	5	2	0.29	76	0.03069	0.03069
GO:0070125	mitochondrial translational elongation	5	2	0.29	77	0.03069	0.03069
GO:0070920	regulation of regulatory ncRNA processing	5	2	0.29	78	0.03069	0.03069
GO:2000738	positive regulation of stem cell differentiation	5	2	0.29	79	0.03069	0.03069
GO:0006414	translational elongation	26	6	1.53	39	0.00337	0.03148
GO:0061060	negative regulation of peptidoglycan recognition protein signaling pathway	31	5	1.82	86	0.03302	0.03302
GO:0050821	protein stabilization	42	6	2.47	88	0.03481	0.03481
GO:0070922	RISC complex assembly	13	3	0.77	92	0.03723	0.03723
GO:0001522	pseudouridine synthesis	12	3	0.71	69	0.02991	0.04414
GO:0009262	deoxyribonucleotide metabolic process	6	2	0.35	98	0.04426	0.04426
GO:0019430	removal of superoxide radicals	6	2	0.35	99	0.04426	0.04426
GO:0034080	CENP-A containing chromatin assembly	6	2	0.35	100	0.04426	0.04426
GO:0050995	negative regulation of lipid catabolic process	6	2	0.35	101	0.04426	0.04426
GO:0070525	tRNA threonylcarbamoyladenosine metabolic process	6	2	0.35	102	0.04426	0.04426
GO:0090209	negative regulation of triglyceride metabolic process	6	2	0.35	103	0.04426	0.04426
GO:0150011	regulation of neuron projection arborization	6	2	0.35	104	0.04426	0.04426
GO:0045786	negative regulation of cell cycle	89	4	5.24	1429	0.77714	0.04481
GO:0006406	mRNA export from nucleus	33	6	1.94	51	0.01144	0.04487
GO:0006368	transcription elongation by RNA polymerase II	37	5	2.18	156	0.06372	0.04519
GO:0008219	cell death	308	13	18.13	1836	0.92377	0.0456
GO:0016573	histone acetylation	34	5	2	116	0.04688	0.0559
GO:0031327	negative regulation of cellular biosynthetic process	556	39	32.72	280	0.1401	0.05833
GO:0006458	'de novo' protein folding	21	4	1.24	84	0.03188	0.05861
GO:0071025	RNA surveillance	15	3	0.88	127	0.05431	0.05869
GO:0009141	nucleoside triphosphate metabolic process	35	4	2.06	286	0.14797	0.05872
GO:0019218	regulation of steroid metabolic process	7	2	0.41	140	0.05959	0.05877
GO:0060148	positive regulation of post-transcriptional gene silencing	7	2	0.41	141	0.05959	0.05877
GO:0009124	nucleoside monophosphate biosynthetic process	15	2	0.88	359	0.21973	0.05883
GO:0046467	membrane lipid biosynthetic process	71	4	4.18	1108	0.60837	0.05901
GO:0048024	regulation of mRNA splicing, via spliceosome	88	9	5.18	168	0.07303	0.05903
GO:0001763	morphogenesis of a branching structure	57	2	3.35	1645	0.85723	0.05917
GO:0001113	transcription open complex formation at RNA polymerase II promoter	7	2	0.41	142	0.05959	0.05959
GO:0006272	leading strand elongation	7	2	0.41	143	0.05959	0.05959
GO:0032469	endoplasmic reticulum calcium ion homeostasis	7	2	0.41	144	0.05959	0.05959
GO:0045039	protein insertion into mitochondrial inner membrane	7	2	0.41	145	0.05959	0.05959
GO:0071028	nuclear mRNA surveillance	7	2	0.41	146	0.05959	0.05959
GO:0080188	gene silencing by RNA-directed DNA methylation	7	2	0.41	147	0.05959	0.05959
GO:0043488	regulation of mRNA stability	49	4	2.88	558	0.32578	0.05971
GO:0006397	mRNA processing	306	47	18.01	17	7.2e-10	0.06329
GO:0061059	positive regulation of peptidoglycan recognition protein signaling pathway	16	3	0.94	157	0.06402	0.06402
GO:0050896	response to stimulus	2158	85	127.01	2258	1	0.06717
GO:0042273	ribosomal large subunit biogenesis	58	8	3.41	61	0.01939	0.07339
GO:0045047	protein targeting to ER	25	4	1.47	135	0.05609	0.07612
GO:0006013	mannose metabolic process	8	2	0.47	176	0.07643	0.07643
GO:0018126	protein hydroxylation	8	2	0.47	177	0.07643	0.07643
GO:1990182	exosomal secretion	8	2	0.47	178	0.07643	0.07643
GO:0007281	germ cell development	592	35	34.84	901	0.51591	0.0865
GO:0006376	mRNA splice site recognition	18	3	1.06	197	0.08561	0.09437
GO:0006390	mitochondrial transcription	9	2	0.53	211	0.09455	0.09455
GO:0033363	secretory granule organization	9	2	0.53	212	0.09455	0.09455
GO:0008103	oocyte microtubule cytoskeleton polarization	19	3	1.12	225	0.09742	0.09742
GO:0006367	transcription initiation at RNA polymerase II promoter	56	7	3.3	114	0.04468	0.10875
GO:0008354	germ cell migration	38	5	2.24	166	0.06999	0.1093
GO:0051085	chaperone cofactor-dependent protein refolding	20	3	1.18	232	0.10984	0.10984
GO:0031323	regulation of cellular metabolic process	1596	108	93.93	125	0.05301	0.10992
GO:0010468	regulation of gene expression	1304	95	76.75	52	0.01202	0.11037
GO:0051091	positive regulation of DNA-binding transcription factor activity	15	4	0.88	49	0.00961	0.11297
GO:0007096	regulation of exit from mitosis	10	2	0.59	237	0.11373	0.11373
GO:0016925	protein sumoylation	10	2	0.59	238	0.11373	0.11373
GO:0071218	cellular response to misfolded protein	10	2	0.59	239	0.11373	0.11373
GO:0080009	mRNA methylation	10	2	0.59	240	0.11373	0.11373
GO:0098586	cellular response to virus	10	2	0.59	241	0.11373	0.11373
GO:0000154	rRNA modification	20	4	1.18	66	0.02703	0.11375
GO:0046113	nucleobase catabolic process	7	2	0.41	148	0.05959	0.11407
GO:0035305	negative regulation of dephosphorylation	8	2	0.47	179	0.07643	0.11409
GO:0099116	tRNA 5'-end processing	8	2	0.47	180	0.07643	0.11409
GO:0060828	regulation of canonical Wnt signaling pathway	78	4	4.59	1254	0.68206	0.11464
GO:1901137	carbohydrate derivative biosynthetic process	233	13	13.71	1127	0.62094	0.11471
GO:0033993	response to lipid	56	2	3.3	1624	0.85033	0.11482
GO:0006221	pyrimidine nucleotide biosynthetic process	11	2	0.65	259	0.1338	0.1338
GO:0008057	eye pigment granule organization	11	2	0.65	260	0.1338	0.1338
GO:2000035	regulation of stem cell division	11	2	0.65	261	0.1338	0.1338
GO:0043069	negative regulation of programmed cell death	109	5	6.42	1431	0.7772	0.13524
GO:0006890	retrograde vesicle-mediated transport, Golgi to endoplasmic reticulum	22	3	1.29	271	0.13635	0.13635
GO:0007076	mitotic chromosome condensation	22	3	1.29	272	0.13635	0.13635
GO:0007317	regulation of pole plasm oskar mRNA localization	22	3	1.29	273	0.13635	0.13635
GO:0016070	RNA metabolic process	1595	156	93.87	9	1.2e-12	0.13765
GO:0030261	chromosome condensation	49	6	2.88	160	0.06604	0.14925
GO:0002230	positive regulation of defense response to virus by host	12	2	0.71	289	0.15458	0.15458
GO:0009047	dosage compensation by hyperactivation of X chromosome	12	2	0.71	290	0.15458	0.15458
GO:0016075	rRNA catabolic process	12	2	0.71	291	0.15458	0.15458
GO:0033962	P-body assembly	12	2	0.71	292	0.15458	0.15458
GO:0034058	endosomal vesicle fusion	12	2	0.71	293	0.15458	0.15458
GO:0046513	ceramide biosynthetic process	12	2	0.71	294	0.15458	0.15458
GO:0046889	positive regulation of lipid biosynthetic process	12	2	0.71	295	0.15458	0.15458
GO:0010389	regulation of G2/M transition of mitotic cell cycle	34	3	2	557	0.32351	0.15475
GO:0022618	protein-RNA complex assembly	122	15	7.18	41	0.00511	0.15973
GO:0022414	reproductive process	938	59	55.21	543	0.30798	0.16517
GO:0050658	RNA transport	88	9	5.18	169	0.07303	0.1653
GO:0045862	positive regulation of proteolysis	76	6	4.47	482	0.28911	0.16614
GO:0048278	vesicle docking	26	3	1.53	330	0.19477	0.16617
GO:0010921	regulation of phosphatase activity	9	2	0.53	213	0.09455	0.16617
GO:0031126	sno(s)RNA 3'-end processing	9	2	0.53	214	0.09455	0.16617
GO:0032350	regulation of hormone metabolic process	10	2	0.59	242	0.11373	0.16619
GO:0002698	negative regulation of immune effector process	16	2	0.94	382	0.24197	0.16631
GO:0006754	ATP biosynthetic process	18	2	1.06	470	0.28665	0.16636
GO:0009116	nucleoside metabolic process	25	2	1.47	774	0.43762	0.16651
GO:0006355	regulation of DNA-templated transcription	822	55	48.38	308	0.16742	0.16724
GO:0009312	oligosaccharide biosynthetic process	13	2	0.77	314	0.17592	0.17592
GO:0090646	mitochondrial tRNA processing	13	2	0.77	315	0.17592	0.17592
GO:0006974	DNA damage response	226	17	13.3	319	0.1772	0.17768
GO:0006417	regulation of translation	145	11	8.53	379	0.23364	0.17878
GO:0035167	larval lymph gland hemopoiesis	47	4	2.77	489	0.29867	0.17986
GO:0051604	protein maturation	194	17	11.42	159	0.06409	0.19448
GO:0000463	maturation of LSU-rRNA from tricistronic rRNA transcript (SSU-rRNA, 5.8S rRNA, LSU-rRNA)	14	2	0.82	333	0.19767	0.19767
GO:0007527	adult somatic muscle development	14	2	0.82	334	0.19767	0.19767
GO:0016321	female meiosis chromosome segregation	14	2	0.82	335	0.19767	0.19767
GO:0016973	poly(A)+ mRNA export from nucleus	14	2	0.82	336	0.19767	0.19767
GO:0031398	positive regulation of protein ubiquitination	14	2	0.82	337	0.19767	0.19767
GO:0032984	protein-containing complex disassembly	76	5	4.47	835	0.46591	0.19814
GO:0000381	regulation of alternative mRNA splicing, via spliceosome	81	7	4.77	343	0.19834	0.19834
GO:0050793	regulation of developmental process	569	27	33.49	1772	0.90568	0.20354
GO:0045880	positive regulation of smoothened signaling pathway	40	4	2.35	349	0.20718	0.20718
GO:0051205	protein insertion into membrane	25	5	1.47	54	0.01377	0.21422
GO:0019094	pole plasm mRNA localization	48	6	2.83	152	0.06082	0.21438
GO:0090151	establishment of protein localization to mitochondrial membrane	15	4	0.88	50	0.00961	0.21441
GO:0051204	protein insertion into mitochondrial membrane	11	3	0.65	62	0.02344	0.21476
GO:1903322	positive regulation of protein modification by small protein conjugation or removal	18	3	1.06	198	0.08561	0.21495
GO:0009165	nucleotide biosynthetic process	91	7	5.36	477	0.28766	0.21508
GO:0042559	pteridine-containing compound biosynthetic process	10	2	0.59	243	0.11373	0.21519
GO:0070129	regulation of mitochondrial translation	11	2	0.65	262	0.1338	0.21521
GO:0045478	fusome organization	15	2	0.88	360	0.21973	0.21532
GO:0018208	peptidyl-proline modification	21	2	1.24	629	0.35294	0.21548
GO:0031110	regulation of microtubule polymerization or depolymerization	28	2	1.65	888	0.49702	0.21567
GO:0051254	positive regulation of RNA metabolic process	375	21	22.07	1152	0.62828	0.21636
GO:0050790	regulation of catalytic activity	241	11	14.18	1621	0.84845	0.21734
GO:0098542	defense response to other organism	345	17	20.31	1520	0.81219	0.21743
GO:0061077	chaperone-mediated protein folding	35	5	2.06	122	0.05216	0.21833
GO:0006611	protein export from nucleus	15	2	0.88	361	0.21973	0.21973
GO:0045454	cell redox homeostasis	15	2	0.88	362	0.21973	0.21973
GO:0051346	negative regulation of hydrolase activity	15	2	0.88	363	0.21973	0.21973
GO:0140861	DNA repair-dependent chromatin remodeling	15	2	0.88	364	0.21973	0.21973
GO:0007291	sperm individualization	41	4	2.41	369	0.21976	0.21976
GO:0031328	positive regulation of cellular biosynthetic process	492	29	28.96	958	0.52607	0.22061
GO:0000079	regulation of cyclin-dependent protein serine/threonine kinase activity	16	2	0.94	383	0.24197	0.24197
GO:0007080	mitotic metaphase chromosome alignment	16	2	0.94	384	0.24197	0.24197
GO:0036098	male germ-line stem cell population maintenance	16	2	0.94	385	0.24197	0.24197
GO:0048137	spermatocyte division	16	2	0.94	386	0.24197	0.24197
GO:0032436	positive regulation of proteasomal ubiquitin-dependent protein catabolic process	44	4	2.59	396	0.25861	0.25861
GO:0031047	regulatory ncRNA-mediated gene silencing	105	10	6.18	201	0.08891	0.25999
GO:0098869	cellular oxidant detoxification	11	3	0.65	63	0.02344	0.2608
GO:0016556	mRNA modification	15	3	0.88	128	0.05431	0.26092
GO:0007019	microtubule depolymerization	20	2	1.18	561	0.33103	0.26162
GO:0000447	endonucleolytic cleavage in ITS1 to separate SSU-rRNA from 5.8S rRNA and LSU-rRNA from tricistronic ...	5	1	0.29	400	0.26168	0.26168
GO:0006047	UDP-N-acetylglucosamine metabolic process	5	1	0.29	401	0.26168	0.26168
GO:0006189	'de novo' IMP biosynthetic process	5	1	0.29	402	0.26168	0.26168
GO:0006208	pyrimidine nucleobase catabolic process	5	1	0.29	403	0.26168	0.26168
GO:0006369	termination of RNA polymerase II transcription	5	1	0.29	404	0.26168	0.26168
GO:0006552	leucine catabolic process	5	1	0.29	405	0.26168	0.26168
GO:0006574	valine catabolic process	5	1	0.29	406	0.26168	0.26168
GO:0006655	phosphatidylglycerol biosynthetic process	5	1	0.29	407	0.26168	0.26168
GO:0006878	intracellular copper ion homeostasis	5	1	0.29	408	0.26168	0.26168
GO:0007211	octopamine or tyramine signaling pathway	5	1	0.29	409	0.26168	0.26168
GO:0007553	regulation of ecdysteroid metabolic process	5	1	0.29	410	0.26168	0.26168
GO:0008315	G2/MI transition of meiotic cell cycle	5	1	0.29	411	0.26168	0.26168
GO:0008335	female germline ring canal stabilization	5	1	0.29	412	0.26168	0.26168
GO:0009415	response to water	5	1	0.29	413	0.26168	0.26168
GO:0009595	detection of biotic stimulus	5	1	0.29	414	0.26168	0.26168
GO:0010866	regulation of triglyceride biosynthetic process	5	1	0.29	415	0.26168	0.26168
GO:0030330	DNA damage response, signal transduction by p53 class mediator	5	1	0.29	416	0.26168	0.26168
GO:0030576	Cajal body organization	5	1	0.29	417	0.26168	0.26168
GO:0031638	zymogen activation	5	1	0.29	418	0.26168	0.26168
GO:0031990	mRNA export from nucleus in response to heat stress	5	1	0.29	419	0.26168	0.26168
GO:0032790	ribosome disassembly	5	1	0.29	420	0.26168	0.26168
GO:0033615	mitochondrial proton-transporting ATP synthase complex assembly	5	1	0.29	421	0.26168	0.26168
GO:0035009	negative regulation of melanization defense response	5	1	0.29	422	0.26168	0.26168
GO:0035207	negative regulation of hemocyte proliferation	5	1	0.29	423	0.26168	0.26168
GO:0042754	negative regulation of circadian rhythm	5	1	0.29	424	0.26168	0.26168
GO:0042789	mRNA transcription by RNA polymerase II	5	1	0.29	425	0.26168	0.26168
GO:0045612	positive regulation of hemocyte differentiation	5	1	0.29	426	0.26168	0.26168
GO:0045745	positive regulation of G protein-coupled receptor signaling pathway	5	1	0.29	427	0.26168	0.26168
GO:0046834	lipid phosphorylation	5	1	0.29	428	0.26168	0.26168
GO:0048227	plasma membrane to endosome transport	5	1	0.29	429	0.26168	0.26168
GO:0050810	regulation of steroid biosynthetic process	5	1	0.29	430	0.26168	0.26168
GO:0061668	mitochondrial ribosome assembly	5	1	0.29	431	0.26168	0.26168
GO:0070072	vacuolar proton-transporting V-type ATPase complex assembly	5	1	0.29	432	0.26168	0.26168
GO:0070475	rRNA base methylation	5	1	0.29	433	0.26168	0.26168
GO:0070861	regulation of protein exit from endoplasmic reticulum	5	1	0.29	434	0.26168	0.26168
GO:0071071	regulation of phospholipid biosynthetic process	5	1	0.29	435	0.26168	0.26168
GO:0072337	modified amino acid transport	5	1	0.29	436	0.26168	0.26168
GO:0072393	microtubule anchoring at microtubule organizing center	5	1	0.29	437	0.26168	0.26168
GO:0098725	symmetric cell division	5	1	0.29	438	0.26168	0.26168
GO:1900542	regulation of purine nucleotide metabolic process	5	1	0.29	439	0.26168	0.26168
GO:1901673	regulation of mitotic spindle assembly	5	1	0.29	440	0.26168	0.26168
GO:1903352	L-ornithine transmembrane transport	5	1	0.29	441	0.26168	0.26168
GO:1990399	epithelium regeneration	5	1	0.29	442	0.26168	0.26168
GO:2000766	negative regulation of cytoplasmic translation	5	1	0.29	443	0.26168	0.26168
GO:0006904	vesicle docking involved in exocytosis	23	2	1.35	704	0.39596	0.26171
GO:0022900	electron transport chain	75	2	4.41	1873	0.94073	0.26337
GO:0048477	oogenesis	509	30	29.96	957	0.52576	0.26353
GO:0000027	ribosomal large subunit assembly	17	2	1	453	0.26431	0.26431
GO:0006614	SRP-dependent cotranslational protein targeting to membrane	17	2	1	454	0.26431	0.26431
GO:0007370	ventral furrow formation	17	2	1	455	0.26431	0.26431
GO:0048132	female germ-line stem cell asymmetric division	17	2	1	456	0.26431	0.26431
GO:1901292	nucleoside phosphate catabolic process	17	2	1	457	0.26431	0.26431
GO:0045089	positive regulation of innate immune response	107	11	6.3	118	0.04934	0.27011
GO:0006396	RNA processing	615	89	36.2	2	1.8e-16	0.2792
GO:0030707	follicle cell of egg chamber development	220	13	12.95	971	0.53593	0.27957
GO:0007280	pole cell migration	18	2	1.06	471	0.28665	0.28665
GO:0018107	peptidyl-threonine phosphorylation	18	2	1.06	472	0.28665	0.28665
GO:0062013	positive regulation of small molecule metabolic process	18	2	1.06	473	0.28665	0.28665
GO:0008340	determination of adult lifespan	153	11	9	484	0.28956	0.28956
GO:0009058	biosynthetic process	2829	243	166.5	6	1.2e-14	0.29063
GO:0006338	chromatin remodeling	217	17	12.77	277	0.13846	0.29417
GO:0006412	translation	410	38	24.13	38	0.00325	0.29666
GO:0001682	tRNA 5'-leader removal	6	1	0.35	494	0.30516	0.30516
GO:0006729	tetrahydrobiopterin biosynthetic process	6	1	0.35	495	0.30516	0.30516
GO:0006984	ER-nucleus signaling pathway	6	1	0.35	496	0.30516	0.30516
GO:0007305	vitelline membrane formation involved in chorion-containing eggshell formation	6	1	0.35	497	0.30516	0.30516
GO:0007348	regulation of syncytial blastoderm mitotic cell cycle	6	1	0.35	498	0.30516	0.30516
GO:0007539	primary sex determination, soma	6	1	0.35	499	0.30516	0.30516
GO:0010889	regulation of sequestering of triglyceride	6	1	0.35	500	0.30516	0.30516
GO:0017183	protein histidyl modification to diphthamide	6	1	0.35	501	0.30516	0.30516
GO:0018344	protein geranylgeranylation	6	1	0.35	502	0.30516	0.30516
GO:0018410	C-terminal protein amino acid modification	6	1	0.35	503	0.30516	0.30516
GO:0031087	deadenylation-independent decapping of nuclear-transcribed mRNA	6	1	0.35	504	0.30516	0.30516
GO:0031118	rRNA pseudouridine synthesis	6	1	0.35	505	0.30516	0.30516
GO:0031509	subtelomeric heterochromatin formation	6	1	0.35	506	0.30516	0.30516
GO:0032837	distributive segregation	6	1	0.35	507	0.30516	0.30516
GO:0032958	inositol phosphate biosynthetic process	6	1	0.35	508	0.30516	0.30516
GO:0033238	regulation of amine metabolic process	6	1	0.35	509	0.30516	0.30516
GO:0035308	negative regulation of protein dephosphorylation	6	1	0.35	510	0.30516	0.30516
GO:0040031	snRNA modification	6	1	0.35	511	0.30516	0.30516
GO:0042407	cristae formation	6	1	0.35	512	0.30516	0.30516
GO:0043666	regulation of phosphoprotein phosphatase activity	6	1	0.35	513	0.30516	0.30516
GO:0044273	sulfur compound catabolic process	6	1	0.35	514	0.30516	0.30516
GO:0046129	purine ribonucleoside biosynthetic process	6	1	0.35	515	0.30516	0.30516
GO:0046130	purine ribonucleoside catabolic process	6	1	0.35	516	0.30516	0.30516
GO:0046885	regulation of hormone biosynthetic process	6	1	0.35	517	0.30516	0.30516
GO:0048636	positive regulation of muscle organ development	6	1	0.35	518	0.30516	0.30516
GO:0050908	detection of light stimulus involved in visual perception	6	1	0.35	519	0.30516	0.30516
GO:0051353	positive regulation of oxidoreductase activity	6	1	0.35	520	0.30516	0.30516
GO:0070536	protein K63-linked deubiquitination	6	1	0.35	521	0.30516	0.30516
GO:0071051	polyadenylation-dependent snoRNA 3'-end processing	6	1	0.35	522	0.30516	0.30516
GO:0071786	endoplasmic reticulum tubular network organization	6	1	0.35	523	0.30516	0.30516
GO:0097191	extrinsic apoptotic signaling pathway	6	1	0.35	524	0.30516	0.30516
GO:0098693	regulation of synaptic vesicle cycle	6	1	0.35	525	0.30516	0.30516
GO:1900370	positive regulation of post-transcriptional gene silencing by RNA	6	1	0.35	526	0.30516	0.30516
GO:2000495	regulation of cell proliferation involved in compound eye morphogenesis	6	1	0.35	527	0.30516	0.30516
GO:0016441	post-transcriptional gene silencing	63	4	3.71	898	0.51258	0.30538
GO:0032008	positive regulation of TOR signaling	31	2	1.82	1005	0.55228	0.30545
GO:1902275	regulation of chromatin organization	31	2	1.82	1006	0.55228	0.30545
GO:0006457	protein folding	103	11	6.06	94	0.03906	0.30593
GO:0035264	multicellular organism growth	46	2	2.71	1399	0.76292	0.30599
GO:0051338	regulation of transferase activity	90	4	5.3	1453	0.78455	0.30636
GO:0007279	pole cell formation	19	2	1.12	545	0.30891	0.30891
GO:0034314	Arp2/3 complex-mediated actin nucleation	19	2	1.12	546	0.30891	0.30891
GO:0042026	protein refolding	19	2	1.12	547	0.30891	0.30891
GO:0022416	chaeta development	67	4	3.94	1021	0.56189	0.32474
GO:0006493	protein O-linked glycosylation	35	4	2.06	287	0.14797	0.32988
GO:0000956	nuclear-transcribed mRNA catabolic process	61	5	3.59	478	0.28883	0.33042
GO:0000132	establishment of mitotic spindle orientation	20	2	1.18	562	0.33103	0.33103
GO:0006357	regulation of transcription by RNA polymerase II	629	37	37.02	959	0.52816	0.33311
GO:0006796	phosphate-containing compound metabolic process	714	39	42.02	1319	0.71788	0.33539
GO:0006749	glutathione metabolic process	35	3	2.06	569	0.33996	0.33996
GO:0070972	protein localization to endoplasmic reticulum	33	5	1.94	96	0.04193	0.34445
GO:0042558	pteridine-containing compound metabolic process	17	3	1	173	0.07446	0.34515
GO:0050688	regulation of defense response to virus	19	3	1.12	226	0.09742	0.34523
GO:0010565	regulation of cellular ketone metabolic process	12	2	0.71	296	0.15458	0.34562
GO:0031167	rRNA methylation	12	2	0.71	297	0.15458	0.34562
GO:0000290	deadenylation-dependent decapping of nuclear-transcribed mRNA	7	1	0.41	573	0.34609	0.34609
GO:0000491	small nucleolar ribonucleoprotein complex assembly	7	1	0.41	574	0.34609	0.34609
GO:0001111	RNA polymerase II promoter clearance	7	1	0.41	575	0.34609	0.34609
GO:0001731	formation of translation preinitiation complex	7	1	0.41	576	0.34609	0.34609
GO:0006516	glycoprotein catabolic process	7	1	0.41	577	0.34609	0.34609
GO:0006622	protein targeting to lysosome	7	1	0.41	578	0.34609	0.34609
GO:0007141	male meiosis I	7	1	0.41	579	0.34609	0.34609
GO:0007289	spermatid nucleus differentiation	7	1	0.41	580	0.34609	0.34609
GO:0007542	primary sex determination, germ-line	7	1	0.41	581	0.34609	0.34609
GO:0009148	pyrimidine nucleoside triphosphate biosynthetic process	7	1	0.41	582	0.34609	0.34609
GO:0009631	cold acclimation	7	1	0.41	583	0.34609	0.34609
GO:0010032	meiotic chromosome condensation	7	1	0.41	584	0.34609	0.34609
GO:0015908	fatty acid transport	7	1	0.41	585	0.34609	0.34609
GO:0031452	negative regulation of heterochromatin formation	7	1	0.41	586	0.34609	0.34609
GO:0032147	activation of protein kinase activity	7	1	0.41	587	0.34609	0.34609
GO:0033119	negative regulation of RNA splicing	7	1	0.41	588	0.34609	0.34609
GO:0034334	adherens junction maintenance	7	1	0.41	589	0.34609	0.34609
GO:0034475	U4 snRNA 3'-end processing	7	1	0.41	590	0.34609	0.34609
GO:0035001	dorsal trunk growth, open tracheal system	7	1	0.41	591	0.34609	0.34609
GO:0035204	negative regulation of lamellocyte differentiation	7	1	0.41	592	0.34609	0.34609
GO:0035269	protein O-linked mannosylation	7	1	0.41	593	0.34609	0.34609
GO:0036065	fucosylation	7	1	0.41	594	0.34609	0.34609
GO:0040020	regulation of meiotic nuclear division	7	1	0.41	595	0.34609	0.34609
GO:0042595	behavioral response to starvation	7	1	0.41	596	0.34609	0.34609
GO:0042744	hydrogen peroxide catabolic process	7	1	0.41	597	0.34609	0.34609
GO:0048800	antennal morphogenesis	7	1	0.41	598	0.34609	0.34609
GO:0050686	negative regulation of mRNA processing	7	1	0.41	599	0.34609	0.34609
GO:0051012	microtubule sliding	7	1	0.41	600	0.34609	0.34609
GO:0061357	positive regulation of Wnt protein secretion	7	1	0.41	601	0.34609	0.34609
GO:0070131	positive regulation of mitochondrial translation	7	1	0.41	602	0.34609	0.34609
GO:0071168	protein localization to chromatin	7	1	0.41	603	0.34609	0.34609
GO:0072595	maintenance of protein localization in organelle	7	1	0.41	604	0.34609	0.34609
GO:0072697	protein localization to cell cortex	7	1	0.41	605	0.34609	0.34609
GO:0097250	mitochondrial respirasome assembly	7	1	0.41	606	0.34609	0.34609
GO:0097428	protein maturation by iron-sulfur cluster transfer	7	1	0.41	607	0.34609	0.34609
GO:0140962	multicellular organismal-level chemical homeostasis	7	1	0.41	608	0.34609	0.34609
GO:1903078	positive regulation of protein localization to plasma membrane	7	1	0.41	609	0.34609	0.34609
GO:1903321	negative regulation of protein modification by small protein conjugation or removal	7	1	0.41	610	0.34609	0.34609
GO:2001135	regulation of endocytic recycling	7	1	0.41	611	0.34609	0.34609
GO:0051345	positive regulation of hydrolase activity	90	4	5.3	1454	0.78455	0.34736
GO:0007346	regulation of mitotic cell cycle	153	10	9	717	0.41314	0.35269
GO:0016579	protein deubiquitination	42	4	2.47	378	0.23254	0.3555
GO:0000212	meiotic spindle organization	36	3	2.12	637	0.35639	0.35639
GO:0007283	spermatogenesis	177	13	10.42	390	0.24247	0.35996
GO:0008380	RNA splicing	280	43	16.48	21	4.1e-09	0.36506
GO:0018105	peptidyl-serine phosphorylation	52	4	3.06	644	0.36667	0.36667
GO:0045451	pole plasm oskar mRNA localization	44	5	2.59	248	0.11438	0.37271
GO:0017148	negative regulation of translation	75	4	4.41	1195	0.65172	0.37451
GO:0006302	double-strand break repair	91	4	5.36	1458	0.79177	0.3769
GO:0006352	DNA-templated transcription initiation	68	8	4	115	0.0451	0.38211
GO:0006271	DNA strand elongation involved in DNA replication	15	3	0.88	129	0.05431	0.38348
GO:0051321	meiotic cell cycle	193	13	11.36	628	0.34782	0.3838
GO:0009794	regulation of mitotic cell cycle, embryonic	14	2	0.82	338	0.19767	0.38415
GO:0001178	regulation of transcriptional start site selection at RNA polymerase II promoter	8	1	0.47	656	0.38462	0.38462
GO:0006398	mRNA 3'-end processing by stem-loop binding and cleavage	8	1	0.47	657	0.38462	0.38462
GO:0006465	signal peptide processing	8	1	0.47	658	0.38462	0.38462
GO:0006488	dolichol-linked oligosaccharide biosynthetic process	8	1	0.47	659	0.38462	0.38462
GO:0006919	activation of cysteine-type endopeptidase activity involved in apoptotic process	8	1	0.47	660	0.38462	0.38462
GO:0007503	fat body development	8	1	0.47	661	0.38462	0.38462
GO:0009226	nucleotide-sugar biosynthetic process	8	1	0.47	662	0.38462	0.38462
GO:0010823	negative regulation of mitochondrion organization	8	1	0.47	663	0.38462	0.38462
GO:0010896	regulation of triglyceride catabolic process	8	1	0.47	664	0.38462	0.38462
GO:0016266	O-glycan processing	8	1	0.47	665	0.38462	0.38462
GO:0031116	positive regulation of microtubule polymerization	8	1	0.47	666	0.38462	0.38462
GO:0032435	negative regulation of proteasomal ubiquitin-dependent protein catabolic process	8	1	0.47	667	0.38462	0.38462
GO:0033120	positive regulation of RNA splicing	8	1	0.47	668	0.38462	0.38462
GO:0034063	stress granule assembly	8	1	0.47	669	0.38462	0.38462
GO:0034244	negative regulation of transcription elongation by RNA polymerase II	8	1	0.47	670	0.38462	0.38462
GO:0034982	mitochondrial protein processing	8	1	0.47	671	0.38462	0.38462
GO:0035041	sperm DNA decondensation	8	1	0.47	672	0.38462	0.38462
GO:0035542	regulation of SNARE complex assembly	8	1	0.47	673	0.38462	0.38462
GO:0044528	regulation of mitochondrial mRNA stability	8	1	0.47	674	0.38462	0.38462
GO:0048521	negative regulation of behavior	8	1	0.47	675	0.38462	0.38462
GO:0060326	cell chemotaxis	8	1	0.47	676	0.38462	0.38462
GO:0070988	demethylation	8	1	0.47	677	0.38462	0.38462
GO:0071816	tail-anchored membrane protein insertion into ER membrane	8	1	0.47	678	0.38462	0.38462
GO:2000378	negative regulation of reactive oxygen species metabolic process	8	1	0.47	679	0.38462	0.38462
GO:0050708	regulation of protein secretion	25	2	1.47	775	0.43762	0.38462
GO:0030041	actin filament polymerization	60	3	3.53	1281	0.69451	0.38538
GO:0009792	embryo development ending in birth or egg hatching	158	7	9.3	1565	0.83021	0.38668
GO:0006418	tRNA aminoacylation for protein translation	38	3	2.24	691	0.38906	0.38906
GO:0006811	monoatomic ion transport	290	6	17.07	2188	0.99959	0.39319
GO:0048569	post-embryonic animal organ development	411	13	24.19	2141	0.99674	0.39343
GO:0007030	Golgi organization	70	5	4.12	700	0.39529	0.39529
GO:0031175	neuron projection development	407	10	23.95	2199	0.99976	0.39549
GO:0030488	tRNA methylation	23	2	1.35	705	0.39596	0.39596
GO:0071897	DNA biosynthetic process	45	3	2.65	895	0.49902	0.3963
GO:0016311	dephosphorylation	125	7	7.36	1109	0.60944	0.39712
GO:0006325	chromatin organization	264	21	15.54	222	0.0968	0.4139
GO:0006289	nucleotide-excision repair	24	2	1.41	719	0.41698	0.41698
GO:0006401	RNA catabolic process	105	9	6.18	306	0.16426	0.41907
GO:0051726	regulation of cell cycle	262	14	15.42	1276	0.68639	0.41941
GO:0090305	nucleic acid phosphodiester bond hydrolysis	15	2	0.88	365	0.21973	0.42038
GO:0000338	protein deneddylation	9	1	0.53	725	0.42087	0.42087
GO:0000395	mRNA 5'-splice site recognition	9	1	0.53	726	0.42087	0.42087
GO:0006303	double-strand break repair via nonhomologous end joining	9	1	0.53	727	0.42087	0.42087
GO:0006607	NLS-bearing protein import into nucleus	9	1	0.53	728	0.42087	0.42087
GO:0006882	intracellular zinc ion homeostasis	9	1	0.53	729	0.42087	0.42087
GO:0007130	synaptonemal complex assembly	9	1	0.53	730	0.42087	0.42087
GO:0007343	egg activation	9	1	0.53	731	0.42087	0.42087
GO:0007394	dorsal closure, elongation of leading edge cells	9	1	0.53	732	0.42087	0.42087
GO:0008090	retrograde axonal transport	9	1	0.53	733	0.42087	0.42087
GO:0010312	detoxification of zinc ion	9	1	0.53	734	0.42087	0.42087
GO:0015804	neutral amino acid transport	9	1	0.53	735	0.42087	0.42087
GO:0016575	histone deacetylation	9	1	0.53	736	0.42087	0.42087
GO:0034427	nuclear-transcribed mRNA catabolic process, exonucleolytic, 3'-5'	9	1	0.53	737	0.42087	0.42087
GO:0042689	regulation of crystal cell differentiation	9	1	0.53	738	0.42087	0.42087
GO:0043967	histone H4 acetylation	9	1	0.53	739	0.42087	0.42087
GO:0045943	positive regulation of transcription by RNA polymerase I	9	1	0.53	740	0.42087	0.42087
GO:0048140	male germ-line cyst encapsulation	9	1	0.53	741	0.42087	0.42087
GO:0060232	delamination	9	1	0.53	742	0.42087	0.42087
GO:0071880	adenylate cyclase-activating adrenergic receptor signaling pathway	9	1	0.53	743	0.42087	0.42087
GO:0071901	negative regulation of protein serine/threonine kinase activity	9	1	0.53	744	0.42087	0.42087
GO:0089718	amino acid import across plasma membrane	9	1	0.53	745	0.42087	0.42087
GO:0051489	regulation of filopodium assembly	35	2	2.06	1118	0.61906	0.42128
GO:0007005	mitochondrion organization	200	15	11.77	344	0.19891	0.42966
GO:0048666	neuron development	545	14	32.08	2218	0.99995	0.43586
GO:0030307	positive regulation of cell growth	41	3	2.41	771	0.43722	0.43722
GO:0016199	axon midline choice point recognition	25	2	1.47	776	0.43762	0.43762
GO:0060627	regulation of vesicle-mediated transport	126	7	7.42	1117	0.61792	0.43875
GO:0007549	dosage compensation	22	3	1.29	274	0.13635	0.45398
GO:0031123	RNA 3'-end processing	75	6	4.41	468	0.2788	0.45407
GO:0007277	pole cell development	29	3	1.71	380	0.24191	0.4543
GO:0055070	copper ion homeostasis	15	2	0.88	366	0.21973	0.45444
GO:0045292	mRNA cis splicing, via spliceosome	19	2	1.12	548	0.30891	0.45463
GO:0006641	triglyceride metabolic process	38	3	2.24	692	0.38906	0.45472
GO:0034728	nucleosome organization	23	2	1.35	706	0.39596	0.45482
GO:0002082	regulation of oxidative phosphorylation	10	1	0.59	784	0.455	0.455
GO:0006144	purine nucleobase metabolic process	10	1	0.59	785	0.455	0.455
GO:0006309	apoptotic DNA fragmentation	10	1	0.59	786	0.455	0.455
GO:0007095	mitotic G2 DNA damage checkpoint signaling	10	1	0.59	787	0.455	0.455
GO:0007436	larval salivary gland morphogenesis	10	1	0.59	788	0.455	0.455
GO:0008156	negative regulation of DNA replication	10	1	0.59	789	0.455	0.455
GO:0010635	regulation of mitochondrial fusion	10	1	0.59	790	0.455	0.455
GO:0030708	germarium-derived female germ-line cyst encapsulation	10	1	0.59	791	0.455	0.455
GO:0042398	cellular modified amino acid biosynthetic process	10	1	0.59	792	0.455	0.455
GO:0042684	cardioblast cell fate commitment	10	1	0.59	793	0.455	0.455
GO:0043433	negative regulation of DNA-binding transcription factor activity	10	1	0.59	794	0.455	0.455
GO:0045751	negative regulation of Toll signaling pathway	10	1	0.59	795	0.455	0.455
GO:0046664	dorsal closure, amnioserosa morphology change	10	1	0.59	796	0.455	0.455
GO:0050775	positive regulation of dendrite morphogenesis	10	1	0.59	797	0.455	0.455
GO:0051101	regulation of DNA binding	10	1	0.59	798	0.455	0.455
GO:0051180	vitamin transport	10	1	0.59	799	0.455	0.455
GO:0051781	positive regulation of cell division	10	1	0.59	800	0.455	0.455
GO:0071480	cellular response to gamma radiation	10	1	0.59	801	0.455	0.455
GO:0009620	response to fungus	58	3	3.41	1240	0.67216	0.45566
GO:0019637	organophosphate metabolic process	315	18	18.54	1074	0.58825	0.4558
GO:0045937	positive regulation of phosphate metabolic process	69	2	4.06	1819	0.9201	0.45697
GO:0035206	regulation of hemocyte proliferation	31	3	1.82	462	0.27428	0.45699
GO:0007304	chorion-containing eggshell formation	32	3	1.88	486	0.29063	0.45706
GO:0030031	cell projection assembly	114	4	6.71	1787	0.91027	0.4575
GO:0000387	spliceosomal snRNP assembly	26	2	1.53	824	0.45785	0.45785
GO:0033227	dsRNA transport	26	2	1.53	825	0.45785	0.45785
GO:0045892	negative regulation of DNA-templated transcription	239	12	14.07	1395	0.75749	0.4598
GO:0045893	positive regulation of DNA-templated transcription	326	18	19.19	1186	0.64749	0.46956
GO:0008283	cell population proliferation	729	25	42.91	2181	0.99944	0.47089
GO:0016570	histone modification	70	8	4.12	121	0.0521	0.47333
GO:0042274	ribosomal small subunit biogenesis	68	7	4	231	0.10354	0.47443
GO:0006626	protein targeting to mitochondrion	34	4	2	275	0.13702	0.47569
GO:0051093	negative regulation of developmental process	184	6	10.83	1972	0.96436	0.48429
GO:0048542	lymph gland development	58	5	3.41	392	0.25444	0.48611
GO:0000470	maturation of LSU-rRNA	25	3	1.47	323	0.17961	0.48616
GO:0072523	purine-containing compound catabolic process	17	2	1	458	0.26431	0.48659
GO:0051098	regulation of binding	21	2	1.24	630	0.35294	0.48678
GO:0006513	protein monoubiquitination	11	1	0.65	849	0.48712	0.48712
GO:0007026	negative regulation of microtubule depolymerization	11	1	0.65	850	0.48712	0.48712
GO:0007113	endomitotic cell cycle	11	1	0.65	851	0.48712	0.48712
GO:0007200	phospholipase C-activating G protein-coupled receptor signaling pathway	11	1	0.65	852	0.48712	0.48712
GO:0007318	pole plasm protein localization	11	1	0.65	853	0.48712	0.48712
GO:0010888	negative regulation of lipid storage	11	1	0.65	854	0.48712	0.48712
GO:0030723	ovarian fusome organization	11	1	0.65	855	0.48712	0.48712
GO:0032387	negative regulation of intracellular transport	11	1	0.65	856	0.48712	0.48712
GO:0033314	mitotic DNA replication checkpoint signaling	11	1	0.65	857	0.48712	0.48712
GO:0033617	mitochondrial cytochrome c oxidase assembly	11	1	0.65	858	0.48712	0.48712
GO:0034067	protein localization to Golgi apparatus	11	1	0.65	859	0.48712	0.48712
GO:0042220	response to cocaine	11	1	0.65	860	0.48712	0.48712
GO:0046959	habituation	11	1	0.65	861	0.48712	0.48712
GO:0048082	regulation of adult chitin-containing cuticle pigmentation	11	1	0.65	862	0.48712	0.48712
GO:0060251	regulation of glial cell proliferation	11	1	0.65	863	0.48712	0.48712
GO:0070936	protein K48-linked ubiquitination	11	1	0.65	864	0.48712	0.48712
GO:0071763	nuclear membrane organization	11	1	0.65	865	0.48712	0.48712
GO:0090328	regulation of olfactory learning	11	1	0.65	866	0.48712	0.48712
GO:0140591	nuclear envelope budding	11	1	0.65	867	0.48712	0.48712
GO:1904059	regulation of locomotor rhythm	11	1	0.65	868	0.48712	0.48712
GO:0001933	negative regulation of protein phosphorylation	31	2	1.82	1007	0.55228	0.48727
GO:0000082	G1/S transition of mitotic cell cycle	32	2	1.88	1024	0.56972	0.48732
GO:0033108	mitochondrial respiratory chain complex assembly	53	3	3.12	1110	0.61117	0.48751
GO:0006487	protein N-linked glycosylation	36	3	2.12	638	0.35639	0.49636
GO:0046627	negative regulation of insulin receptor signaling pathway	28	2	1.65	889	0.49702	0.49702
GO:0046822	regulation of nucleocytoplasmic transport	28	2	1.65	890	0.49702	0.49702
GO:0006261	DNA-templated DNA replication	93	7	5.47	538	0.30662	0.51197
GO:0046329	negative regulation of JNK cascade	29	2	1.71	902	0.51592	0.51592
GO:0000054	ribosomal subunit export from nucleus	12	1	0.71	910	0.51735	0.51735
GO:0002785	negative regulation of antimicrobial peptide production	12	1	0.71	911	0.51735	0.51735
GO:0006515	protein quality control for misfolded or incompletely synthesized proteins	12	1	0.71	912	0.51735	0.51735
GO:0006999	nuclear pore organization	12	1	0.71	913	0.51735	0.51735
GO:0007628	adult walking behavior	12	1	0.71	914	0.51735	0.51735
GO:0014013	regulation of gliogenesis	12	1	0.71	915	0.51735	0.51735
GO:0030713	follicle cell of egg chamber stalk formation	12	1	0.71	916	0.51735	0.51735
GO:0031440	regulation of mRNA 3'-end processing	12	1	0.71	917	0.51735	0.51735
GO:0035196	miRNA processing	12	1	0.71	918	0.51735	0.51735
GO:0035234	ectopic germ cell programmed cell death	12	1	0.71	919	0.51735	0.51735
GO:0042401	biogenic amine biosynthetic process	12	1	0.71	920	0.51735	0.51735
GO:0045022	early endosome to late endosome transport	12	1	0.71	921	0.51735	0.51735
GO:0045116	protein neddylation	12	1	0.71	922	0.51735	0.51735
GO:0046427	positive regulation of receptor signaling pathway via JAK-STAT	12	1	0.71	923	0.51735	0.51735
GO:0046949	fatty-acyl-CoA biosynthetic process	12	1	0.71	924	0.51735	0.51735
GO:0071577	zinc ion transmembrane transport	12	1	0.71	925	0.51735	0.51735
GO:0099500	vesicle fusion to plasma membrane	12	1	0.71	926	0.51735	0.51735
GO:1905515	non-motile cilium assembly	12	1	0.71	927	0.51735	0.51735
GO:0051651	maintenance of location in cell	29	2	1.71	903	0.51592	0.51735
GO:0035214	eye-antennal disc development	43	2	2.53	1340	0.72916	0.51805
GO:0007254	JNK cascade	77	4	4.53	1237	0.67215	0.51806
GO:0042254	ribosome biogenesis	204	28	12.01	29	2.1e-05	0.53174
GO:1990542	mitochondrial transmembrane transport	30	2	1.77	964	0.53434	0.53434
GO:0007528	neuromuscular junction development	171	6	10.06	1891	0.94286	0.53994
GO:0016325	oocyte microtubule cytoskeleton organization	32	4	1.88	250	0.11617	0.54419
GO:0000916	actomyosin contractile ring contraction	13	1	0.77	976	0.54581	0.54581
GO:0006334	nucleosome assembly	13	1	0.77	977	0.54581	0.54581
GO:0016360	sensory organ precursor cell fate determination	13	1	0.77	978	0.54581	0.54581
GO:0022600	digestive system process	13	1	0.77	979	0.54581	0.54581
GO:0032511	late endosome to vacuole transport via multivesicular body sorting pathway	13	1	0.77	980	0.54581	0.54581
GO:0032968	positive regulation of transcription elongation by RNA polymerase II	13	1	0.77	981	0.54581	0.54581
GO:0042417	dopamine metabolic process	13	1	0.77	982	0.54581	0.54581
GO:0043248	proteasome assembly	13	1	0.77	983	0.54581	0.54581
GO:0045196	establishment or maintenance of neuroblast polarity	13	1	0.77	984	0.54581	0.54581
GO:0045450	bicoid mRNA localization	13	1	0.77	985	0.54581	0.54581
GO:0045571	negative regulation of imaginal disc growth	13	1	0.77	986	0.54581	0.54581
GO:0045815	transcription initiation-coupled chromatin remodeling	13	1	0.77	987	0.54581	0.54581
GO:0006310	DNA recombination	91	3	5.36	1789	0.91041	0.54805
GO:0007431	salivary gland development	104	3	6.12	1917	0.94935	0.54871
GO:0030718	germ-line stem cell population maintenance	76	6	4.47	483	0.28911	0.55053
GO:0036099	female germ-line stem cell population maintenance	31	2	1.82	1008	0.55228	0.55228
GO:0006511	ubiquitin-dependent protein catabolic process	276	21	16.24	270	0.13476	0.5528
GO:0008033	tRNA processing	87	12	5.12	40	0.00469	0.56667
GO:0051607	defense response to virus	51	5	3	321	0.17916	0.56728
GO:0006906	vesicle fusion	60	5	3.53	467	0.27726	0.56796
GO:0032456	endocytic recycling	39	3	2.3	710	0.40525	0.56896
GO:0007112	male meiosis cytokinesis	32	2	1.88	1025	0.56972	0.56972
GO:0042078	germ-line stem cell division	36	3	2.12	639	0.35639	0.57197
GO:0006378	mRNA polyadenylation	14	1	0.82	1033	0.57259	0.57259
GO:0007220	Notch receptor processing	14	1	0.82	1034	0.57259	0.57259
GO:0035076	ecdysone receptor-mediated signaling pathway	14	1	0.82	1035	0.57259	0.57259
GO:0051123	RNA polymerase II preinitiation complex assembly	14	1	0.82	1036	0.57259	0.57259
GO:0051924	regulation of calcium ion transport	14	1	0.82	1037	0.57259	0.57259
GO:1904801	positive regulation of neuron remodeling	14	1	0.82	1038	0.57259	0.57259
GO:0010821	regulation of mitochondrion organization	38	2	2.24	1202	0.66394	0.57295
GO:0006888	endoplasmic reticulum to Golgi vesicle-mediated transport	68	4	4	1061	0.57379	0.57379
GO:0007349	cellularization	93	8	5.47	324	0.18023	0.58344
GO:0045727	positive regulation of translation	40	3	2.35	765	0.42131	0.5859
GO:0008333	endosome to lysosome transport	15	1	0.88	1077	0.59779	0.59779
GO:0015986	proton motive force-driven ATP synthesis	15	1	0.88	1078	0.59779	0.59779
GO:0030838	positive regulation of actin filament polymerization	15	1	0.88	1079	0.59779	0.59779
GO:0035073	pupariation	15	1	0.88	1080	0.59779	0.59779
GO:0044331	cell-cell adhesion mediated by cadherin	15	1	0.88	1081	0.59779	0.59779
GO:0045456	ecdysteroid biosynthetic process	15	1	0.88	1082	0.59779	0.59779
GO:2000134	negative regulation of G1/S transition of mitotic cell cycle	15	1	0.88	1083	0.59779	0.59779
GO:0046474	glycerophospholipid biosynthetic process	74	4	4.36	1159	0.64119	0.59821
GO:0007093	mitotic cell cycle checkpoint signaling	42	2	2.47	1312	0.71704	0.59831
GO:0006163	purine nucleotide metabolic process	133	5	7.83	1753	0.8993	0.60041
GO:0007526	larval somatic muscle development	34	2	2	1095	0.60311	0.60311
GO:0045747	positive regulation of Notch signaling pathway	34	2	2	1096	0.60311	0.60311
GO:0048488	synaptic vesicle endocytosis	35	2	2.06	1119	0.61906	0.61906
GO:0006839	mitochondrial transport	50	5	2.94	311	0.16917	0.61974
GO:0007059	chromosome segregation	191	13	11.24	566	0.3341	0.61998
GO:0006730	one-carbon metabolic process	16	1	0.94	1128	0.62151	0.62151
GO:0007040	lysosome organization	16	1	0.94	1129	0.62151	0.62151
GO:0030513	positive regulation of BMP signaling pathway	16	1	0.94	1130	0.62151	0.62151
GO:0048072	compound eye pigmentation	16	1	0.94	1131	0.62151	0.62151
GO:0051642	centrosome localization	16	1	0.94	1132	0.62151	0.62151
GO:0006726	eye pigment biosynthetic process	34	2	2	1097	0.60311	0.62156
GO:0006066	alcohol metabolic process	69	4	4.06	1067	0.58551	0.62162
GO:0008088	axo-dendritic transport	44	2	2.59	1366	0.74084	0.62208
GO:0032880	regulation of protein localization	99	5	5.83	1288	0.70067	0.6223
GO:0030155	regulation of cell adhesion	51	2	3	1512	0.81108	0.62245
GO:0035282	segmentation	193	9	11.36	1510	0.81005	0.62369
GO:0007419	ventral cord development	54	3	3.18	1150	0.62395	0.62395
GO:0051301	cell division	239	9	14.07	1905	0.94803	0.62615
GO:0019991	septate junction assembly	36	2	2.12	1154	0.63451	0.63451
GO:0050829	defense response to Gram-negative bacterium	92	5	5.41	1158	0.6373	0.6373
GO:0035186	syncytial blastoderm mitotic cell cycle	23	2	1.35	707	0.39596	0.64327
GO:0000413	protein peptidyl-prolyl isomerization	17	1	1	1163	0.64384	0.64384
GO:0006446	regulation of translational initiation	17	1	1	1164	0.64384	0.64384
GO:0006826	iron ion transport	17	1	1	1165	0.64384	0.64384
GO:0007629	flight behavior	17	1	1	1166	0.64384	0.64384
GO:0022400	regulation of rhodopsin mediated signaling pathway	17	1	1	1167	0.64384	0.64384
GO:0043001	Golgi to plasma membrane protein transport	17	1	1	1168	0.64384	0.64384
GO:0045666	positive regulation of neuron differentiation	17	1	1	1169	0.64384	0.64384
GO:0046628	positive regulation of insulin receptor signaling pathway	17	1	1	1170	0.64384	0.64384
GO:0051222	positive regulation of protein transport	34	2	2	1098	0.60311	0.64384
GO:0006886	intracellular protein transport	289	20	17.01	395	0.25596	0.65297
GO:0042594	response to starvation	138	5	8.12	1806	0.91577	0.65316
GO:0006281	DNA repair	170	11	10.01	724	0.41754	0.65841
GO:0061057	peptidoglycan recognition protein signaling pathway	64	8	3.77	87	0.03304	0.66104
GO:0009306	protein secretion	64	4	3.77	954	0.52515	0.66334
GO:0034599	cellular response to oxidative stress	36	3	2.12	640	0.35639	0.66402
GO:0048814	regulation of dendrite morphogenesis	28	2	1.65	891	0.49702	0.66449
GO:0001676	long-chain fatty acid metabolic process	18	1	1.06	1209	0.66485	0.66485
GO:0006727	ommochrome biosynthetic process	18	1	1.06	1210	0.66485	0.66485
GO:0007432	salivary gland boundary specification	18	1	1.06	1211	0.66485	0.66485
GO:0010822	positive regulation of mitochondrion organization	18	1	1.06	1212	0.66485	0.66485
GO:0016081	synaptic vesicle docking	18	1	1.06	1213	0.66485	0.66485
GO:0016339	calcium-dependent cell-cell adhesion via plasma membrane cell adhesion molecules	18	1	1.06	1214	0.66485	0.66485
GO:0030011	maintenance of cell polarity	18	1	1.06	1215	0.66485	0.66485
GO:0035019	somatic stem cell population maintenance	18	1	1.06	1216	0.66485	0.66485
GO:0035212	cell competition in a multicellular organism	18	1	1.06	1217	0.66485	0.66485
GO:0036011	imaginal disc-derived leg segmentation	18	1	1.06	1218	0.66485	0.66485
GO:0050919	negative chemotaxis	18	1	1.06	1219	0.66485	0.66485
GO:0070593	dendrite self-avoidance	18	1	1.06	1220	0.66485	0.66485
GO:0009408	response to heat	63	4	3.71	899	0.51258	0.67718
GO:0007424	open tracheal system development	215	6	12.65	2080	0.98932	0.68203
GO:0034605	cellular response to heat	24	2	1.41	720	0.41698	0.68401
GO:0002052	positive regulation of neuroblast proliferation	19	1	1.12	1259	0.68462	0.68462
GO:0007282	cystoblast division	19	1	1.12	1260	0.68462	0.68462
GO:0034587	piRNA processing	19	1	1.12	1261	0.68462	0.68462
GO:0035050	embryonic heart tube development	19	1	1.12	1262	0.68462	0.68462
GO:0160032	Toll receptor ligand protein activation cascade	19	1	1.12	1263	0.68462	0.68462
GO:0006644	phospholipid metabolic process	137	6	8.06	1552	0.82529	0.68634
GO:0006606	protein import into nucleus	49	3	2.88	1017	0.55722	0.69084
GO:0045824	negative regulation of innate immune response	25	2	1.47	777	0.43762	0.70262
GO:0033554	cellular response to stress	558	33	32.84	909	0.51616	0.70296
GO:0007307	eggshell chorion gene amplification	20	1	1.18	1289	0.70323	0.70323
GO:0042023	DNA endoreduplication	20	1	1.18	1290	0.70323	0.70323
GO:0046660	female sex differentiation	20	1	1.18	1291	0.70323	0.70323
GO:0070373	negative regulation of ERK1 and ERK2 cascade	20	1	1.18	1292	0.70323	0.70323
GO:0070983	dendrite guidance	20	1	1.18	1293	0.70323	0.70323
GO:0002225	positive regulation of antimicrobial peptide production	51	2	3	1513	0.81108	0.70395
GO:1902600	proton transmembrane transport	41	2	2.41	1303	0.70446	0.70446
GO:0050767	regulation of neurogenesis	102	5	6	1336	0.72536	0.70521
GO:0031647	regulation of protein stability	63	7	3.71	174	0.07546	0.71771
GO:0016567	protein ubiquitination	183	10	10.77	1161	0.64269	0.71948
GO:0001700	embryonic development via the syncytial blastoderm	150	6	8.83	1714	0.8835	0.71997
GO:0055059	asymmetric neuroblast division	34	2	2	1099	0.60311	0.72055
GO:0045752	positive regulation of Toll signaling pathway	21	1	1.24	1322	0.72075	0.72075
GO:0046839	phospholipid dephosphorylation	21	1	1.24	1323	0.72075	0.72075
GO:0035194	regulatory ncRNA-mediated post-transcriptional gene silencing	56	3	3.3	1188	0.64865	0.7208
GO:0031146	SCF-dependent proteasomal ubiquitin-dependent protein catabolic process	43	2	2.53	1341	0.72916	0.72916
GO:0035331	negative regulation of hippo signaling	43	2	2.53	1342	0.72916	0.72916
GO:0045886	negative regulation of synaptic assembly at neuromuscular junction	43	2	2.53	1343	0.72916	0.72916
GO:0072657	protein localization to membrane	148	10	8.71	647	0.37283	0.73588
GO:0006029	proteoglycan metabolic process	22	1	1.29	1348	0.73723	0.73723
GO:0032508	DNA duplex unwinding	22	1	1.29	1349	0.73723	0.73723
GO:0090263	positive regulation of canonical Wnt signaling pathway	45	2	2.65	1375	0.75209	0.75209
GO:0030727	germarium-derived female germ-line cyst formation	23	1	1.35	1378	0.75274	0.75274
GO:0040018	positive regulation of multicellular organism growth	23	1	1.35	1379	0.75274	0.75274
GO:0046854	phosphatidylinositol phosphate biosynthetic process	23	1	1.35	1380	0.75274	0.75274
GO:2001252	positive regulation of chromosome organization	23	1	1.35	1381	0.75274	0.75274
GO:0000209	protein polyubiquitination	77	4	4.53	1238	0.67215	0.75411
GO:0035220	wing disc development	340	8	20.01	2186	0.99953	0.75473
GO:0007286	spermatid development	70	5	4.12	701	0.39529	0.76628
GO:0050769	positive regulation of neurogenesis	53	3	3.12	1111	0.61117	0.7671
GO:0007632	visual behavior	24	1	1.41	1410	0.76734	0.76734
GO:0033209	tumor necrosis factor-mediated signaling pathway	24	1	1.41	1411	0.76734	0.76734
GO:0097352	autophagosome maturation	24	1	1.41	1412	0.76734	0.76734
GO:0015711	organic anion transport	100	4	5.89	1620	0.8483	0.76855
GO:0015914	phospholipid transport	25	1	1.47	1432	0.78108	0.78108
GO:0031345	negative regulation of cell projection organization	25	1	1.47	1433	0.78108	0.78108
GO:0035159	regulation of tube length, open tracheal system	25	1	1.47	1434	0.78108	0.78108
GO:1904263	positive regulation of TORC1 signaling	25	1	1.47	1435	0.78108	0.78108
GO:0007474	imaginal disc-derived wing vein specification	48	2	2.83	1449	0.78334	0.78334
GO:0050832	defense response to fungus	48	2	2.83	1450	0.78334	0.78334
GO:0065003	protein-containing complex assembly	437	34	25.72	133	0.05566	0.78379
GO:0007417	central nervous system development	219	8	12.89	1922	0.9504	0.78618
GO:1901700	response to oxygen-containing compound	300	10	17.66	2063	0.98553	0.78696
GO:0003333	amino acid transmembrane transport	42	2	2.47	1313	0.71704	0.79396
GO:0000723	telomere maintenance	26	1	1.53	1463	0.79401	0.79401
GO:0006506	GPI anchor biosynthetic process	26	1	1.53	1464	0.79401	0.79401
GO:0007062	sister chromatid cohesion	26	1	1.53	1465	0.79401	0.79401
GO:0009411	response to UV	26	1	1.53	1466	0.79401	0.79401
GO:0030514	negative regulation of BMP signaling pathway	26	1	1.53	1467	0.79401	0.79401
GO:0035071	salivary gland cell autophagic cell death	26	1	1.53	1468	0.79401	0.79401
GO:0051491	positive regulation of filopodium assembly	26	1	1.53	1469	0.79401	0.79401
GO:0045944	positive regulation of transcription by RNA polymerase II	241	12	14.18	1409	0.76732	0.79419
GO:0007015	actin filament organization	156	7	9.18	1548	0.82036	0.79441
GO:0010628	positive regulation of gene expression	186	10	10.95	1201	0.66296	0.79682
GO:0031507	heterochromatin formation	100	6	5.89	975	0.54113	0.80107
GO:0045807	positive regulation of endocytosis	50	2	2.94	1480	0.80221	0.80221
GO:0030010	establishment of cell polarity	53	3	3.12	1112	0.61117	0.80582
GO:0006963	positive regulation of antibacterial peptide biosynthetic process	27	1	1.59	1489	0.80617	0.80617
GO:0007032	endosome organization	27	1	1.59	1490	0.80617	0.80617
GO:0007430	terminal branching, open tracheal system	27	1	1.59	1491	0.80617	0.80617
GO:0035195	miRNA-mediated post-transcriptional gene silencing	27	1	1.59	1492	0.80617	0.80617
GO:0045187	regulation of circadian sleep/wake cycle, sleep	27	1	1.59	1493	0.80617	0.80617
GO:0070050	neuron cellular homeostasis	27	1	1.59	1494	0.80617	0.80617
GO:0045935	positive regulation of nucleobase-containing compound metabolic process	402	22	23.66	1242	0.67298	0.80706
GO:0051124	synaptic assembly at neuromuscular junction	136	4	8	1968	0.96317	0.8088
GO:0006479	protein methylation	33	3	1.94	539	0.30705	0.81635
GO:0001578	microtubule bundle formation	28	1	1.65	1526	0.81762	0.81762
GO:0007494	midgut development	28	1	1.65	1527	0.81762	0.81762
GO:0045746	negative regulation of Notch signaling pathway	28	1	1.65	1528	0.81762	0.81762
GO:0070328	triglyceride homeostasis	28	1	1.65	1529	0.81762	0.81762
GO:0046843	dorsal appendage formation	52	2	3.06	1541	0.8196	0.8196
GO:0007052	mitotic spindle organization	72	3	4.24	1486	0.80483	0.81979
GO:0000278	mitotic cell cycle	435	22	25.6	1484	0.80374	0.82251
GO:0006914	autophagy	196	3	11.54	2183	0.99946	0.82354
GO:0007131	reciprocal meiotic recombination	29	1	1.71	1556	0.8284	0.8284
GO:0030433	ubiquitin-dependent ERAD pathway	29	1	1.71	1557	0.8284	0.8284
GO:0045931	positive regulation of mitotic cell cycle	29	1	1.71	1558	0.8284	0.8284
GO:0090630	activation of GTPase activity	29	1	1.71	1559	0.8284	0.8284
GO:0006898	receptor-mediated endocytosis	59	2	3.47	1678	0.87017	0.82896
GO:0071363	cellular response to growth factor stimulus	98	2	5.77	2045	0.98185	0.83063
GO:0010883	regulation of lipid storage	45	2	2.65	1376	0.75209	0.83846
GO:0030717	oocyte karyosome formation	30	1	1.77	1578	0.83854	0.83854
GO:0035011	melanotic encapsulation of foreign target	30	1	1.77	1579	0.83854	0.83854
GO:0072583	clathrin-dependent endocytosis	30	1	1.77	1580	0.83854	0.83854
GO:0072659	protein localization to plasma membrane	57	2	3.35	1646	0.85723	0.83896
GO:0000122	negative regulation of transcription by RNA polymerase II	160	7	9.42	1588	0.83963	0.83963
GO:0007626	locomotory behavior	151	4	8.89	2042	0.98067	0.84147
GO:0008284	positive regulation of cell population proliferation	140	5	8.24	1825	0.92166	0.84507
GO:0008355	olfactory learning	42	2	2.47	1314	0.71704	0.84784
GO:0046718	viral entry into host cell	31	1	1.82	1604	0.84808	0.84808
GO:0051017	actin filament bundle assembly	31	1	1.82	1605	0.84808	0.84808
GO:0071456	cellular response to hypoxia	31	1	1.82	1606	0.84808	0.84808
GO:0008360	regulation of cell shape	53	2	3.12	1554	0.82778	0.84828
GO:0030866	cortical actin cytoskeleton organization	59	2	3.47	1679	0.87017	0.84853
GO:0006633	fatty acid biosynthetic process	56	2	3.3	1625	0.85033	0.85033
GO:0007391	dorsal closure	96	4	5.65	1550	0.82499	0.85222
GO:0045132	meiotic chromosome segregation	62	5	3.65	492	0.30048	0.85556
GO:0008285	negative regulation of cell population proliferation	87	4	5.12	1397	0.76172	0.85702
GO:0008258	head involution	32	1	1.88	1635	0.85706	0.85706
GO:0032981	mitochondrial respiratory chain complex I assembly	32	1	1.88	1636	0.85706	0.85706
GO:0035088	establishment or maintenance of apical/basal cell polarity	32	1	1.88	1637	0.85706	0.85706
GO:0051304	chromosome separation	32	1	1.88	1638	0.85706	0.85706
GO:0042752	regulation of circadian rhythm	77	3	4.53	1589	0.83982	0.8575
GO:0044089	positive regulation of cellular component biogenesis	130	5	7.65	1730	0.88814	0.85826
GO:0007265	Ras protein signal transduction	136	4	8	1969	0.96317	0.85916
GO:0018205	peptidyl-lysine modification	79	8	4.65	207	0.09189	0.8627
GO:0036211	protein modification process	931	57	54.79	697	0.39381	0.86326
GO:0006006	glucose metabolic process	33	1	1.94	1664	0.86551	0.86551
GO:0007443	Malpighian tubule morphogenesis	33	1	1.94	1665	0.86551	0.86551
GO:0008407	chaeta morphogenesis	33	1	1.94	1666	0.86551	0.86551
GO:0007018	microtubule-based movement	107	6	6.3	1107	0.60829	0.87302
GO:0007097	nuclear migration	34	1	2	1681	0.87346	0.87346
GO:0031330	negative regulation of cellular catabolic process	41	3	2.41	772	0.43722	0.87994
GO:0007143	female meiotic nuclear division	49	3	2.88	1018	0.55722	0.88023
GO:0001558	regulation of cell growth	76	4	4.47	1199	0.66204	0.88059
GO:0090090	negative regulation of canonical Wnt signaling pathway	35	1	2.06	1700	0.88094	0.88094
GO:0043547	positive regulation of GTPase activity	64	2	3.77	1747	0.89794	0.88137
GO:0007098	centrosome cycle	75	2	4.41	1874	0.94073	0.88177
GO:0007269	neurotransmitter secretion	92	2	5.41	2013	0.97516	0.88238
GO:0046328	regulation of JNK cascade	65	3	3.83	1372	0.7453	0.88781
GO:0006635	fatty acid beta-oxidation	36	1	2.12	1721	0.88798	0.88798
GO:0035332	positive regulation of hippo signaling	36	1	2.12	1722	0.88798	0.88798
GO:0072553	terminal button organization	36	1	2.12	1723	0.88798	0.88798
GO:0050807	regulation of synapse organization	158	4	9.3	2064	0.98581	0.89046
GO:0030833	regulation of actin filament polymerization	52	2	3.06	1542	0.8196	0.89454
GO:0006120	mitochondrial electron transport, NADH to ubiquinone	37	1	2.18	1738	0.89461	0.89461
GO:0045887	positive regulation of synaptic assembly at neuromuscular junction	37	1	2.18	1739	0.89461	0.89461
GO:0016322	neuron remodeling	54	2	3.18	1574	0.83561	0.89461
GO:0046578	regulation of Ras protein signal transduction	77	2	4.53	1900	0.9464	0.89538
GO:0043068	positive regulation of programmed cell death	86	2	5.06	1980	0.96611	0.89568
GO:0007427	epithelial cell migration, open tracheal system	38	1	2.24	1756	0.90084	0.90084
GO:0007608	sensory perception of smell	38	1	2.24	1757	0.90084	0.90084
GO:0040003	chitin-based cuticle development	65	2	3.83	1766	0.90279	0.90279
GO:0042742	defense response to bacterium	194	12	11.42	836	0.47258	0.9057
GO:0051239	regulation of multicellular organismal process	471	18	27.72	2061	0.98513	0.90571
GO:0019953	sexual reproduction	831	49	48.91	951	0.51844	0.90596
GO:0032482	Rab protein signal transduction	39	1	2.3	1774	0.90671	0.90671
GO:0042593	glucose homeostasis	40	1	2.35	1792	0.91223	0.91223
GO:0046579	positive regulation of Ras protein signal transduction	40	1	2.35	1793	0.91223	0.91223
GO:0051298	centrosome duplication	40	1	2.35	1794	0.91223	0.91223
GO:0090068	positive regulation of cell cycle process	40	1	2.35	1795	0.91223	0.91223
GO:1901566	organonitrogen compound biosynthetic process	843	61	49.62	117	0.04806	0.91523
GO:0007616	long-term memory	68	2	4	1807	0.91607	0.91607
GO:0042052	rhabdomere development	41	1	2.41	1811	0.91742	0.91742
GO:0007399	nervous system development	958	32	56.38	2220	0.99996	0.91979
GO:0006470	protein dephosphorylation	80	3	4.71	1648	0.8581	0.91988
GO:0016319	mushroom body development	69	2	4.06	1820	0.9201	0.9201
GO:0002181	cytoplasmic translation	118	5	6.94	1566	0.8324	0.92083
GO:0000070	mitotic sister chromatid segregation	98	7	5.77	635	0.35495	0.92101
GO:0007088	regulation of mitotic nuclear division	42	1	2.47	1826	0.92231	0.92231
GO:0035317	imaginal disc-derived wing hair organization	42	1	2.47	1827	0.92231	0.92231
GO:0034976	response to endoplasmic reticulum stress	78	2	4.59	1908	0.94904	0.92285
GO:0006468	protein phosphorylation	285	14	16.77	1476	0.79694	0.92929
GO:0006820	monoatomic anion transport	44	1	2.59	1854	0.93124	0.93124
GO:0007156	homophilic cell adhesion via plasma membrane adhesion molecules	44	1	2.59	1855	0.93124	0.93124
GO:0010629	negative regulation of gene expression	356	26	20.95	283	0.14722	0.9323
GO:0043066	negative regulation of apoptotic process	98	3	5.77	1862	0.93388	0.93388
GO:0000902	cell morphogenesis	474	13	27.9	2192	0.99968	0.93723
GO:0060179	male mating behavior	46	1	2.71	1867	0.93914	0.93914
GO:0007422	peripheral nervous system development	47	1	2.77	1882	0.94274	0.94274
GO:0048190	wing disc dorsal/ventral pattern formation	47	1	2.77	1883	0.94274	0.94274
GO:0055088	lipid homeostasis	76	2	4.47	1893	0.94363	0.94302
GO:0007560	imaginal disc morphogenesis	344	6	20.25	2224	0.99997	0.94427
GO:0007155	cell adhesion	188	4	11.06	2138	0.99643	0.94812
GO:0043065	positive regulation of apoptotic process	49	1	2.88	1909	0.94933	0.94933
GO:0045879	negative regulation of smoothened signaling pathway	49	1	2.88	1910	0.94933	0.94933
GO:0007166	cell surface receptor signaling pathway	587	21	34.55	2143	0.9968	0.95074
GO:0048149	behavioral response to ethanol	50	1	2.94	1930	0.95233	0.95233
GO:0007507	heart development	89	3	5.24	1763	0.90243	0.95524
GO:0010033	response to organic substance	414	13	24.37	2146	0.99707	0.95568
GO:0006950	response to stress	1053	55	61.98	1633	0.85542	0.95711
GO:0002168	instar larval development	62	2	3.65	1717	0.88757	0.95768
GO:1990138	neuron projection extension	52	1	3.06	1950	0.95781	0.95781
GO:0048749	compound eye development	332	5	19.54	2237	0.99999	0.96178
GO:0018193	peptidyl-amino acid modification	232	19	13.65	202	0.08913	0.96683
GO:0007350	blastoderm segmentation	161	7	9.48	1595	0.84418	0.96702
GO:0007298	border follicle cell migration	114	3	6.71	1987	0.96787	0.96787
GO:0007548	sex differentiation	77	2	4.53	1901	0.9464	0.96897
GO:0045466	R7 cell differentiation	58	1	3.41	1997	0.97077	0.97077
GO:2000243	positive regulation of reproductive process	59	1	3.47	2003	0.9725	0.9725
GO:0007165	signal transduction	1250	44	73.57	2236	0.99999	0.97299
GO:0007517	muscle organ development	72	2	4.24	1851	0.93114	0.97559
GO:0000724	double-strand break repair via homologous recombination	62	1	3.65	2021	0.97711	0.97711
GO:0007409	axonogenesis	285	3	16.77	2252	1	0.98062
GO:0022603	regulation of anatomical structure morphogenesis	159	7	9.36	1572	0.83497	0.98087
GO:0006979	response to oxidative stress	111	4	6.53	1752	0.89928	0.9809
GO:0009950	dorsal/ventral axis specification	67	1	3.94	2052	0.98315	0.98315
GO:0007186	G protein-coupled receptor signaling pathway	141	3	8.3	2094	0.99112	0.98354
GO:0006897	endocytosis	188	7	11.06	1861	0.9325	0.98975
GO:0008104	protein localization	611	30	35.96	1697	0.87883	0.99
GO:0009267	cellular response to starvation	77	1	4.53	2089	0.99087	0.99087
GO:0007274	neuromuscular synaptic transmission	78	1	4.59	2098	0.99141	0.99141
GO:0030334	regulation of cell migration	81	1	4.77	2109	0.99285	0.99285
GO:0001709	cell fate determination	101	2	5.94	2057	0.98451	0.99534
GO:0048813	dendrite morphogenesis	136	4	8	1970	0.96317	0.99534
GO:0001745	compound eye morphogenesis	280	4	16.48	2223	0.99996	0.99675
GO:0005975	carbohydrate metabolic process	199	6	11.71	2040	0.97985	0.9988
GO:0010506	regulation of autophagy	113	1	6.65	2174	0.999	0.999
GO:0045165	cell fate commitment	250	5	14.71	2179	0.99928	0.99907
GO:0035556	intracellular signal transduction	583	16	34.31	2216	0.99992	0.99915
GO:0007476	imaginal disc-derived wing morphogenesis	246	5	14.48	2176	0.99914	0.99918
GO:0055085	transmembrane transport	491	10	28.9	2246	0.99999	0.99933
GO:0061024	membrane organization	245	16	14.42	645	0.36969	0.99934
GO:0007169	transmembrane receptor protein tyrosine kinase signaling pathway	202	4	11.89	2158	0.99817	0.99968
GO:0006508	proteolysis	633	31	37.26	1715	0.88579	0.99987
GO:0065008	regulation of biological quality	809	23	47.61	2244	0.99999	0.99992
GO:0000003	reproduction	990	60	58.27	767	0.42306	1
GO:0000041	transition metal ion transport	38	1	2.24	1758	0.90084	1
GO:0000075	cell cycle checkpoint signaling	55	2	3.24	1592	0.84313	1
GO:0000076	DNA replication checkpoint signaling	18	1	1.06	1221	0.66485	1
GO:0000077	DNA damage checkpoint signaling	33	1	1.94	1667	0.86551	1
GO:0000086	G2/M transition of mitotic cell cycle	38	3	2.24	693	0.38906	1
GO:0000096	sulfur amino acid metabolic process	13	2	0.77	316	0.17592	1
GO:0000097	sulfur amino acid biosynthetic process	11	2	0.65	263	0.1338	1
GO:0000165	MAPK cascade	143	5	8.42	1850	0.92982	1
GO:0000226	microtubule cytoskeleton organization	282	12	16.6	1790	0.9111	1
GO:0000245	spliceosomal complex assembly	31	3	1.82	463	0.27428	1
GO:0000280	nuclear division	248	16	14.6	690	0.38847	1
GO:0000288	nuclear-transcribed mRNA catabolic process, deadenylation-dependent decay	32	1	1.88	1639	0.85706	1
GO:0000291	nuclear-transcribed mRNA catabolic process, exonucleolytic	12	1	0.71	928	0.51735	1
GO:0000302	response to reactive oxygen species	29	2	1.71	904	0.51592	1
GO:0000303	response to superoxide	6	2	0.35	105	0.04426	1
GO:0000305	response to oxygen radical	6	2	0.35	106	0.04426	1
GO:0000375	RNA splicing, via transesterification reactions	260	42	15.3	19	1.3e-09	1
GO:0000377	RNA splicing, via transesterification reactions with bulged adenosine as nucleophile	260	42	15.3	20	1.3e-09	1
GO:0000380	alternative mRNA splicing, via spliceosome	82	7	4.83	348	0.20675	1
GO:0000460	maturation of 5.8S rRNA	23	1	1.35	1382	0.75274	1
GO:0000462	maturation of SSU-rRNA from tricistronic rRNA transcript (SSU-rRNA, 5.8S rRNA, LSU-rRNA)	26	1	1.53	1470	0.79401	1
GO:0000466	maturation of 5.8S rRNA from tricistronic rRNA transcript (SSU-rRNA, 5.8S rRNA, LSU-rRNA)	14	1	0.82	1039	0.57259	1
GO:0000479	endonucleolytic cleavage of tricistronic rRNA transcript (SSU-rRNA, 5.8S rRNA, LSU-rRNA)	10	1	0.59	802	0.455	1
GO:0000578	embryonic axis specification	108	6	6.36	1115	0.61743	1
GO:0000725	recombinational repair	62	1	3.65	2022	0.97711	1
GO:0000819	sister chromatid segregation	112	7	6.59	887	0.49135	1
GO:0000910	cytokinesis	96	2	5.65	2037	0.97984	1
GO:0000959	mitochondrial RNA metabolic process	30	4	1.77	223	0.09686	1
GO:0000963	mitochondrial RNA processing	17	2	1	459	0.26431	1
GO:0000966	RNA 5'-end processing	11	2	0.65	264	0.1338	1
GO:0001101	response to acid chemical	14	1	0.82	1040	0.57259	1
GO:0001109	promoter clearance during DNA-templated transcription	7	1	0.41	612	0.34609	1
GO:0001112	DNA-templated transcription open complex formation	7	2	0.41	149	0.05959	1
GO:0001120	protein-DNA complex remodeling	7	2	0.41	150	0.05959	1
GO:0001173	DNA-templated transcriptional start site selection	9	1	0.53	746	0.42087	1
GO:0001174	transcriptional start site selection at RNA polymerase II promoter	9	1	0.53	747	0.42087	1
GO:0001505	regulation of neurotransmitter levels	96	2	5.65	2038	0.97984	1
GO:0001510	RNA methylation	48	6	2.83	153	0.06082	1
GO:0001654	eye development	346	5	20.36	2247	0.99999	1
GO:0001666	response to hypoxia	55	1	3.24	1974	0.96488	1
GO:0001667	ameboidal-type cell migration	169	4	9.95	2095	0.99137	1
GO:0001703	gastrulation with mouth forming first	33	2	1.94	1070	0.58667	1
GO:0001751	compound eye photoreceptor cell differentiation	181	2	10.65	2205	0.99981	1
GO:0001754	eye photoreceptor cell differentiation	186	2	10.95	2210	0.99986	1
GO:0001775	cell activation	9	1	0.53	748	0.42087	1
GO:0001932	regulation of protein phosphorylation	87	4	5.12	1398	0.76172	1
GO:0001934	positive regulation of protein phosphorylation	39	1	2.3	1775	0.90671	1
GO:0002009	morphogenesis of an epithelium	288	8	16.95	2134	0.99594	1
GO:0002064	epithelial cell development	246	13	14.48	1287	0.69772	1
GO:0002164	larval development	151	8	8.89	1235	0.67197	1
GO:0002165	instar larval or pupal development	472	10	27.78	2235	0.99999	1
GO:0002183	cytoplasmic translational initiation	14	1	0.82	1041	0.57259	1
GO:0002218	activation of innate immune response	76	8	4.47	186	0.07709	1
GO:0002221	pattern recognition receptor signaling pathway	74	8	4.36	163	0.06808	1
GO:0002252	immune effector process	106	3	6.24	1938	0.9537	1
GO:0002253	activation of immune response	77	8	4.53	193	0.08185	1
GO:0002376	immune system process	352	19	20.72	1277	0.68844	1
GO:0002440	production of molecular mediator of immune response	67	3	3.94	1404	0.76364	1
GO:0002520	immune system development	58	5	3.41	393	0.25444	1
GO:0002682	regulation of immune system process	216	15	12.71	485	0.28986	1
GO:0002683	negative regulation of immune system process	79	6	4.65	556	0.32049	1
GO:0002684	positive regulation of immune system process	145	12	8.53	282	0.14557	1
GO:0002697	regulation of immune effector process	68	3	4	1422	0.7724	1
GO:0002699	positive regulation of immune effector process	51	2	3	1514	0.81108	1
GO:0002700	regulation of production of molecular mediator of immune response	67	3	3.94	1405	0.76364	1
GO:0002701	negative regulation of production of molecular mediator of immune response	13	1	0.77	988	0.54581	1
GO:0002702	positive regulation of production of molecular mediator of immune response	51	2	3	1515	0.81108	1
GO:0002757	immune response-activating signaling pathway	74	8	4.36	164	0.06808	1
GO:0002758	innate immune response-activating signaling pathway	74	8	4.36	165	0.06808	1
GO:0002759	regulation of antimicrobial humoral response	71	3	4.18	1477	0.79711	1
GO:0002760	positive regulation of antimicrobial humoral response	51	2	3	1516	0.81108	1
GO:0002764	immune response-regulating signaling pathway	77	8	4.53	194	0.08185	1
GO:0002775	antimicrobial peptide production	66	3	3.88	1391	0.75461	1
GO:0002777	antimicrobial peptide biosynthetic process	36	1	2.12	1724	0.88798	1
GO:0002778	antibacterial peptide production	34	1	2	1682	0.87346	1
GO:0002780	antibacterial peptide biosynthetic process	32	1	1.88	1640	0.85706	1
GO:0002784	regulation of antimicrobial peptide production	66	3	3.88	1392	0.75461	1
GO:0002786	regulation of antibacterial peptide production	34	1	2	1683	0.87346	1
GO:0002803	positive regulation of antibacterial peptide production	27	1	1.59	1495	0.80617	1
GO:0002805	regulation of antimicrobial peptide biosynthetic process	36	1	2.12	1725	0.88798	1
GO:0002807	positive regulation of antimicrobial peptide biosynthetic process	31	1	1.82	1607	0.84808	1
GO:0002808	regulation of antibacterial peptide biosynthetic process	32	1	1.88	1641	0.85706	1
GO:0002831	regulation of response to biotic stimulus	180	13	10.59	399	0.26129	1
GO:0002832	negative regulation of response to biotic stimulus	59	6	3.47	256	0.13179	1
GO:0002833	positive regulation of response to biotic stimulus	140	11	8.24	346	0.20103	1
GO:0002920	regulation of humoral immune response	73	3	4.3	1522	0.8123	1
GO:0002921	negative regulation of humoral immune response	18	1	1.06	1222	0.66485	1
GO:0002922	positive regulation of humoral immune response	51	2	3	1517	0.81108	1
GO:0003002	regionalization	394	14	23.19	2075	0.98816	1
GO:0003006	developmental process involved in reproduction	740	47	43.55	544	0.3085	1
GO:0003008	system process	396	7	23.31	2241	0.99999	1
GO:0005996	monosaccharide metabolic process	56	3	3.3	1189	0.64865	1
GO:0006040	amino sugar metabolic process	29	1	1.71	1560	0.8284	1
GO:0006082	organic acid metabolic process	317	10	18.66	2103	0.99199	1
GO:0006091	generation of precursor metabolites and energy	183	3	10.77	2172	0.99894	1
GO:0006119	oxidative phosphorylation	81	2	4.77	1946	0.95623	1
GO:0006139	nucleobase-containing compound metabolic process	2012	185	118.42	8	8.4e-13	1
GO:0006140	regulation of nucleotide metabolic process	5	1	0.29	444	0.26168	1
GO:0006152	purine nucleoside catabolic process	6	1	0.35	528	0.30516	1
GO:0006164	purine nucleotide biosynthetic process	78	4	4.59	1255	0.68206	1
GO:0006188	IMP biosynthetic process	6	1	0.35	529	0.30516	1
GO:0006206	pyrimidine nucleobase metabolic process	12	1	0.71	929	0.51735	1
GO:0006220	pyrimidine nucleotide metabolic process	11	2	0.65	265	0.1338	1
GO:0006259	DNA metabolic process	289	17	17.01	972	0.53802	1
GO:0006260	DNA replication	109	8	6.42	554	0.31151	1
GO:0006275	regulation of DNA replication	31	1	1.82	1608	0.84808	1
GO:0006277	DNA amplification	22	1	1.29	1350	0.73723	1
GO:0006308	DNA catabolic process	12	1	0.71	930	0.51735	1
GO:0006346	DNA methylation-dependent heterochromatin formation	15	2	0.88	367	0.21973	1
GO:0006351	DNA-templated transcription	911	62	53.62	252	0.119	1
GO:0006353	DNA-templated transcription termination	9	1	0.53	749	0.42087	1
GO:0006354	DNA-templated transcription elongation	45	5	2.65	253	0.12284	1
GO:0006356	regulation of transcription by RNA polymerase I	10	1	0.59	803	0.455	1
GO:0006360	transcription by RNA polymerase I	28	1	1.65	1530	0.81762	1
GO:0006366	transcription by RNA polymerase II	691	44	40.67	553	0.30986	1
GO:0006399	tRNA metabolic process	146	15	8.59	64	0.02442	1
GO:0006402	mRNA catabolic process	85	8	5	255	0.126	1
GO:0006403	RNA localization	161	15	9.48	120	0.05139	1
GO:0006405	RNA export from nucleus	49	6	2.88	161	0.06604	1
GO:0006469	negative regulation of protein kinase activity	20	1	1.18	1294	0.70323	1
GO:0006473	protein acetylation	44	5	2.59	249	0.11438	1
GO:0006475	internal protein amino acid acetylation	35	5	2.06	123	0.05216	1
GO:0006476	protein deacetylation	10	1	0.59	804	0.455	1
GO:0006486	protein glycosylation	87	6	5.12	713	0.40583	1
GO:0006490	oligosaccharide-lipid intermediate biosynthetic process	12	1	0.71	931	0.51735	1
GO:0006497	protein lipidation	51	1	3	1940	0.95515	1
GO:0006505	GPI anchor metabolic process	27	1	1.59	1496	0.80617	1
GO:0006518	peptide metabolic process	496	40	29.19	65	0.02446	1
GO:0006520	amino acid metabolic process	138	7	8.12	1309	0.71132	1
GO:0006551	leucine metabolic process	5	1	0.29	445	0.26168	1
GO:0006555	methionine metabolic process	9	2	0.53	215	0.09455	1
GO:0006573	valine metabolic process	5	1	0.29	446	0.26168	1
GO:0006575	cellular modified amino acid metabolic process	25	1	1.47	1436	0.78108	1
GO:0006576	biogenic amine metabolic process	22	2	1.29	648	0.3746	1
GO:0006582	melanin metabolic process	50	1	2.94	1931	0.95233	1
GO:0006584	catecholamine metabolic process	14	1	0.82	1042	0.57259	1
GO:0006605	protein targeting	104	9	6.12	305	0.1578	1
GO:0006612	protein targeting to membrane	38	2	2.24	1203	0.66394	1
GO:0006613	cotranslational protein targeting to membrane	17	2	1	460	0.26431	1
GO:0006623	protein targeting to vacuole	17	1	1	1171	0.64384	1
GO:0006629	lipid metabolic process	441	14	25.96	2151	0.99747	1
GO:0006631	fatty acid metabolic process	120	3	7.06	2016	0.97569	1
GO:0006637	acyl-CoA metabolic process	40	1	2.35	1796	0.91223	1
GO:0006638	neutral lipid metabolic process	47	3	2.77	960	0.52862	1
GO:0006639	acylglycerol metabolic process	47	3	2.77	961	0.52862	1
GO:0006643	membrane lipid metabolic process	86	4	5.06	1390	0.7537	1
GO:0006650	glycerophospholipid metabolic process	103	4	6.06	1661	0.86402	1
GO:0006661	phosphatidylinositol biosynthetic process	54	2	3.18	1575	0.83561	1
GO:0006664	glycolipid metabolic process	43	1	2.53	1838	0.92691	1
GO:0006665	sphingolipid metabolic process	54	2	3.18	1576	0.83561	1
GO:0006672	ceramide metabolic process	22	2	1.29	649	0.3746	1
GO:0006694	steroid biosynthetic process	24	1	1.41	1413	0.76734	1
GO:0006720	isoprenoid metabolic process	33	1	1.94	1668	0.86551	1
GO:0006725	cellular aromatic compound metabolic process	2120	188	124.77	12	1.7e-11	1
GO:0006753	nucleoside phosphate metabolic process	156	10	9.18	773	0.43736	1
GO:0006790	sulfur compound metabolic process	103	4	6.06	1662	0.86402	1
GO:0006793	phosphorus metabolic process	721	39	42.43	1365	0.74035	1
GO:0006801	superoxide metabolic process	9	2	0.53	216	0.09455	1
GO:0006807	nitrogen compound metabolic process	3803	286	223.83	16	3e-10	1
GO:0006810	transport	1483	55	87.28	2240	0.99999	1
GO:0006812	monoatomic cation transport	242	4	14.24	2198	0.99975	1
GO:0006816	calcium ion transport	50	1	2.94	1932	0.95233	1
GO:0006829	zinc ion transport	14	1	0.82	1043	0.57259	1
GO:0006836	neurotransmitter transport	117	2	6.89	2114	0.99341	1
GO:0006865	amino acid transport	50	2	2.94	1481	0.80221	1
GO:0006869	lipid transport	79	2	4.65	1926	0.95155	1
GO:0006873	intracellular monoatomic ion homeostasis	94	4	5.53	1521	0.81226	1
GO:0006874	intracellular calcium ion homeostasis	39	2	2.3	1244	0.67792	1
GO:0006887	exocytosis	93	4	5.47	1487	0.80562	1
GO:0006892	post-Golgi vesicle-mediated transport	38	1	2.24	1759	0.90084	1
GO:0006893	Golgi to plasma membrane transport	26	1	1.53	1471	0.79401	1
GO:0006913	nucleocytoplasmic transport	120	11	7.06	219	0.09475	1
GO:0006915	apoptotic process	224	6	13.18	2106	0.99261	1
GO:0006921	cellular component disassembly involved in execution phase of apoptosis	10	1	0.59	805	0.455	1
GO:0006935	chemotaxis	49	1	2.88	1911	0.94933	1
GO:0006952	defense response	356	17	20.95	1622	0.84881	1
GO:0006955	immune response	264	12	15.54	1657	0.86083	1
GO:0006959	humoral immune response	96	3	5.65	1846	0.92783	1
GO:0006996	organelle organization	1352	71	79.57	1694	0.87813	1
GO:0006997	nucleus organization	66	5	3.88	627	0.34769	1
GO:0006998	nuclear envelope organization	16	1	0.94	1133	0.62151	1
GO:0007006	mitochondrial membrane organization	30	5	1.77	67	0.02905	1
GO:0007007	inner mitochondrial membrane organization	15	3	0.88	130	0.05431	1
GO:0007010	cytoskeleton organization	540	19	31.78	2136	0.99637	1
GO:0007017	microtubule-based process	348	17	20.48	1549	0.82275	1
GO:0007028	cytoplasm organization	70	6	4.12	377	0.22873	1
GO:0007029	endoplasmic reticulum organization	38	4	2.24	326	0.18269	1
GO:0007033	vacuole organization	53	1	3.12	1959	0.96031	1
GO:0007034	vacuolar transport	58	2	3.41	1659	0.86384	1
GO:0007041	lysosomal transport	27	1	1.59	1497	0.80617	1
GO:0007043	cell-cell junction assembly	59	2	3.47	1680	0.87017	1
GO:0007049	cell cycle	658	35	38.73	1408	0.76553	1
GO:0007051	spindle organization	118	5	6.94	1567	0.8324	1
GO:0007127	meiosis I	55	4	3.24	716	0.40743	1
GO:0007129	homologous chromosome pairing at meiosis	12	1	0.71	932	0.51735	1
GO:0007140	male meiotic nuclear division	62	3	3.65	1310	0.71569	1
GO:0007154	cell communication	1484	49	87.34	2260	1	1
GO:0007162	negative regulation of cell adhesion	16	1	0.94	1134	0.62151	1
GO:0007163	establishment or maintenance of cell polarity	184	7	10.83	1834	0.92307	1
GO:0007167	enzyme-linked receptor protein signaling pathway	267	5	15.71	2193	0.99968	1
GO:0007178	transmembrane receptor protein serine/threonine kinase signaling pathway	59	1	3.47	2004	0.9725	1
GO:0007188	adenylate cyclase-modulating G protein-coupled receptor signaling pathway	40	1	2.35	1797	0.91223	1
GO:0007189	adenylate cyclase-activating G protein-coupled receptor signaling pathway	27	1	1.59	1498	0.80617	1
GO:0007219	Notch signaling pathway	68	3	4	1423	0.7724	1
GO:0007224	smoothened signaling pathway	86	5	5.06	1063	0.5769	1
GO:0007259	receptor signaling pathway via JAK-STAT	31	1	1.82	1609	0.84808	1
GO:0007264	small GTPase mediated signal transduction	158	4	9.3	2065	0.98581	1
GO:0007267	cell-cell signaling	413	10	24.31	2204	0.99981	1
GO:0007268	chemical synaptic transmission	266	3	15.66	2238	0.99999	1
GO:0007275	multicellular organism development	1726	73	101.58	2201	0.99978	1
GO:0007276	gamete generation	736	41	43.32	1243	0.6736	1
GO:0007292	female gamete generation	554	33	32.61	894	0.49855	1
GO:0007293	germarium-derived egg chamber formation	94	3	5.53	1824	0.92127	1
GO:0007297	follicle cell of egg chamber migration	124	3	7.3	2041	0.97987	1
GO:0007300	ovarian nurse cell to oocyte transport	31	1	1.82	1610	0.84808	1
GO:0007308	oocyte construction	120	7	7.06	1023	0.56563	1
GO:0007309	oocyte axis specification	116	6	6.83	1275	0.68607	1
GO:0007314	oocyte anterior/posterior axis specification	80	6	4.71	565	0.33107	1
GO:0007315	pole plasm assembly	63	6	3.71	307	0.16447	1
GO:0007316	pole plasm RNA localization	49	6	2.88	162	0.06604	1
GO:0007338	single fertilization	26	2	1.53	826	0.45785	1
GO:0007351	tripartite regional subdivision	105	6	6.18	1075	0.58964	1
GO:0007369	gastrulation	67	2	3.94	1791	0.91184	1
GO:0007389	pattern specification process	421	14	24.78	2127	0.99503	1
GO:0007392	initiation of dorsal closure	10	1	0.59	806	0.455	1
GO:0007405	neuroblast proliferation	78	3	4.59	1597	0.84613	1
GO:0007411	axon guidance	222	2	13.07	2233	0.99998	1
GO:0007416	synapse assembly	165	4	9.71	2083	0.98964	1
GO:0007420	brain development	100	2	5.89	2053	0.98367	1
GO:0007423	sensory organ development	405	8	23.84	2228	0.99997	1
GO:0007435	salivary gland morphogenesis	75	2	4.41	1875	0.94073	1
GO:0007442	hindgut morphogenesis	42	1	2.47	1828	0.92231	1
GO:0007444	imaginal disc development	492	11	28.96	2231	0.99998	1
GO:0007446	imaginal disc growth	47	1	2.77	1884	0.94274	1
GO:0007447	imaginal disc pattern formation	90	1	5.3	2133	0.99589	1
GO:0007450	dorsal/ventral pattern formation, imaginal disc	49	1	2.88	1912	0.94933	1
GO:0007455	eye-antennal disc morphogenesis	26	1	1.53	1472	0.79401	1
GO:0007469	antennal development	12	1	0.71	933	0.51735	1
GO:0007472	wing disc morphogenesis	257	5	15.13	2185	0.99949	1
GO:0007478	leg disc morphogenesis	58	1	3.41	1998	0.97077	1
GO:0007480	imaginal disc-derived leg morphogenesis	55	1	3.24	1975	0.96488	1
GO:0007525	somatic muscle development	64	4	3.77	955	0.52515	1
GO:0007530	sex determination	29	4	1.71	200	0.08782	1
GO:0007538	primary sex determination	10	1	0.59	807	0.455	1
GO:0007552	metamorphosis	409	6	24.07	2257	1	1
GO:0007586	digestion	14	1	0.82	1044	0.57259	1
GO:0007591	molting cycle, chitin-based cuticle	64	1	3.77	2032	0.97975	1
GO:0007593	chitin-based cuticle sclerotization	14	1	0.82	1045	0.57259	1
GO:0007600	sensory perception	142	2	8.36	2160	0.99832	1
GO:0007601	visual perception	18	1	1.06	1223	0.66485	1
GO:0007602	phototransduction	52	1	3.06	1951	0.95781	1
GO:0007603	phototransduction, visible light	26	1	1.53	1473	0.79401	1
GO:0007606	sensory perception of chemical stimulus	69	1	4.06	2058	0.98509	1
GO:0007610	behavior	418	9	24.6	2219	0.99995	1
GO:0007611	learning or memory	149	4	8.77	2031	0.9789	1
GO:0007612	learning	62	2	3.65	1718	0.88757	1
GO:0007613	memory	110	2	6.47	2086	0.9904	1
GO:0007617	mating behavior	77	1	4.53	2090	0.99087	1
GO:0007622	rhythmic behavior	92	2	5.41	2014	0.97516	1
GO:0007623	circadian rhythm	132	3	7.77	2068	0.98625	1
GO:0007635	chemosensory behavior	66	2	3.88	1785	0.90742	1
GO:0008037	cell recognition	108	3	6.36	1949	0.95771	1
GO:0008038	neuron recognition	104	3	6.12	1918	0.94935	1
GO:0008052	sensory organ boundary specification	14	1	0.82	1046	0.57259	1
GO:0008053	mitochondrial fusion	14	1	0.82	1047	0.57259	1
GO:0008055	ocellus pigment biosynthetic process	18	1	1.06	1224	0.66485	1
GO:0008063	Toll signaling pathway	39	2	2.3	1245	0.67792	1
GO:0008064	regulation of actin polymerization or depolymerization	55	2	3.24	1593	0.84313	1
GO:0008150	biological_process	7323	431	431	2262	1	1
GO:0008152	metabolic process	4607	316	271.15	27	1.6e-06	1
GO:0008154	actin polymerization or depolymerization	66	3	3.88	1393	0.75461	1
GO:0008202	steroid metabolic process	38	2	2.24	1204	0.66394	1
GO:0008213	protein alkylation	33	3	1.94	540	0.30705	1
GO:0008277	regulation of G protein-coupled receptor signaling pathway	30	2	1.77	965	0.53434	1
GO:0008286	insulin receptor signaling pathway	71	3	4.18	1478	0.79711	1
GO:0008298	intracellular mRNA localization	75	6	4.41	469	0.2788	1
GO:0008306	associative learning	52	2	3.06	1543	0.8196	1
GO:0008334	histone mRNA metabolic process	9	1	0.53	750	0.42087	1
GO:0008344	adult locomotory behavior	64	2	3.77	1748	0.89794	1
GO:0008348	negative regulation of antimicrobial humoral response	16	1	0.94	1135	0.62151	1
GO:0008356	asymmetric cell division	96	4	5.65	1551	0.82499	1
GO:0008358	maternal determination of anterior/posterior axis, embryo	83	6	4.89	643	0.36302	1
GO:0008535	respiratory chain complex IV assembly	13	1	0.77	989	0.54581	1
GO:0008544	epidermis development	53	1	3.12	1960	0.96031	1
GO:0008582	regulation of synaptic assembly at neuromuscular junction	109	3	6.42	1957	0.95959	1
GO:0008589	regulation of smoothened signaling pathway	81	5	4.77	953	0.52278	1
GO:0008592	regulation of Toll signaling pathway	30	2	1.77	966	0.53434	1
GO:0008593	regulation of Notch signaling pathway	58	3	3.41	1241	0.67216	1
GO:0008595	anterior/posterior axis specification, embryo	105	6	6.18	1076	0.58964	1
GO:0008610	lipid biosynthetic process	222	10	13.07	1629	0.8504	1
GO:0008652	amino acid biosynthetic process	42	2	2.47	1315	0.71704	1
GO:0008654	phospholipid biosynthetic process	91	5	5.36	1151	0.62761	1
GO:0009056	catabolic process	911	45	53.62	1818	0.91745	1
GO:0009057	macromolecule catabolic process	472	32	27.78	374	0.22254	1
GO:0009059	macromolecule biosynthetic process	2417	220	142.25	4	1.2e-15	1
GO:0009060	aerobic respiration	100	2	5.89	2054	0.98367	1
GO:0009062	fatty acid catabolic process	48	1	2.83	1896	0.94614	1
GO:0009063	amino acid catabolic process	49	2	2.88	1460	0.79296	1
GO:0009066	aspartate family amino acid metabolic process	21	2	1.24	631	0.35294	1
GO:0009067	aspartate family amino acid biosynthetic process	14	2	0.82	339	0.19767	1
GO:0009081	branched-chain amino acid metabolic process	12	2	0.71	298	0.15458	1
GO:0009083	branched-chain amino acid catabolic process	11	2	0.65	266	0.1338	1
GO:0009086	methionine biosynthetic process	9	2	0.53	217	0.09455	1
GO:0009100	glycoprotein metabolic process	124	7	7.3	1094	0.60086	1
GO:0009101	glycoprotein biosynthetic process	104	6	6.12	1065	0.58015	1
GO:0009112	nucleobase metabolic process	21	2	1.24	632	0.35294	1
GO:0009117	nucleotide metabolic process	151	8	8.89	1236	0.67197	1
GO:0009119	ribonucleoside metabolic process	16	1	0.94	1136	0.62151	1
GO:0009123	nucleoside monophosphate metabolic process	19	2	1.12	549	0.30891	1
GO:0009126	purine nucleoside monophosphate metabolic process	14	1	0.82	1048	0.57259	1
GO:0009127	purine nucleoside monophosphate biosynthetic process	11	1	0.65	869	0.48712	1
GO:0009142	nucleoside triphosphate biosynthetic process	27	3	1.59	353	0.21024	1
GO:0009144	purine nucleoside triphosphate metabolic process	29	2	1.71	905	0.51592	1
GO:0009145	purine nucleoside triphosphate biosynthetic process	22	2	1.29	650	0.3746	1
GO:0009147	pyrimidine nucleoside triphosphate metabolic process	7	1	0.41	613	0.34609	1
GO:0009150	purine ribonucleotide metabolic process	108	4	6.36	1716	0.88712	1
GO:0009152	purine ribonucleotide biosynthetic process	69	4	4.06	1068	0.58551	1
GO:0009156	ribonucleoside monophosphate biosynthetic process	14	1	0.82	1049	0.57259	1
GO:0009161	ribonucleoside monophosphate metabolic process	18	1	1.06	1225	0.66485	1
GO:0009163	nucleoside biosynthetic process	7	1	0.41	614	0.34609	1
GO:0009164	nucleoside catabolic process	13	1	0.77	990	0.54581	1
GO:0009167	purine ribonucleoside monophosphate metabolic process	14	1	0.82	1050	0.57259	1
GO:0009168	purine ribonucleoside monophosphate biosynthetic process	11	1	0.65	870	0.48712	1
GO:0009199	ribonucleoside triphosphate metabolic process	31	2	1.82	1009	0.55228	1
GO:0009201	ribonucleoside triphosphate biosynthetic process	25	2	1.47	778	0.43762	1
GO:0009205	purine ribonucleoside triphosphate metabolic process	28	2	1.65	892	0.49702	1
GO:0009206	purine ribonucleoside triphosphate biosynthetic process	22	2	1.29	651	0.3746	1
GO:0009225	nucleotide-sugar metabolic process	13	2	0.77	317	0.17592	1
GO:0009247	glycolipid biosynthetic process	36	1	2.12	1726	0.88798	1
GO:0009259	ribonucleotide metabolic process	115	4	6.77	1803	0.91369	1
GO:0009260	ribonucleotide biosynthetic process	76	4	4.47	1200	0.66204	1
GO:0009266	response to temperature stimulus	102	4	6	1652	0.85894	1
GO:0009299	mRNA transcription	5	1	0.29	447	0.26168	1
GO:0009308	amine metabolic process	26	2	1.53	827	0.45785	1
GO:0009309	amine biosynthetic process	12	1	0.71	934	0.51735	1
GO:0009311	oligosaccharide metabolic process	21	2	1.24	633	0.35294	1
GO:0009314	response to radiation	163	5	9.59	1984	0.96738	1
GO:0009409	response to cold	10	1	0.59	808	0.455	1
GO:0009416	response to light stimulus	129	4	7.59	1924	0.95073	1
GO:0009451	RNA modification	97	14	5.71	37	0.00151	1
GO:0009566	fertilization	29	2	1.71	906	0.51592	1
GO:0009581	detection of external stimulus	65	2	3.83	1767	0.90279	1
GO:0009582	detection of abiotic stimulus	65	2	3.83	1768	0.90279	1
GO:0009583	detection of light stimulus	56	2	3.3	1626	0.85033	1
GO:0009584	detection of visible light	31	2	1.82	1010	0.55228	1
GO:0009605	response to external stimulus	680	24	40.02	2169	0.99868	1
GO:0009607	response to biotic stimulus	374	18	22.01	1601	0.84617	1
GO:0009615	response to virus	60	6	3.53	279	0.13964	1
GO:0009617	response to bacterium	213	12	12.54	1104	0.60568	1
GO:0009628	response to abiotic stimulus	348	11	20.48	2120	0.994	1
GO:0009636	response to toxic substance	61	4	3.59	847	0.48699	1
GO:0009653	anatomical structure morphogenesis	1252	46	73.69	2221	0.99996	1
GO:0009712	catechol-containing compound metabolic process	14	1	0.82	1051	0.57259	1
GO:0009719	response to endogenous stimulus	221	6	13.01	2099	0.99164	1
GO:0009725	response to hormone	110	4	6.47	1746	0.89536	1
GO:0009755	hormone-mediated signaling pathway	27	1	1.59	1499	0.80617	1
GO:0009790	embryo development	452	19	26.6	1953	0.95811	1
GO:0009791	post-embryonic development	542	16	31.9	2190	0.99965	1
GO:0009798	axis specification	180	7	10.59	1802	0.91253	1
GO:0009826	unidimensional cell growth	19	1	1.12	1264	0.68462	1
GO:0009880	embryonic pattern specification	177	7	10.42	1771	0.90382	1
GO:0009886	post-embryonic animal morphogenesis	404	7	23.78	2245	0.99999	1
GO:0009887	animal organ morphogenesis	642	11	37.79	2261	1	1
GO:0009888	tissue development	555	21	32.66	2100	0.99188	1
GO:0009889	regulation of biosynthetic process	1347	100	79.28	43	0.00569	1
GO:0009890	negative regulation of biosynthetic process	559	39	32.9	285	0.14782	1
GO:0009891	positive regulation of biosynthetic process	494	30	29.07	823	0.45651	1
GO:0009892	negative regulation of metabolic process	682	46	40.14	320	0.17891	1
GO:0009893	positive regulation of metabolic process	744	39	43.79	1507	0.80638	1
GO:0009894	regulation of catabolic process	274	12	16.13	1732	0.89099	1
GO:0009895	negative regulation of catabolic process	54	5	3.18	355	0.21039	1
GO:0009896	positive regulation of catabolic process	164	5	9.65	1989	0.96865	1
GO:0009913	epidermal cell differentiation	47	1	2.77	1885	0.94274	1
GO:0009948	anterior/posterior axis specification	125	6	7.36	1389	0.75303	1
GO:0009952	anterior/posterior pattern specification	160	6	9.42	1810	0.91632	1
GO:0009953	dorsal/ventral pattern formation	134	2	7.89	2149	0.99739	1
GO:0009966	regulation of signal transduction	693	30	40.79	2019	0.97601	1
GO:0009967	positive regulation of signal transduction	369	19	21.72	1403	0.76309	1
GO:0009968	negative regulation of signal transduction	330	11	19.42	2078	0.98883	1
GO:0009987	cellular process	6134	373	361.02	139	0.05866	1
GO:0009991	response to extracellular stimulus	156	5	9.18	1948	0.95708	1
GO:0009994	oocyte differentiation	154	7	9.06	1511	0.81008	1
GO:0010002	cardioblast differentiation	15	1	0.88	1084	0.59779	1
GO:0010004	gastrulation involving germ band extension	33	2	1.94	1071	0.58667	1
GO:0010035	response to inorganic substance	66	4	3.88	1003	0.54981	1
GO:0010038	response to metal ion	44	1	2.59	1856	0.93124	1
GO:0010043	response to zinc ion	13	1	0.77	991	0.54581	1
GO:0010160	formation of animal organ boundary	32	2	1.88	1026	0.56972	1
GO:0010212	response to ionizing radiation	33	1	1.94	1669	0.86551	1
GO:0010243	response to organonitrogen compound	157	5	9.24	1956	0.95872	1
GO:0010256	endomembrane system organization	186	11	10.95	973	0.53866	1
GO:0010257	NADH dehydrogenase complex assembly	32	1	1.88	1642	0.85706	1
GO:0010332	response to gamma radiation	16	1	0.94	1137	0.62151	1
GO:0010458	exit from mitosis	12	2	0.71	299	0.15458	1
GO:0010467	gene expression	2209	211	130.01	1	2.7e-17	1
GO:0010498	proteasomal protein catabolic process	217	17	12.77	278	0.13846	1
GO:0010556	regulation of macromolecule biosynthetic process	1319	95	77.63	56	0.01623	1
GO:0010557	positive regulation of macromolecule biosynthetic process	477	27	28.07	1114	0.61531	1
GO:0010558	negative regulation of macromolecule biosynthetic process	549	37	32.31	356	0.21221	1
GO:0010562	positive regulation of phosphorus metabolic process	69	2	4.06	1821	0.9201	1
GO:0010563	negative regulation of phosphorus metabolic process	41	4	2.41	370	0.21976	1
GO:0010564	regulation of cell cycle process	179	8	10.54	1573	0.83554	1
GO:0010604	positive regulation of macromolecule metabolic process	667	36	39.26	1363	0.73764	1
GO:0010605	negative regulation of macromolecule metabolic process	632	41	37.2	464	0.27487	1
GO:0010608	post-transcriptional regulation of gene expression	210	16	12.36	313	0.17327	1
GO:0010623	programmed cell death involved in cell development	95	2	5.59	2030	0.97876	1
GO:0010631	epithelial cell migration	154	4	9.06	2051	0.98306	1
GO:0010638	positive regulation of organelle organization	107	4	6.3	1711	0.88279	1
GO:0010639	negative regulation of organelle organization	63	2	3.71	1735	0.89287	1
GO:0010646	regulation of cell communication	806	31	47.44	2154	0.99763	1
GO:0010647	positive regulation of cell communication	401	20	23.6	1524	0.81324	1
GO:0010648	negative regulation of cell communication	351	11	20.66	2124	0.9946	1
GO:0010720	positive regulation of cell development	69	4	4.06	1069	0.58551	1
GO:0010770	positive regulation of cell morphogenesis	10	1	0.59	809	0.455	1
GO:0010817	regulation of hormone levels	64	2	3.77	1749	0.89794	1
GO:0010876	lipid localization	134	4	7.89	1958	0.95995	1
GO:0010927	cellular component assembly involved in morphogenesis	132	8	7.77	952	0.51865	1
GO:0010948	negative regulation of cell cycle process	79	2	4.65	1927	0.95155	1
GO:0010950	positive regulation of endopeptidase activity	15	1	0.88	1085	0.59779	1
GO:0010952	positive regulation of peptidase activity	19	1	1.12	1265	0.68462	1
GO:0010959	regulation of metal ion transport	43	1	2.53	1839	0.92691	1
GO:0010970	transport along microtubule	62	2	3.65	1719	0.88757	1
GO:0010972	negative regulation of G2/M transition of mitotic cell cycle	22	1	1.29	1351	0.73723	1
GO:0010975	regulation of neuron projection development	102	2	6	2062	0.9853	1
GO:0012501	programmed cell death	302	11	17.77	2001	0.97229	1
GO:0014009	glial cell proliferation	13	1	0.77	992	0.54581	1
GO:0014041	regulation of neuron maturation	17	1	1	1172	0.64384	1
GO:0014042	positive regulation of neuron maturation	14	1	0.82	1052	0.57259	1
GO:0014070	response to organic cyclic compound	92	3	5.41	1805	0.91417	1
GO:0015031	protein transport	380	23	22.37	839	0.47616	1
GO:0015718	monocarboxylic acid transport	22	1	1.29	1352	0.73723	1
GO:0015748	organophosphate ester transport	33	1	1.94	1670	0.86551	1
GO:0015807	L-amino acid transport	20	1	1.18	1295	0.70323	1
GO:0015822	ornithine transport	5	1	0.29	448	0.26168	1
GO:0015849	organic acid transport	76	3	4.47	1568	0.83328	1
GO:0015931	nucleobase-containing compound transport	106	9	6.24	312	0.17084	1
GO:0015980	energy derivation by oxidation of organic compounds	144	2	8.48	2163	0.9985	1
GO:0016032	viral process	44	1	2.59	1857	0.93124	1
GO:0016042	lipid catabolic process	115	3	6.77	1995	0.96932	1
GO:0016043	cellular component organization	2340	123	137.72	1906	0.94854	1
GO:0016049	cell growth	136	6	8	1547	0.81998	1
GO:0016050	vesicle organization	122	8	7.18	770	0.42908	1
GO:0016051	carbohydrate biosynthetic process	37	2	2.18	1192	0.64947	1
GO:0016053	organic acid biosynthetic process	102	4	6	1653	0.85894	1
GO:0016054	organic acid catabolic process	101	3	5.94	1879	0.94209	1
GO:0016055	Wnt signaling pathway	106	4	6.24	1696	0.87832	1
GO:0016056	rhodopsin mediated signaling pathway	20	1	1.18	1296	0.70323	1
GO:0016071	mRNA metabolic process	389	57	22.89	14	6.3e-11	1
GO:0016072	rRNA metabolic process	152	23	8.95	30	2.4e-05	1
GO:0016073	snRNA metabolic process	39	2	2.3	1246	0.67792	1
GO:0016074	sno(s)RNA metabolic process	12	2	0.71	300	0.15458	1
GO:0016079	synaptic vesicle exocytosis	57	1	3.35	1991	0.96892	1
GO:0016093	polyprenol metabolic process	10	1	0.59	810	0.455	1
GO:0016180	snRNA processing	24	1	1.41	1414	0.76734	1
GO:0016192	vesicle-mediated transport	503	16	29.6	2166	0.99859	1
GO:0016197	endosomal transport	117	4	6.89	1823	0.92018	1
GO:0016198	axon choice point recognition	26	2	1.53	828	0.45785	1
GO:0016236	macroautophagy	101	1	5.94	2155	0.99791	1
GO:0016310	phosphorylation	319	15	18.77	1631	0.85187	1
GO:0016331	morphogenesis of embryonic epithelium	109	4	6.42	1733	0.89131	1
GO:0016333	morphogenesis of follicular epithelium	50	2	2.94	1482	0.80221	1
GO:0016358	dendrite development	148	4	8.71	2027	0.97796	1
GO:0016476	regulation of embryonic cell shape	22	1	1.29	1353	0.73723	1
GO:0016477	cell migration	287	9	16.89	2084	0.9897	1
GO:0016482	cytosolic transport	66	1	3.88	2047	0.98208	1
GO:0016485	protein processing	56	3	3.3	1190	0.64865	1
GO:0017145	stem cell division	52	5	3.06	328	0.18937	1
GO:0018130	heterocycle biosynthetic process	1113	76	65.51	195	0.08527	1
GO:0018195	peptidyl-arginine modification	5	2	0.29	80	0.03069	1
GO:0018202	peptidyl-histidine modification	8	1	0.47	680	0.38462	1
GO:0018209	peptidyl-serine modification	53	4	3.12	654	0.38029	1
GO:0018210	peptidyl-threonine modification	20	2	1.18	563	0.33103	1
GO:0018342	protein prenylation	7	1	0.41	615	0.34609	1
GO:0018393	internal peptidyl-lysine acetylation	35	5	2.06	124	0.05216	1
GO:0018394	peptidyl-lysine acetylation	36	5	2.12	137	0.05777	1
GO:0018958	phenol-containing compound metabolic process	62	2	3.65	1720	0.88757	1
GO:0018992	germ-line sex determination	10	1	0.59	811	0.455	1
GO:0018993	somatic sex determination	12	1	0.71	935	0.51735	1
GO:0019058	viral life cycle	39	1	2.3	1776	0.90671	1
GO:0019098	reproductive behavior	83	1	4.89	2117	0.99368	1
GO:0019216	regulation of lipid metabolic process	42	6	2.47	89	0.03481	1
GO:0019219	regulation of nucleobase-containing compound metabolic process	1023	70	60.21	209	0.09339	1
GO:0019220	regulation of phosphate metabolic process	136	7	8	1284	0.69687	1
GO:0019221	cytokine-mediated signaling pathway	29	1	1.71	1561	0.8284	1
GO:0019222	regulation of metabolic process	1721	113	101.29	221	0.09568	1
GO:0019318	hexose metabolic process	47	3	2.77	962	0.52862	1
GO:0019348	dolichol metabolic process	9	1	0.53	751	0.42087	1
GO:0019395	fatty acid oxidation	39	1	2.3	1777	0.90671	1
GO:0019432	triglyceride biosynthetic process	15	1	0.88	1086	0.59779	1
GO:0019433	triglyceride catabolic process	12	1	0.71	936	0.51735	1
GO:0019438	aromatic compound biosynthetic process	1106	76	65.09	183	0.07651	1
GO:0019439	aromatic compound catabolic process	158	14	9.3	191	0.08126	1
GO:0019538	protein metabolic process	1914	125	112.65	204	0.09122	1
GO:0019646	aerobic electron transport chain	62	1	3.65	2023	0.97711	1
GO:0019693	ribose phosphate metabolic process	118	4	6.94	1835	0.92326	1
GO:0019725	cellular homeostasis	178	7	10.48	1784	0.9068	1
GO:0019730	antimicrobial humoral response	86	3	5.06	1731	0.88927	1
GO:0019731	antibacterial humoral response	41	1	2.41	1812	0.91742	1
GO:0019748	secondary metabolic process	81	2	4.77	1947	0.95623	1
GO:0019751	polyol metabolic process	30	2	1.77	967	0.53434	1
GO:0019752	carboxylic acid metabolic process	314	10	18.48	2092	0.99109	1
GO:0019827	stem cell population maintenance	95	6	5.59	884	0.49031	1
GO:0019915	lipid storage	60	2	3.53	1692	0.87623	1
GO:0019941	modification-dependent protein catabolic process	280	21	16.48	288	0.14913	1
GO:0021700	developmental maturation	204	10	12.01	1419	0.76982	1
GO:0022008	neurogenesis	777	22	45.73	2242	0.99999	1
GO:0022402	cell cycle process	534	28	31.43	1420	0.77028	1
GO:0022404	molting cycle process	30	1	1.77	1581	0.83854	1
GO:0022406	membrane docking	28	3	1.65	375	0.22597	1
GO:0022407	regulation of cell-cell adhesion	30	1	1.77	1582	0.83854	1
GO:0022408	negative regulation of cell-cell adhesion	11	1	0.65	871	0.48712	1
GO:0022410	circadian sleep/wake cycle process	32	1	1.88	1643	0.85706	1
GO:0022411	cellular component disassembly	131	7	7.71	1198	0.65876	1
GO:0022412	cellular process involved in reproduction in multicellular organism	733	46	43.14	572	0.34215	1
GO:0022604	regulation of cell morphogenesis	70	5	4.12	702	0.39529	1
GO:0022607	cellular component assembly	1029	58	60.56	1208	0.66464	1
GO:0022612	gland morphogenesis	75	2	4.41	1876	0.94073	1
GO:0022613	ribonucleoprotein complex biogenesis	291	41	17.13	24	1.2e-07	1
GO:0022616	DNA strand elongation	15	3	0.88	131	0.05431	1
GO:0022904	respiratory electron transport chain	70	1	4.12	2066	0.98597	1
GO:0023051	regulation of signaling	803	31	47.26	2150	0.99743	1
GO:0023052	signaling	1439	49	84.69	2259	1	1
GO:0023056	positive regulation of signaling	399	20	23.48	1508	0.80647	1
GO:0023057	negative regulation of signaling	350	11	20.6	2122	0.9944	1
GO:0023061	signal release	117	3	6.89	1999	0.97204	1
GO:0030001	metal ion transport	187	2	11.01	2211	0.99987	1
GO:0030003	intracellular monoatomic cation homeostasis	93	4	5.47	1488	0.80562	1
GO:0030029	actin filament-based process	297	9	17.48	2108	0.99285	1
GO:0030030	cell projection organization	533	13	31.37	2227	0.99997	1
GO:0030036	actin cytoskeleton organization	288	9	16.95	2085	0.99006	1
GO:0030097	hemopoiesis	78	4	4.59	1256	0.68206	1
GO:0030100	regulation of endocytosis	72	2	4.24	1852	0.93114	1
GO:0030111	regulation of Wnt signaling pathway	89	4	5.24	1430	0.77714	1
GO:0030148	sphingolipid biosynthetic process	41	2	2.41	1304	0.70446	1
GO:0030154	cell differentiation	1355	59	79.75	2152	0.99748	1
GO:0030162	regulation of proteolysis	116	7	6.83	963	0.52905	1
GO:0030163	protein catabolic process	318	22	18.72	391	0.24321	1
GO:0030177	positive regulation of Wnt signaling pathway	51	2	3	1518	0.81108	1
GO:0030178	negative regulation of Wnt signaling pathway	37	1	2.18	1740	0.89461	1
GO:0030182	neuron differentiation	668	16	39.32	2256	1	1
GO:0030198	extracellular matrix organization	49	1	2.88	1913	0.94933	1
GO:0030258	lipid modification	71	3	4.18	1479	0.79711	1
GO:0030262	apoptotic nuclear changes	10	1	0.59	812	0.455	1
GO:0030431	sleep	69	1	4.06	2059	0.98509	1
GO:0030509	BMP signaling pathway	51	1	3	1941	0.95515	1
GO:0030510	regulation of BMP signaling pathway	41	1	2.41	1813	0.91742	1
GO:0030518	intracellular steroid hormone receptor signaling pathway	15	1	0.88	1087	0.59779	1
GO:0030522	intracellular receptor signaling pathway	25	1	1.47	1437	0.78108	1
GO:0030534	adult behavior	126	3	7.42	2044	0.98169	1
GO:0030575	nuclear body organization	7	1	0.41	616	0.34609	1
GO:0030703	eggshell formation	33	3	1.94	541	0.30705	1
GO:0030704	vitelline membrane formation	6	1	0.35	530	0.30516	1
GO:0030705	cytoskeleton-dependent intracellular transport	75	2	4.41	1877	0.94073	1
GO:0030730	sequestering of triglyceride	10	1	0.59	813	0.455	1
GO:0030832	regulation of actin filament length	56	2	3.3	1627	0.85033	1
GO:0030855	epithelial cell differentiation	290	14	17.07	1525	0.81683	1
GO:0030865	cortical cytoskeleton organization	69	2	4.06	1822	0.9201	1
GO:0030951	establishment or maintenance of microtubule cytoskeleton polarity	40	4	2.35	350	0.20718	1
GO:0030952	establishment or maintenance of cytoskeleton polarity	47	4	2.77	490	0.29867	1
GO:0031023	microtubule organizing center organization	79	2	4.65	1928	0.95155	1
GO:0031032	actomyosin structure organization	96	2	5.65	2039	0.97984	1
GO:0031048	regulatory ncRNA-mediated heterochromatin formation	12	2	0.71	301	0.15458	1
GO:0031055	chromatin remodeling at centromere	6	2	0.35	107	0.04426	1
GO:0031086	nuclear-transcribed mRNA catabolic process, deadenylation-independent decay	6	1	0.35	531	0.30516	1
GO:0031098	stress-activated protein kinase signaling cascade	84	4	4.94	1347	0.73704	1
GO:0031099	regeneration	33	1	1.94	1671	0.86551	1
GO:0031109	microtubule polymerization or depolymerization	52	2	3.06	1544	0.8196	1
GO:0031111	negative regulation of microtubule polymerization or depolymerization	13	1	0.77	993	0.54581	1
GO:0031112	positive regulation of microtubule polymerization or depolymerization	10	1	0.59	814	0.455	1
GO:0031113	regulation of microtubule polymerization	10	1	0.59	815	0.455	1
GO:0031114	regulation of microtubule depolymerization	15	1	0.88	1088	0.59779	1
GO:0031124	mRNA 3'-end processing	38	3	2.24	694	0.38906	1
GO:0031324	negative regulation of cellular metabolic process	654	44	38.49	329	0.19015	1
GO:0031325	positive regulation of cellular metabolic process	648	32	38.14	1698	0.87887	1
GO:0031326	regulation of cellular biosynthetic process	1338	99	78.75	44	0.00657	1
GO:0031329	regulation of cellular catabolic process	184	6	10.83	1973	0.96436	1
GO:0031331	positive regulation of cellular catabolic process	95	1	5.59	2144	0.99698	1
GO:0031334	positive regulation of protein-containing complex assembly	27	2	1.59	840	0.47766	1
GO:0031344	regulation of cell projection organization	144	5	8.48	1860	0.93237	1
GO:0031346	positive regulation of cell projection organization	68	2	4	1808	0.91607	1
GO:0031347	regulation of defense response	185	13	10.89	487	0.29373	1
GO:0031348	negative regulation of defense response	61	6	3.59	284	0.14772	1
GO:0031349	positive regulation of defense response	143	11	8.42	372	0.22035	1
GO:0031396	regulation of protein ubiquitination	21	2	1.24	634	0.35294	1
GO:0031399	regulation of protein modification process	138	9	8.12	768	0.42505	1
GO:0031400	negative regulation of protein modification process	44	4	2.59	397	0.25861	1
GO:0031401	positive regulation of protein modification process	64	4	3.77	956	0.52515	1
GO:0031445	regulation of heterochromatin formation	25	1	1.47	1438	0.78108	1
GO:0031503	protein-containing complex localization	41	1	2.41	1814	0.91742	1
GO:0031570	DNA integrity checkpoint signaling	38	1	2.24	1760	0.90084	1
GO:0031644	regulation of nervous system process	21	1	1.24	1324	0.72075	1
GO:0031667	response to nutrient levels	155	5	9.12	1945	0.95539	1
GO:0031668	cellular response to extracellular stimulus	84	1	4.94	2121	0.99406	1
GO:0031669	cellular response to nutrient levels	83	1	4.89	2118	0.99368	1
GO:0031929	TOR signaling	60	2	3.53	1693	0.87623	1
GO:0032006	regulation of TOR signaling	48	2	2.83	1451	0.78334	1
GO:0032101	regulation of response to external stimulus	239	14	14.07	1002	0.54783	1
GO:0032102	negative regulation of response to external stimulus	68	6	4	352	0.20957	1
GO:0032103	positive regulation of response to external stimulus	151	11	8.89	465	0.27521	1
GO:0032200	telomere organization	31	2	1.82	1011	0.55228	1
GO:0032259	methylation	83	9	4.89	126	0.0541	1
GO:0032271	regulation of protein polymerization	63	3	3.71	1337	0.72584	1
GO:0032273	positive regulation of protein polymerization	24	2	1.41	721	0.41698	1
GO:0032386	regulation of intracellular transport	60	4	3.53	837	0.474	1
GO:0032392	DNA geometric change	24	1	1.41	1415	0.76734	1
GO:0032434	regulation of proteasomal ubiquitin-dependent protein catabolic process	53	5	3.12	345	0.19979	1
GO:0032446	protein modification by small protein conjugation	207	12	12.18	1022	0.56511	1
GO:0032501	multicellular organismal process	2483	115	146.14	2189	0.99963	1
GO:0032502	developmental process	2156	108	126.89	2055	0.98374	1
GO:0032504	multicellular organism reproduction	849	48	49.97	1162	0.64344	1
GO:0032506	cytokinetic process	42	1	2.47	1829	0.92231	1
GO:0032507	maintenance of protein location in cell	17	1	1	1173	0.64384	1
GO:0032509	endosome transport via multivesicular body sorting pathway	25	1	1.47	1439	0.78108	1
GO:0032527	protein exit from endoplasmic reticulum	9	1	0.53	752	0.42087	1
GO:0032535	regulation of cellular component size	154	2	9.06	2177	0.99914	1
GO:0032774	RNA biosynthetic process	914	62	53.79	254	0.12449	1
GO:0032784	regulation of DNA-templated transcription elongation	30	2	1.77	968	0.53434	1
GO:0032785	negative regulation of DNA-templated transcription, elongation	12	1	0.71	937	0.51735	1
GO:0032786	positive regulation of DNA-templated transcription, elongation	17	1	1	1174	0.64384	1
GO:0032787	monocarboxylic acid metabolic process	160	3	9.42	2140	0.99655	1
GO:0032868	response to insulin	78	3	4.59	1598	0.84613	1
GO:0032869	cellular response to insulin stimulus	76	3	4.47	1569	0.83328	1
GO:0032870	cellular response to hormone stimulus	107	4	6.3	1712	0.88279	1
GO:0032872	regulation of stress-activated MAPK cascade	67	3	3.94	1406	0.76364	1
GO:0032873	negative regulation of stress-activated MAPK cascade	29	2	1.71	907	0.51592	1
GO:0032879	regulation of localization	383	16	22.54	1904	0.94769	1
GO:0032886	regulation of microtubule-based process	54	2	3.18	1577	0.83561	1
GO:0032940	secretion by cell	196	8	11.54	1751	0.89844	1
GO:0032956	regulation of actin cytoskeleton organization	104	2	6.12	2070	0.98678	1
GO:0032970	regulation of actin filament-based process	106	2	6.24	2073	0.98812	1
GO:0032989	cellular component morphogenesis	497	17	29.25	2137	0.99641	1
GO:0032990	cell part morphogenesis	387	9	22.78	2203	0.99981	1
GO:0033036	macromolecule localization	829	45	48.79	1374	0.74621	1
GO:0033043	regulation of organelle organization	306	9	18.01	2125	0.99489	1
GO:0033044	regulation of chromosome organization	64	1	3.77	2033	0.97975	1
GO:0033059	cellular pigmentation	12	2	0.71	302	0.15458	1
GO:0033060	ocellus pigmentation	18	1	1.06	1226	0.66485	1
GO:0033157	regulation of intracellular protein transport	27	1	1.59	1500	0.80617	1
GO:0033206	meiotic cytokinesis	42	2	2.47	1316	0.71704	1
GO:0033301	cell cycle comprising mitosis without cytokinesis	27	2	1.59	841	0.47766	1
GO:0033365	protein localization to organelle	224	17	13.18	310	0.16814	1
GO:0033500	carbohydrate homeostasis	47	1	2.77	1886	0.94274	1
GO:0033673	negative regulation of kinase activity	21	1	1.24	1325	0.72075	1
GO:0033674	positive regulation of kinase activity	39	1	2.3	1778	0.90671	1
GO:0033750	ribosome localization	12	1	0.71	938	0.51735	1
GO:0033865	nucleoside bisphosphate metabolic process	49	1	2.88	1914	0.94933	1
GO:0033866	nucleoside bisphosphate biosynthetic process	25	1	1.47	1440	0.78108	1
GO:0033875	ribonucleoside bisphosphate metabolic process	49	1	2.88	1915	0.94933	1
GO:0034030	ribonucleoside bisphosphate biosynthetic process	25	1	1.47	1441	0.78108	1
GO:0034032	purine nucleoside bisphosphate metabolic process	49	1	2.88	1916	0.94933	1
GO:0034033	purine nucleoside bisphosphate biosynthetic process	25	1	1.47	1442	0.78108	1
GO:0034097	response to cytokine	34	1	2	1684	0.87346	1
GO:0034220	monoatomic ion transmembrane transport	205	3	12.07	2191	0.99967	1
GO:0034243	regulation of transcription elongation by RNA polymerase II	23	2	1.35	708	0.39596	1
GO:0034248	regulation of amide metabolic process	188	12	11.06	769	0.42868	1
GO:0034249	negative regulation of amide metabolic process	81	4	4.77	1308	0.7105	1
GO:0034250	positive regulation of amide metabolic process	74	4	4.36	1160	0.64119	1
GO:0034311	diol metabolic process	10	1	0.59	816	0.455	1
GO:0034312	diol biosynthetic process	10	1	0.59	817	0.455	1
GO:0034329	cell junction assembly	218	6	12.83	2087	0.99055	1
GO:0034330	cell junction organization	339	9	19.95	2167	0.99859	1
GO:0034331	cell junction maintenance	21	1	1.24	1326	0.72075	1
GO:0034332	adherens junction organization	35	1	2.06	1701	0.88094	1
GO:0034367	protein-containing complex remodeling	7	2	0.41	151	0.05959	1
GO:0034404	nucleobase-containing small molecule biosynthetic process	7	1	0.41	617	0.34609	1
GO:0034440	lipid oxidation	40	1	2.35	1798	0.91223	1
GO:0034453	microtubule anchoring	8	1	0.47	681	0.38462	1
GO:0034470	ncRNA processing	274	39	16.13	26	1.8e-07	1
GO:0034471	ncRNA 5'-end processing	11	2	0.65	267	0.1338	1
GO:0034472	snRNA 3'-end processing	22	1	1.29	1354	0.73723	1
GO:0034502	protein localization to chromosome	17	1	1	1175	0.64384	1
GO:0034504	protein localization to nucleus	59	3	3.47	1258	0.68348	1
GO:0034508	centromere complex assembly	11	2	0.65	268	0.1338	1
GO:0034612	response to tumor necrosis factor	26	1	1.53	1474	0.79401	1
GO:0034614	cellular response to reactive oxygen species	18	2	1.06	474	0.28665	1
GO:0034641	cellular nitrogen compound metabolic process	2372	218	139.61	3	5.7e-16	1
GO:0034654	nucleobase-containing compound biosynthetic process	1055	74	62.09	134	0.05575	1
GO:0034655	nucleobase-containing compound catabolic process	143	13	8.42	188	0.0776	1
GO:0034656	nucleobase-containing small molecule catabolic process	13	1	0.77	994	0.54581	1
GO:0034660	ncRNA metabolic process	356	43	20.95	28	4.1e-06	1
GO:0034661	ncRNA catabolic process	19	2	1.12	550	0.30891	1
GO:0035006	melanization defense response	48	1	2.83	1897	0.94614	1
GO:0035007	regulation of melanization defense response	12	1	0.71	939	0.51735	1
GO:0035010	encapsulation of foreign target	39	1	2.3	1779	0.90671	1
GO:0035039	male pronucleus assembly	9	1	0.53	753	0.42087	1
GO:0035051	cardiocyte differentiation	22	1	1.29	1355	0.73723	1
GO:0035070	salivary gland histolysis	33	1	1.94	1672	0.86551	1
GO:0035075	response to ecdysone	47	1	2.77	1887	0.94274	1
GO:0035107	appendage morphogenesis	282	5	16.6	2209	0.99985	1
GO:0035114	imaginal disc-derived appendage morphogenesis	281	5	16.54	2208	0.99984	1
GO:0035120	post-embryonic appendage morphogenesis	278	5	16.36	2206	0.99981	1
GO:0035150	regulation of tube size	46	1	2.71	1868	0.93914	1
GO:0035151	regulation of tube size, open tracheal system	43	1	2.53	1840	0.92691	1
GO:0035152	regulation of tube architecture, open tracheal system	83	1	4.89	2119	0.99368	1
GO:0035166	post-embryonic hemopoiesis	47	4	2.77	491	0.29867	1
GO:0035168	larval lymph gland hemocyte differentiation	22	1	1.29	1356	0.73723	1
GO:0035171	lamellocyte differentiation	12	1	0.71	940	0.51735	1
GO:0035172	hemocyte proliferation	36	3	2.12	641	0.35639	1
GO:0035203	regulation of lamellocyte differentiation	8	1	0.47	682	0.38462	1
GO:0035210	prepupal development	17	1	1	1176	0.64384	1
GO:0035218	leg disc development	73	1	4.3	2076	0.98833	1
GO:0035222	wing disc pattern formation	69	1	4.06	2060	0.98509	1
GO:0035239	tube morphogenesis	145	2	8.53	2165	0.99858	1
GO:0035268	protein mannosylation	8	1	0.47	683	0.38462	1
GO:0035272	exocrine system development	104	3	6.12	1919	0.94935	1
GO:0035285	appendage segmentation	18	1	1.06	1227	0.66485	1
GO:0035295	tube development	200	4	11.77	2156	0.99799	1
GO:0035303	regulation of dephosphorylation	15	2	0.88	368	0.21973	1
GO:0035304	regulation of protein dephosphorylation	11	1	0.65	872	0.48712	1
GO:0035315	hair cell differentiation	43	1	2.53	1841	0.92691	1
GO:0035316	non-sensory hair organization	43	1	2.53	1842	0.92691	1
GO:0035329	hippo signaling	83	3	4.89	1690	0.87454	1
GO:0035330	regulation of hippo signaling	77	3	4.53	1590	0.83982	1
GO:0035337	fatty-acyl-CoA metabolic process	25	1	1.47	1443	0.78108	1
GO:0035383	thioester metabolic process	40	1	2.35	1799	0.91223	1
GO:0035384	thioester biosynthetic process	19	1	1.12	1266	0.68462	1
GO:0035493	SNARE complex assembly	10	1	0.59	818	0.455	1
GO:0035592	establishment of protein localization to extracellular region	68	4	4	1062	0.57379	1
GO:0035601	protein deacylation	13	1	0.77	995	0.54581	1
GO:0035736	cell proliferation involved in compound eye morphogenesis	11	1	0.65	873	0.48712	1
GO:0035803	egg coat formation	6	1	0.35	532	0.30516	1
GO:0035825	homologous recombination	30	1	1.77	1583	0.83854	1
GO:0035966	response to topologically incorrect protein	38	2	2.24	1205	0.66394	1
GO:0035967	cellular response to topologically incorrect protein	34	2	2	1100	0.60311	1
GO:0036213	contractile ring contraction	13	1	0.77	996	0.54581	1
GO:0036260	RNA capping	16	4	0.94	53	0.01222	1
GO:0036293	response to decreased oxygen levels	59	1	3.47	2005	0.9725	1
GO:0036294	cellular response to decreased oxygen levels	33	1	1.94	1673	0.86551	1
GO:0036314	response to sterol	47	1	2.77	1888	0.94274	1
GO:0036315	cellular response to sterol	21	1	1.24	1327	0.72075	1
GO:0036465	synaptic vesicle recycling	41	2	2.41	1305	0.70446	1
GO:0036503	ERAD pathway	36	1	2.12	1727	0.88798	1
GO:0038202	TORC1 signaling	42	1	2.47	1830	0.92231	1
GO:0040001	establishment of mitotic spindle localization	27	2	1.59	842	0.47766	1
GO:0040007	growth	398	14	23.42	2082	0.98955	1
GO:0040008	regulation of growth	284	9	16.72	2077	0.98852	1
GO:0040011	locomotion	200	2	11.77	2217	0.99994	1
GO:0040012	regulation of locomotion	111	1	6.53	2171	0.99887	1
GO:0040014	regulation of multicellular organism growth	40	1	2.35	1800	0.91223	1
GO:0040029	epigenetic regulation of gene expression	133	9	7.83	655	0.38234	1
GO:0042048	olfactory behavior	61	2	3.59	1709	0.88203	1
GO:0042051	compound eye photoreceptor development	91	1	5.36	2135	0.99613	1
GO:0042063	gliogenesis	82	1	4.83	2112	0.99328	1
GO:0042127	regulation of cell population proliferation	311	13	18.3	1848	0.92948	1
GO:0042157	lipoprotein metabolic process	55	1	3.24	1976	0.96488	1
GO:0042158	lipoprotein biosynthetic process	51	1	3	1942	0.95515	1
GO:0042176	regulation of protein catabolic process	84	5	4.94	1015	0.55563	1
GO:0042177	negative regulation of protein catabolic process	12	1	0.71	941	0.51735	1
GO:0042180	cellular ketone metabolic process	47	2	2.77	1425	0.77333	1
GO:0042181	ketone biosynthetic process	28	1	1.65	1531	0.81762	1
GO:0042221	response to chemical	640	21	37.67	2180	0.9994	1
GO:0042246	tissue regeneration	19	1	1.12	1267	0.68462	1
GO:0042255	ribosome assembly	38	2	2.24	1206	0.66394	1
GO:0042278	purine nucleoside metabolic process	14	1	0.82	1053	0.57259	1
GO:0042303	molting cycle	64	1	3.77	2034	0.97975	1
GO:0042325	regulation of phosphorylation	114	4	6.71	1788	0.91027	1
GO:0042326	negative regulation of phosphorylation	33	2	1.94	1072	0.58667	1
GO:0042327	positive regulation of phosphorylation	59	1	3.47	2006	0.9725	1
GO:0042330	taxis	95	1	5.59	2145	0.99698	1
GO:0042335	cuticle development	96	3	5.65	1847	0.92783	1
GO:0042386	hemocyte differentiation	40	2	2.35	1279	0.69143	1
GO:0042440	pigment metabolic process	100	3	5.89	1871	0.93946	1
GO:0042441	eye pigment metabolic process	35	2	2.06	1120	0.61906	1
GO:0042445	hormone metabolic process	47	2	2.77	1426	0.77333	1
GO:0042446	hormone biosynthetic process	20	1	1.18	1297	0.70323	1
GO:0042451	purine nucleoside biosynthetic process	6	1	0.35	533	0.30516	1
GO:0042454	ribonucleoside catabolic process	11	1	0.65	874	0.48712	1
GO:0042455	ribonucleoside biosynthetic process	6	1	0.35	534	0.30516	1
GO:0042461	photoreceptor cell development	110	1	6.47	2170	0.9988	1
GO:0042462	eye photoreceptor cell development	94	1	5.53	2142	0.99678	1
GO:0042551	neuron maturation	56	2	3.3	1628	0.85033	1
GO:0042592	homeostatic process	387	10	22.78	2182	0.99945	1
GO:0042688	crystal cell differentiation	20	1	1.18	1298	0.70323	1
GO:0042743	hydrogen peroxide metabolic process	10	1	0.59	819	0.455	1
GO:0042745	circadian sleep/wake cycle	39	1	2.3	1780	0.90671	1
GO:0042749	regulation of circadian sleep/wake cycle	34	1	2	1685	0.87346	1
GO:0042770	signal transduction in response to DNA damage	37	2	2.18	1193	0.64947	1
GO:0042773	ATP synthesis coupled electron transport	66	1	3.88	2048	0.98208	1
GO:0042775	mitochondrial ATP synthesis coupled electron transport	66	1	3.88	2049	0.98208	1
GO:0042981	regulation of apoptotic process	169	4	9.95	2096	0.99137	1
GO:0043038	amino acid activation	42	3	2.47	782	0.45296	1
GO:0043039	tRNA aminoacylation	40	3	2.35	766	0.42131	1
GO:0043043	peptide biosynthetic process	451	39	26.54	48	0.00921	1
GO:0043062	extracellular structure organization	63	1	3.71	2029	0.97847	1
GO:0043067	regulation of programmed cell death	216	7	12.71	2012	0.97447	1
GO:0043085	positive regulation of catalytic activity	149	6	8.77	1699	0.87969	1
GO:0043086	negative regulation of catalytic activity	39	3	2.3	711	0.40525	1
GO:0043087	regulation of GTPase activity	90	2	5.3	2002	0.97244	1
GO:0043094	cellular metabolic compound salvage	14	2	0.82	340	0.19767	1
GO:0043102	amino acid salvage	5	2	0.29	81	0.03069	1
GO:0043144	sno(s)RNA processing	10	2	0.59	244	0.11373	1
GO:0043170	macromolecule metabolic process	3558	272	209.41	15	3e-10	1
GO:0043207	response to external biotic stimulus	374	18	22.01	1602	0.84617	1
GO:0043242	negative regulation of protein-containing complex disassembly	21	1	1.24	1328	0.72075	1
GO:0043244	regulation of protein-containing complex disassembly	34	1	2	1686	0.87346	1
GO:0043254	regulation of protein-containing complex assembly	88	4	5.18	1418	0.76953	1
GO:0043269	regulation of monoatomic ion transport	50	1	2.94	1933	0.95233	1
GO:0043279	response to alkaloid	19	1	1.12	1268	0.68462	1
GO:0043280	positive regulation of cysteine-type endopeptidase activity involved in apoptotic process	11	1	0.65	875	0.48712	1
GO:0043281	regulation of cysteine-type endopeptidase activity involved in apoptotic process	14	1	0.82	1054	0.57259	1
GO:0043297	apical junction assembly	46	2	2.71	1400	0.76292	1
GO:0043324	pigment metabolic process involved in developmental pigmentation	35	2	2.06	1121	0.61906	1
GO:0043401	steroid hormone mediated signaling pathway	16	1	0.94	1138	0.62151	1
GO:0043408	regulation of MAPK cascade	126	4	7.42	1894	0.9443	1
GO:0043409	negative regulation of MAPK cascade	50	3	2.94	1030	0.57112	1
GO:0043412	macromolecule modification	1023	70	60.21	210	0.09339	1
GO:0043413	macromolecule glycosylation	87	6	5.12	714	0.40583	1
GO:0043414	macromolecule methylation	80	9	4.71	112	0.04445	1
GO:0043434	response to peptide hormone	80	3	4.71	1649	0.8581	1
GO:0043436	oxoacid metabolic process	315	10	18.54	2097	0.9914	1
GO:0043455	regulation of secondary metabolic process	15	1	0.88	1089	0.59779	1
GO:0043457	regulation of cellular respiration	13	1	0.77	997	0.54581	1
GO:0043461	proton-transporting ATP synthase complex assembly	5	1	0.29	449	0.26168	1
GO:0043467	regulation of generation of precursor metabolites and energy	35	1	2.06	1702	0.88094	1
GO:0043473	pigmentation	77	4	4.53	1239	0.67215	1
GO:0043474	pigment metabolic process involved in pigmentation	35	2	2.06	1122	0.61906	1
GO:0043484	regulation of RNA splicing	102	10	6	182	0.07646	1
GO:0043487	regulation of RNA stability	54	4	3.18	698	0.39388	1
GO:0043543	protein acylation	61	5	3.59	479	0.28883	1
GO:0043549	regulation of kinase activity	76	3	4.47	1570	0.83328	1
GO:0043603	amide metabolic process	578	43	34.02	154	0.06261	1
GO:0043604	amide biosynthetic process	488	42	28.72	46	0.00758	1
GO:0043628	regulatory ncRNA 3'-end processing	10	2	0.59	245	0.11373	1
GO:0043632	modification-dependent macromolecule catabolic process	288	21	16.95	325	0.18036	1
GO:0043647	inositol phosphate metabolic process	8	1	0.47	684	0.38462	1
GO:0043687	post-translational protein modification	339	25	19.95	281	0.14191	1
GO:0043933	protein-containing complex organization	727	54	42.79	95	0.04082	1
GO:0043954	cellular component maintenance	23	1	1.35	1383	0.75274	1
GO:0044000	movement in host	31	1	1.82	1611	0.84808	1
GO:0044057	regulation of system process	53	1	3.12	1961	0.96031	1
GO:0044085	cellular component biogenesis	1221	83	71.86	189	0.08001	1
GO:0044087	regulation of cellular component biogenesis	284	8	16.72	2129	0.99525	1
GO:0044092	negative regulation of molecular function	60	4	3.53	838	0.474	1
GO:0044093	positive regulation of molecular function	191	10	11.24	1283	0.69524	1
GO:0044237	cellular metabolic process	3859	279	227.12	25	1.3e-07	1
GO:0044238	primary metabolic process	4103	293	241.48	23	1.2e-07	1
GO:0044242	cellular lipid catabolic process	87	2	5.12	1985	0.96782	1
GO:0044248	cellular catabolic process	526	23	30.96	1937	0.95288	1
GO:0044249	cellular biosynthetic process	2780	240	163.62	5	1.1e-14	1
GO:0044255	cellular lipid metabolic process	354	12	20.83	2081	0.98948	1
GO:0044270	cellular nitrogen compound catabolic process	153	15	9	90	0.03522	1
GO:0044271	cellular nitrogen compound biosynthetic process	1546	117	90.99	36	0.00124	1
GO:0044272	sulfur compound biosynthetic process	50	3	2.94	1031	0.57112	1
GO:0044281	small molecule metabolic process	617	31	36.31	1630	0.85126	1
GO:0044282	small molecule catabolic process	130	4	7.65	1936	0.95272	1
GO:0044283	small molecule biosynthetic process	174	8	10.24	1519	0.8121	1
GO:0044403	biological process involved in symbiotic interaction	35	1	2.06	1703	0.88094	1
GO:0044409	entry into host	31	1	1.82	1612	0.84808	1
GO:0044419	biological process involved in interspecies interaction between organisms	406	19	23.9	1708	0.88175	1
GO:0044550	secondary metabolite biosynthetic process	23	1	1.35	1384	0.75274	1
GO:0044770	cell cycle phase transition	137	7	8.06	1302	0.70415	1
GO:0044771	meiotic cell cycle phase transition	7	1	0.41	618	0.34609	1
GO:0044772	mitotic cell cycle phase transition	112	6	6.59	1196	0.65278	1
GO:0044773	mitotic DNA damage checkpoint signaling	21	1	1.24	1329	0.72075	1
GO:0044774	mitotic DNA integrity checkpoint signaling	27	1	1.59	1501	0.80617	1
GO:0044782	cilium organization	57	1	3.35	1992	0.96892	1
GO:0044786	cell cycle DNA replication	38	1	2.24	1761	0.90084	1
GO:0044818	mitotic G2/M transition checkpoint	18	1	1.06	1228	0.66485	1
GO:0044837	actomyosin contractile ring organization	28	1	1.65	1532	0.81762	1
GO:0044839	cell cycle G2/M phase transition	40	4	2.35	351	0.20718	1
GO:0044843	cell cycle G1/S phase transition	32	2	1.88	1027	0.56972	1
GO:0045010	actin nucleation	26	2	1.53	829	0.45785	1
GO:0045017	glycerolipid biosynthetic process	89	5	5.24	1105	0.60777	1
GO:0045048	protein insertion into ER membrane	10	1	0.59	820	0.455	1
GO:0045055	regulated exocytosis	62	1	3.65	2024	0.97711	1
GO:0045087	innate immune response	198	12	11.65	897	0.50156	1
GO:0045088	regulation of innate immune response	133	12	7.83	205	0.09144	1
GO:0045184	establishment of protein localization	405	24	23.84	950	0.51779	1
GO:0045185	maintenance of protein location	28	1	1.65	1533	0.81762	1
GO:0045216	cell-cell junction organization	80	3	4.71	1650	0.8581	1
GO:0045217	cell-cell junction maintenance	9	1	0.53	754	0.42087	1
GO:0045229	external encapsulating structure organization	124	8	7.3	781	0.44724	1
GO:0045324	late endosome to vacuole transport	18	1	1.06	1229	0.66485	1
GO:0045333	cellular respiration	108	2	6.36	2079	0.98932	1
GO:0045448	mitotic cell cycle, embryonic	39	2	2.3	1247	0.67792	1
GO:0045455	ecdysteroid metabolic process	23	1	1.35	1385	0.75274	1
GO:0045471	response to ethanol	64	1	3.77	2035	0.97975	1
GO:0045475	locomotor rhythm	62	1	3.65	2025	0.97711	1
GO:0045570	regulation of imaginal disc growth	39	1	2.3	1781	0.90671	1
GO:0045595	regulation of cell differentiation	230	11	13.54	1485	0.80382	1
GO:0045596	negative regulation of cell differentiation	81	1	4.77	2110	0.99285	1
GO:0045597	positive regulation of cell differentiation	96	8	5.65	347	0.20285	1
GO:0045610	regulation of hemocyte differentiation	17	2	1	461	0.26431	1
GO:0045611	negative regulation of hemocyte differentiation	13	1	0.77	998	0.54581	1
GO:0045664	regulation of neuron differentiation	71	2	4.18	1845	0.92763	1
GO:0045732	positive regulation of protein catabolic process	66	4	3.88	1004	0.54981	1
GO:0045787	positive regulation of cell cycle	59	1	3.47	2007	0.9725	1
GO:0045814	negative regulation of gene expression, epigenetic	104	6	6.12	1066	0.58015	1
GO:0045833	negative regulation of lipid metabolic process	13	4	0.77	42	0.00553	1
GO:0045834	positive regulation of lipid metabolic process	18	2	1.06	475	0.28665	1
GO:0045859	regulation of protein kinase activity	55	3	3.24	1157	0.63645	1
GO:0045860	positive regulation of protein kinase activity	21	1	1.24	1330	0.72075	1
GO:0045861	negative regulation of proteolysis	28	1	1.65	1534	0.81762	1
GO:0045926	negative regulation of growth	103	3	6.06	1903	0.94703	1
GO:0045927	positive regulation of growth	115	4	6.77	1804	0.91369	1
GO:0045930	negative regulation of mitotic cell cycle	63	2	3.71	1736	0.89287	1
GO:0045934	negative regulation of nucleobase-containing compound metabolic process	272	16	16.01	974	0.53901	1
GO:0045936	negative regulation of phosphate metabolic process	41	4	2.41	371	0.21976	1
GO:0045995	regulation of embryonic development	37	1	2.18	1741	0.89461	1
GO:0046034	ATP metabolic process	24	2	1.41	722	0.41698	1
GO:0046040	IMP metabolic process	7	1	0.41	619	0.34609	1
GO:0046128	purine ribonucleoside metabolic process	11	1	0.65	876	0.48712	1
GO:0046146	tetrahydrobiopterin metabolic process	6	1	0.35	535	0.30516	1
GO:0046148	pigment biosynthetic process	49	2	2.88	1461	0.79296	1
GO:0046152	ommochrome metabolic process	18	1	1.06	1230	0.66485	1
GO:0046158	ocellus pigment metabolic process	18	1	1.06	1231	0.66485	1
GO:0046165	alcohol biosynthetic process	34	2	2	1101	0.60311	1
GO:0046173	polyol biosynthetic process	18	2	1.06	476	0.28665	1
GO:0046390	ribose phosphate biosynthetic process	78	4	4.59	1257	0.68206	1
GO:0046394	carboxylic acid biosynthetic process	102	4	6	1654	0.85894	1
GO:0046395	carboxylic acid catabolic process	101	3	5.94	1880	0.94209	1
GO:0046425	regulation of receptor signaling pathway via JAK-STAT	28	1	1.65	1535	0.81762	1
GO:0046434	organophosphate catabolic process	30	2	1.77	969	0.53434	1
GO:0046460	neutral lipid biosynthetic process	16	1	0.94	1139	0.62151	1
GO:0046461	neutral lipid catabolic process	16	1	0.94	1140	0.62151	1
GO:0046463	acylglycerol biosynthetic process	16	1	0.94	1141	0.62151	1
GO:0046464	acylglycerol catabolic process	16	1	0.94	1142	0.62151	1
GO:0046471	phosphatidylglycerol metabolic process	5	1	0.29	450	0.26168	1
GO:0046483	heterocycle metabolic process	2072	187	121.95	10	3.6e-12	1
GO:0046486	glycerolipid metabolic process	143	7	8.42	1373	0.74539	1
GO:0046488	phosphatidylinositol metabolic process	73	2	4.3	1863	0.93449	1
GO:0046503	glycerolipid catabolic process	20	1	1.18	1299	0.70323	1
GO:0046530	photoreceptor cell differentiation	209	2	12.3	2222	0.99996	1
GO:0046626	regulation of insulin receptor signaling pathway	46	3	2.71	900	0.51394	1
GO:0046700	heterocycle catabolic process	153	15	9	91	0.03522	1
GO:0046785	microtubule polymerization	30	1	1.77	1584	0.83854	1
GO:0046847	filopodium assembly	44	2	2.59	1367	0.74084	1
GO:0046890	regulation of lipid biosynthetic process	21	4	1.24	85	0.03188	1
GO:0046903	secretion	206	8	12.12	1837	0.92499	1
GO:0046907	intracellular transport	607	34	35.73	1191	0.64873	1
GO:0046942	carboxylic acid transport	76	3	4.47	1571	0.83328	1
GO:0046958	nonassociative learning	14	1	0.82	1055	0.57259	1
GO:0048066	developmental pigmentation	70	3	4.12	1457	0.78913	1
GO:0048067	cuticle pigmentation	19	1	1.12	1269	0.68462	1
GO:0048069	eye pigmentation	43	2	2.53	1344	0.72916	1
GO:0048070	regulation of developmental pigmentation	21	1	1.24	1331	0.72075	1
GO:0048079	regulation of cuticle pigmentation	14	1	0.82	1056	0.57259	1
GO:0048085	adult chitin-containing cuticle pigmentation	13	1	0.77	999	0.54581	1
GO:0048102	autophagic cell death	27	1	1.59	1502	0.80617	1
GO:0048134	germ-line cyst formation	31	1	1.82	1613	0.84808	1
GO:0048135	female germ-line cyst formation	24	1	1.41	1416	0.76734	1
GO:0048138	germ-line cyst encapsulation	19	2	1.12	551	0.30891	1
GO:0048139	female germ-line cyst encapsulation	10	1	0.59	821	0.455	1
GO:0048193	Golgi vesicle transport	142	7	8.36	1364	0.73881	1
GO:0048232	male gamete generation	212	13	12.48	843	0.48081	1
GO:0048284	organelle fusion	81	6	4.77	571	0.34168	1
GO:0048285	organelle fission	263	16	15.48	844	0.48313	1
GO:0048468	cell development	1182	53	69.57	2093	0.9911	1
GO:0048469	cell maturation	173	9	10.18	1286	0.69732	1
GO:0048511	rhythmic process	133	3	7.83	2071	0.9869	1
GO:0048512	circadian behavior	91	2	5.36	2010	0.97383	1
GO:0048513	animal organ development	1000	31	58.86	2250	1	1
GO:0048515	spermatid differentiation	74	5	4.36	780	0.44258	1
GO:0048518	positive regulation of biological process	1491	75	87.75	1925	0.95093	1
GO:0048519	negative regulation of biological process	1254	65	73.8	1734	0.89131	1
GO:0048522	positive regulation of cellular process	1338	67	78.75	1895	0.94446	1
GO:0048523	negative regulation of cellular process	1189	61	69.98	1755	0.90071	1
GO:0048534	hematopoietic or lymphoid organ development	58	5	3.41	394	0.25444	1
GO:0048545	response to steroid hormone	17	1	1	1177	0.64384	1
GO:0048546	digestive tract morphogenesis	54	1	3.18	1965	0.96267	1
GO:0048563	post-embryonic animal organ morphogenesis	344	6	20.25	2225	0.99997	1
GO:0048565	digestive tract development	86	2	5.06	1981	0.96611	1
GO:0048568	embryonic organ development	47	1	2.77	1889	0.94274	1
GO:0048583	regulation of response to stimulus	864	35	50.85	2131	0.99569	1
GO:0048584	positive regulation of response to stimulus	494	24	29.07	1676	0.86664	1
GO:0048585	negative regulation of response to stimulus	369	12	21.72	2116	0.99364	1
GO:0048588	developmental cell growth	70	1	4.12	2067	0.98597	1
GO:0048589	developmental growth	340	10	20.01	2139	0.99654	1
GO:0048592	eye morphogenesis	287	4	16.89	2229	0.99998	1
GO:0048598	embryonic morphogenesis	198	7	11.65	1929	0.95177	1
GO:0048599	oocyte development	132	7	7.77	1233	0.66661	1
GO:0048609	multicellular organismal reproductive process	741	41	43.61	1278	0.69072	1
GO:0048619	embryonic hindgut morphogenesis	38	1	2.24	1762	0.90084	1
GO:0048634	regulation of muscle organ development	11	1	0.65	877	0.48712	1
GO:0048638	regulation of developmental growth	220	5	12.95	2147	0.99713	1
GO:0048639	positive regulation of developmental growth	93	2	5.47	2020	0.97642	1
GO:0048640	negative regulation of developmental growth	89	3	5.24	1764	0.90243	1
GO:0048645	animal organ formation	38	2	2.24	1207	0.66394	1
GO:0048646	anatomical structure formation involved in morphogenesis	442	22	26.01	1553	0.82609	1
GO:0048667	cell morphogenesis involved in neuron differentiation	373	7	21.95	2226	0.99997	1
GO:0048699	generation of neurons	724	19	42.61	2251	1	1
GO:0048707	instar larval or pupal morphogenesis	392	6	23.07	2254	1	1
GO:0048729	tissue morphogenesis	309	8	18.19	2159	0.99826	1
GO:0048731	system development	1231	50	72.45	2178	0.99925	1
GO:0048732	gland development	159	8	9.36	1338	0.72682	1
GO:0048736	appendage development	290	5	17.07	2214	0.9999	1
GO:0048737	imaginal disc-derived appendage development	288	5	16.95	2213	0.99989	1
GO:0048753	pigment granule organization	12	2	0.71	303	0.15458	1
GO:0048754	branching morphogenesis of an epithelial tube	55	1	3.24	1977	0.96488	1
GO:0048812	neuron projection morphogenesis	377	9	22.19	2194	0.99971	1
GO:0048856	anatomical structure development	2049	99	120.6	2115	0.9935	1
GO:0048858	cell projection morphogenesis	380	9	22.37	2197	0.99974	1
GO:0048859	formation of anatomical boundary	39	2	2.3	1248	0.67792	1
GO:0048863	stem cell differentiation	53	3	3.12	1113	0.61117	1
GO:0048869	cellular developmental process	1356	59	79.81	2153	0.99754	1
GO:0048870	cell motility	307	9	18.07	2128	0.99508	1
GO:0048871	multicellular organismal-level homeostasis	113	1	6.65	2175	0.999	1
GO:0048878	chemical homeostasis	230	8	13.54	1979	0.9656	1
GO:0048880	sensory system development	346	5	20.36	2248	0.99999	1
GO:0050000	chromosome localization	31	2	1.82	1012	0.55228	1
GO:0050657	nucleic acid transport	88	9	5.18	170	0.07303	1
GO:0050684	regulation of mRNA processing	96	9	5.65	235	0.11089	1
GO:0050691	regulation of defense response to virus by host	12	2	0.71	304	0.15458	1
GO:0050714	positive regulation of protein secretion	17	1	1	1178	0.64384	1
GO:0050773	regulation of dendrite development	42	2	2.47	1317	0.71704	1
GO:0050776	regulation of immune response	180	12	10.59	646	0.37016	1
GO:0050777	negative regulation of immune response	44	3	2.59	845	0.48388	1
GO:0050778	positive regulation of immune response	138	11	8.12	327	0.18859	1
GO:0050779	RNA destabilization	35	1	2.06	1704	0.88094	1
GO:0050789	regulation of biological process	3210	160	188.93	2162	0.99848	1
GO:0050794	regulation of cellular process	2999	153	176.51	2107	0.99265	1
GO:0050795	regulation of behavior	73	3	4.3	1523	0.8123	1
GO:0050801	monoatomic ion homeostasis	114	5	6.71	1509	0.80939	1
GO:0050802	circadian sleep/wake cycle, sleep	30	1	1.77	1585	0.83854	1
GO:0050803	regulation of synapse structure or activity	184	4	10.83	2132	0.99569	1
GO:0050808	synapse organization	272	7	16.01	2148	0.99715	1
GO:0050877	nervous system process	315	6	18.54	2212	0.99987	1
GO:0050890	cognition	150	4	8.83	2036	0.9798	1
GO:0050906	detection of stimulus involved in sensory perception	27	1	1.59	1503	0.80617	1
GO:0050953	sensory perception of light stimulus	22	1	1.29	1357	0.73723	1
GO:0050962	detection of light stimulus involved in sensory perception	9	1	0.53	755	0.42087	1
GO:0050994	regulation of lipid catabolic process	11	2	0.65	269	0.1338	1
GO:0051028	mRNA transport	43	6	2.53	93	0.03853	1
GO:0051046	regulation of secretion	82	2	4.83	1954	0.95841	1
GO:0051047	positive regulation of secretion	33	1	1.94	1674	0.86551	1
GO:0051049	regulation of transport	282	11	16.6	1921	0.94936	1
GO:0051050	positive regulation of transport	148	4	8.71	2028	0.97796	1
GO:0051051	negative regulation of transport	36	1	2.12	1728	0.88798	1
GO:0051052	regulation of DNA metabolic process	54	1	3.18	1966	0.96267	1
GO:0051053	negative regulation of DNA metabolic process	16	1	0.94	1143	0.62151	1
GO:0051056	regulation of small GTPase mediated signal transduction	85	2	5	1971	0.96433	1
GO:0051057	positive regulation of small GTPase mediated signal transduction	40	1	2.35	1801	0.91223	1
GO:0051084	'de novo' post-translational protein folding	20	3	1.18	233	0.10984	1
GO:0051090	regulation of DNA-binding transcription factor activity	25	4	1.47	136	0.05609	1
GO:0051094	positive regulation of developmental process	207	11	12.18	1253	0.6816	1
GO:0051128	regulation of cellular component organization	645	23	37.96	2157	0.99799	1
GO:0051129	negative regulation of cellular component organization	144	6	8.48	1656	0.85902	1
GO:0051130	positive regulation of cellular component organization	259	9	15.24	2009	0.97274	1
GO:0051168	nuclear export	82	9	4.83	119	0.05075	1
GO:0051169	nuclear transport	120	11	7.06	220	0.09475	1
GO:0051170	import into nucleus	50	3	2.94	1032	0.57112	1
GO:0051171	regulation of nitrogen compound metabolic process	1366	91	80.4	230	0.10014	1
GO:0051172	negative regulation of nitrogen compound metabolic process	419	24	24.66	1073	0.58768	1
GO:0051173	positive regulation of nitrogen compound metabolic process	595	33	35.02	1234	0.66996	1
GO:0051174	regulation of phosphorus metabolic process	136	7	8	1285	0.69687	1
GO:0051179	localization	1774	68	104.41	2253	1	1
GO:0051223	regulation of protein transport	56	4	3.3	764	0.42092	1
GO:0051225	spindle assembly	57	1	3.35	1993	0.96892	1
GO:0051234	establishment of localization	1545	59	90.93	2232	0.99998	1
GO:0051235	maintenance of location	99	4	5.83	1591	0.84273	1
GO:0051236	establishment of RNA localization	90	9	5.3	192	0.08162	1
GO:0051240	positive regulation of multicellular organismal process	171	6	10.06	1892	0.94286	1
GO:0051241	negative regulation of multicellular organismal process	146	3	8.59	2111	0.99306	1
GO:0051246	regulation of protein metabolic process	399	24	23.48	848	0.48706	1
GO:0051247	positive regulation of protein metabolic process	188	11	11.06	1014	0.55328	1
GO:0051248	negative regulation of protein metabolic process	149	9	8.77	949	0.51778	1
GO:0051252	regulation of RNA metabolic process	974	68	57.33	167	0.07072	1
GO:0051253	negative regulation of RNA metabolic process	258	15	15.18	1020	0.55891	1
GO:0051258	protein polymerization	90	4	5.3	1455	0.78455	1
GO:0051261	protein depolymerization	35	2	2.06	1123	0.61906	1
GO:0051276	chromosome organization	279	15	16.42	1252	0.68116	1
GO:0051293	establishment of spindle localization	34	2	2	1102	0.60311	1
GO:0051294	establishment of spindle orientation	26	2	1.53	830	0.45785	1
GO:0051302	regulation of cell division	36	2	2.12	1155	0.63451	1
GO:0051303	establishment of chromosome localization	26	2	1.53	831	0.45785	1
GO:0051310	metaphase chromosome alignment	26	2	1.53	832	0.45785	1
GO:0051336	regulation of hydrolase activity	133	5	7.83	1754	0.8993	1
GO:0051341	regulation of oxidoreductase activity	8	1	0.47	685	0.38462	1
GO:0051347	positive regulation of transferase activity	46	1	2.71	1869	0.93914	1
GO:0051348	negative regulation of transferase activity	22	1	1.29	1358	0.73723	1
GO:0051403	stress-activated MAPK cascade	83	4	4.89	1339	0.72841	1
GO:0051445	regulation of meiotic cell cycle	20	1	1.18	1300	0.70323	1
GO:0051493	regulation of cytoskeleton organization	152	4	8.95	2043	0.9815	1
GO:0051494	negative regulation of cytoskeleton organization	35	1	2.06	1705	0.88094	1
GO:0051495	positive regulation of cytoskeleton organization	41	2	2.41	1306	0.70446	1
GO:0051603	proteolysis involved in protein catabolic process	302	21	17.77	389	0.24233	1
GO:0051606	detection of stimulus	81	3	4.77	1658	0.86378	1
GO:0051640	organelle localization	214	10	12.6	1540	0.81776	1
GO:0051641	cellular localization	1021	49	60.09	1939	0.95464	1
GO:0051647	nucleus localization	41	1	2.41	1815	0.91742	1
GO:0051648	vesicle localization	68	2	4	1809	0.91607	1
GO:0051649	establishment of localization in cell	746	38	43.91	1632	0.85414	1
GO:0051650	establishment of vesicle localization	64	2	3.77	1750	0.89794	1
GO:0051653	spindle localization	34	2	2	1103	0.60311	1
GO:0051656	establishment of organelle localization	167	7	9.83	1677	0.86935	1
GO:0051668	localization within membrane	185	12	10.89	715	0.40668	1
GO:0051701	biological process involved in interaction with host	31	1	1.82	1614	0.84808	1
GO:0051707	response to other organism	374	18	22.01	1603	0.84617	1
GO:0051716	cellular response to stimulus	1634	68	96.17	2202	0.9998	1
GO:0051783	regulation of nuclear division	47	2	2.77	1427	0.77333	1
GO:0051788	response to misfolded protein	10	2	0.59	246	0.11373	1
GO:0051960	regulation of nervous system development	181	8	10.65	1596	0.84425	1
GO:0051961	negative regulation of nervous system development	82	2	4.83	1955	0.95841	1
GO:0051962	positive regulation of nervous system development	91	4	5.36	1459	0.79177	1
GO:0051963	regulation of synapse assembly	117	3	6.89	2000	0.97204	1
GO:0051964	negative regulation of synapse assembly	44	2	2.59	1368	0.74084	1
GO:0051965	positive regulation of synapse assembly	41	1	2.41	1816	0.91742	1
GO:0052547	regulation of peptidase activity	27	1	1.59	1504	0.80617	1
GO:0052548	regulation of endopeptidase activity	22	1	1.29	1359	0.73723	1
GO:0055057	neuroblast division	36	2	2.12	1156	0.63451	1
GO:0055074	calcium ion homeostasis	41	2	2.41	1307	0.70446	1
GO:0055080	monoatomic cation homeostasis	113	5	6.65	1483	0.80327	1
GO:0055082	intracellular chemical homeostasis	107	4	6.3	1713	0.88279	1
GO:0055086	nucleobase-containing small molecule metabolic process	195	16	11.48	234	0.11055	1
GO:0055090	acylglycerol homeostasis	29	1	1.71	1562	0.8284	1
GO:0055123	digestive system development	86	2	5.06	1982	0.96611	1
GO:0060033	anatomical structure regression	57	1	3.35	1994	0.96892	1
GO:0060070	canonical Wnt signaling pathway	90	4	5.3	1456	0.78455	1
GO:0060147	regulation of post-transcriptional gene silencing	19	2	1.12	552	0.30891	1
GO:0060236	regulation of mitotic spindle organization	6	1	0.35	536	0.30516	1
GO:0060255	regulation of macromolecule metabolic process	1573	105	92.58	175	0.0762	1
GO:0060260	regulation of transcription initiation by RNA polymerase II	16	1	0.94	1144	0.62151	1
GO:0060271	cilium assembly	47	1	2.77	1890	0.94274	1
GO:0060284	regulation of cell development	139	7	8.18	1320	0.71836	1
GO:0060322	head development	111	2	6.53	2091	0.9909	1
GO:0060341	regulation of cellular localization	151	10	8.89	709	0.39699	1
GO:0060429	epithelium development	483	21	28.43	1907	0.94863	1
GO:0060446	branching involved in open tracheal system development	55	1	3.24	1978	0.96488	1
GO:0060491	regulation of cell projection assembly	46	2	2.71	1401	0.76292	1
GO:0060541	respiratory system development	222	6	13.07	2101	0.99198	1
GO:0060560	developmental growth involved in morphogenesis	90	3	5.3	1773	0.9065	1
GO:0060562	epithelial tube morphogenesis	91	2	5.36	2011	0.97383	1
GO:0060581	cell fate commitment involved in pattern specification	23	1	1.35	1386	0.75274	1
GO:0060582	cell fate determination involved in pattern specification	13	1	0.77	1000	0.54581	1
GO:0060810	intracellular mRNA localization involved in pattern specification process	59	6	3.47	257	0.13179	1
GO:0060811	intracellular mRNA localization involved in anterior/posterior axis specification	57	6	3.35	251	0.11673	1
GO:0060911	cardiac cell fate commitment	14	1	0.82	1057	0.57259	1
GO:0060966	regulation of gene silencing by regulatory ncRNA	20	2	1.18	564	0.33103	1
GO:0061013	regulation of mRNA catabolic process	50	4	2.94	567	0.33939	1
GO:0061014	positive regulation of mRNA catabolic process	36	1	2.12	1729	0.88798	1
GO:0061025	membrane fusion	63	5	3.71	555	0.3122	1
GO:0061058	regulation of peptidoglycan recognition protein signaling pathway	46	7	2.71	57	0.01698	1
GO:0061061	muscle structure development	185	5	10.89	2069	0.98674	1
GO:0061136	regulation of proteasomal protein catabolic process	61	5	3.59	480	0.28883	1
GO:0061138	morphogenesis of a branching epithelium	56	1	3.3	1983	0.96696	1
GO:0061157	mRNA destabilization	34	1	2	1687	0.87346	1
GO:0061245	establishment or maintenance of bipolar cell polarity	32	1	1.88	1644	0.85706	1
GO:0061326	renal tubule development	48	1	2.83	1898	0.94614	1
GO:0061333	renal tubule morphogenesis	33	1	1.94	1675	0.86551	1
GO:0061351	neural precursor cell proliferation	83	3	4.89	1691	0.87454	1
GO:0061355	Wnt protein secretion	8	1	0.47	686	0.38462	1
GO:0061356	regulation of Wnt protein secretion	7	1	0.41	620	0.34609	1
GO:0061462	protein localization to lysosome	9	1	0.53	756	0.42087	1
GO:0061525	hindgut development	45	1	2.65	1864	0.93531	1
GO:0061564	axon development	295	3	17.36	2255	1	1
GO:0061572	actin filament bundle organization	35	1	2.06	1706	0.88094	1
GO:0061640	cytoskeleton-dependent cytokinesis	88	2	5.18	1996	0.96943	1
GO:0061842	microtubule organizing center localization	16	1	0.94	1145	0.62151	1
GO:0061844	antimicrobial humoral immune response mediated by antimicrobial peptide	67	3	3.94	1407	0.76364	1
GO:0061919	process utilizing autophagic mechanism	196	3	11.54	2184	0.99946	1
GO:0061951	establishment of protein localization to plasma membrane	22	1	1.29	1360	0.73723	1
GO:0061982	meiosis I cell cycle process	101	5	5.94	1318	0.7173	1
GO:0061988	karyosome formation	30	1	1.77	1586	0.83854	1
GO:0062012	regulation of small molecule metabolic process	33	3	1.94	542	0.30705	1
GO:0062125	regulation of mitochondrial gene expression	13	2	0.77	318	0.17592	1
GO:0062197	cellular response to chemical stress	39	3	2.3	712	0.40525	1
GO:0062207	regulation of pattern recognition receptor signaling pathway	47	7	2.77	59	0.01898	1
GO:0062208	positive regulation of pattern recognition receptor signaling pathway	16	3	0.94	158	0.06402	1
GO:0065004	protein-DNA complex assembly	50	4	2.94	568	0.33939	1
GO:0065007	biological regulation	3404	165	200.34	2207	0.99983	1
GO:0065009	regulation of molecular function	310	16	18.25	1371	0.74495	1
GO:0070070	proton-transporting V-type ATPase complex assembly	5	1	0.29	451	0.26168	1
GO:0070071	proton-transporting two-sector ATPase complex assembly	10	2	0.59	247	0.11373	1
GO:0070085	glycosylation	92	6	5.41	833	0.45896	1
GO:0070192	chromosome organization involved in meiotic cell cycle	49	3	2.88	1019	0.55722	1
GO:0070193	synaptonemal complex organization	16	1	0.94	1146	0.62151	1
GO:0070201	regulation of establishment of protein localization	59	4	3.47	834	0.46088	1
GO:0070302	regulation of stress-activated protein kinase signaling cascade	68	3	4	1424	0.7724	1
GO:0070303	negative regulation of stress-activated protein kinase signaling cascade	30	2	1.77	970	0.53434	1
GO:0070371	ERK1 and ERK2 cascade	45	1	2.65	1865	0.93531	1
GO:0070372	regulation of ERK1 and ERK2 cascade	43	1	2.53	1843	0.92691	1
GO:0070482	response to oxygen levels	66	1	3.88	2050	0.98208	1
GO:0070507	regulation of microtubule cytoskeleton organization	40	2	2.35	1280	0.69143	1
GO:0070585	protein localization to mitochondrion	39	5	2.3	184	0.0766	1
GO:0070646	protein modification by small protein removal	55	5	3.24	373	0.22117	1
GO:0070647	protein modification by small protein conjugation or removal	259	17	15.24	636	0.35565	1
GO:0070727	cellular macromolecule localization	656	33	38.61	1634	0.85674	1
GO:0070848	response to growth factor	98	2	5.77	2046	0.98185	1
GO:0070887	cellular response to chemical stimulus	327	11	19.25	2072	0.98765	1
GO:0070897	transcription preinitiation complex assembly	19	1	1.12	1270	0.68462	1
GO:0070918	regulatory ncRNA processing	45	7	2.65	55	0.01514	1
GO:0070925	organelle assembly	290	7	17.07	2168	0.99867	1
GO:0071027	nuclear RNA surveillance	14	2	0.82	341	0.19767	1
GO:0071103	DNA conformation change	31	1	1.82	1615	0.84808	1
GO:0071214	cellular response to abiotic stimulus	65	2	3.83	1769	0.90279	1
GO:0071265	L-methionine biosynthetic process	5	2	0.29	82	0.03069	1
GO:0071267	L-methionine salvage	5	2	0.29	83	0.03069	1
[truncated: 1,913 more rows]

## Sheet: ERG_FT
GO.ID	Term	Annotated	Significant	Expected	Rank in Fisher.classic	Fisher.classic	Fisher.weight01
GO:0000353	formation of quadruple SL/U4/U5/U6 snRNP	7	7	0.51	1	1.1e-08	1.1e-08
GO:0006396	RNA processing	615	51	45.1	509	0.19001	4.8e-07
GO:0000244	spliceosomal tri-snRNP complex assembly	12	7	0.88	4	6.3e-06	6.3e-06
GO:0007498	mesoderm development	75	15	5.5	6	0.00029	0.00034
GO:0006012	galactose metabolic process	6	4	0.44	8	0.00038	0.00038
GO:0042381	hemolymph coagulation	7	4	0.51	9	0.00084	0.00084
GO:0003015	heart process	34	6	2.49	130	0.03497	0.00267
GO:0046835	carbohydrate phosphorylation	9	4	0.66	23	0.00268	0.00268
GO:0030490	maturation of SSU-rRNA	41	7	3.01	112	0.02781	0.00336
GO:0035215	genital disc development	38	9	2.79	17	0.00136	0.00344
GO:0042810	pheromone metabolic process	5	3	0.37	24	0.00351	0.00351
GO:0046665	amnioserosa maintenance	5	3	0.37	25	0.00351	0.00351
GO:0002181	cytoplasmic translation	118	19	8.65	12	0.00088	0.0041
GO:0036098	male germ-line stem cell population maintenance	16	5	1.17	30	0.00461	0.00461
GO:0030239	myofibril assembly	46	10	3.37	19	0.00151	0.00608
GO:0008363	larval chitin-based cuticle development	24	5	1.76	111	0.02758	0.00661
GO:0008584	male gonad development	6	3	0.44	34	0.00663	0.00663
GO:0007398	ectoderm development	12	4	0.88	40	0.0088	0.0088
GO:0006020	inositol metabolic process	7	3	0.51	48	0.01098	0.01098
GO:0010496	intercellular transport	7	3	0.51	49	0.01098	0.01098
GO:0045433	male courtship behavior, veined wing generated song production	13	4	0.95	54	0.01199	0.01199
GO:0007494	midgut development	28	6	2.05	64	0.01419	0.01419
GO:0051647	nucleus localization	41	6	3.01	241	0.07627	0.01525
GO:0060795	cell fate commitment involved in formation of primary germ layer	14	4	1.03	67	0.01583	0.01525
GO:2000765	regulation of cytoplasmic translation	12	3	0.88	171	0.05243	0.0153
GO:0019367	fatty acid elongation, saturated fatty acid	14	4	1.03	68	0.01583	0.01583
GO:0034625	fatty acid elongation, monounsaturated fatty acid	14	4	1.03	69	0.01583	0.01583
GO:0034626	fatty acid elongation, polyunsaturated fatty acid	14	4	1.03	70	0.01583	0.01583
GO:0048100	wing disc anterior/posterior pattern formation	14	4	1.03	71	0.01583	0.01583
GO:0006207	'de novo' pyrimidine nucleobase biosynthetic process	8	3	0.59	75	0.01662	0.01662
GO:0071526	semaphorin-plexin signaling pathway	8	3	0.59	76	0.01662	0.01662
GO:0044282	small molecule catabolic process	130	17	9.53	63	0.01373	0.02298
GO:0007548	sex differentiation	77	13	5.65	26	0.00362	0.023
GO:0099022	vesicle tethering	9	3	0.66	100	0.02359	0.02359
GO:0007525	somatic muscle development	64	7	4.69	504	0.18669	0.02569
GO:0051146	striated muscle cell differentiation	80	14	5.87	21	0.00182	0.02849
GO:0035218	leg disc development	73	9	5.35	257	0.08455	0.02895
GO:0010043	response to zinc ion	13	4	0.95	55	0.01199	0.02902
GO:0019321	pentose metabolic process	9	3	0.66	101	0.02359	0.02909
GO:0009994	oocyte differentiation	154	13	11.29	852	0.33965	0.02916
GO:0031333	negative regulation of protein-containing complex assembly	22	3	1.61	558	0.21585	0.02919
GO:0042593	glucose homeostasis	40	7	2.93	105	0.02456	0.03051
GO:0042761	very long-chain fatty acid biosynthetic process	17	4	1.25	117	0.0316	0.0316
GO:0042398	cellular modified amino acid biosynthetic process	10	3	0.73	122	0.0319	0.0319
GO:0045214	sarcomere organization	34	6	2.49	131	0.03497	0.03497
GO:0045087	innate immune response	198	16	14.52	998	0.38006	0.03828
GO:0007601	visual perception	18	4	1.32	135	0.03835	0.03835
GO:0007605	sensory perception of sound	44	7	3.23	138	0.03929	0.03929
GO:0070050	neuron cellular homeostasis	27	5	1.98	142	0.04376	0.04376
GO:1901607	alpha-amino acid biosynthetic process	37	7	2.71	74	0.01639	0.04583
GO:0042446	hormone biosynthetic process	20	4	1.47	180	0.05411	0.04611
GO:0035051	cardiocyte differentiation	22	4	1.61	235	0.07287	0.04614
GO:0001746	Bolwig's organ morphogenesis	5	2	0.37	146	0.04626	0.04626
GO:0006941	striated muscle contraction	5	2	0.37	147	0.04626	0.04626
GO:0007418	ventral midline development	5	2	0.37	148	0.04626	0.04626
GO:0031646	positive regulation of nervous system process	5	2	0.37	149	0.04626	0.04626
GO:0035224	genital disc anterior/posterior pattern formation	5	2	0.37	150	0.04626	0.04626
GO:0035999	tetrahydrofolate interconversion	5	2	0.37	151	0.04626	0.04626
GO:0042690	negative regulation of crystal cell differentiation	5	2	0.37	152	0.04626	0.04626
GO:0045947	negative regulation of translational initiation	5	2	0.37	153	0.04626	0.04626
GO:0046662	regulation of egg-laying behavior	5	2	0.37	154	0.04626	0.04626
GO:0051643	endoplasmic reticulum localization	5	2	0.37	155	0.04626	0.04626
GO:0071689	muscle thin filament assembly	5	2	0.37	156	0.04626	0.04626
GO:0140961	cellular detoxification of metal ion	5	2	0.37	157	0.04626	0.04626
GO:1901678	iron coordination entity transport	5	2	0.37	158	0.04626	0.04626
GO:0044550	secondary metabolite biosynthetic process	23	3	1.69	597	0.23572	0.04631
GO:0072499	photoreceptor cell axon guidance	28	5	2.05	165	0.05019	0.05019
GO:0016042	lipid catabolic process	115	11	8.43	589	0.22117	0.05032
GO:0009047	dosage compensation by hyperactivation of X chromosome	12	3	0.88	172	0.05243	0.05243
GO:0008045	motor neuron axon guidance	57	8	4.18	184	0.05464	0.05464
GO:0016318	ommatidial rotation	29	5	2.13	188	0.05715	0.05715
GO:0055001	muscle cell development	59	13	4.33	5	0.00027	0.06262
GO:0006032	chitin catabolic process	13	3	0.95	201	0.06457	0.06457
GO:0006334	nucleosome assembly	13	3	0.95	202	0.06457	0.06457
GO:0043052	thermotaxis	13	3	0.95	203	0.06457	0.06457
GO:0050909	sensory perception of taste	13	3	0.95	204	0.06457	0.06457
GO:0000054	ribosomal subunit export from nucleus	12	3	0.88	173	0.05243	0.06594
GO:0007603	phototransduction, visible light	26	4	1.91	349	0.11872	0.06595
GO:0006541	glutamine metabolic process	6	2	0.44	207	0.06607	0.06607
GO:0006729	tetrahydrobiopterin biosynthetic process	6	2	0.44	208	0.06607	0.06607
GO:0007158	neuron cell-cell adhesion	6	2	0.44	209	0.06607	0.06607
GO:0007305	vitelline membrane formation involved in chorion-containing eggshell formation	6	2	0.44	210	0.06607	0.06607
GO:0007319	negative regulation of oskar mRNA translation	6	2	0.44	211	0.06607	0.06607
GO:0007516	hemocyte development	6	2	0.44	212	0.06607	0.06607
GO:0031000	response to caffeine	6	2	0.44	213	0.06607	0.06607
GO:0031118	rRNA pseudouridine synthesis	6	2	0.44	214	0.06607	0.06607
GO:0046688	response to copper ion	6	2	0.44	215	0.06607	0.06607
GO:0061099	negative regulation of protein tyrosine kinase activity	6	2	0.44	216	0.06607	0.06607
GO:0061909	autophagosome-lysosome fusion	6	2	0.44	217	0.06607	0.06607
GO:0090382	phagosome maturation	6	2	0.44	218	0.06607	0.06607
GO:0097105	presynaptic membrane assembly	6	2	0.44	219	0.06607	0.06607
GO:1904659	glucose transmembrane transport	6	2	0.44	220	0.06607	0.06607
GO:0014017	neuroblast fate commitment	20	3	1.47	491	0.17732	0.06607
GO:0048066	developmental pigmentation	70	6	5.13	1032	0.40826	0.06622
GO:1901135	carbohydrate derivative metabolic process	365	25	26.77	1772	0.67208	0.06684
GO:0120039	plasma membrane bounded cell projection morphogenesis	378	39	27.72	83	0.01777	0.07184
GO:0003007	heart morphogenesis	33	6	2.42	115	0.03063	0.07239
GO:0051648	vesicle localization	68	8	4.99	355	0.12288	0.07304
GO:0045859	regulation of protein kinase activity	55	7	4.03	307	0.10533	0.07305
GO:0061097	regulation of protein tyrosine kinase activity	7	3	0.51	50	0.01098	0.07312
GO:0050890	cognition	150	13	11	708	0.30569	0.07318
GO:0017143	insecticide metabolic process	6	2	0.44	221	0.06607	0.07324
GO:0035168	larval lymph gland hemocyte differentiation	22	3	1.61	559	0.21585	0.07327
GO:0007622	rhythmic behavior	92	8	6.75	903	0.36171	0.07329
GO:0043704	photoreceptor cell fate specification	20	2	1.47	1127	0.43712	0.07338
GO:0009142	nucleoside triphosphate biosynthetic process	27	2	1.98	1535	0.59921	0.07345
GO:0002759	regulation of antimicrobial humoral response	71	4	5.21	2046	0.77491	0.07362
GO:0031032	actomyosin structure organization	96	14	7.04	45	0.00981	0.07611
GO:0000028	ribosomal small subunit assembly	14	3	1.03	244	0.07786	0.07786
GO:0008594	photoreceptor cell morphogenesis	14	3	1.03	245	0.07786	0.07786
GO:0030317	flagellated sperm motility	14	3	1.03	246	0.07786	0.07786
GO:0006384	transcription initiation at RNA polymerase III promoter	7	2	0.51	260	0.0881	0.0881
GO:0006636	unsaturated fatty acid biosynthetic process	7	2	0.51	261	0.0881	0.0881
GO:0006697	ecdysone biosynthetic process	7	2	0.51	262	0.0881	0.0881
GO:0007415	defasciculation of motor neuron axon	7	2	0.51	263	0.0881	0.0881
GO:0007440	foregut morphogenesis	7	2	0.51	264	0.0881	0.0881
GO:0008343	adult feeding behavior	7	2	0.51	265	0.0881	0.0881
GO:0009068	aspartate family amino acid catabolic process	7	2	0.51	266	0.0881	0.0881
GO:0009154	purine ribonucleotide catabolic process	7	2	0.51	267	0.0881	0.0881
GO:0010951	negative regulation of endopeptidase activity	7	2	0.51	268	0.0881	0.0881
GO:0019320	hexose catabolic process	7	2	0.51	269	0.0881	0.0881
GO:0032781	positive regulation of ATP-dependent activity	7	2	0.51	270	0.0881	0.0881
GO:0033540	fatty acid beta-oxidation using acyl-CoA oxidase	7	2	0.51	271	0.0881	0.0881
GO:0045705	negative regulation of salivary gland boundary specification	7	2	0.51	272	0.0881	0.0881
GO:0045743	positive regulation of fibroblast growth factor receptor signaling pathway	7	2	0.51	273	0.0881	0.0881
GO:0046680	response to DDT	7	2	0.51	274	0.0881	0.0881
GO:0048148	behavioral response to cocaine	7	2	0.51	275	0.0881	0.0881
GO:0048644	muscle organ morphogenesis	7	2	0.51	276	0.0881	0.0881
GO:0050686	negative regulation of mRNA processing	7	2	0.51	277	0.0881	0.0881
GO:0051099	positive regulation of binding	7	2	0.51	278	0.0881	0.0881
GO:0060632	regulation of microtubule-based movement	7	2	0.51	279	0.0881	0.0881
GO:0032388	positive regulation of intracellular transport	26	3	1.91	676	0.29686	0.08822
GO:0019731	antibacterial humoral response	41	4	3.01	863	0.35414	0.08825
GO:0060446	branching involved in open tracheal system development	55	3	4.03	2048	0.77888	0.08883
GO:0007391	dorsal closure	96	11	7.04	290	0.0918	0.0918
GO:0045454	cell redox homeostasis	15	3	1.1	291	0.09223	0.09223
GO:0007156	homophilic cell adhesion via plasma membrane adhesion molecules	44	6	3.23	301	0.0999	0.0999
GO:0001700	embryonic development via the syncytial blastoderm	150	17	11	161	0.04728	0.10414
GO:0042274	ribosomal small subunit biogenesis	68	13	4.99	16	0.00113	0.10476
GO:0009416	response to light stimulus	129	14	9.46	284	0.0893	0.10496
GO:0090263	positive regulation of canonical Wnt signaling pathway	45	6	3.3	315	0.10855	0.10855
GO:0009792	embryo development ending in birth or egg hatching	158	19	11.59	96	0.02183	0.10976
GO:0045944	positive regulation of transcription by RNA polymerase II	241	23	17.67	345	0.11492	0.11118
GO:0006570	tyrosine metabolic process	8	2	0.59	318	0.11193	0.11193
GO:0007503	fat body development	8	2	0.59	319	0.11193	0.11193
GO:0021551	central nervous system morphogenesis	8	2	0.59	320	0.11193	0.11193
GO:0034453	microtubule anchoring	8	2	0.59	321	0.11193	0.11193
GO:0035041	sperm DNA decondensation	8	2	0.59	322	0.11193	0.11193
GO:0035158	regulation of tube diameter, open tracheal system	8	2	0.59	323	0.11193	0.11193
GO:0045842	positive regulation of mitotic metaphase/anaphase transition	8	2	0.59	324	0.11193	0.11193
GO:0046033	AMP metabolic process	8	2	0.59	325	0.11193	0.11193
GO:0046068	cGMP metabolic process	8	2	0.59	326	0.11193	0.11193
GO:0048036	central complex development	8	2	0.59	327	0.11193	0.11193
GO:0048682	sprouting of injured axon	8	2	0.59	328	0.11193	0.11193
GO:0060326	cell chemotaxis	8	2	0.59	329	0.11193	0.11193
GO:0060361	flight	8	2	0.59	330	0.11193	0.11193
GO:0141005	retrotransposon silencing by heterochromatin formation	8	2	0.59	331	0.11193	0.11193
GO:1901616	organic hydroxy compound catabolic process	8	2	0.59	332	0.11193	0.11193
GO:0019637	organophosphate metabolic process	315	22	23.1	1637	0.62843	0.11286
GO:0007602	phototransduction	52	8	3.81	129	0.03414	0.11746
GO:0007455	eye-antennal disc morphogenesis	26	4	1.91	350	0.11872	0.11872
GO:0050829	defense response to Gram-negative bacterium	92	10	6.75	379	0.13522	0.12276
GO:0035277	spiracle morphogenesis, open tracheal system	17	3	1.25	356	0.12389	0.12389
GO:0005975	carbohydrate metabolic process	199	22	14.59	128	0.03393	0.12536
GO:0048190	wing disc dorsal/ventral pattern formation	47	6	3.45	362	0.12694	0.12694
GO:1903688	positive regulation of border follicle cell migration	37	5	2.71	374	0.13103	0.13103
GO:0007480	imaginal disc-derived leg morphogenesis	55	6	4.03	556	0.21346	0.13127
GO:0009220	pyrimidine ribonucleotide biosynthetic process	9	2	0.66	382	0.13718	0.13718
GO:0009749	response to glucose	9	2	0.66	383	0.13718	0.13718
GO:0010312	detoxification of zinc ion	9	2	0.66	384	0.13718	0.13718
GO:0030050	vesicle transport along actin filament	9	2	0.66	385	0.13718	0.13718
GO:0035225	determination of genital disc primordium	9	2	0.66	386	0.13718	0.13718
GO:0045217	cell-cell junction maintenance	9	2	0.66	387	0.13718	0.13718
GO:0061327	anterior Malpighian tubule development	9	2	0.66	388	0.13718	0.13718
GO:0071901	negative regulation of protein serine/threonine kinase activity	9	2	0.66	389	0.13718	0.13718
GO:0048468	cell development	1182	100	86.68	195	0.06094	0.13753
GO:0048729	tissue morphogenesis	309	30	22.66	226	0.06773	0.13958
GO:0009791	post-embryonic development	542	46	39.75	460	0.16191	0.13982
GO:0003002	regionalization	394	35	28.89	377	0.1336	0.13989
GO:0006082	organic acid metabolic process	317	29	23.25	360	0.1251	0.14
GO:0042445	hormone metabolic process	47	9	3.45	33	0.00632	0.1401
GO:0035239	tube morphogenesis	145	14	10.63	487	0.17591	0.14064
GO:0045611	negative regulation of hemocyte differentiation	13	4	0.95	56	0.01199	0.14074
GO:0035195	miRNA-mediated post-transcriptional gene silencing	27	4	1.98	375	0.13176	0.1408
GO:0040013	negative regulation of locomotion	18	4	1.32	136	0.03835	0.14083
GO:0048568	embryonic organ development	47	6	3.45	363	0.12694	0.14086
GO:0000154	rRNA modification	20	4	1.47	181	0.05411	0.14087
GO:0046653	tetrahydrofolate metabolic process	7	3	0.51	51	0.01098	0.14088
GO:0046365	monosaccharide catabolic process	9	3	0.66	102	0.02359	0.14092
GO:0006096	glycolytic process	18	3	1.32	416	0.141	0.141
GO:0007390	germ-band shortening	18	3	1.32	417	0.141	0.141
GO:0045176	apical protein localization	18	3	1.32	418	0.141	0.141
GO:0070593	dendrite self-avoidance	18	3	1.32	419	0.141	0.141
GO:0009074	aromatic amino acid family catabolic process	8	2	0.59	333	0.11193	0.14115
GO:0046008	regulation of female receptivity, post-mating	8	2	0.59	334	0.11193	0.14115
GO:0048664	neuron fate determination	8	2	0.59	335	0.11193	0.14115
GO:0048332	mesoderm morphogenesis	22	3	1.61	560	0.21585	0.14116
GO:0140056	organelle localization by membrane tethering	28	3	2.05	844	0.33816	0.14127
GO:0051960	regulation of nervous system development	181	14	13.27	1207	0.45831	0.14133
GO:0007167	enzyme-linked receptor protein signaling pathway	267	20	19.58	1265	0.49489	0.14141
GO:0070201	regulation of establishment of protein localization	59	4	4.33	1683	0.63756	0.14159
GO:0051236	establishment of RNA localization	90	5	6.6	2119	0.79955	0.14192
GO:0048523	negative regulation of cellular process	1189	79	87.19	2235	0.85496	0.14199
GO:0051046	regulation of secretion	82	4	6.01	2240	0.86144	0.14203
GO:0051173	positive regulation of nitrogen compound metabolic process	595	40	43.63	1989	0.74769	0.14253
GO:0120035	regulation of plasma membrane bounded cell projection organization	140	4	10.27	2664	0.99347	0.14313
GO:0042051	compound eye photoreceptor development	91	8	6.67	860	0.35036	0.14579
GO:0048149	behavioral response to ethanol	50	6	3.67	447	0.15713	0.15713
GO:0008406	gonad development	40	6	2.93	228	0.06918	0.15791
GO:0035050	embryonic heart tube development	19	3	1.39	451	0.15884	0.15884
GO:0007427	epithelial cell migration, open tracheal system	38	5	2.79	422	0.14237	0.15921
GO:0046529	imaginal disc fusion, thorax closure	29	4	2.13	457	0.15947	0.15947
GO:0055070	copper ion homeostasis	15	3	1.1	292	0.09223	0.16318
GO:0009065	glutamine family amino acid catabolic process	10	2	0.73	462	0.1635	0.1635
GO:0030708	germarium-derived female germ-line cyst encapsulation	10	2	0.73	463	0.1635	0.1635
GO:0048738	cardiac muscle tissue development	10	2	0.73	464	0.1635	0.1635
GO:0098586	cellular response to virus	10	2	0.73	465	0.1635	0.1635
GO:2000737	negative regulation of stem cell differentiation	10	2	0.73	466	0.1635	0.1635
GO:0030509	BMP signaling pathway	51	5	3.74	806	0.3182	0.1635
GO:0010038	response to metal ion	44	7	3.23	139	0.03929	0.17577
GO:0048749	compound eye development	332	28	24.35	608	0.24361	0.17718
GO:0006869	lipid transport	79	7	5.79	900	0.35889	0.17951
GO:0007619	courtship behavior	52	9	3.81	59	0.01232	0.18837
GO:0008355	olfactory learning	42	5	3.08	533	0.19159	0.18892
GO:0030097	hemopoiesis	78	9	5.72	346	0.11587	0.18943
GO:0006730	one-carbon metabolic process	16	4	1.17	108	0.02561	0.18969
GO:0001710	mesodermal cell fate commitment	11	2	0.81	512	0.1906	0.1906
GO:0002385	mucosal immune response	11	2	0.81	513	0.1906	0.1906
GO:0006513	protein monoubiquitination	11	2	0.81	514	0.1906	0.1906
GO:0007318	pole plasm protein localization	11	2	0.81	515	0.1906	0.1906
GO:0008366	axon ensheathment	11	2	0.81	516	0.1906	0.1906
GO:0009190	cyclic nucleotide biosynthetic process	11	2	0.81	517	0.1906	0.1906
GO:0034446	substrate adhesion-dependent cell spreading	11	2	0.81	518	0.1906	0.1906
GO:0061343	cell adhesion involved in heart morphogenesis	11	2	0.81	519	0.1906	0.1906
GO:1900074	negative regulation of neuromuscular synaptic transmission	11	2	0.81	520	0.1906	0.1906
GO:1904059	regulation of locomotor rhythm	11	2	0.81	521	0.1906	0.1906
GO:0060322	head development	111	9	8.14	1120	0.42771	0.19079
GO:0006417	regulation of translation	145	14	10.63	488	0.17591	0.1949
GO:0035194	regulatory ncRNA-mediated post-transcriptional gene silencing	56	7	4.11	343	0.11323	0.19528
GO:0046661	male sex differentiation	27	7	1.98	22	0.00267	0.20278
GO:0000578	embryonic axis specification	108	12	7.92	298	0.09637	0.2031
GO:0060285	cilium-dependent cell motility	20	5	1.47	61	0.01281	0.20331
GO:0060294	cilium movement involved in cell motility	17	4	1.25	118	0.0316	0.20358
GO:0061525	hindgut development	45	6	3.3	316	0.10855	0.2036
GO:0061687	detoxification of inorganic compound	8	3	0.59	77	0.01662	0.2037
GO:0071695	anatomical structure maturation	176	15	12.91	710	0.30948	0.20381
GO:0097501	stress response to metal ion	12	3	0.88	174	0.05243	0.20381
GO:0030539	male genitalia development	20	3	1.47	492	0.17732	0.20401
GO:0006620	post-translational protein targeting to endoplasmic reticulum membrane	8	2	0.59	336	0.11193	0.20406
GO:0033120	positive regulation of RNA splicing	8	2	0.59	337	0.11193	0.20406
GO:0019233	sensory perception of pain	9	2	0.66	390	0.13718	0.20408
GO:0043409	negative regulation of MAPK cascade	50	5	3.67	704	0.30346	0.20408
GO:0051156	glucose 6-phosphate metabolic process	10	2	0.73	467	0.1635	0.20411
GO:0120192	tight junction assembly	39	4	2.86	811	0.31995	0.20415
GO:0009890	negative regulation of biosynthetic process	559	42	40.99	1206	0.45779	0.2042
GO:0009156	ribonucleoside monophosphate biosynthetic process	14	2	1.03	642	0.27423	0.20421
GO:1904799	regulation of neuron remodeling	17	2	1.25	868	0.35751	0.20429
GO:0006403	RNA localization	161	12	11.81	1349	0.52063	0.20449
GO:0009116	nucleoside metabolic process	25	2	1.83	1441	0.55669	0.2045
GO:0032870	cellular response to hormone stimulus	107	8	7.85	1355	0.53083	0.2045
GO:0007367	segment polarity determination	32	4	2.35	545	0.20451	0.20451
GO:0045886	negative regulation of synaptic assembly at neuromuscular junction	43	5	3.15	553	0.20474	0.20474
GO:0051607	defense response to virus	51	5	3.74	807	0.3182	0.20487
GO:0032259	methylation	83	3	6.09	2480	0.949	0.20565
GO:0045451	pole plasm oskar mRNA localization	44	6	3.23	302	0.0999	0.21473
GO:0007317	regulation of pole plasm oskar mRNA localization	22	3	1.61	561	0.21585	0.21585
GO:0072553	terminal button organization	36	5	2.64	352	0.12012	0.21747
GO:0006536	glutamate metabolic process	12	2	0.88	569	0.21823	0.21823
GO:0007628	adult walking behavior	12	2	0.88	570	0.21823	0.21823
GO:0016082	synaptic vesicle priming	12	2	0.88	571	0.21823	0.21823
GO:0016201	synaptic target inhibition	12	2	0.88	572	0.21823	0.21823
GO:0030336	negative regulation of cell migration	12	2	0.88	573	0.21823	0.21823
GO:0071577	zinc ion transmembrane transport	12	2	0.88	574	0.21823	0.21823
GO:0046854	phosphatidylinositol phosphate biosynthetic process	23	3	1.69	598	0.23572	0.23572
GO:0042981	regulation of apoptotic process	169	11	12.39	1840	0.70423	0.23808
GO:0009880	embryonic pattern specification	177	19	12.98	191	0.05928	0.24273
GO:0070925	organelle assembly	290	27	21.27	347	0.11654	0.24288
GO:0035222	wing disc pattern formation	69	10	5.06	114	0.02788	0.24352
GO:0035151	regulation of tube size, open tracheal system	43	6	3.15	289	0.09164	0.24495
GO:0007482	haltere development	13	2	0.95	610	0.24617	0.24617
GO:0035160	maintenance of epithelial integrity, open tracheal system	13	2	0.95	611	0.24617	0.24617
GO:0035336	long-chain fatty-acyl-CoA metabolic process	13	2	0.95	612	0.24617	0.24617
GO:0045467	R7 cell development	13	2	0.95	613	0.24617	0.24617
GO:0009617	response to bacterium	213	16	15.62	1321	0.49833	0.24664
GO:0007632	visual behavior	24	3	1.76	624	0.2559	0.2559
GO:2000331	regulation of terminal button organization	24	3	1.76	625	0.2559	0.2559
GO:0010927	cellular component assembly involved in morphogenesis	132	16	9.68	116	0.03144	0.26017
GO:0006914	autophagy	196	10	14.37	2379	0.91823	0.26109
GO:0051668	localization within membrane	185	17	13.57	541	0.19751	0.26144
GO:0030855	epithelial cell differentiation	290	24	21.27	675	0.29613	0.26174
GO:0042559	pteridine-containing compound biosynthetic process	10	3	0.73	123	0.0319	0.26198
GO:0007414	axonal defasciculation	11	3	0.81	140	0.04152	0.26201
GO:0015749	monosaccharide transmembrane transport	13	3	0.95	205	0.06457	0.26207
GO:0006888	endoplasmic reticulum to Golgi vesicle-mediated transport	68	7	4.99	592	0.22928	0.26231
GO:0007368	determination of left/right symmetry	9	2	0.66	391	0.13718	0.26238
GO:0009086	methionine biosynthetic process	9	2	0.66	392	0.13718	0.26238
GO:0051646	mitochondrion localization	23	3	1.69	599	0.23572	0.26239
GO:0042387	plasmatocyte differentiation	11	2	0.81	522	0.1906	0.26244
GO:0007522	visceral muscle development	12	2	0.88	575	0.21823	0.26247
GO:0010721	negative regulation of cell development	43	4	3.15	1014	0.38833	0.26259
GO:0051222	positive regulation of protein transport	34	3	2.49	1208	0.45952	0.26274
GO:2000027	regulation of animal organ morphogenesis	23	2	1.69	1330	0.51106	0.26283
GO:0017145	stem cell division	52	4	3.81	1416	0.5361	0.26288
GO:0033301	cell cycle comprising mitosis without cytokinesis	27	2	1.98	1536	0.59921	0.26295
GO:0022904	respiratory electron transport chain	70	5	5.13	1531	0.59084	0.26302
GO:0050684	regulation of mRNA processing	96	6	7.04	1895	0.71584	0.26342
GO:0001505	regulation of neurotransmitter levels	96	5	7.04	2197	0.84262	0.26386
GO:0071692	protein localization to extracellular region	72	3	5.28	2353	0.90676	0.26396
GO:0035592	establishment of protein localization to extracellular region	68	2	4.99	2542	0.96463	0.26427
GO:0007015	actin filament organization	156	12	11.44	1234	0.47551	0.26434
GO:0051336	regulation of hydrolase activity	133	4	9.75	2646	0.99025	0.26551
GO:0031325	positive regulation of cellular metabolic process	648	42	47.52	2172	0.82856	0.26562
GO:0019941	modification-dependent protein catabolic process	280	9	20.53	2716	0.99908	0.26817
GO:1901576	organic substance biosynthetic process	2814	192	206.35	2374	0.91491	0.27325
GO:0010669	epithelial structure maintenance	27	4	1.98	376	0.13176	0.27346
GO:0035025	positive regulation of Rho protein signal transduction	14	2	1.03	643	0.27423	0.27423
GO:0051123	RNA polymerase II preinitiation complex assembly	14	2	1.03	644	0.27423	0.27423
GO:0051865	protein autoubiquitination	14	2	1.03	645	0.27423	0.27423
GO:0007623	circadian rhythm	132	10	9.68	1325	0.50547	0.27471
GO:0035167	larval lymph gland hemopoiesis	47	6	3.45	364	0.12694	0.27498
GO:0035159	regulation of tube length, open tracheal system	25	3	1.83	662	0.27631	0.27631
GO:0050830	defense response to Gram-positive bacterium	25	3	1.83	663	0.27631	0.27631
GO:0008286	insulin receptor signaling pathway	71	4	5.21	2047	0.77491	0.27858
GO:0043085	positive regulation of catalytic activity	149	4	10.93	2686	0.99614	0.28011
GO:0001745	compound eye morphogenesis	280	22	20.53	1022	0.39928	0.28873
GO:0007443	Malpighian tubule morphogenesis	33	4	2.42	584	0.22028	0.29638
GO:0001708	cell fate specification	74	7	5.43	684	0.29837	0.29638
GO:0007517	muscle organ development	72	9	5.28	254	0.07897	0.3
GO:0007417	central nervous system development	219	18	16.06	855	0.34124	0.30205
GO:0007303	cytoplasmic transport, nurse cell to oocyte	15	2	1.1	689	0.30223	0.30223
GO:0022409	positive regulation of cell-cell adhesion	15	2	1.1	690	0.30223	0.30223
GO:0044331	cell-cell adhesion mediated by cadherin	15	2	1.1	691	0.30223	0.30223
GO:0060857	establishment of glial blood-brain barrier	15	2	1.1	692	0.30223	0.30223
GO:0061077	chaperone-mediated protein folding	35	3	2.57	1235	0.4789	0.30259
GO:0046148	pigment biosynthetic process	49	4	3.59	1259	0.48852	0.30261
GO:0007608	sensory perception of smell	38	4	2.79	700	0.30294	0.30294
GO:0007411	axon guidance	222	26	16.28	53	0.01138	0.30787
GO:0008652	amino acid biosynthetic process	42	8	3.08	46	0.01015	0.31458
GO:0060179	male mating behavior	46	8	3.37	82	0.01736	0.31473
GO:0042386	hemocyte differentiation	40	6	2.93	229	0.06918	0.31552
GO:0048619	embryonic hindgut morphogenesis	38	5	2.79	423	0.14237	0.31595
GO:0007635	chemosensory behavior	66	7	4.84	555	0.20757	0.31598
GO:0045216	cell-cell junction organization	80	8	5.87	594	0.23096	0.31599
GO:0009067	aspartate family amino acid biosynthetic process	14	3	1.03	247	0.07786	0.31608
GO:0070897	transcription preinitiation complex assembly	19	3	1.39	452	0.15884	0.31626
GO:0030203	glycosaminoglycan metabolic process	21	3	1.54	537	0.19635	0.31634
GO:0060562	epithelial tube morphogenesis	91	8	6.67	861	0.35036	0.3164
GO:0007620	copulation	11	2	0.81	523	0.1906	0.31647
GO:0035736	cell proliferation involved in compound eye morphogenesis	11	2	0.81	524	0.1906	0.31647
GO:0042401	biogenic amine biosynthetic process	12	2	0.88	576	0.21823	0.31651
GO:0045475	locomotor rhythm	62	7	4.55	479	0.16673	0.31652
GO:0017156	calcium-ion regulated exocytosis	14	2	1.03	646	0.27423	0.31658
GO:0010002	cardioblast differentiation	15	2	1.1	693	0.30223	0.31662
GO:0000423	mitophagy	5	1	0.37	719	0.31675	0.31675
GO:0000447	endonucleolytic cleavage in ITS1 to separate SSU-rRNA from 5.8S rRNA and LSU-rRNA from tricistronic ...	5	1	0.37	720	0.31675	0.31675
GO:0000492	box C/D snoRNP assembly	5	1	0.37	721	0.31675	0.31675
GO:0002092	positive regulation of receptor internalization	5	1	0.37	722	0.31675	0.31675
GO:0002347	response to tumor cell	5	1	0.37	723	0.31675	0.31675
GO:0006189	'de novo' IMP biosynthetic process	5	1	0.37	724	0.31675	0.31675
GO:0006208	pyrimidine nucleobase catabolic process	5	1	0.37	725	0.31675	0.31675
GO:0006560	proline metabolic process	5	1	0.37	726	0.31675	0.31675
GO:0006654	phosphatidic acid biosynthetic process	5	1	0.37	727	0.31675	0.31675
GO:0006716	juvenile hormone metabolic process	5	1	0.37	728	0.31675	0.31675
GO:0006878	intracellular copper ion homeostasis	5	1	0.37	729	0.31675	0.31675
GO:0006939	smooth muscle contraction	5	1	0.37	730	0.31675	0.31675
GO:0007053	spindle assembly involved in male meiosis	5	1	0.37	731	0.31675	0.31675
GO:0007205	protein kinase C-activating G protein-coupled receptor signaling pathway	5	1	0.37	732	0.31675	0.31675
GO:0007402	ganglion mother cell fate determination	5	1	0.37	733	0.31675	0.31675
GO:0007492	endoderm development	5	1	0.37	734	0.31675	0.31675
GO:0008300	isoprenoid catabolic process	5	1	0.37	735	0.31675	0.31675
GO:0009253	peptidoglycan catabolic process	5	1	0.37	736	0.31675	0.31675
GO:0009595	detection of biotic stimulus	5	1	0.37	737	0.31675	0.31675
GO:0016204	determination of muscle attachment site	5	1	0.37	738	0.31675	0.31675
GO:0016336	establishment or maintenance of polarity of larval imaginal disc epithelium	5	1	0.37	739	0.31675	0.31675
GO:0019359	nicotinamide nucleotide biosynthetic process	5	1	0.37	740	0.31675	0.31675
GO:0019509	L-methionine salvage from methylthioadenosine	5	1	0.37	741	0.31675	0.31675
GO:0019934	cGMP-mediated signaling	5	1	0.37	742	0.31675	0.31675
GO:0030204	chondroitin sulfate metabolic process	5	1	0.37	743	0.31675	0.31675
GO:0031204	post-translational protein targeting to membrane, translocation	5	1	0.37	744	0.31675	0.31675
GO:0032024	positive regulation of insulin secretion	5	1	0.37	745	0.31675	0.31675
GO:0032494	response to peptidoglycan	5	1	0.37	746	0.31675	0.31675
GO:0035074	pupation	5	1	0.37	747	0.31675	0.31675
GO:0035094	response to nicotine	5	1	0.37	748	0.31675	0.31675
GO:0035207	negative regulation of hemocyte proliferation	5	1	0.37	749	0.31675	0.31675
GO:0035626	juvenile hormone mediated signaling pathway	5	1	0.37	750	0.31675	0.31675
GO:0042430	indole-containing compound metabolic process	5	1	0.37	751	0.31675	0.31675
GO:0042732	D-xylose metabolic process	5	1	0.37	752	0.31675	0.31675
GO:0043393	regulation of protein binding	5	1	0.37	753	0.31675	0.31675
GO:0043605	amide catabolic process	5	1	0.37	754	0.31675	0.31675
GO:0046470	phosphatidylcholine metabolic process	5	1	0.37	755	0.31675	0.31675
GO:0046692	sperm competition	5	1	0.37	756	0.31675	0.31675
GO:0046701	insecticide catabolic process	5	1	0.37	757	0.31675	0.31675
GO:0046834	lipid phosphorylation	5	1	0.37	758	0.31675	0.31675
GO:0048026	positive regulation of mRNA splicing, via spliceosome	5	1	0.37	759	0.31675	0.31675
GO:0048087	positive regulation of developmental pigmentation	5	1	0.37	760	0.31675	0.31675
GO:0048280	vesicle fusion with Golgi apparatus	5	1	0.37	761	0.31675	0.31675
GO:0048566	embryonic digestive tract development	5	1	0.37	762	0.31675	0.31675
GO:0050922	negative regulation of chemotaxis	5	1	0.37	763	0.31675	0.31675
GO:0050965	detection of temperature stimulus involved in sensory perception of pain	5	1	0.37	764	0.31675	0.31675
GO:0050982	detection of mechanical stimulus	5	1	0.37	765	0.31675	0.31675
GO:0051764	actin crosslink formation	5	1	0.37	766	0.31675	0.31675
GO:0051791	medium-chain fatty acid metabolic process	5	1	0.37	767	0.31675	0.31675
GO:0051890	regulation of cardioblast differentiation	5	1	0.37	768	0.31675	0.31675
GO:0071260	cellular response to mechanical stimulus	5	1	0.37	769	0.31675	0.31675
GO:0071907	determination of digestive tract left/right asymmetry	5	1	0.37	770	0.31675	0.31675
GO:0090070	positive regulation of ribosome biogenesis	5	1	0.37	771	0.31675	0.31675
GO:0097104	postsynaptic membrane assembly	5	1	0.37	772	0.31675	0.31675
GO:0097164	ammonium ion metabolic process	5	1	0.37	773	0.31675	0.31675
GO:0097374	sensory neuron axon guidance	5	1	0.37	774	0.31675	0.31675
GO:0110069	syncytial embryo cellularization	5	1	0.37	775	0.31675	0.31675
GO:0140543	positive regulation of piRNA transcription	5	1	0.37	776	0.31675	0.31675
GO:1900087	positive regulation of G1/S transition of mitotic cell cycle	5	1	0.37	777	0.31675	0.31675
GO:1900407	regulation of cellular response to oxidative stress	5	1	0.37	778	0.31675	0.31675
GO:1901021	positive regulation of calcium ion transmembrane transporter activity	5	1	0.37	779	0.31675	0.31675
GO:1901836	regulation of transcription of nucleolar large rRNA by RNA polymerase I	5	1	0.37	780	0.31675	0.31675
GO:1903318	negative regulation of protein maturation	5	1	0.37	781	0.31675	0.31675
GO:1990399	epithelium regeneration	5	1	0.37	782	0.31675	0.31675
GO:2000766	negative regulation of cytoplasmic translation	5	1	0.37	783	0.31675	0.31675
GO:2000767	positive regulation of cytoplasmic translation	5	1	0.37	784	0.31675	0.31675
GO:0016050	vesicle organization	122	9	8.95	1426	0.54306	0.31705
GO:0007530	sex determination	29	2	2.13	1689	0.63859	0.31714
GO:0032869	cellular response to insulin stimulus	76	5	5.57	1765	0.66417	0.31737
GO:0008345	larval locomotory behavior	27	3	1.98	802	0.3175	0.3175
GO:0038202	TORC1 signaling	42	2	3.08	2149	0.82435	0.31762
GO:0007224	smoothened signaling pathway	86	5	6.31	2030	0.76602	0.31774
GO:1901361	organic cyclic compound catabolic process	164	10	12.03	2045	0.77284	0.31812
GO:0045927	positive regulation of growth	115	6	8.43	2237	0.85732	0.31832
GO:0070828	heterochromatin organization	105	5	7.7	2323	0.8927	0.31845
GO:0007051	spindle organization	118	4	8.65	2595	0.97754	0.31945
GO:1901575	organic substance catabolic process	741	47	54.34	2286	0.87941	0.32121
GO:0015031	protein transport	380	20	27.87	2520	0.95977	0.32719
GO:0007409	axonogenesis	285	31	20.9	79	0.01672	0.32794
GO:0006820	monoatomic anion transport	44	5	3.23	565	0.21818	0.32924
GO:0034599	cellular response to oxidative stress	36	4	2.64	639	0.26928	0.32959
GO:0000079	regulation of cyclin-dependent protein serine/threonine kinase activity	16	2	1.17	822	0.33003	0.33003
GO:0007362	terminal region determination	16	2	1.17	823	0.33003	0.33003
GO:0016059	deactivation of rhodopsin mediated signaling	16	2	1.17	824	0.33003	0.33003
GO:0030513	positive regulation of BMP signaling pathway	16	2	1.17	825	0.33003	0.33003
GO:0046426	negative regulation of receptor signaling pathway via JAK-STAT	16	2	1.17	826	0.33003	0.33003
GO:0048072	compound eye pigmentation	16	2	1.17	827	0.33003	0.33003
GO:0048803	imaginal disc-derived male genitalia morphogenesis	16	2	1.17	828	0.33003	0.33003
GO:0060250	germ-line stem-cell niche homeostasis	16	2	1.17	829	0.33003	0.33003
GO:0060260	regulation of transcription initiation by RNA polymerase II	16	2	1.17	830	0.33003	0.33003
GO:0008049	male courtship behavior	41	7	3.01	113	0.02781	0.33487
GO:0045880	positive regulation of smoothened signaling pathway	40	4	2.93	841	0.33703	0.33703
GO:0007614	short-term memory	28	3	2.05	845	0.33816	0.33816
GO:0006508	proteolysis	633	33	46.42	2640	0.98948	0.34132
GO:0030148	sphingolipid biosynthetic process	41	4	3.01	864	0.35414	0.35414
GO:0007304	chorion-containing eggshell formation	32	5	2.35	256	0.08113	0.35586
GO:0000027	ribosomal large subunit assembly	17	2	1.25	869	0.35751	0.35751
GO:0007475	apposition of dorsal and ventral imaginal disc-derived wing surfaces	17	2	1.25	870	0.35751	0.35751
GO:0045167	asymmetric protein localization involved in cell fate determination	17	2	1.25	871	0.35751	0.35751
GO:0035149	lumen formation, open tracheal system	29	3	2.13	894	0.35877	0.35877
GO:0042059	negative regulation of epidermal growth factor receptor signaling pathway	29	3	2.13	895	0.35877	0.35877
GO:0048565	digestive tract development	86	13	6.31	41	0.00939	0.36341
GO:0035152	regulation of tube architecture, open tracheal system	83	12	6.09	80	0.01722	0.36386
GO:0003341	cilium movement	23	5	1.69	99	0.02319	0.36534
GO:0048645	animal organ formation	38	5	2.79	424	0.14237	0.36596
GO:0044057	regulation of system process	53	6	3.89	510	0.19011	0.36602
GO:0048863	stem cell differentiation	53	6	3.89	511	0.19011	0.36602
GO:0006805	xenobiotic metabolic process	12	3	0.88	175	0.05243	0.36602
GO:0090100	positive regulation of transmembrane receptor protein serine/threonine kinase signaling pathway	22	3	1.61	562	0.21585	0.36643
GO:0006821	chloride transport	26	3	1.91	677	0.29686	0.36659
GO:0048846	axon extension involved in axon guidance	14	2	1.03	647	0.27423	0.36666
GO:0006898	receptor-mediated endocytosis	59	5	4.33	1138	0.43724	0.36683
GO:2001259	positive regulation of cation channel activity	19	2	1.39	1036	0.41114	0.36686
GO:0000055	ribosomal large subunit export from nucleus	6	1	0.44	909	0.36689	0.36689
GO:0001748	insect visual primordium development	6	1	0.44	910	0.36689	0.36689
GO:0006304	DNA modification	6	1	0.44	911	0.36689	0.36689
GO:0006359	regulation of transcription by RNA polymerase III	6	1	0.44	912	0.36689	0.36689
GO:0006525	arginine metabolic process	6	1	0.44	913	0.36689	0.36689
GO:0006559	L-phenylalanine catabolic process	6	1	0.44	914	0.36689	0.36689
GO:0006751	glutathione catabolic process	6	1	0.44	915	0.36689	0.36689
GO:0007023	post-chaperonin tubulin folding pathway	6	1	0.44	916	0.36689	0.36689
GO:0007428	primary branching, open tracheal system	6	1	0.44	917	0.36689	0.36689
GO:0007458	progression of morphogenetic furrow involved in compound eye morphogenesis	6	1	0.44	918	0.36689	0.36689
GO:0007539	primary sex determination, soma	6	1	0.44	919	0.36689	0.36689
GO:0008062	eclosion rhythm	6	1	0.44	920	0.36689	0.36689
GO:0009113	purine nucleobase biosynthetic process	6	1	0.44	921	0.36689	0.36689
GO:0009209	pyrimidine ribonucleoside triphosphate biosynthetic process	6	1	0.44	922	0.36689	0.36689
GO:0016330	second mitotic wave involved in compound eye morphogenesis	6	1	0.44	923	0.36689	0.36689
GO:0016332	establishment or maintenance of polarity of embryonic epithelium	6	1	0.44	924	0.36689	0.36689
GO:0019400	alditol metabolic process	6	1	0.44	925	0.36689	0.36689
GO:0030540	female genitalia development	6	1	0.44	926	0.36689	0.36689
GO:0031509	subtelomeric heterochromatin formation	6	1	0.44	927	0.36689	0.36689
GO:0033238	regulation of amine metabolic process	6	1	0.44	928	0.36689	0.36689
GO:0034080	CENP-A containing chromatin assembly	6	1	0.44	929	0.36689	0.36689
GO:0035008	positive regulation of melanization defense response	6	1	0.44	930	0.36689	0.36689
GO:0035079	polytene chromosome puffing	6	1	0.44	931	0.36689	0.36689
GO:0035721	intraciliary retrograde transport	6	1	0.44	932	0.36689	0.36689
GO:0040031	snRNA modification	6	1	0.44	933	0.36689	0.36689
GO:0040037	negative regulation of fibroblast growth factor receptor signaling pathway	6	1	0.44	934	0.36689	0.36689
GO:0043101	purine-containing compound salvage	6	1	0.44	935	0.36689	0.36689
GO:0043328	protein transport to vacuole involved in ubiquitin-dependent protein catabolic process via the multi...	6	1	0.44	936	0.36689	0.36689
GO:0043703	photoreceptor cell fate determination	6	1	0.44	937	0.36689	0.36689
GO:0045199	maintenance of epithelial cell apical/basal polarity	6	1	0.44	938	0.36689	0.36689
GO:0045434	negative regulation of female receptivity, post-mating	6	1	0.44	939	0.36689	0.36689
GO:0045739	positive regulation of DNA repair	6	1	0.44	940	0.36689	0.36689
GO:0045921	positive regulation of exocytosis	6	1	0.44	941	0.36689	0.36689
GO:0046129	purine ribonucleoside biosynthetic process	6	1	0.44	942	0.36689	0.36689
GO:0046130	purine ribonucleoside catabolic process	6	1	0.44	943	0.36689	0.36689
GO:0046479	glycosphingolipid catabolic process	6	1	0.44	944	0.36689	0.36689
GO:0046500	S-adenosylmethionine metabolic process	6	1	0.44	945	0.36689	0.36689
GO:0048047	mating behavior, sex discrimination	6	1	0.44	946	0.36689	0.36689
GO:0048636	positive regulation of muscle organ development	6	1	0.44	947	0.36689	0.36689
GO:0048854	brain morphogenesis	6	1	0.44	948	0.36689	0.36689
GO:0048865	stem cell fate commitment	6	1	0.44	949	0.36689	0.36689
GO:0060439	trachea morphogenesis	6	1	0.44	950	0.36689	0.36689
GO:0061320	pericardial nephrocyte differentiation	6	1	0.44	951	0.36689	0.36689
GO:0061883	clathrin-dependent endocytosis involved in vitellogenesis	6	1	0.44	952	0.36689	0.36689
GO:0070286	axonemal dynein complex assembly	6	1	0.44	953	0.36689	0.36689
GO:0070831	basement membrane assembly	6	1	0.44	954	0.36689	0.36689
GO:0090141	positive regulation of mitochondrial fission	6	1	0.44	955	0.36689	0.36689
GO:0090278	negative regulation of peptide hormone secretion	6	1	0.44	956	0.36689	0.36689
GO:0097191	extrinsic apoptotic signaling pathway	6	1	0.44	957	0.36689	0.36689
GO:0098693	regulation of synaptic vesicle cycle	6	1	0.44	958	0.36689	0.36689
GO:0150008	bulk synaptic vesicle endocytosis	6	1	0.44	959	0.36689	0.36689
GO:1901739	regulation of myoblast fusion	6	1	0.44	960	0.36689	0.36689
GO:2000370	positive regulation of clathrin-dependent endocytosis	6	1	0.44	961	0.36689	0.36689
GO:2000495	regulation of cell proliferation involved in compound eye morphogenesis	6	1	0.44	962	0.36689	0.36689
GO:0032008	positive regulation of TOR signaling	31	2	2.27	1777	0.67487	0.36736
GO:1902275	regulation of chromatin organization	31	2	2.27	1778	0.67487	0.36736
GO:0032386	regulation of intracellular transport	60	4	4.4	1713	0.65082	0.36743
GO:0035329	hippo signaling	83	3	6.09	2481	0.949	0.36895
GO:0008219	cell death	308	18	22.59	2281	0.87424	0.3699
GO:0040011	locomotion	200	24	14.67	52	0.01108	0.37651
GO:0007528	neuromuscular junction development	171	14	12.54	991	0.37375	0.37853
GO:0072659	protein localization to plasma membrane	57	5	4.18	1031	0.4076	0.37928
GO:0046716	muscle cell cellular homeostasis	30	3	2.2	995	0.3793	0.3793
GO:0006612	protein targeting to membrane	38	6	2.79	187	0.05619	0.38227
GO:0030335	positive regulation of cell migration	56	7	4.11	344	0.11323	0.38256
GO:0045197	establishment or maintenance of epithelial cell apical/basal polarity	24	3	1.76	626	0.2559	0.38407
GO:0016081	synaptic vesicle docking	18	2	1.32	1002	0.38458	0.38458
GO:0016339	calcium-dependent cell-cell adhesion via plasma membrane cell adhesion molecules	18	2	1.32	1003	0.38458	0.38458
GO:0035019	somatic stem cell population maintenance	18	2	1.32	1004	0.38458	0.38458
GO:0035293	chitin-based larval cuticle pattern formation	18	2	1.32	1005	0.38458	0.38458
GO:0007265	Ras protein signal transduction	136	6	9.97	2450	0.94059	0.38886
GO:0000122	negative regulation of transcription by RNA polymerase II	160	13	11.73	1019	0.39183	0.39183
GO:0006633	fatty acid biosynthetic process	56	9	4.11	89	0.01958	0.39476
GO:0019722	calcium-mediated signaling	26	3	1.91	678	0.29686	0.41068
GO:0007613	memory	110	9	8.07	1108	0.417	0.41083
GO:0003012	muscle system process	28	5	2.05	166	0.05019	0.41186
GO:0006936	muscle contraction	20	4	1.47	182	0.05411	0.41211
GO:0048859	formation of anatomical boundary	39	5	2.86	443	0.15412	0.41235
GO:0010526	retrotransposon silencing	15	3	1.1	293	0.09223	0.4125
GO:0045455	ecdysteroid metabolic process	23	3	1.69	600	0.23572	0.41285
GO:0048665	neuron fate specification	27	3	1.98	803	0.3175	0.41303
GO:1905475	regulation of protein localization to membrane	15	2	1.1	694	0.30223	0.4131
GO:0009954	proximal/distal pattern formation	18	2	1.32	1006	0.38458	0.41324
GO:0001678	intracellular glucose homeostasis	7	1	0.51	1047	0.41336	0.41336
GO:0006085	acetyl-CoA biosynthetic process	7	1	0.51	1048	0.41336	0.41336
GO:0006094	gluconeogenesis	7	1	0.51	1049	0.41336	0.41336
GO:0006098	pentose-phosphate shunt	7	1	0.51	1050	0.41336	0.41336
GO:0006265	DNA topological change	7	1	0.51	1051	0.41336	0.41336
GO:0006616	SRP-dependent cotranslational protein targeting to membrane, translocation	7	1	0.51	1052	0.41336	0.41336
GO:0006825	copper ion transport	7	1	0.51	1053	0.41336	0.41336
GO:0007021	tubulin complex assembly	7	1	0.51	1054	0.41336	0.41336
GO:0007438	oenocyte development	7	1	0.51	1055	0.41336	0.41336
GO:0007542	primary sex determination, germ-line	7	1	0.51	1056	0.41336	0.41336
GO:0009651	response to salt stress	7	1	0.51	1057	0.41336	0.41336
GO:0016057	regulation of membrane potential in photoreceptor cell	7	1	0.51	1058	0.41336	0.41336
GO:0016080	synaptic vesicle targeting	7	1	0.51	1059	0.41336	0.41336
GO:0018200	peptidyl-glutamic acid modification	7	1	0.51	1060	0.41336	0.41336
GO:0019079	viral genome replication	7	1	0.51	1061	0.41336	0.41336
GO:0019228	neuronal action potential	7	1	0.51	1062	0.41336	0.41336
GO:0021675	nerve development	7	1	0.51	1063	0.41336	0.41336
GO:0030728	ovulation	7	1	0.51	1064	0.41336	0.41336
GO:0032469	endoplasmic reticulum calcium ion homeostasis	7	1	0.51	1065	0.41336	0.41336
GO:0032528	microvillus organization	7	1	0.51	1066	0.41336	0.41336
GO:0033119	negative regulation of RNA splicing	7	1	0.51	1067	0.41336	0.41336
GO:0034308	primary alcohol metabolic process	7	1	0.51	1068	0.41336	0.41336
GO:0035001	dorsal trunk growth, open tracheal system	7	1	0.51	1069	0.41336	0.41336
GO:0035169	lymph gland plasmatocyte differentiation	7	1	0.51	1070	0.41336	0.41336
GO:0035190	syncytial nuclear migration	7	1	0.51	1071	0.41336	0.41336
GO:0035204	negative regulation of lamellocyte differentiation	7	1	0.51	1072	0.41336	0.41336
GO:0035262	gonad morphogenesis	7	1	0.51	1073	0.41336	0.41336
GO:0042423	catecholamine biosynthetic process	7	1	0.51	1074	0.41336	0.41336
GO:0042595	behavioral response to starvation	7	1	0.51	1075	0.41336	0.41336
GO:0042744	hydrogen peroxide catabolic process	7	1	0.51	1076	0.41336	0.41336
GO:0046339	diacylglycerol metabolic process	7	1	0.51	1077	0.41336	0.41336
GO:0046672	positive regulation of compound eye retinal cell programmed cell death	7	1	0.51	1078	0.41336	0.41336
GO:0048172	regulation of short-term neuronal synaptic plasticity	7	1	0.51	1079	0.41336	0.41336
GO:0048562	embryonic organ morphogenesis	7	1	0.51	1080	0.41336	0.41336
GO:0048567	ectodermal digestive tract morphogenesis	7	1	0.51	1081	0.41336	0.41336
GO:0050848	regulation of calcium-mediated signaling	7	1	0.51	1082	0.41336	0.41336
GO:0061331	epithelial cell proliferation involved in Malpighian tubule morphogenesis	7	1	0.51	1083	0.41336	0.41336
GO:0080188	gene silencing by RNA-directed DNA methylation	7	1	0.51	1084	0.41336	0.41336
GO:0090435	protein localization to nuclear envelope	7	1	0.51	1085	0.41336	0.41336
GO:0097250	mitochondrial respirasome assembly	7	1	0.51	1086	0.41336	0.41336
GO:1903391	regulation of adherens junction organization	7	1	0.51	1087	0.41336	0.41336
GO:2001135	regulation of endocytic recycling	7	1	0.51	1088	0.41336	0.41336
GO:2001252	positive regulation of chromosome organization	23	2	1.69	1331	0.51106	0.41346
GO:0006816	calcium ion transport	50	2	3.67	2316	0.89081	0.41467
GO:0007267	cell-cell signaling	413	26	30.29	2148	0.82309	0.41642
GO:0048646	anatomical structure formation involved in morphogenesis	442	38	32.41	485	0.16844	0.43193
GO:0030198	extracellular matrix organization	49	6	3.59	433	0.14673	0.4353
GO:0044272	sulfur compound biosynthetic process	50	5	3.67	705	0.30346	0.43634
GO:0070373	negative regulation of ERK1 and ERK2 cascade	20	2	1.47	1128	0.43712	0.43712
GO:1902476	chloride transmembrane transport	20	2	1.47	1129	0.43712	0.43712
GO:0032956	regulation of actin cytoskeleton organization	104	6	7.63	2077	0.78448	0.43923
GO:0051301	cell division	239	12	17.53	2461	0.94241	0.44315
GO:0030707	follicle cell of egg chamber development	220	21	16.13	366	0.12737	0.44477
GO:0006952	defense response	356	30	26.11	596	0.23545	0.45408
GO:0042461	photoreceptor cell development	110	11	8.07	502	0.18163	0.45478
GO:0048589	developmental growth	340	26	24.93	1146	0.44116	0.45598
GO:0006346	DNA methylation-dependent heterochromatin formation	15	2	1.1	695	0.30223	0.4561
GO:0009649	entrainment of circadian clock	17	2	1.25	872	0.35751	0.4562
GO:0042659	regulation of cell fate specification	20	2	1.47	1130	0.43712	0.45634
GO:0045926	negative regulation of growth	103	8	7.55	1245	0.4867	0.4564
GO:0006024	glycosaminoglycan biosynthetic process	8	1	0.59	1155	0.45642	0.45642
GO:0006264	mitochondrial DNA replication	8	1	0.59	1156	0.45642	0.45642
GO:0006544	glycine metabolic process	8	1	0.59	1157	0.45642	0.45642
GO:0006896	Golgi to vacuole transport	8	1	0.59	1158	0.45642	0.45642
GO:0006937	regulation of muscle contraction	8	1	0.59	1159	0.45642	0.45642
GO:0007168	receptor guanylyl cyclase signaling pathway	8	1	0.59	1160	0.45642	0.45642
GO:0007523	larval visceral muscle development	8	1	0.59	1161	0.45642	0.45642
GO:0009226	nucleotide-sugar biosynthetic process	8	1	0.59	1162	0.45642	0.45642
GO:0010470	regulation of gastrulation	8	1	0.59	1163	0.45642	0.45642
GO:0010823	negative regulation of mitochondrion organization	8	1	0.59	1164	0.45642	0.45642
GO:0016266	O-glycan processing	8	1	0.59	1165	0.45642	0.45642
GO:0018126	protein hydroxylation	8	1	0.59	1166	0.45642	0.45642
GO:0018206	peptidyl-methionine modification	8	1	0.59	1167	0.45642	0.45642
GO:0021954	central nervous system neuron development	8	1	0.59	1168	0.45642	0.45642
GO:0030517	negative regulation of axon extension	8	1	0.59	1169	0.45642	0.45642
GO:0030719	P granule organization	8	1	0.59	1170	0.45642	0.45642
GO:0034063	stress granule assembly	8	1	0.59	1171	0.45642	0.45642
GO:0035089	establishment of apical/basal cell polarity	8	1	0.59	1172	0.45642	0.45642
GO:0042065	glial cell growth	8	1	0.59	1173	0.45642	0.45642
GO:0042574	retinal metabolic process	8	1	0.59	1174	0.45642	0.45642
GO:0046514	ceramide catabolic process	8	1	0.59	1175	0.45642	0.45642
GO:0046686	response to cadmium ion	8	1	0.59	1176	0.45642	0.45642
GO:0048525	negative regulation of viral process	8	1	0.59	1177	0.45642	0.45642
GO:0048841	regulation of axon extension involved in axon guidance	8	1	0.59	1178	0.45642	0.45642
GO:0050650	chondroitin sulfate proteoglycan biosynthetic process	8	1	0.59	1179	0.45642	0.45642
GO:0071361	cellular response to ethanol	8	1	0.59	1180	0.45642	0.45642
GO:0097320	plasma membrane tubulation	8	1	0.59	1181	0.45642	0.45642
GO:1900182	positive regulation of protein localization to nucleus	8	1	0.59	1182	0.45642	0.45642
GO:1900369	negative regulation of post-transcriptional gene silencing by regulatory ncRNA	8	1	0.59	1183	0.45642	0.45642
GO:1903076	regulation of protein localization to plasma membrane	8	1	0.59	1184	0.45642	0.45642
GO:1990182	exosomal secretion	8	1	0.59	1185	0.45642	0.45642
GO:2000378	negative regulation of reactive oxygen species metabolic process	8	1	0.59	1186	0.45642	0.45642
GO:0007446	imaginal disc growth	47	3	3.45	1794	0.68043	0.45697
GO:0055088	lipid homeostasis	76	5	5.57	1766	0.66417	0.45738
GO:0008347	glial cell migration	34	3	2.49	1209	0.45952	0.45952
GO:0022416	chaeta development	67	5	4.91	1429	0.55108	0.46004
GO:0045807	positive regulation of endocytosis	50	6	3.67	448	0.15713	0.4606
GO:0007413	axonal fasciculation	21	2	1.54	1214	0.46246	0.46246
GO:2001234	negative regulation of apoptotic signaling pathway	21	2	1.54	1215	0.46246	0.46246
GO:0006807	nitrogen compound metabolic process	3803	238	278.88	2733	0.9999	0.46357
GO:0009058	biosynthetic process	2829	195	207.45	2301	0.88373	0.46979
GO:0048813	dendrite morphogenesis	136	9	9.97	1773	0.67476	0.4722
GO:0007155	cell adhesion	188	16	13.79	702	0.30334	0.48524
GO:0006890	retrograde vesicle-mediated transport, Golgi to endoplasmic reticulum	22	2	1.61	1247	0.48712	0.48712
GO:0015718	monocarboxylic acid transport	22	2	1.61	1248	0.48712	0.48712
GO:0033627	cell adhesion mediated by integrin	22	2	1.61	1249	0.48712	0.48712
GO:0007173	epidermal growth factor receptor signaling pathway	66	5	4.84	1420	0.53742	0.48735
GO:0007165	signal transduction	1250	79	91.66	2466	0.94365	0.48811
GO:0043068	positive regulation of programmed cell death	86	5	6.31	2031	0.76602	0.48885
GO:0030334	regulation of cell migration	81	11	5.94	126	0.03339	0.49313
GO:0016331	morphogenesis of embryonic epithelium	109	13	7.99	185	0.05486	0.49315
GO:0030182	neuron differentiation	668	53	48.98	669	0.28778	0.49363
GO:0042067	establishment of ommatidial planar polarity	48	7	3.52	189	0.05885	0.49421
GO:0009267	cellular response to starvation	77	6	5.65	1322	0.50069	0.4954
GO:0045924	regulation of female receptivity	18	3	1.32	420	0.141	0.49542
GO:0048260	positive regulation of receptor-mediated endocytosis	20	3	1.47	493	0.17732	0.49552
GO:2000026	regulation of multicellular organismal development	230	18	16.87	1115	0.42219	0.49578
GO:0008016	regulation of heart contraction	21	2	1.54	1216	0.46246	0.49624
GO:0000395	mRNA 5'-splice site recognition	9	1	0.66	1268	0.49632	0.49632
GO:0005984	disaccharide metabolic process	9	1	0.66	1269	0.49632	0.49632
GO:0006268	DNA unwinding involved in DNA replication	9	1	0.66	1270	0.49632	0.49632
GO:0006303	double-strand break repair via nonhomologous end joining	9	1	0.66	1271	0.49632	0.49632
GO:0006964	positive regulation of biosynthetic process of antibacterial peptides active against Gram-negative b...	9	1	0.66	1272	0.49632	0.49632
GO:0007301	female germline ring canal formation	9	1	0.66	1273	0.49632	0.49632
GO:0007377	germ-band extension	9	1	0.66	1274	0.49632	0.49632
GO:0009070	serine family amino acid biosynthetic process	9	1	0.66	1275	0.49632	0.49632
GO:0009642	response to light intensity	9	1	0.66	1276	0.49632	0.49632
GO:0015804	neutral amino acid transport	9	1	0.66	1277	0.49632	0.49632
GO:0016078	tRNA catabolic process	9	1	0.66	1278	0.49632	0.49632
GO:0016348	imaginal disc-derived leg joint morphogenesis	9	1	0.66	1279	0.49632	0.49632
GO:0030381	chorion-containing eggshell pattern formation	9	1	0.66	1280	0.49632	0.49632
GO:0030382	sperm mitochondrion organization	9	1	0.66	1281	0.49632	0.49632
GO:0031126	sno(s)RNA 3'-end processing	9	1	0.66	1282	0.49632	0.49632
GO:0032527	protein exit from endoplasmic reticulum	9	1	0.66	1283	0.49632	0.49632
GO:0032922	circadian regulation of gene expression	9	1	0.66	1284	0.49632	0.49632
GO:0033363	secretory granule organization	9	1	0.66	1285	0.49632	0.49632
GO:0034427	nuclear-transcribed mRNA catabolic process, exonucleolytic, 3'-5'	9	1	0.66	1286	0.49632	0.49632
GO:0035153	epithelial cell type specification, open tracheal system	9	1	0.66	1287	0.49632	0.49632
GO:0035309	wing and notum subfield formation	9	1	0.66	1288	0.49632	0.49632
GO:0043153	entrainment of circadian clock by photoperiod	9	1	0.66	1289	0.49632	0.49632
GO:0043652	engulfment of apoptotic cell	9	1	0.66	1290	0.49632	0.49632
GO:0045186	zonula adherens assembly	9	1	0.66	1291	0.49632	0.49632
GO:0045313	rhabdomere membrane biogenesis	9	1	0.66	1292	0.49632	0.49632
GO:0045943	positive regulation of transcription by RNA polymerase I	9	1	0.66	1293	0.49632	0.49632
GO:0048791	calcium ion-regulated exocytosis of neurotransmitter	9	1	0.66	1294	0.49632	0.49632
GO:0050766	positive regulation of phagocytosis	9	1	0.66	1295	0.49632	0.49632
GO:0050962	detection of light stimulus involved in sensory perception	9	1	0.66	1296	0.49632	0.49632
GO:0060232	delamination	9	1	0.66	1297	0.49632	0.49632
GO:0060964	regulation of miRNA-mediated gene silencing	9	1	0.66	1298	0.49632	0.49632
GO:0072347	response to anesthetic	9	1	0.66	1299	0.49632	0.49632
GO:0089718	amino acid import across plasma membrane	9	1	0.66	1300	0.49632	0.49632
GO:0090114	COPII-coated vesicle budding	9	1	0.66	1301	0.49632	0.49632
GO:1902117	positive regulation of organelle assembly	9	1	0.66	1302	0.49632	0.49632
GO:1903146	regulation of autophagy of mitochondrion	9	1	0.66	1303	0.49632	0.49632
GO:2000274	regulation of epithelial cell migration, open tracheal system	9	1	0.66	1304	0.49632	0.49632
GO:0000460	maturation of 5.8S rRNA	23	2	1.69	1332	0.51106	0.49634
GO:0006893	Golgi to plasma membrane transport	26	2	1.91	1510	0.57834	0.49649
GO:0006164	purine nucleotide biosynthetic process	78	5	5.72	1818	0.68662	0.49704
GO:0046847	filopodium assembly	44	2	3.23	2201	0.84374	0.49737
GO:0019991	septate junction assembly	36	3	2.64	1318	0.49796	0.49796
GO:0048522	positive regulation of cellular process	1338	84	98.12	2512	0.95701	0.50805
GO:0035162	embryonic hemopoiesis	23	2	1.69	1333	0.51106	0.51106
GO:0040018	positive regulation of multicellular organism growth	23	2	1.69	1334	0.51106	0.51106
GO:0070374	positive regulation of ERK1 and ERK2 cascade	23	2	1.69	1335	0.51106	0.51106
GO:0006120	mitochondrial electron transport, NADH to ubiquinone	37	3	2.71	1344	0.51666	0.51666
GO:0007030	Golgi organization	70	6	5.13	1033	0.40826	0.52249
GO:0007507	heart development	89	11	6.53	193	0.05975	0.52983
GO:0019318	hexose metabolic process	47	8	3.45	90	0.01962	0.53033
GO:0001738	morphogenesis of a polarized epithelium	91	10	6.67	367	0.12839	0.53117
GO:0006575	cellular modified amino acid metabolic process	25	5	1.83	124	0.03247	0.5313
GO:0001933	negative regulation of protein phosphorylation	31	5	2.27	234	0.07262	0.5316
GO:0007549	dosage compensation	22	4	1.61	236	0.07287	0.53184
GO:0008306	associative learning	52	6	3.81	500	0.17883	0.53197
GO:0042335	cuticle development	96	8	7.04	1030	0.40733	0.53282
GO:0035017	cuticle pattern formation	28	3	2.05	846	0.33816	0.53283
GO:0006614	SRP-dependent cotranslational protein targeting to membrane	17	2	1.25	873	0.35751	0.53297
GO:0045787	positive regulation of cell cycle	59	5	4.33	1139	0.43724	0.53302
GO:0001764	neuron migration	10	1	0.73	1356	0.5333	0.5333
GO:0002028	regulation of sodium ion transport	10	1	0.73	1357	0.5333	0.5333
GO:0006309	apoptotic DNA fragmentation	10	1	0.73	1358	0.5333	0.5333
GO:0007638	mechanosensory behavior	10	1	0.73	1359	0.5333	0.5333
GO:0009084	glutamine family amino acid biosynthetic process	10	1	0.73	1360	0.5333	0.5333
GO:0010635	regulation of mitochondrial fusion	10	1	0.73	1361	0.5333	0.5333
GO:0019674	NAD metabolic process	10	1	0.73	1362	0.5333	0.5333
GO:0030589	pseudocleavage involved in syncytial blastoderm formation	10	1	0.73	1363	0.5333	0.5333
GO:0031297	replication fork processing	10	1	0.73	1364	0.5333	0.5333
GO:0031629	synaptic vesicle fusion to presynaptic active zone membrane	10	1	0.73	1365	0.5333	0.5333
GO:0035170	lymph gland crystal cell differentiation	10	1	0.73	1366	0.5333	0.5333
GO:0036297	interstrand cross-link repair	10	1	0.73	1367	0.5333	0.5333
GO:0042306	regulation of protein import into nucleus	10	1	0.73	1368	0.5333	0.5333
GO:0042684	cardioblast cell fate commitment	10	1	0.73	1369	0.5333	0.5333
GO:0043433	negative regulation of DNA-binding transcription factor activity	10	1	0.73	1370	0.5333	0.5333
GO:0045048	protein insertion into ER membrane	10	1	0.73	1371	0.5333	0.5333
GO:0045175	basal protein localization	10	1	0.73	1372	0.5333	0.5333
GO:0046331	lateral inhibition	10	1	0.73	1373	0.5333	0.5333
GO:0048311	mitochondrion distribution	10	1	0.73	1374	0.5333	0.5333
GO:0050905	neuromuscular process	10	1	0.73	1375	0.5333	0.5333
GO:0051101	regulation of DNA binding	10	1	0.73	1376	0.5333	0.5333
GO:0051180	vitamin transport	10	1	0.73	1377	0.5333	0.5333
GO:0060395	SMAD protein signal transduction	10	1	0.73	1378	0.5333	0.5333
GO:0072350	tricarboxylic acid metabolic process	10	1	0.73	1379	0.5333	0.5333
GO:0090136	epithelial cell-cell adhesion	10	1	0.73	1380	0.5333	0.5333
GO:0090254	cell elongation involved in imaginal disc-derived wing morphogenesis	10	1	0.73	1381	0.5333	0.5333
GO:1903828	negative regulation of protein localization	10	1	0.73	1382	0.5333	0.5333
GO:1903900	regulation of viral life cycle	10	1	0.73	1383	0.5333	0.5333
GO:1905039	carboxylic acid transmembrane transport	52	3	3.81	1963	0.74528	0.53405
GO:0033209	tumor necrosis factor-mediated signaling pathway	24	2	1.76	1403	0.53426	0.53426
GO:0034605	cellular response to heat	24	2	1.76	1404	0.53426	0.53426
GO:0008344	adult locomotory behavior	64	6	4.69	818	0.32791	0.53441
GO:0001558	regulation of cell growth	76	3	5.57	2399	0.92487	0.53527
GO:0007219	Notch signaling pathway	68	2	4.99	2543	0.96463	0.53555
GO:0010629	negative regulation of gene expression	356	25	26.11	1625	0.62191	0.53816
GO:0009966	regulation of signal transduction	693	38	50.82	2614	0.98232	0.54316
GO:0008543	fibroblast growth factor receptor signaling pathway	37	4	2.71	666	0.28604	0.55552
GO:0006836	neurotransmitter transport	117	6	8.58	2257	0.86812	0.55959
GO:0002164	larval development	151	17	11.07	163	0.04982	0.56346
GO:0009636	response to toxic substance	61	10	4.47	60	0.01246	0.56379
GO:0007616	long-term memory	68	5	4.99	1460	0.56455	0.56455
GO:0007560	imaginal disc morphogenesis	344	29	25.23	604	0.23948	0.56494
GO:0010628	positive regulation of gene expression	186	13	13.64	1610	0.61383	0.56569
GO:0048542	lymph gland development	58	7	4.25	368	0.12993	0.56577
GO:0007309	oocyte axis specification	116	11	8.51	593	0.22948	0.56594
GO:0045595	regulation of cell differentiation	230	19	16.87	817	0.32708	0.56617
GO:0007432	salivary gland boundary specification	18	3	1.32	421	0.141	0.56653
GO:0043277	apoptotic cell clearance	20	2	1.47	1131	0.43712	0.56733
GO:0030727	germarium-derived female germ-line cyst formation	23	2	1.69	1336	0.51106	0.56749
GO:0006123	mitochondrial electron transport, cytochrome c to oxygen	11	1	0.81	1464	0.56757	0.56757
GO:0006879	intracellular iron ion homeostasis	11	1	0.81	1465	0.56757	0.56757
GO:0007200	phospholipase C-activating G protein-coupled receptor signaling pathway	11	1	0.81	1466	0.56757	0.56757
GO:0007449	proximal/distal pattern formation, imaginal disc	11	1	0.81	1467	0.56757	0.56757
GO:0008057	eye pigment granule organization	11	1	0.81	1468	0.56757	0.56757
GO:0008585	female gonad development	11	1	0.81	1469	0.56757	0.56757
GO:0016486	peptide hormone processing	11	1	0.81	1470	0.56757	0.56757
GO:0030723	ovarian fusome organization	11	1	0.81	1471	0.56757	0.56757
GO:0033617	mitochondrial cytochrome c oxidase assembly	11	1	0.81	1472	0.56757	0.56757
GO:0034067	protein localization to Golgi apparatus	11	1	0.81	1473	0.56757	0.56757
GO:0034471	ncRNA 5'-end processing	11	1	0.81	1474	0.56757	0.56757
GO:0035335	peptidyl-tyrosine dephosphorylation	11	1	0.81	1475	0.56757	0.56757
GO:0043113	receptor clustering	11	1	0.81	1476	0.56757	0.56757
GO:0045463	R8 cell development	11	1	0.81	1477	0.56757	0.56757
GO:0046959	habituation	11	1	0.81	1478	0.56757	0.56757
GO:0051663	oocyte nucleus localization involved in oocyte dorsal/ventral axis specification	11	1	0.81	1479	0.56757	0.56757
GO:0070129	regulation of mitochondrial translation	11	1	0.81	1480	0.56757	0.56757
GO:0090328	regulation of olfactory learning	11	1	0.81	1481	0.56757	0.56757
GO:0098869	cellular oxidant detoxification	11	1	0.81	1482	0.56757	0.56757
GO:2000035	regulation of stem cell division	11	1	0.81	1483	0.56757	0.56757
GO:2000105	positive regulation of DNA-templated DNA replication	11	1	0.81	1484	0.56757	0.56757
GO:0000470	maturation of LSU-rRNA	25	2	1.83	1442	0.55669	0.56759
GO:0045185	maintenance of protein location	28	2	2.05	1612	0.61929	0.56775
GO:0000302	response to reactive oxygen species	29	2	2.13	1690	0.63859	0.5678
GO:0008340	determination of adult lifespan	153	11	11.22	1508	0.57298	0.57298
GO:0044237	cellular metabolic process	3859	253	282.98	2691	0.99688	0.57563
GO:0006470	protein dephosphorylation	80	6	5.87	1424	0.53881	0.57747
GO:0016203	muscle attachment	31	3	2.27	1023	0.39968	0.57768
GO:0007520	myoblast fusion	32	3	2.35	1109	0.41987	0.57776
GO:0006006	glucose metabolic process	33	3	2.42	1144	0.43983	0.57783
GO:0031122	cytoplasmic microtubule organization	26	2	1.91	1511	0.57834	0.57834
GO:0033227	dsRNA transport	26	2	1.91	1512	0.57834	0.57834
GO:0007420	brain development	100	7	7.33	1605	0.60712	0.5788
GO:0008104	protein localization	611	36	44.8	2444	0.93777	0.581
GO:0045089	positive regulation of innate immune response	107	5	7.85	2342	0.90176	0.58146
GO:0008586	imaginal disc-derived wing vein morphogenesis	41	3	3.01	1522	0.58747	0.58747
GO:0048812	neuron projection morphogenesis	377	38	27.65	110	0.0266	0.59164
GO:0048477	oogenesis	509	42	37.33	590	0.22787	0.59286
GO:0051124	synaptic assembly at neuromuscular junction	136	11	9.97	1046	0.41326	0.59815
GO:0006446	regulation of translational initiation	17	3	1.25	357	0.12389	0.59817
GO:0007097	nuclear migration	34	3	2.49	1210	0.45952	0.5987
GO:0010822	positive regulation of mitochondrion organization	18	2	1.32	1007	0.38458	0.59893
GO:0009062	fatty acid catabolic process	48	4	3.52	1228	0.47222	0.59907
GO:0007032	endosome organization	27	2	1.98	1537	0.59921	0.59921
GO:0007189	adenylate cyclase-activating G protein-coupled receptor signaling pathway	27	2	1.98	1538	0.59921	0.59921
GO:0032509	endosome transport via multivesicular body sorting pathway	25	2	1.83	1443	0.55669	0.5993
GO:0072384	organelle transport along microtubule	25	2	1.83	1444	0.55669	0.5993
GO:0050768	negative regulation of neurogenesis	39	3	2.86	1435	0.5529	0.59932
GO:0000022	mitotic spindle elongation	12	1	0.88	1552	0.59933	0.59933
GO:0002027	regulation of heart rate	12	1	0.88	1553	0.59933	0.59933
GO:0002230	positive regulation of defense response to virus by host	12	1	0.88	1554	0.59933	0.59933
GO:0006999	nuclear pore organization	12	1	0.88	1555	0.59933	0.59933
GO:0007111	meiosis II cytokinesis	12	1	0.88	1556	0.59933	0.59933
GO:0007229	integrin-mediated signaling pathway	12	1	0.88	1557	0.59933	0.59933
GO:0007412	axon target recognition	12	1	0.88	1558	0.59933	0.59933
GO:0007464	R3/R4 cell fate commitment	12	1	0.88	1559	0.59933	0.59933
GO:0009996	negative regulation of cell fate specification	12	1	0.88	1560	0.59933	0.59933
GO:0010458	exit from mitosis	12	1	0.88	1561	0.59933	0.59933
GO:0010565	regulation of cellular ketone metabolic process	12	1	0.88	1562	0.59933	0.59933
GO:0014019	neuroblast development	12	1	0.88	1563	0.59933	0.59933
GO:0030422	siRNA processing	12	1	0.88	1564	0.59933	0.59933
GO:0030713	follicle cell of egg chamber stalk formation	12	1	0.88	1565	0.59933	0.59933
GO:0031167	rRNA methylation	12	1	0.88	1566	0.59933	0.59933
GO:0031440	regulation of mRNA 3'-end processing	12	1	0.88	1567	0.59933	0.59933
GO:0034058	endosomal vesicle fusion	12	1	0.88	1568	0.59933	0.59933
GO:0036466	synaptic vesicle recycling via endosome	12	1	0.88	1569	0.59933	0.59933
GO:0040015	negative regulation of multicellular organism growth	12	1	0.88	1570	0.59933	0.59933
GO:0043470	regulation of carbohydrate catabolic process	12	1	0.88	1571	0.59933	0.59933
GO:0045022	early endosome to late endosome transport	12	1	0.88	1572	0.59933	0.59933
GO:0045913	positive regulation of carbohydrate metabolic process	12	1	0.88	1573	0.59933	0.59933
GO:0046824	positive regulation of nucleocytoplasmic transport	12	1	0.88	1574	0.59933	0.59933
GO:0048142	germarium-derived cystoblast division	12	1	0.88	1575	0.59933	0.59933
GO:0120009	intermembrane lipid transfer	12	1	0.88	1576	0.59933	0.59933
GO:1905515	non-motile cilium assembly	12	1	0.88	1577	0.59933	0.59933
GO:0007041	lysosomal transport	27	2	1.98	1539	0.59921	0.5994
GO:0045597	positive regulation of cell differentiation	96	6	7.04	1896	0.71584	0.60034
GO:0007435	salivary gland morphogenesis	75	4	5.5	2132	0.8104	0.60596
GO:0006891	intra-Golgi vesicle-mediated transport	28	2	2.05	1613	0.61929	0.61929
GO:0008277	regulation of G protein-coupled receptor signaling pathway	30	3	2.2	996	0.3793	0.62822
GO:0032508	DNA duplex unwinding	22	2	1.61	1250	0.48712	0.62852
GO:0007188	adenylate cyclase-modulating G protein-coupled receptor signaling pathway	40	3	2.93	1501	0.5704	0.62875
GO:0000731	DNA synthesis involved in DNA repair	13	1	0.95	1638	0.62876	0.62876
GO:0002065	columnar/cuboidal epithelial cell differentiation	13	1	0.95	1639	0.62876	0.62876
GO:0009312	oligosaccharide biosynthetic process	13	1	0.95	1640	0.62876	0.62876
GO:0014009	glial cell proliferation	13	1	0.95	1641	0.62876	0.62876
GO:0018990	ecdysis, chitin-based cuticle	13	1	0.95	1642	0.62876	0.62876
GO:0031365	N-terminal protein amino acid modification	13	1	0.95	1643	0.62876	0.62876
GO:0032968	positive regulation of transcription elongation by RNA polymerase II	13	1	0.95	1644	0.62876	0.62876
GO:0034389	lipid droplet organization	13	1	0.95	1645	0.62876	0.62876
GO:0035072	ecdysone-mediated induction of salivary gland cell autophagic cell death	13	1	0.95	1646	0.62876	0.62876
GO:0035223	leg disc pattern formation	13	1	0.95	1647	0.62876	0.62876
GO:0035249	synaptic transmission, glutamatergic	13	1	0.95	1648	0.62876	0.62876
GO:0042417	dopamine metabolic process	13	1	0.95	1649	0.62876	0.62876
GO:0042675	compound eye cone cell differentiation	13	1	0.95	1650	0.62876	0.62876
GO:0043457	regulation of cellular respiration	13	1	0.95	1651	0.62876	0.62876
GO:0045450	bicoid mRNA localization	13	1	0.95	1652	0.62876	0.62876
GO:0045815	transcription initiation-coupled chromatin remodeling	13	1	0.95	1653	0.62876	0.62876
GO:0047497	mitochondrion transport along microtubule	13	1	0.95	1654	0.62876	0.62876
GO:0051125	regulation of actin nucleation	13	1	0.95	1655	0.62876	0.62876
GO:0070922	RISC complex assembly	13	1	0.95	1656	0.62876	0.62876
GO:0090316	positive regulation of intracellular protein transport	13	1	0.95	1657	0.62876	0.62876
GO:1903818	positive regulation of voltage-gated potassium channel activity	13	1	0.95	1658	0.62876	0.62876
GO:0006109	regulation of carbohydrate metabolic process	28	2	2.05	1614	0.61929	0.62883
GO:0006360	transcription by RNA polymerase I	28	2	2.05	1615	0.61929	0.62883
GO:0006364	rRNA processing	134	15	9.83	206	0.06529	0.62894
GO:0007431	salivary gland development	104	7	7.63	1710	0.64872	0.62925
GO:0071705	nitrogen compound transport	544	29	39.89	2597	0.97806	0.63139
GO:0007186	G protein-coupled receptor signaling pathway	141	11	10.34	1213	0.46128	0.63487
GO:0035220	wing disc development	340	25	24.93	1352	0.52576	0.63565
GO:0006997	nucleus organization	66	6	4.84	865	0.35459	0.63725
GO:0045500	sevenless signaling pathway	29	2	2.13	1691	0.63859	0.63859
GO:0046329	negative regulation of JNK cascade	29	2	2.13	1692	0.63859	0.63859
GO:0007476	imaginal disc-derived wing morphogenesis	246	17	18.04	1687	0.63838	0.64554
GO:0030036	actin cytoskeleton organization	288	25	21.12	557	0.21421	0.64575
GO:0007283	spermatogenesis	177	8	12.98	2502	0.95354	0.64736
GO:0071702	organic substance transport	723	42	53.02	2529	0.96162	0.65102
GO:0000387	spliceosomal snRNP assembly	26	8	1.91	7	0.00038	0.65165
GO:0016052	carbohydrate catabolic process	48	7	3.52	190	0.05885	0.65352
GO:0042246	tissue regeneration	19	2	1.39	1037	0.41114	0.65558
GO:0008582	regulation of synaptic assembly at neuromuscular junction	109	9	7.99	1029	0.40629	0.65586
GO:1903829	positive regulation of protein localization	53	4	3.89	1431	0.55146	0.65593
GO:0000463	maturation of LSU-rRNA from tricistronic rRNA transcript (SSU-rRNA, 5.8S rRNA, LSU-rRNA)	14	1	1.03	1719	0.65603	0.65603
GO:0002011	morphogenesis of an epithelial sheet	14	1	1.03	1720	0.65603	0.65603
GO:0002118	aggressive behavior	14	1	1.03	1721	0.65603	0.65603
GO:0007400	neuroblast fate determination	14	1	1.03	1722	0.65603	0.65603
GO:0007527	adult somatic muscle development	14	1	1.03	1723	0.65603	0.65603
GO:0008052	sensory organ boundary specification	14	1	1.03	1724	0.65603	0.65603
GO:0016973	poly(A)+ mRNA export from nucleus	14	1	1.03	1725	0.65603	0.65603
GO:0030237	female sex determination	14	1	1.03	1726	0.65603	0.65603
GO:0033047	regulation of mitotic sister chromatid segregation	14	1	1.03	1727	0.65603	0.65603
GO:0034198	cellular response to amino acid starvation	14	1	1.03	1728	0.65603	0.65603
GO:0043281	regulation of cysteine-type endopeptidase activity involved in apoptotic process	14	1	1.03	1729	0.65603	0.65603
GO:0051260	protein homooligomerization	14	1	1.03	1730	0.65603	0.65603
GO:0071322	cellular response to carbohydrate stimulus	14	1	1.03	1731	0.65603	0.65603
GO:0098732	macromolecule deacylation	14	1	1.03	1732	0.65603	0.65603
GO:1904801	positive regulation of neuron remodeling	14	1	1.03	1733	0.65603	0.65603
GO:2000242	negative regulation of reproductive process	14	1	1.03	1734	0.65603	0.65603
GO:0042078	germ-line stem cell division	36	2	2.64	1992	0.75265	0.65647
GO:0008293	torso signaling pathway	30	2	2.2	1757	0.65711	0.65711
GO:0008361	regulation of cell size	97	4	7.11	2427	0.93262	0.65825
GO:0007264	small GTPase mediated signal transduction	158	7	11.59	2495	0.95065	0.65933
GO:0006915	apoptotic process	224	14	16.43	2043	0.7725	0.65948
GO:0007059	chromosome segregation	191	8	14.01	2580	0.97432	0.66037
GO:0010506	regulation of autophagy	113	4	8.29	2573	0.97059	0.67107
GO:0030718	germ-line stem cell population maintenance	76	7	5.57	814	0.32236	0.67311
GO:0043066	negative regulation of apoptotic process	98	7	7.19	1520	0.58538	0.67478
GO:0046718	viral entry into host cell	31	2	2.27	1779	0.67487	0.67487
GO:0031328	positive regulation of cellular biosynthetic process	492	39	36.08	816	0.32587	0.67904
GO:0007422	peripheral nervous system development	47	3	3.45	1795	0.68043	0.68043
GO:0032880	regulation of protein localization	99	8	7.26	1147	0.44155	0.68071
GO:0051205	protein insertion into membrane	25	2	1.83	1445	0.55669	0.68111
GO:0000915	actomyosin contractile ring assembly	15	1	1.1	1797	0.6813	0.6813
GO:0007007	inner mitochondrial membrane organization	15	1	1.1	1798	0.6813	0.6813
GO:0008333	endosome to lysosome transport	15	1	1.1	1799	0.6813	0.6813
GO:0031145	anaphase-promoting complex-dependent catabolic process	15	1	1.1	1800	0.6813	0.6813
GO:0035002	liquid clearance, open tracheal system	15	1	1.1	1801	0.6813	0.6813
GO:0042331	phototaxis	15	1	1.1	1802	0.6813	0.6813
GO:0045332	phospholipid translocation	15	1	1.1	1803	0.6813	0.6813
GO:0090151	establishment of protein localization to mitochondrial membrane	15	1	1.1	1804	0.6813	0.6813
GO:0140861	DNA repair-dependent chromatin remodeling	15	1	1.1	1805	0.6813	0.6813
GO:1902475	L-alpha-amino acid transmembrane transport	15	1	1.1	1806	0.6813	0.6813
GO:0072594	establishment of protein localization to organelle	152	11	11.15	1459	0.564	0.68134
GO:0006909	phagocytosis	45	3	3.3	1714	0.65128	0.68145
GO:0007112	male meiosis cytokinesis	32	2	2.35	1823	0.69187	0.69187
GO:0008258	head involution	32	2	2.35	1824	0.69187	0.69187
GO:0032981	mitochondrial respiratory chain complex I assembly	32	2	2.35	1825	0.69187	0.69187
GO:0009950	dorsal/ventral axis specification	67	4	4.91	1948	0.73439	0.69244
GO:0007474	imaginal disc-derived wing vein specification	48	3	3.52	1832	0.69431	0.69431
GO:0030154	cell differentiation	1355	109	99.36	431	0.14598	0.69633
GO:0050877	nervous system process	315	33	23.1	97	0.02287	0.69733
GO:0071711	basement membrane organization	22	2	1.61	1251	0.48712	0.70433
GO:0000422	autophagy of mitochondrion	29	2	2.13	1693	0.63859	0.70469
GO:0006998	nuclear envelope organization	16	1	1.17	1842	0.70472	0.70472
GO:0007040	lysosome organization	16	1	1.17	1843	0.70472	0.70472
GO:0007110	meiosis I cytokinesis	16	1	1.17	1844	0.70472	0.70472
GO:0007160	cell-matrix adhesion	16	1	1.17	1845	0.70472	0.70472
GO:0007426	tracheal outgrowth, open tracheal system	16	1	1.17	1846	0.70472	0.70472
GO:0008348	negative regulation of antimicrobial humoral response	16	1	1.17	1847	0.70472	0.70472
GO:0009593	detection of chemical stimulus	16	1	1.17	1848	0.70472	0.70472
GO:0030837	negative regulation of actin filament polymerization	16	1	1.17	1849	0.70472	0.70472
GO:0031453	positive regulation of heterochromatin formation	16	1	1.17	1850	0.70472	0.70472
GO:0045494	photoreceptor cell maintenance	16	1	1.17	1851	0.70472	0.70472
GO:0051642	centrosome localization	16	1	1.17	1852	0.70472	0.70472
GO:0061059	positive regulation of peptidoglycan recognition protein signaling pathway	16	1	1.17	1853	0.70472	0.70472
GO:0072375	medium-term memory	16	1	1.17	1854	0.70472	0.70472
GO:0046474	glycerophospholipid biosynthetic process	74	5	5.43	1704	0.6407	0.7049
GO:0006726	eye pigment biosynthetic process	34	2	2.49	1910	0.72366	0.70495
GO:0000212	meiotic spindle organization	36	2	2.64	1993	0.75265	0.70505
GO:0045448	mitotic cell cycle, embryonic	39	2	2.86	2083	0.79119	0.7052
GO:0008088	axo-dendritic transport	44	2	3.23	2202	0.84374	0.70546
GO:0006405	RNA export from nucleus	49	2	3.59	2302	0.88401	0.70571
GO:0008407	chaeta morphogenesis	33	2	2.42	1880	0.70813	0.70813
GO:0022618	protein-RNA complex assembly	122	17	8.95	37	0.00744	0.72059
GO:0006996	organelle organization	1352	79	99.14	2660	0.99265	0.72138
GO:0007526	larval somatic muscle development	34	2	2.49	1911	0.72366	0.72366
GO:0050769	positive regulation of neurogenesis	53	3	3.89	2003	0.75691	0.72405
GO:0032504	multicellular organism reproduction	849	65	62.26	990	0.37157	0.72415
GO:0007552	metamorphosis	409	32	29.99	993	0.37572	0.7248
GO:1900073	regulation of neuromuscular synaptic transmission	28	3	2.05	847	0.33816	0.7256
GO:0042273	ribosomal large subunit biogenesis	58	5	4.25	1118	0.42246	0.72574
GO:0016079	synaptic vesicle exocytosis	57	4	4.18	1606	0.61008	0.72638
GO:0006623	protein targeting to vacuole	17	1	1.25	1921	0.72642	0.72642
GO:0007020	microtubule nucleation	17	1	1.25	1922	0.72642	0.72642
GO:0016226	iron-sulfur cluster assembly	17	1	1.25	1923	0.72642	0.72642
GO:0032222	regulation of synaptic transmission, cholinergic	17	1	1.25	1924	0.72642	0.72642
GO:0032507	maintenance of protein location in cell	17	1	1.25	1925	0.72642	0.72642
GO:0035210	prepupal development	17	1	1.25	1926	0.72642	0.72642
GO:0043001	Golgi to plasma membrane protein transport	17	1	1.25	1927	0.72642	0.72642
GO:0045572	positive regulation of imaginal disc growth	17	1	1.25	1928	0.72642	0.72642
GO:0048132	female germ-line stem cell asymmetric division	17	1	1.25	1929	0.72642	0.72642
GO:0071241	cellular response to inorganic substance	17	1	1.25	1930	0.72642	0.72642
GO:0045732	positive regulation of protein catabolic process	66	3	4.84	2266	0.87218	0.72752
GO:0045727	positive regulation of translation	40	3	2.93	1502	0.5704	0.73789
GO:0090090	negative regulation of canonical Wnt signaling pathway	35	2	2.57	1949	0.7385	0.7385
GO:0044249	cellular biosynthetic process	2780	191	203.86	2322	0.89173	0.74023
GO:0009948	anterior/posterior axis specification	125	12	9.17	550	0.20457	0.74437
GO:0006383	transcription by RNA polymerase III	31	4	2.27	506	0.18909	0.74515
GO:0046843	dorsal appendage formation	52	3	3.81	1964	0.74528	0.74528
GO:0043604	amide biosynthetic process	488	37	35.79	1145	0.44029	0.74545
GO:0050807	regulation of synapse organization	158	12	11.59	1264	0.49367	0.74603
GO:0006963	positive regulation of antibacterial peptide biosynthetic process	27	2	1.98	1540	0.59921	0.7463
GO:1902115	regulation of organelle assembly	27	2	1.98	1541	0.59921	0.7463
GO:0006727	ommochrome biosynthetic process	18	1	1.32	1968	0.74653	0.74653
GO:0007406	negative regulation of neuroblast proliferation	18	1	1.32	1969	0.74653	0.74653
GO:0018107	peptidyl-threonine phosphorylation	18	1	1.32	1970	0.74653	0.74653
GO:0034614	cellular response to reactive oxygen species	18	1	1.32	1971	0.74653	0.74653
GO:0062013	positive regulation of small molecule metabolic process	18	1	1.32	1972	0.74653	0.74653
GO:0007281	germ cell development	592	43	43.41	1434	0.55196	0.74663
GO:0048675	axon extension	50	3	3.67	1900	0.7207	0.74677
GO:0001934	positive regulation of protein phosphorylation	39	2	2.86	2084	0.79119	0.74689
GO:0006814	sodium ion transport	61	3	4.47	2184	0.83514	0.74731
GO:0061057	peptidoglycan recognition protein signaling pathway	64	2	4.69	2503	0.95431	0.74813
GO:0046907	intracellular transport	607	36	44.51	2425	0.93194	0.7525
GO:0030833	regulation of actin filament polymerization	52	3	3.81	1965	0.74528	0.75281
GO:0016319	mushroom body development	69	4	5.06	2000	0.7553	0.7553
GO:0016192	vesicle-mediated transport	503	30	36.89	2354	0.90774	0.75895
GO:0007444	imaginal disc development	492	43	36.08	361	0.1263	0.75999
GO:0098609	cell-cell adhesion	122	11	8.95	665	0.28164	0.76353
GO:0007606	sensory perception of chemical stimulus	69	7	5.06	606	0.24041	0.76361
GO:0042048	olfactory behavior	61	6	4.47	670	0.28848	0.76389
GO:0090068	positive regulation of cell cycle process	40	4	2.93	842	0.33703	0.7642
GO:0002052	positive regulation of neuroblast proliferation	19	1	1.39	2008	0.76516	0.76516
GO:0007157	heterophilic cell-cell adhesion via plasma membrane cell adhesion molecules	19	1	1.39	2009	0.76516	0.76516
GO:0007279	pole cell formation	19	1	1.39	2010	0.76516	0.76516
GO:0034587	piRNA processing	19	1	1.39	2011	0.76516	0.76516
GO:0035147	branch fusion, open tracheal system	19	1	1.39	2012	0.76516	0.76516
GO:0042753	positive regulation of circadian rhythm	19	1	1.39	2013	0.76516	0.76516
GO:0045464	R8 cell fate specification	19	1	1.39	2014	0.76516	0.76516
GO:0045792	negative regulation of cell size	19	1	1.39	2015	0.76516	0.76516
GO:0048067	cuticle pigmentation	19	1	1.39	2016	0.76516	0.76516
GO:0090175	regulation of establishment of planar polarity	19	1	1.39	2017	0.76516	0.76516
GO:0160032	Toll receptor ligand protein activation cascade	19	1	1.39	2018	0.76516	0.76516
GO:0007169	transmembrane receptor protein tyrosine kinase signaling pathway	202	14	14.81	1635	0.62795	0.76546
GO:0045887	positive regulation of synaptic assembly at neuromuscular junction	37	2	2.71	2032	0.76613	0.76613
GO:0006644	phospholipid metabolic process	137	6	10.05	2465	0.94316	0.7676
GO:0042127	regulation of cell population proliferation	311	17	22.81	2398	0.92444	0.76886
GO:0042594	response to starvation	138	10	10.12	1458	0.56352	0.77787
GO:0000086	G2/M transition of mitotic cell cycle	38	2	2.79	2051	0.77897	0.77897
GO:0008354	germ cell migration	38	2	2.79	2052	0.77897	0.77897
GO:0046777	protein autophosphorylation	38	2	2.79	2053	0.77897	0.77897
GO:0048010	vascular endothelial growth factor receptor signaling pathway	38	2	2.79	2054	0.77897	0.77897
GO:2000736	regulation of stem cell differentiation	32	4	2.35	546	0.20451	0.78106
GO:0009953	dorsal/ventral pattern formation	134	11	9.83	1020	0.39404	0.78136
GO:0060271	cilium assembly	47	3	3.45	1796	0.68043	0.78242
GO:0016239	positive regulation of macroautophagy	20	1	1.47	2061	0.78243	0.78243
GO:0042332	gravitaxis	20	1	1.47	2062	0.78243	0.78243
GO:0051085	chaperone cofactor-dependent protein refolding	20	1	1.47	2063	0.78243	0.78243
GO:0070983	dendrite guidance	20	1	1.47	2064	0.78243	0.78243
GO:0045893	positive regulation of DNA-templated transcription	326	29	23.91	449	0.1587	0.78502
GO:0044271	cellular nitrogen compound biosynthetic process	1546	105	113.37	2183	0.83494	0.78887
GO:0016477	cell migration	287	22	21.05	1148	0.44635	0.78955
GO:0006606	protein import into nucleus	49	3	3.59	1874	0.70773	0.79096
GO:0032482	Rab protein signal transduction	39	2	2.86	2085	0.79119	0.79119
GO:0033365	protein localization to organelle	224	14	16.43	2044	0.7725	0.79263
GO:0051093	negative regulation of developmental process	184	19	13.49	255	0.08053	0.79454
GO:0007350	blastoderm segmentation	161	16	11.81	373	0.13097	0.7954
GO:0031503	protein-containing complex localization	41	5	3.01	497	0.17875	0.79683
GO:0019953	sexual reproduction	831	54	60.94	2231	0.8539	0.79725
GO:0000462	maturation of SSU-rRNA from tricistronic rRNA transcript (SSU-rRNA, 5.8S rRNA, LSU-rRNA)	26	2	1.91	1513	0.57834	0.79803
GO:0007218	neuropeptide signaling pathway	21	1	1.54	2094	0.79843	0.79843
GO:0018208	peptidyl-proline modification	21	1	1.54	2095	0.79843	0.79843
GO:0031396	regulation of protein ubiquitination	21	1	1.54	2096	0.79843	0.79843
GO:0045860	positive regulation of protein kinase activity	21	1	1.54	2097	0.79843	0.79843
GO:0046839	phospholipid dephosphorylation	21	1	1.54	2098	0.79843	0.79843
GO:0046890	regulation of lipid biosynthetic process	21	1	1.54	2099	0.79843	0.79843
GO:0048489	synaptic vesicle transport	21	1	1.54	2100	0.79843	0.79843
GO:0071390	cellular response to ecdysone	21	1	1.54	2101	0.79843	0.79843
GO:0072089	stem cell proliferation	21	1	1.54	2102	0.79843	0.79843
GO:0110020	regulation of actomyosin structure organization	21	1	1.54	2103	0.79843	0.79843
GO:0006897	endocytosis	188	13	13.79	1676	0.62947	0.8027
GO:0006366	transcription by RNA polymerase II	691	43	50.67	2327	0.89698	0.80332
GO:0001736	establishment of planar polarity	81	9	5.94	410	0.13735	0.811
GO:1901606	alpha-amino acid catabolic process	44	6	3.23	303	0.0999	0.81118
GO:2000243	positive regulation of reproductive process	59	6	4.33	635	0.26278	0.81185
GO:0030048	actin filament-based movement	31	3	2.27	1024	0.39968	0.81244
GO:0009266	response to temperature stimulus	102	8	7.48	1233	0.47549	0.81256
GO:0009755	hormone-mediated signaling pathway	27	2	1.98	1542	0.59921	0.81287
GO:0071482	cellular response to light stimulus	42	3	3.08	1602	0.6041	0.81293
GO:0048167	regulation of synaptic plasticity	33	2	2.42	1881	0.70813	0.81313
GO:0043467	regulation of generation of precursor metabolites and energy	35	2	2.57	1950	0.7385	0.81322
GO:0007076	mitotic chromosome condensation	22	1	1.61	2135	0.81325	0.81325
GO:0045570	regulation of imaginal disc growth	39	2	2.86	2086	0.79119	0.8134
GO:0051495	positive regulation of cytoskeleton organization	41	2	3.01	2142	0.81386	0.81386
GO:0061024	membrane organization	245	16	17.97	1909	0.72363	0.81411
GO:0019538	protein metabolic process	1914	99	140.35	2738	0.99999	0.81538
GO:0035317	imaginal disc-derived wing hair organization	42	2	3.08	2150	0.82435	0.82435
GO:0050821	protein stabilization	42	2	3.08	2151	0.82435	0.82435
GO:0007029	endoplasmic reticulum organization	38	4	2.79	701	0.30294	0.82587
GO:0000209	protein polyubiquitination	77	4	5.65	2157	0.82636	0.82636
GO:0030488	tRNA methylation	23	1	1.69	2165	0.82699	0.82699
GO:0034620	cellular response to unfolded protein	23	1	1.69	2166	0.82699	0.82699
GO:0035186	syncytial blastoderm mitotic cell cycle	23	1	1.69	2167	0.82699	0.82699
GO:0040008	regulation of growth	284	19	20.83	1836	0.69775	0.8277
GO:0007268	chemical synaptic transmission	266	14	19.51	2416	0.93066	0.82808
GO:0035331	negative regulation of hippo signaling	43	2	3.15	2177	0.8343	0.8343
GO:0061912	selective autophagy	29	2	2.13	1694	0.63859	0.83935
GO:0010004	gastrulation involving germ band extension	33	2	2.42	1882	0.70813	0.83952
GO:0007310	oocyte dorsal/ventral axis specification	35	2	2.57	1951	0.7385	0.8396
GO:0006099	tricarboxylic acid cycle	24	1	1.76	2185	0.83971	0.83971
GO:0006289	nucleotide-excision repair	24	1	1.76	2186	0.83971	0.83971
GO:0035096	larval midgut cell programmed cell death	24	1	1.76	2187	0.83971	0.83971
GO:0097352	autophagosome maturation	24	1	1.76	2188	0.83971	0.83971
GO:0045892	negative regulation of DNA-templated transcription	239	17	17.53	1528	0.58976	0.83984
GO:0032446	protein modification by small protein conjugation	207	9	15.18	2576	0.9722	0.84285
GO:0042391	regulation of membrane potential	62	4	4.55	1792	0.67636	0.84322
GO:0009152	purine ribonucleotide biosynthetic process	69	4	5.06	2001	0.7553	0.84362
GO:0032436	positive regulation of proteasomal ubiquitin-dependent protein catabolic process	44	2	3.23	2203	0.84374	0.84374
GO:0055085	transmembrane transport	491	27	36.01	2524	0.96018	0.84432
GO:0018130	heterocycle biosynthetic process	1113	71	81.62	2381	0.91935	0.84624
GO:0007379	segment specification	25	1	1.83	2211	0.85151	0.85151
GO:0016199	axon midline choice point recognition	25	1	1.83	2212	0.85151	0.85151
GO:0045824	negative regulation of innate immune response	25	1	1.83	2213	0.85151	0.85151
GO:1904263	positive regulation of TORC1 signaling	25	1	1.83	2214	0.85151	0.85151
GO:0031401	positive regulation of protein modification process	64	3	4.69	2238	0.85834	0.85198
GO:0044248	cellular catabolic process	526	33	38.57	2232	0.85484	0.8543
GO:0007005	mitochondrion organization	200	10	14.67	2415	0.92908	0.85527
GO:0006796	phosphate-containing compound metabolic process	714	43	52.36	2433	0.93493	0.85663
GO:0010647	positive regulation of cell communication	401	19	29.41	2629	0.98809	0.85696
GO:0002064	epithelial cell development	246	22	18.04	535	0.19206	0.85977
GO:0035206	regulation of hemocyte proliferation	31	2	2.27	1780	0.67487	0.8621
GO:0003014	renal system process	26	1	1.91	2241	0.86243	0.86243
GO:0007062	sister chromatid cohesion	26	1	1.91	2242	0.86243	0.86243
GO:0030514	negative regulation of BMP signaling pathway	26	1	1.91	2243	0.86243	0.86243
GO:0048520	positive regulation of behavior	26	1	1.91	2244	0.86243	0.86243
GO:0003333	amino acid transmembrane transport	42	2	3.08	2152	0.82435	0.86253
GO:0016311	dephosphorylation	125	8	9.17	1872	0.70664	0.86258
GO:0051726	regulation of cell cycle	262	9	19.21	2698	0.99773	0.86744
GO:0006338	chromatin remodeling	217	14	15.91	1946	0.73117	0.86956
GO:0007294	germarium-derived oocyte fate determination	27	1	1.98	2270	0.87256	0.87256
GO:0007430	terminal branching, open tracheal system	27	1	1.98	2271	0.87256	0.87256
GO:0040001	establishment of mitotic spindle localization	27	1	1.98	2272	0.87256	0.87256
GO:0045187	regulation of circadian sleep/wake cycle, sleep	27	1	1.98	2273	0.87256	0.87256
GO:0021700	developmental maturation	204	16	14.96	1119	0.42737	0.8809
GO:0006367	transcription initiation at RNA polymerase II promoter	56	4	4.11	1532	0.59587	0.88147
GO:0042742	defense response to bacterium	194	14	14.23	1461	0.56589	0.88153
GO:0036335	intestinal stem cell homeostasis	28	1	2.05	2288	0.88194	0.88194
GO:0046627	negative regulation of insulin receptor signaling pathway	28	1	2.05	2289	0.88194	0.88194
GO:0048814	regulation of dendrite morphogenesis	28	1	2.05	2290	0.88194	0.88194
GO:0070328	triglyceride homeostasis	28	1	2.05	2291	0.88194	0.88194
GO:0098930	axonal transport	28	1	2.05	2292	0.88194	0.88194
GO:0051240	positive regulation of multicellular organismal process	171	11	12.54	1899	0.71874	0.88219
GO:0007349	cellularization	93	4	6.82	2377	0.91785	0.88281
GO:0007143	female meiotic nuclear division	49	2	3.59	2303	0.88401	0.88401
GO:0008284	positive regulation of cell population proliferation	140	7	10.27	2328	0.89703	0.88809
GO:0051649	establishment of localization in cell	746	41	54.7	2624	0.98506	0.88865
GO:0006635	fatty acid beta-oxidation	36	3	2.64	1319	0.49796	0.88993
GO:0008039	synaptic target recognition	41	3	3.01	1523	0.58747	0.8901
GO:0007274	neuromuscular synaptic transmission	78	5	5.72	1819	0.68662	0.89021
GO:0006749	glutathione metabolic process	35	2	2.57	1952	0.7385	0.89036
GO:0048488	synaptic vesicle endocytosis	35	2	2.57	1953	0.7385	0.89036
GO:0045995	regulation of embryonic development	37	2	2.71	2033	0.76613	0.89043
GO:0007131	reciprocal meiotic recombination	29	1	2.13	2311	0.89063	0.89063
GO:0006839	mitochondrial transport	50	2	3.67	2317	0.89081	0.89081
GO:0098657	import into cell	226	15	16.57	1833	0.69566	0.89086
GO:0050804	modulation of chemical synaptic transmission	129	7	9.46	2206	0.84439	0.89133
GO:0007166	cell surface receptor signaling pathway	587	39	43.05	2042	0.77087	0.89249
GO:0098655	monoatomic cation transmembrane transport	183	8	13.42	2540	0.96381	0.89322
GO:0006661	phosphatidylinositol biosynthetic process	54	4	3.96	1462	0.56655	0.90557
GO:0016333	morphogenesis of follicular epithelium	50	3	3.67	1901	0.7207	0.90588
GO:0036099	female germ-line stem cell population maintenance	31	1	2.27	2348	0.90614	0.90614
GO:0030866	cortical actin cytoskeleton organization	59	2	4.33	2441	0.93733	0.9066
GO:0008360	regulation of cell shape	53	2	3.89	2356	0.90907	0.90907
GO:0002168	instar larval development	62	7	4.55	480	0.16673	0.91147
GO:0006874	intracellular calcium ion homeostasis	39	2	2.86	2087	0.79119	0.91285
GO:0042052	rhabdomere development	41	2	3.01	2143	0.81386	0.91291
GO:0007419	ventral cord development	54	2	3.96	2369	0.91449	0.91449
GO:0008587	imaginal disc-derived wing margin morphogenesis	50	3	3.67	1902	0.7207	0.91916
GO:0007298	border follicle cell migration	114	8	8.36	1603	0.60432	0.91935
GO:0000045	autophagosome assembly	33	1	2.42	2382	0.91946	0.91946
GO:0071805	potassium ion transmembrane transport	51	2	3.74	2329	0.89725	0.91958
GO:1901701	cellular response to oxygen-containing compound	169	10	12.39	2124	0.80349	0.91985
GO:0045747	positive regulation of Notch signaling pathway	34	1	2.49	2401	0.92539	0.92539
GO:0051489	regulation of filopodium assembly	35	1	2.57	2418	0.93089	0.93089
GO:0006400	tRNA modification	58	2	4.25	2431	0.93328	0.93113
GO:0034976	response to endoplasmic reticulum stress	78	3	5.72	2428	0.93266	0.93266
GO:0031324	negative regulation of cellular metabolic process	654	48	47.96	1350	0.5214	0.93539
GO:0017148	negative regulation of translation	75	7	5.5	711	0.31032	0.93561
GO:0035006	melanization defense response	48	2	3.52	2282	0.87681	0.93594
GO:0009247	glycolipid biosynthetic process	36	1	2.64	2435	0.93598	0.93598
GO:0055057	neuroblast division	36	1	2.64	2436	0.93598	0.93598
GO:0046328	regulation of JNK cascade	65	3	4.77	2251	0.86542	0.93602
GO:0006355	regulation of DNA-templated transcription	822	50	60.28	2448	0.93991	0.93725
GO:0007399	nervous system development	958	73	70.25	994	0.37765	0.93908
GO:0000278	mitotic cell cycle	435	16	31.9	2725	0.99965	0.93995
GO:0016322	neuron remodeling	54	3	3.96	2039	0.76811	0.94045
GO:0035265	organ growth	37	1	2.71	2452	0.9407	0.9407
GO:0051225	spindle assembly	57	2	4.18	2413	0.92899	0.94085
GO:0000381	regulation of alternative mRNA splicing, via spliceosome	81	3	5.94	2463	0.94296	0.94296
GO:0050808	synapse organization	272	19	19.95	1628	0.62347	0.94481
GO:0006641	triglyceride metabolic process	38	1	2.79	2472	0.94507	0.94507
GO:0035725	sodium ion transmembrane transport	38	1	2.79	2473	0.94507	0.94507
GO:0007346	regulation of mitotic cell cycle	153	4	11.22	2692	0.99695	0.94675
GO:0006979	response to oxidative stress	111	6	8.14	2175	0.83356	0.94797
GO:0006413	translational initiation	56	4	4.11	1533	0.59587	0.9486
GO:0016482	cytosolic transport	66	4	4.84	1905	0.72345	0.94882
GO:0009408	response to heat	63	3	4.62	2209	0.85095	0.94905
GO:0045793	positive regulation of cell size	39	1	2.86	2484	0.94912	0.94912
GO:1902905	positive regulation of supramolecular fiber organization	39	1	2.86	2485	0.94912	0.94912
GO:0030431	sleep	69	2	5.06	2551	0.96684	0.94947
GO:0040003	chitin-based cuticle development	65	6	4.77	854	0.34122	0.95198
GO:0008285	negative regulation of cell population proliferation	87	4	6.38	2309	0.89028	0.953
GO:0006325	chromatin organization	264	17	19.36	1990	0.74876	0.953
GO:0007291	sperm individualization	41	1	3.01	2504	0.95634	0.95634
GO:0030307	positive regulation of cell growth	41	1	3.01	2505	0.95634	0.95634
GO:0016579	protein deubiquitination	42	1	3.08	2516	0.95956	0.95956
GO:0000070	mitotic sister chromatid segregation	98	5	7.19	2236	0.85517	0.95959
GO:0031146	SCF-dependent proteasomal ubiquitin-dependent protein catabolic process	43	1	3.15	2536	0.96254	0.96254
GO:0000226	microtubule cytoskeleton organization	282	11	20.68	2671	0.99476	0.96389
GO:0006357	regulation of transcription by RNA polymerase II	629	41	46.12	2146	0.81502	0.96427
GO:0016485	protein processing	56	2	4.11	2396	0.92443	0.96528
GO:0010033	response to organic substance	414	28	30.36	1841	0.70459	0.96536
GO:0000281	mitotic cytokinesis	46	1	3.37	2567	0.97024	0.97024
GO:0006520	amino acid metabolic process	138	12	10.12	714	0.31184	0.97159
GO:0032886	regulation of microtubule-based process	54	3	3.96	2040	0.76811	0.97215
GO:0031331	positive regulation of cellular catabolic process	95	2	6.97	2668	0.99408	0.97491
GO:0043065	positive regulation of apoptotic process	49	1	3.59	2590	0.97635	0.97635
GO:0098662	inorganic cation transmembrane transport	177	7	12.98	2600	0.97881	0.97694
GO:0032543	mitochondrial translation	108	4	7.92	2530	0.96167	0.97717
GO:0016567	protein ubiquitination	183	8	13.42	2541	0.96381	0.97796
GO:0031507	heterochromatin formation	100	4	7.33	2460	0.94207	0.97821
GO:0000398	mRNA splicing, via spliceosome	260	17	19.07	1918	0.72625	0.97916
GO:0018105	peptidyl-serine phosphorylation	52	1	3.81	2612	0.98121	0.98121
GO:0032984	protein-containing complex disassembly	76	2	5.57	2601	0.97897	0.98132
GO:0043161	proteasome-mediated ubiquitin-dependent protein catabolic process	204	7	14.96	2670	0.99424	0.9817
GO:0043487	regulation of RNA stability	54	1	3.96	2619	0.98389	0.98389
GO:0001666	response to hypoxia	55	1	4.03	2625	0.98508	0.98508
GO:0008356	asymmetric cell division	96	3	7.04	2584	0.97584	0.9852
GO:1902533	positive regulation of intracellular signal transduction	179	6	13.13	2655	0.99251	0.98763
GO:0009620	response to fungus	58	1	4.25	2630	0.98815	0.98815
GO:0019915	lipid storage	60	1	4.4	2642	0.98983	0.98983
GO:0006457	protein folding	103	5	7.55	2299	0.88294	0.99051
GO:0006468	protein phosphorylation	285	14	20.9	2539	0.96313	0.99199
GO:0043547	positive regulation of GTPase activity	64	1	4.69	2657	0.99252	0.99252
GO:0006886	intracellular protein transport	289	14	21.19	2558	0.96793	0.99294
GO:0035556	intracellular signal transduction	583	27	42.75	2700	0.99777	0.99516
GO:0042060	wound healing	81	5	5.94	1898	0.71835	0.9964
GO:0036211	protein modification process	931	34	68.27	2742	1	0.99854
GO:1901566	organonitrogen compound biosynthetic process	843	62	61.82	1340	0.51166	0.99873
GO:0045786	negative regulation of cell cycle	89	1	6.53	2710	0.99891	0.99891
GO:0009968	negative regulation of signal transduction	330	18	24.2	2424	0.93116	0.9995
GO:0000002	mitochondrial genome maintenance	10	1	0.73	1384	0.5333	1
GO:0000003	reproduction	990	76	72.6	857	0.34749	1
GO:0000038	very long-chain fatty acid metabolic process	22	4	1.61	237	0.07287	1
GO:0000041	transition metal ion transport	38	5	2.79	425	0.14237	1
GO:0000082	G1/S transition of mitotic cell cycle	32	1	2.35	2361	0.91305	1
GO:0000096	sulfur amino acid metabolic process	13	2	0.95	614	0.24617	1
GO:0000097	sulfur amino acid biosynthetic process	11	2	0.81	525	0.1906	1
GO:0000165	MAPK cascade	143	8	10.49	2174	0.83321	1
GO:0000245	spliceosomal complex assembly	31	1	2.27	2349	0.90614	1
GO:0000266	mitochondrial fission	12	1	0.88	1578	0.59933	1
GO:0000270	peptidoglycan metabolic process	5	1	0.37	785	0.31675	1
GO:0000280	nuclear division	248	11	18.19	2598	0.97809	1
GO:0000291	nuclear-transcribed mRNA catabolic process, exonucleolytic	12	1	0.88	1579	0.59933	1
GO:0000365	mRNA trans splicing, via spliceosome	7	7	0.51	2	1.1e-08	1
GO:0000375	RNA splicing, via transesterification reactions	260	17	19.07	1919	0.72625	1
GO:0000377	RNA splicing, via transesterification reactions with bulged adenosine as nucleophile	260	17	19.07	1920	0.72625	1
GO:0000380	alternative mRNA splicing, via spliceosome	82	3	6.01	2477	0.94606	1
GO:0000466	maturation of 5.8S rRNA from tricistronic rRNA transcript (SSU-rRNA, 5.8S rRNA, LSU-rRNA)	14	1	1.03	1735	0.65603	1
GO:0000479	endonucleolytic cleavage of tricistronic rRNA transcript (SSU-rRNA, 5.8S rRNA, LSU-rRNA)	10	1	0.73	1385	0.5333	1
GO:0000491	small nucleolar ribonucleoprotein complex assembly	7	1	0.51	1089	0.41336	1
GO:0000768	syncytium formation by plasma membrane fusion	32	3	2.35	1110	0.41987	1
GO:0000819	sister chromatid segregation	112	5	8.21	2392	0.92154	1
GO:0000902	cell morphogenesis	474	42	34.76	317	0.11151	1
GO:0000910	cytokinesis	96	3	7.04	2585	0.97584	1
GO:0000912	assembly of actomyosin apparatus involved in cytokinesis	16	1	1.17	1855	0.70472	1
GO:0000956	nuclear-transcribed mRNA catabolic process	61	1	4.47	2648	0.99059	1
GO:0000966	RNA 5'-end processing	11	1	0.81	1485	0.56757	1
GO:0001508	action potential	11	1	0.81	1486	0.56757	1
GO:0001510	RNA methylation	48	2	3.52	2283	0.87681	1
GO:0001522	pseudouridine synthesis	12	2	0.88	577	0.21823	1
GO:0001523	retinoid metabolic process	8	1	0.59	1187	0.45642	1
GO:0001539	cilium or flagellum-dependent cell motility	20	5	1.47	62	0.01281	1
GO:0001578	microtubule bundle formation	28	1	2.05	2293	0.88194	1
GO:0001654	eye development	346	29	25.37	618	0.24946	1
GO:0001667	ameboidal-type cell migration	169	13	12.39	1227	0.47099	1
GO:0001703	gastrulation with mouth forming first	33	2	2.42	1883	0.70813	1
GO:0001704	formation of primary germ layer	24	4	1.76	297	0.09447	1
GO:0001707	mesoderm formation	20	2	1.47	1132	0.43712	1
GO:0001709	cell fate determination	101	6	7.41	2006	0.76035	1
GO:0001742	oenocyte differentiation	10	1	0.73	1386	0.5333	1
GO:0001751	compound eye photoreceptor cell differentiation	181	11	13.27	2076	0.7843	1
GO:0001752	compound eye photoreceptor fate commitment	77	4	5.65	2158	0.82636	1
GO:0001754	eye photoreceptor cell differentiation	186	11	13.64	2134	0.81268	1
GO:0001763	morphogenesis of a branching structure	57	3	4.18	2114	0.79919	1
GO:0001894	tissue homeostasis	58	7	4.25	369	0.12993	1
GO:0001895	retina homeostasis	17	1	1.25	1931	0.72642	1
GO:0001932	regulation of protein phosphorylation	87	9	6.38	503	0.18588	1
GO:0001941	postsynaptic membrane organization	12	1	0.88	1580	0.59933	1
GO:0002009	morphogenesis of an epithelium	288	26	21.12	445	0.15598	1
GO:0002090	regulation of receptor internalization	6	1	0.44	963	0.36689	1
GO:0002165	instar larval or pupal development	472	37	34.61	891	0.35776	1
GO:0002218	activation of innate immune response	76	2	5.57	2602	0.97897	1
GO:0002221	pattern recognition receptor signaling pathway	74	2	5.43	2587	0.97603	1
GO:0002225	positive regulation of antimicrobial peptide production	51	2	3.74	2330	0.89725	1
GO:0002237	response to molecule of bacterial origin	12	1	0.88	1581	0.59933	1
GO:0002251	organ or tissue specific immune response	11	2	0.81	526	0.1906	1
GO:0002252	immune effector process	106	2	7.77	2697	0.99721	1
GO:0002253	activation of immune response	77	2	5.65	2607	0.9803	1
GO:0002376	immune system process	352	31	25.81	461	0.16248	1
GO:0002440	production of molecular mediator of immune response	67	2	4.91	2533	0.96228	1
GO:0002520	immune system development	58	7	4.25	370	0.12993	1
GO:0002682	regulation of immune system process	216	13	15.84	2131	0.80999	1
GO:0002683	negative regulation of immune system process	79	7	5.79	901	0.35889	1
GO:0002684	positive regulation of immune system process	145	6	10.63	2525	0.96041	1
GO:0002697	regulation of immune effector process	68	2	4.99	2544	0.96463	1
GO:0002699	positive regulation of immune effector process	51	2	3.74	2331	0.89725	1
GO:0002700	regulation of production of molecular mediator of immune response	67	2	4.91	2534	0.96228	1
[truncated: 2,610 more rows]

## Sheet: ERG_HT
GO.ID	Term	Annotated	Significant	Expected	Rank in Fisher.classic	Fisher.classic	Fisher.weight01
[truncated: 3,912 more rows]
