# Supplementary material for: Experimental evolution-induced transcriptome and phenotype responses of Drosophila melanogaster to novel thermal environments
Source: J Exp Biol. 2025 Oct 10;228(19):jeb251365. doi: 10.1242/jeb.251365 (PMC12539207; doi:10.1242/jeb.251365)
Supplement: Table S6. Differential expression data from previous studies used for comparative analysis (sheets 1-5). [file jexbio-228-251365-TableS6.xlsx]

## Sheet: Table_S1
Candidate gene list that respond to temperature fluctuation from Manenti et al., 2018
Reference: Manenti, T., Loeschcke, V., & Sørensen, J. G. (2018). Constitutive up-regulation of Turandot genes rather than changes in acclimation ability is associated with the evolutionary adaptation to temperature fluctuations in Drosophila simulans. Journal of Insect Physiology, 104, 40–47. doi: 10.1016/j.jinsphys.2017.11.008
Gene stable ID	AFFY Drosophila 2 probe
FBgn0267348	1632666_at
FBgn0014028	1640632_at
FBgn0027932	1640838_s_at
FBgn0053461	1640757_at
FBgn0039872	1633002_at
FBgn0031182	1626689_at
FBgn0034382	1640006_at
FBgn0035695	1632500_at
FBgn0261244	1627706_a_at
FBgn0034086	1637429_at
FBgn0035210	1623468_at
FBgn0270926	1633765_at
FBgn0011291	1636486_at
FBgn0032789	1641113_at
FBgn0083972	1626759_at
FBgn0000092	1638856_at
FBgn0035173	1630968_at
FBgn0065064	1625889_at
FBgn0029785	1635917_at
FBgn0003997	1640235_at
FBgn0037377	1639168_at
FBgn0035165	1626382_s_at
FBgn0036627	1639276_at
FBgn0031893	1638605_at
FBgn0032523	1635602_at
FBgn0030871	1632576_at
FBgn0031176	1640157_at
FBgn0032264	1624505_at
FBgn0033356	1637300_at
FBgn0000042	1626163_s_at
FBgn0039472	1629308_at
FBgn0029696	1631343_at
FBgn0003114	1632814_at
FBgn0032082	1638462_at
FBgn0038299	1636946_at
FBgn0052642	1627195_at
FBgn0029512	1629655_at
FBgn0031406	1627542_at
FBgn0031636	1637632_at
FBgn0038236	1634662_at
FBgn0005391	1623655_at
FBgn0030005	1631576_at
FBgn0000320	1623206_a_at
FBgn0035593	1626751_at
FBgn0000083	1626707_a_at
FBgn0000083	1640324_at
FBgn0039470	1632215_at
FBgn0035710	1633553_s_at
FBgn0031848	1624160_at
FBgn0035158	1629940_at
FBgn0037718	1641563_at
FBgn0035517	1636198_at
FBgn0011762	1633854_at
FBgn0260660	1632932_a_at
FBgn0013307	1635318_at
FBgn0002526	1641324_at
FBgn0017558	1629515_at
FBgn0052499	1636046_at
FBgn0044812	1639323_at
FBgn0262682	1630441_at
FBgn0260934	1641026_a_at
FBgn0028703	1624160_at
FBgn0036656	1625401_at
FBgn0027493	1640454_at
FBgn0039149	1630008_at
FBgn0032907	1624901_at
FBgn0030976	1628882_at
FBgn0039564	1627837_at
FBgn0023550	1637291_at
FBgn0086056	1625889_at
FBgn0040786	1633626_at
FBgn0010041	1634152_at
FBgn0031701	1623635_at
FBgn0015316	1636611_at
FBgn0037705	1633534_s_at
FBgn0039774	1639396_s_at
FBgn0034837	1630264_at
FBgn0038702	1639272_at
FBgn0030438	1633928_at
FBgn0040582	1628639_at
FBgn0039863	1641089_s_at
FBgn0033631	1622906_at
FBgn0034611	1622950_a_at
FBgn0266421	1634199_at
FBgn0004436	1630287_at
FBgn0267425	1627995_at
FBgn0010097	1639192_at
FBgn0043806	1629205_at
FBgn0032303	1626000_at
FBgn0040001	1629355_at
FBgn0052602	1637929_a_at
FBgn0086055	1625889_at
FBgn0266886	1635886_s_at
FBgn0259175	1640918_at
FBgn0035715	1636812_at
FBgn0029167	1628018_at
FBgn0031361	1630565_at
FBgn0027081	1640984_s_at
FBgn0041194	1624586_a_at
FBgn0014464	1637731_at
FBgn0014464	1633465_at
FBgn0264695	1635460_a_at
FBgn0003870	1636673_s_at
FBgn0001624	1627882_at
FBgn0052865	1634187_x_at
FBgn0020369	1639784_at
FBgn0004859	1623144_at
FBgn0036368	1631814_a_at
FBgn0033519	1635263_at
FBgn0044810	1625164_at
FBgn0032788	1637395_at
FBgn0031990	1624826_at
FBgn0040467	1628111_at
FBgn0032329	1627995_at
FBgn0031260	1636639_at
FBgn0033999	1634515_at
FBgn0028734	1634028_s_at
FBgn0264489	1624731_s_at
FBgn0000358	1634091_at
FBgn0264953	1629396_a_at
FBgn0031530	1639535_at
FBgn0028992	1631226_at
FBgn0036487	1633113_at
FBgn0263396	1641289_at
FBgn0042206	1627890_at
FBgn0266406	1627088_at
FBgn0035781	1639641_at
FBgn0002571	1624509_at
FBgn0030607	1631173_at
FBgn0261862	1626147_s_at
FBgn0039356	1635527_at
FBgn0032286	1630419_a_at
FBgn0031948	1623017_at
FBgn0010226	1623957_s_at
FBgn0259237	1634477_at
FBgn0030309	1637430_s_at
FBgn0050105	1632326_at
FBgn0262475	1632260_s_at
FBgn0034277	1630630_at
FBgn0014857	1627685_a_at
FBgn0020910	1625889_at
FBgn0014032	1632179_at
FBgn0050215	1635886_s_at
FBgn0036959	1639552_s_at
FBgn0038914	1627088_at
FBgn0266719	1637256_at
FBgn0001169	1639839_s_at
FBgn0001987	1624203_s_at
FBgn0262588	1627705_at
FBgn0026192	1625748_s_at
FBgn0037292	1625314_at
FBgn0039666	1638812_at
FBgn0038252	1639853_at
FBgn0051928	1630377_at
FBgn0030310	1628884_at
FBgn0000355	1623044_at
FBgn0263628	1637291_at
FBgn0003479	1640738_a_at
FBgn0037166	1629969_at
FBgn0040827	1634002_at
FBgn0036918	1635177_at
FBgn0265276	1640598_s_at
FBgn0032973	1635188_at
FBgn0010288	1624240_at
FBgn0051053	1634755_at
FBgn0052644	1629323_at
FBgn0052228	1637386_at
FBgn0030439	1630441_at
FBgn0259682	1640505_at
FBgn0036264	1634279_at
FBgn0004507	1631620_at
FBgn0005614	1633649_s_at
FBgn0051523	1625257_s_at
FBgn0036184	1633346_at
FBgn0028700	1634081_at
FBgn0000357	1631556_at
FBgn0265959	1637386_at
FBgn0033549	1625919_at
FBgn0028396	1635549_at
FBgn0005660	1636639_at
FBgn0037061	1634909_at
FBgn0024920	1624747_at
FBgn0036571	1639938_at
FBgn0034383	1634728_at
FBgn0022355	1632430_at
FBgn0022355	1639442_a_at
FBgn0085446	1628465_a_at
FBgn0038673	1627911_at
FBgn0027562	1637198_at
FBgn0004636	1632691_at
FBgn0261067	1631263_at
FBgn0034897	1635678_at
FBgn0043841	1625012_s_at
FBgn0039118	1640857_at
FBgn0053462	1640757_at
FBgn0000356	1629380_at
FBgn0266653	1626751_at
FBgn0035227	1635165_a_at
FBgn0286932	1635678_at
FBgn0038011	1624882_at
FBgn0025724	1635871_at
FBgn0033891	1623302_at
FBgn0051926	1638332_at
FBgn0039453	1634142_at
FBgn0051665	1633775_at
FBgn0035107	1628487_s_at
FBgn0041252	1632351_at
FBgn0050052	1624932_at
FBgn0036935	1624772_at
FBgn0261258	1635199_at
FBgn0051661	1633182_at
FBgn0263980	1640162_at
FBgn0039835	1638541_at
FBgn0262562	1638280_at
FBgn0039562	1636528_at
FBgn0035640	1640938_at

## Sheet: Table_S2
DE test statistics contrasting high and low latitude populations at 29 degree Celcius from Zhao et al. 2015
Reference: Zhao, L., Wit, J., Svetec, N., & Begun, D. J. (2015). Parallel Gene Expression Differences between Low and High Latitude Populations of Drosophila melanogaster and D. simulans. PLoS Genetics, 11(5), e1005184. doi: 10.1371/journal.pgen.1005184
Gene_ID	baseMean	log2FoldChange	lfcSE	stat	pvalue	padj	LOCATION_ARM	LOCATION_MIN	LOCATION_MAX	SYMBOL
FBgn0194388	2675.15	0.0484506	0.155878	0.310824	0.755934	0.920251	2L	17665	23625	FBgn0194388
FBgn0194387	44.2742	0.0558016	0.281675	0.198106	0.842962	0.950437	2L	25526	26849	FBgn0194387
FBgn0194386	2156.11	-0.473624	0.135951	-3.48379	0.000494358	0.0144468	2L	30099	59028	FBgn0194386
FBgn0194389	1632.05	-0.0368389	0.124712	-0.295391	0.767695	0.924011	2L	67591	71021	FBgn0194389
FBgn0194390	1363.22	0.230564	0.104023	2.21647	0.0266592	0.200461	2L	72681	76499	FBgn0194390
FBgn0194385	407.028	-0.281159	0.138777	-2.02597	0.042768	0.257222	2L	83729	87585	FBgn0194385
FBgn0194391	1637.14	0.144156	0.131467	1.09652	0.272851	0.627787	2L	95428	102534	FBgn0194391
FBgn0194392	385.044	-0.0739305	0.121688	-0.607542	0.543491	0.821603	2L	103083	104386	FBgn0194392
FBgn0194383	1840.75	-0.012596	0.110535	-0.113955	0.909273	0.973675	2L	105079	107251	FBgn0194383
FBgn0194393	4269.94	0.197373	0.101924	1.93648	0.0528085	0.29005	2L	110368	114719	FBgn0194393
FBgn0194382	80.995	0.205711	0.211303	0.973534	0.330288	0.679764	2L	116831	117280	FBgn0194382
FBgn0194381	1037.47	0.311541	0.118948	2.61915	0.00881499	0.103926	2L	117858	120557	FBgn0194381
FBgn0194380	10046.4	0.0543243	0.146026	0.372018	0.70988	0.899596	2L	123816	129778	FBgn0194380
FBgn0194394	3049.99	0.134392	0.0811834	1.65541	0.0978411	0.394556	2L	133133	134332	FBgn0194394
FBgn0194379	12.0039	-0.629142	0.454843	-1.38321	0.166601	0.503992	2L	140930	141818	FBgn0194379
FBgn0194378	165.965	0.142944	0.175286	0.815487	0.414794	0.741886	2L	141954	143420	FBgn0194378
FBgn0194377	4618.2	0.114882	0.204898	0.560679	0.575016	0.838563	2L	143616	144973	FBgn0194377
FBgn0194395	767.367	-0.262911	0.10279	-2.55776	0.010535	0.114982	2L	145876	146592	FBgn0194395
FBgn0194376	443.036	-0.136625	0.132137	-1.03397	0.301152	0.65471	2L	146964	150489	FBgn0194376
FBgn0194375	72.6254	-0.165135	0.238257	-0.693097	0.488249	0.787948	2L	150927	152198	FBgn0194375
FBgn0194374	247.723	-0.251024	0.14062	-1.78512	0.0742412	0.342072	2L	154041	156044	FBgn0194374
FBgn0194373	251.558	0.0286798	0.177468	0.161606	0.871616	0.960251	2L	156597	158167	FBgn0194373
FBgn0194396	5133.66	0.0521749	0.0956211	0.545642	0.585312	0.843043	2L	158524	158903	FBgn0194396
FBgn0194397	568.676	0.0980734	0.133733	0.73335	0.463345	0.774122	2L	159190	160501	FBgn0194397
FBgn0194372	168.429	0.0691165	0.195885	0.352842	0.724207	0.906102	2L	160910	161569	FBgn0194372
FBgn0194398	5308.52	-0.194266	0.161422	-1.20346	0.228797	0.57935	2L	165791	200931	FBgn0194398
FBgn0194399	3883.69	-0.161478	0.116551	-1.38548	0.165907	0.502879	2L	200953	204807	FBgn0194399
FBgn0194400	956.64	0.0553806	0.116142	0.476835	0.63348	0.867168	2L	207261	208122	FBgn0194400
FBgn0194371	615.683	0.106323	0.147748	0.719621	0.471758	0.779622	2L	208457	209465	FBgn0194371
FBgn0194401	757.977	-0.0417847	0.115926	-0.360442	0.718517	0.903586	2L	210951	213594	FBgn0194401
FBgn0194370	5388.82	-0.039607	0.115158	-0.343936	0.730894	0.908879	2L	216317	225670	FBgn0194370
FBgn0194369	4352.61	-0.190978	0.158823	-1.20246	0.229185	0.57935	2L	230258	247504	FBgn0194369
FBgn0194402	1237.76	0.0470089	0.147065	0.319648	0.749236	0.917429	2L	236652	238491	FBgn0194402
FBgn0264012	70.7486	-0.559343	0.353466	-1.58245	0.113546	0.423553	2L	248267	248357	FBgn0264012
FBgn0194368	157.564	0.230853	0.176728	1.30626	0.191465	0.53054	2L	256437	257563	FBgn0194368
FBgn0194367	577.479	-0.0487868	0.118107	-0.413073	0.679553	0.887976	2L	257932	259649	FBgn0194367
FBgn0085134	300.343	-0.0940885	0.170363	-0.552282	0.580755	0.84128	2L	280622	283528	FBgn0085134
FBgn0194403	7532.62	0.0234926	0.104966	0.223811	0.822905	0.942815	2L	287395	289516	FBgn0194403
FBgn0194366	189.45	0.0712577	0.18796	0.379111	0.704605	0.897775	2L	290157	291866	FBgn0194366
FBgn0194404	334.3	-0.0417737	0.135488	-0.30832	0.757838	0.921104	2L	292235	292897	FBgn0194404
FBgn0194365	1056.94	0.11891	0.0988063	1.20347	0.228794	0.57935	2L	293196	295413	FBgn0194365
FBgn0194405	348.448	-0.0602118	0.132506	-0.45441	0.649534	0.874793	2L	296078	299774	FBgn0194405
FBgn0194364	228.121	0.110199	0.178937	0.615855	0.53799	0.819455	2L	300384	301287	FBgn0194364
FBgn0194363	3185.17	-0.136935	0.128238	-1.06782	0.285601	0.638093	2L	302018	304668	FBgn0194363
FBgn0194362	210.112	0.181463	0.247293	0.733797	0.463072	0.774122	2L	305471	306979	FBgn0194362
FBgn0194361	276.68	-0.0900011	0.157798	-0.570357	0.568436	0.834782	2L	308955	309161	FBgn0194361
FBgn0194406	4526.58	-0.0601322	0.136716	-0.439832	0.660059	0.879378	2L	310752	311185	FBgn0194406
FBgn0194360	976.784	-0.13873	0.09732	-1.4255	0.154012	0.486242	2L	311835	312694	FBgn0194360
FBgn0066163	3692.67	-0.092001	0.0847722	-1.08527	0.277801	0.630848	2L	313501	315253	FBgn0066163
FBgn0194407	540.594	0.168731	0.127219	1.32631	0.184737	0.523587	2L	317292	320872	FBgn0194407
FBgn0194408	51468	-0.118676	0.0702977	-1.68819	0.0913739	0.382681	2L	337576	365039	FBgn0194408
FBgn0194359	279.753	-0.279789	0.206594	-1.3543	0.175642	0.514426	2L	337972	338787	FBgn0194359
FBgn0194358	8332.87	-0.181709	0.157659	-1.15254	0.249099	0.603756	2L	340044	340877	FBgn0194358
FBgn0194357	24274.8	-0.145509	0.101381	-1.43527	0.15121	0.482048	2L	345469	349388	FBgn0194357
FBgn0194356	12698.8	-0.122428	0.0910366	-1.34482	0.178683	0.517403	2L	349722	351839	FBgn0194356
FBgn0194355	886.071	0.00455771	0.107335	0.0424624	0.96613	0.990713	2L	368121	369894	FBgn0194355
FBgn0194411	23.1968	-0.0809849	0.352447	-0.229779	0.818264	0.940873	2L	390958	393705	FBgn0194411
FBgn0194354	4328.16	-0.0958901	0.13492	-0.710718	0.477259	0.781758	2L	403348	408183	FBgn0194354
FBgn0194412	186.269	0.348032	0.151176	2.30216	0.0213259	0.176881	2L	410807	414315	FBgn0194412
FBgn0194353	2172.27	0.15093	0.112031	1.34721	0.177912	0.516895	2L	415811	419824	FBgn0194353
FBgn0194413	851.471	-0.00693845	0.128264	-0.0540952	0.956859	0.98853	2L	421891	424136	FBgn0194413
FBgn0194352	43.6839	-0.332224	0.324808	-1.02283	0.306387	0.660318	2L	425044	426087	FBgn0194352
FBgn0194414	50598.9	-0.569713	0.11679	-4.8781	1.07113e-06	0.000123024	2L	426559	427048	FBgn0194414
FBgn0194351	361.975	0.0100088	0.153039	0.0654003	0.947855	0.985315	2L	427426	427851	FBgn0194351
FBgn0194415	89.8321	-0.0324637	0.199409	-0.1628	0.870676	0.959902	2L	428270	428905	FBgn0194415
FBgn0194416	21.4184	0.176522	0.362457	0.487015	0.626248	0.863328	2L	429990	431821	FBgn0194416
FBgn0194417	1432.71	-0.0978069	0.146614	-0.667105	0.504705	0.798797	2L	444915	454167	FBgn0194417
FBgn0064356	2068.1	0.162998	0.165028	0.987696	0.323302	0.673493	2L	455903	457673	FBgn0064356
FBgn0194418	1256.71	0.0233697	0.10631	0.219826	0.826007	0.943686	2L	460776	461609	FBgn0194418
FBgn0194419	231.445	-0.215633	0.132024	-1.63329	0.102408	0.402887	2L	462363	464955	FBgn0194419
FBgn0194350	616.201	0.068097	0.129269	0.526784	0.598343	0.849273	2L	466995	468596	FBgn0194350
FBgn0194349	1146.59	-0.058713	0.110307	-0.532268	0.594541	0.846979	2L	468899	472119	FBgn0194349
FBgn0194420	709.294	-0.0673541	0.104535	-0.644324	0.519366	0.8076	2L	479497	482164	FBgn0194420
FBgn0194348	4343.26	-0.313839	0.125191	-2.50688	0.0121803	0.126052	2L	483357	485876	FBgn0194348
FBgn0194421	294.074	0.0580882	0.132915	0.437031	0.662089	0.880419	2L	544159	548441	FBgn0194421
FBgn0194347	1991.6	-0.0184665	0.10842	-0.170324	0.864755	0.957835	2L	550261	550740	FBgn0194347
FBgn0194346	3027.07	0.0173046	0.0963635	0.179576	0.857485	0.954385	2L	553177	554474	FBgn0194346
FBgn0194422	414.58	0.168301	0.339054	0.496383	0.619625	0.859375	2L	555017	555425	FBgn0194422
FBgn0194345	192.69	0.128047	0.173839	0.736585	0.461375	0.774066	2L	561633	566444	FBgn0194345
FBgn0194423	2775.62	0.314973	0.129813	2.42636	0.0152513	0.144325	2L	567335	567951	FBgn0194423
FBgn0194344	1971.01	-0.0310207	0.120692	-0.257024	0.79716	0.934742	2L	568426	571050	FBgn0194344
FBgn0194424	1544.55	0.0300104	0.137921	0.217591	0.827748	0.944614	2L	572139	574241	FBgn0194424
FBgn0194343	274.758	0.0158251	0.158556	0.0998078	0.920497	0.977859	2L	574337	575955	FBgn0194343
FBgn0194426	209.712	0.0753883	0.150016	0.502533	0.615292	0.857854	2L	579736	580331	FBgn0194426
FBgn0194427	118.749	-0.274029	0.214293	-1.27876	0.200983	0.5441	2L	583446	584692	FBgn0194427
FBgn0194341	40.9096	-0.656449	0.328929	-1.99571	0.0459651	0.268623	2L	589837	600125	FBgn0194341
FBgn0194340	5.12852	0.403997	0.481168	0.839618	0.401123	0.731471	2L	600218	608159	FBgn0194340
FBgn0194428	59.1338	-0.389654	0.251422	-1.5498	0.121189	0.436726	2L	609178	609644	FBgn0194428
FBgn0194339	762.194	-0.0418853	0.197798	-0.211758	0.832296	0.946505	2L	626695	627764	FBgn0194339
FBgn0194430	1284.78	-0.642758	0.171421	-3.7496	0.000177117	0.00683603	2L	631251	632060	FBgn0194430
FBgn0194431	688.553	-0.335943	0.180683	-1.85929	0.0629862	0.317764	2L	632270	634621	FBgn0194431
FBgn0194338	564.098	0.198343	0.149228	1.32913	0.183805	0.522874	2L	646591	709580	FBgn0194338
FBgn0194432	11764.2	0.117963	0.13091	0.901095	0.367538	0.707542	2L	730081	732036	FBgn0194432
FBgn0194337	1561.99	0.090111	0.121684	0.740536	0.458975	0.772372	2L	739617	742440	FBgn0194337
FBgn0194433	178.293	-0.0776281	0.2127	-0.364965	0.715138	0.90205	2L	755170	762985	FBgn0194433
FBgn0194434	3875.09	-0.111729	0.103283	-1.08178	0.279352	0.632243	2L	774057	774356	FBgn0194434
FBgn0194435	13.9307	0.0640484	0.399134	0.160469	0.872512	0.960674	2L	782765	784296	FBgn0194435
FBgn0194436	1446.01	0.150785	0.111807	1.34862	0.17746	0.515734	2L	785732	787450	FBgn0194436
FBgn0194336	705.106	0.11175	0.107718	1.03743	0.299536	0.652891	2L	787570	792142	FBgn0194336
FBgn0194437	52.0654	0.421074	0.253954	1.65807	0.0973034	0.39358	2L	812821	813595	FBgn0194437
FBgn0194438	232.283	-0.126724	0.13424	-0.944015	0.345162	0.692249	2L	813769	815452	FBgn0194438
FBgn0194335	344.272	0.0623623	0.129699	0.480822	0.630643	0.865857	2L	815600	817974	FBgn0194335
FBgn0194439	90.3607	0.0107161	0.215479	0.0497318	0.960336	0.989281	2L	818226	818552	FBgn0194439
FBgn0194440	185.412	-0.0892099	0.154138	-0.578766	0.562747	0.831912	2L	818558	819118	FBgn0194440
FBgn0194334	117.298	0.0250189	0.186574	0.134096	0.893327	0.967986	2L	819188	820034	FBgn0194334
FBgn0194333	148.593	0.0436779	0.161855	0.269859	0.787269	0.930557	2L	820606	821433	FBgn0194333
FBgn0194441	1852.44	-0.0120579	0.1044	-0.115497	0.908051	0.973422	2L	827409	829793	FBgn0194441
FBgn0194332	3997.47	0.0816339	0.0975973	0.836435	0.40291	0.732904	2L	832380	848508	FBgn0194332
FBgn0194331	394.485	0.09883	0.122949	0.803826	0.421497	0.745752	2L	850182	851368	FBgn0194331
FBgn0194442	2702.73	0.228619	0.102473	2.23101	0.0256803	0.196422	2L	851675	853102	FBgn0194442
FBgn0194443	246.342	0.682361	0.167598	4.07142	4.67277e-05	0.0024648	2L	854322	854869	FBgn0194443
FBgn0194330	43.8392	-0.534356	0.263958	-2.0244	0.0429292	0.257756	2L	857955	858173	FBgn0194330
FBgn0256300	20.0313	0.0936031	0.348788	0.268367	0.788417	0.930855	2L	858807	858934	FBgn0256300
FBgn0194329	76.9919	0.269026	0.223716	1.20253	0.229157	0.57935	2L	862236	863370	FBgn0194329
FBgn0194444	2029.56	0.0452569	0.104034	0.43502	0.663548	0.880513	2L	865167	868912	FBgn0194444
FBgn0194447	256.853	-1.1818	0.275885	-4.28367	1.83832e-05	0.0012527	2L	885334	887900	FBgn0194447
FBgn0194448	29.407	0.781919	0.337009	2.32017	0.0203314	0.171642	2L	890173	894677	FBgn0194448
FBgn0194451	187.794	-0.123548	0.164731	-0.75	0.453255	0.76857	2L	903420	906944	FBgn0194451
FBgn0194452	485.882	-0.226647	0.124682	-1.8178	0.0690952	0.331443	2L	921454	949594	FBgn0194452
FBgn0194454	168.707	0.21338	0.161741	1.31927	0.187079	0.525623	2L	994378	994812	FBgn0194454
FBgn0194328	5012.03	-0.145355	0.13281	-1.09445	0.273756	0.627787	2L	996606	997154	FBgn0194328
FBgn0194327	854.137	-0.128991	0.219939	-0.586485	0.55755	0.829673	2L	1003595	1007195	FBgn0194327
FBgn0194455	1067.41	0.186796	0.14226	1.31306	0.189164	0.527835	2L	1007926	1008943	FBgn0194455
FBgn0194326	169.882	-0.119507	0.21529	-0.555098	0.578827	0.840504	2L	1013778	1016501	FBgn0194326
FBgn0194325	877.646	-0.353916	0.113348	-3.12237	0.00179401	0.036037	2L	1022576	1032642	FBgn0194325
FBgn0194456	273.272	-0.0397818	0.136296	-0.291878	0.77038	0.925465	2L	1048742	1051437	FBgn0194456
FBgn0194457	1157.76	0.408394	0.101692	4.01599	5.91963e-05	0.00293754	2L	1051973	1053614	FBgn0194457
FBgn0194324	724.193	-0.0608063	0.109174	-0.556967	0.57755	0.839405	2L	1054798	1058407	FBgn0194324
FBgn0194322	1358.59	0.145302	0.11342	1.28109	0.20016	0.542988	2L	1074088	1078589	FBgn0194322
FBgn0194458	761.132	-0.165417	0.135377	-1.22189	0.221748	0.570163	2L	1079092	1082906	FBgn0194458
FBgn0194459	54.0013	-0.690545	0.261182	-2.64392	0.0081951	0.0996709	2L	1083206	1084170	FBgn0194459
FBgn0194321	6385.29	0.0198237	0.111529	0.177744	0.858924	0.955165	2L	1085938	1098191	FBgn0194321
FBgn0194460	3256.26	0.0067232	0.101103	0.0664986	0.946981	0.985315	2L	1099341	1101805	FBgn0194460
FBgn0194320	5.25349	-1.84485	0.477641	-3.86242	0.000112269	0.00494502	2L	1102340	1103926	FBgn0194320
FBgn0194461	1367.23	-0.441478	0.127922	-3.45115	0.000558208	0.0159319	2L	1105345	1110575	FBgn0194461
FBgn0194462	168.759	0.34791	0.197087	1.76527	0.077519	0.349375	2L	1114091	1118361	FBgn0194462
FBgn0194463	47.1996	0.247854	0.301045	0.823313	0.41033	0.738348	2L	1119332	1119790	FBgn0194463
FBgn0194464	185.876	0.107886	0.163532	0.659725	0.50943	0.801249	2L	1119953	1121413	FBgn0194464
FBgn0194319	511.581	-0.257768	0.153877	-1.67516	0.0939035	0.387739	2L	1121539	1122672	FBgn0194319
FBgn0084168	1539.2	-0.241142	0.137435	-1.75459	0.0793291	0.353838	2L	1122881	1123429	FBgn0084168
FBgn0194318	3589.79	-0.345665	0.122304	-2.82627	0.00470933	0.0694262	2L	1124042	1128008	FBgn0194318
FBgn0194465	570.825	-0.15572	0.120967	-1.28729	0.197992	0.539777	2L	1130947	1132110	FBgn0194465
FBgn0194317	3390.28	0.234856	0.140698	1.66922	0.0950742	0.389654	2L	1132459	1135148	FBgn0194317
FBgn0194466	187.17	0.199471	0.190764	1.04565	0.295724	0.648136	2L	1142228	1144573	FBgn0194466
FBgn0194467	319.121	-0.172026	0.139155	-1.23622	0.216378	0.563065	2L	1144785	1145384	FBgn0194467
FBgn0194316	1956.09	0.140244	0.10114	1.38663	0.165553	0.502455	2L	1145467	1148012	FBgn0194316
FBgn0194468	190.138	0.0845282	0.156266	0.540925	0.588559	0.844341	2L	1148451	1148977	FBgn0194468
FBgn0194315	486.649	0.118826	0.139251	0.853318	0.393483	0.726563	2L	1149005	1150842	FBgn0194315
FBgn0194469	585.69	0.0489451	0.118055	0.414597	0.678437	0.887536	2L	1151036	1155508	FBgn0194469
FBgn0194470	1616.1	-0.273991	0.109019	-2.51324	0.0119628	0.124725	2L	1156082	1159206	FBgn0194470
FBgn0194471	1293.15	-0.259576	0.105635	-2.45729	0.0139991	0.137216	2L	1159210	1160416	FBgn0194471
FBgn0194314	1024.47	-0.133114	0.148975	-0.893535	0.371571	0.711469	2L	1160623	1162049	FBgn0194314
FBgn0194472	114.395	-0.216081	0.197329	-1.09502	0.273506	0.627787	2L	1162293	1163640	FBgn0194472
FBgn0194473	1071.01	-0.169821	0.116138	-1.46224	0.143676	0.472243	2L	1171083	1175757	FBgn0194473
FBgn0194474	6.94096	-0.302209	0.460642	-0.65606	0.511785	0.802825	2L	1177151	1177537	FBgn0194474
FBgn0194312	1424.04	0.353722	0.136622	2.58906	0.00962387	0.109127	2L	1177855	1178427	FBgn0194312
FBgn0194311	5383.11	0.0184902	0.192049	0.0962785	0.923299	0.978049	2L	1179587	1180529	FBgn0194311
FBgn0194476	3269.27	-0.0283752	0.19048	-0.148967	0.88158	0.9634	2L	1179592	1179804	FBgn0194476
FBgn0194477	2110.94	0.0861776	0.235357	0.366156	0.714248	0.901681	2L	1180217	1180474	FBgn0194477
FBgn0194478	25.2016	0.406272	0.333699	1.21748	0.223422	0.571681	2L	1183615	1184287	FBgn0194478
FBgn0194479	89.5374	0.0315683	0.281728	0.112052	0.910782	0.974323	2L	1198580	1201272	FBgn0194479
FBgn0194481	698.183	0.301871	0.157901	1.91178	0.0559045	0.298425	2L	1212258	1214360	FBgn0194481
FBgn0194482	283.701	0.00549774	0.153461	0.0358251	0.971422	0.992471	2L	1228976	1262317	FBgn0194482
FBgn0194484	71.0304	0.492307	0.349604	1.40818	0.159076	0.491821	2L	1301949	1302636	FBgn0194484
FBgn0194485	1400.23	-0.214195	0.124156	-1.7252	0.0844908	0.366418	2L	1307434	1307928	FBgn0194485
FBgn0194486	6118.28	-0.318268	0.127352	-2.49913	0.01245	0.127823	2L	1317703	1317972	FBgn0194486
FBgn0194308	846.112	0.169227	0.182652	0.926501	0.354186	0.697499	2L	1325288	1326972	FBgn0194308
FBgn0194307	308.467	0.372428	0.223759	1.66442	0.0960292	0.391556	2L	1327148	1327858	FBgn0194307
FBgn0194306	1667.88	0.163552	0.171624	0.952969	0.340606	0.688463	2L	1327941	1328730	FBgn0194306
FBgn0194305	983.126	0.25797	0.175201	1.47242	0.140907	0.468877	2L	1332407	1333221	FBgn0194305
FBgn0194304	2703.86	0.0843424	0.15665	0.538413	0.590292	0.845173	2L	1333557	1335057	FBgn0194304
FBgn0194487	582.347	-0.247244	0.156628	-1.57854	0.114441	0.424556	2L	1341544	1342272	FBgn0194487
FBgn0194303	575.241	0.19388	0.1535	1.26306	0.206567	0.551956	2L	1354993	1393089	FBgn0194303
FBgn0194489	301.856	0.151137	0.434025	0.348222	0.727673	0.90733	2L	1469184	1470401	FBgn0194489
FBgn0194490	7.50134	-0.0514384	0.466427	-0.110282	0.912186	0.974375	2L	1470779	1471982	FBgn0194490
FBgn0194491	11.6386	-0.209968	0.450841	-0.465725	0.641412	0.871493	2L	1472260	1473441	FBgn0194491
FBgn0194302	6963.17	-0.122338	0.105557	-1.15897	0.246466	0.600634	2L	1473716	1475650	FBgn0194302
FBgn0194301	208.671	-0.00351309	0.168405	-0.020861	0.983357	0.995973	2L	1476004	1477579	FBgn0194301
FBgn0194300	848.122	0.490054	0.141924	3.45295	0.000554501	0.0158578	2L	1491815	1492159	FBgn0194300
FBgn0194492	4.96697	0.137611	0.481198	0.285975	0.774897	0.926063	2L	1495687	1497065	FBgn0194492
FBgn0194298	9544.09	0.0285592	0.128148	0.222862	0.823643	0.943198	2L	1558513	1560551	FBgn0194298
FBgn0194297	246.414	-0.272477	0.130374	-2.08996	0.0366212	0.237396	2L	1568625	1569773	FBgn0194297
FBgn0194494	279.481	-0.109052	0.223	-0.489022	0.624826	0.86241	2L	1574016	1581408	FBgn0194494
FBgn0194296	208.394	0.0704422	0.166807	0.422299	0.672807	0.885286	2L	1583297	1584861	FBgn0194296
FBgn0194495	90.4163	0.2708	0.243032	1.11426	0.265169	0.619105	2L	1585283	1586199	FBgn0194495
FBgn0194295	29557.9	-0.0331147	0.100798	-0.328525	0.742515	0.914132	2L	1586434	1588460	FBgn0194295
FBgn0194496	1005.92	-0.326879	0.136663	-2.39186	0.0167632	0.152453	2L	1633982	1636750	FBgn0194496
FBgn0194294	1633.02	0.0431273	0.129346	0.333426	0.738813	0.912512	2L	1638525	1648789	FBgn0194294
FBgn0194293	62123.5	0.0411712	0.166642	0.247064	0.804859	0.936962	2L	1650149	1652690	FBgn0194293
FBgn0194497	943.382	-0.630796	0.156246	-4.03719	5.40953e-05	0.00271276	2L	1653685	1654383	FBgn0194497
FBgn0194498	2020.81	-0.0808129	0.0936732	-0.86271	0.388297	0.723541	2L	1654836	1655801	FBgn0194498
FBgn0194292	252.908	-0.209631	0.134507	-1.55851	0.119113	0.432425	2L	1656263	1657121	FBgn0194292
FBgn0194499	599.926	-0.443862	0.14722	-3.01494	0.00257026	0.0462192	2L	1706240	1706617	FBgn0194499
FBgn0194500	886.168	0.0914284	0.113442	0.805947	0.420274	0.745397	2L	1714373	1716520	FBgn0194500
FBgn0194291	1646.79	-0.201885	0.0935247	-2.15863	0.0308789	0.217927	2L	1718125	1720678	FBgn0194291
FBgn0194501	177.397	-0.219697	0.163253	-1.34575	0.178384	0.517216	2L	1720889	1726218	FBgn0194501
FBgn0194502	4192.02	0.349625	0.0909457	3.84432	0.000120885	0.0052171	2L	1732877	1741367	FBgn0194502
FBgn0194290	372.611	-0.164816	0.179559	-0.917889	0.358677	0.70084	2L	1742141	1743295	FBgn0194290
FBgn0194503	554.03	0.0142734	0.169943	0.0839894	0.933065	0.980898	2L	1743659	1744045	FBgn0194503
FBgn0194288	329.462	0.608847	0.219382	2.77528	0.00551535	0.0770095	2L	1749699	1750338	FBgn0194288
FBgn0194286	1910.35	0.162199	0.129453	1.25296	0.21022	0.556397	2L	1805432	1807453	FBgn0194286
FBgn0194285	7.23691	0.0670301	0.467481	0.143386	0.885986	0.965433	2L	1808630	1810291	FBgn0194285
FBgn0194284	6.25072	-0.0647744	0.476831	-0.135844	0.891945	0.967781	2L	1811385	1813045	FBgn0194284
FBgn0194283	1547.78	0.293339	0.147938	1.98285	0.0473837	0.273103	2L	1818834	1819496	FBgn0194283
FBgn0194507	1188.22	-0.118424	0.154735	-0.765336	0.444071	0.762018	2L	1830082	1844037	FBgn0194507
FBgn0194281	1477.12	0.138179	0.0893973	1.54567	0.122184	0.438196	2L	1846039	1857057	FBgn0194281
FBgn0194508	2333.99	0.181759	0.132764	1.36903	0.170989	0.508944	2L	1857221	1858129	FBgn0194508
FBgn0194509	7288.79	-0.151081	0.118538	-1.27454	0.202471	0.546161	2L	1877965	1910429	FBgn0194509
FBgn0256012	142.35	-0.0607928	0.189693	-0.320481	0.748604	0.91714	2L	1905554	1905624	FBgn0256012
FBgn0194279	118.954	0.357131	0.272564	1.31026	0.190106	0.529017	2L	1912744	1913091	FBgn0194279
FBgn0194278	238.742	0.332481	0.19624	1.69425	0.0902171	0.380084	2L	1913282	1914822	FBgn0194278
FBgn0194277	138.463	-0.201999	0.187253	-1.07875	0.280701	0.63347	2L	1918518	1921770	FBgn0194277
FBgn0256013	5.57263	0.011031	0.480023	0.0229801	0.981666	0.995197	2L	1935056	1935128	FBgn0256013
FBgn0194510	1102.44	0.197955	0.126181	1.56882	0.116691	0.428536	2L	1943687	1944612	FBgn0194510
FBgn0194276	553.879	-0.175593	0.184002	-0.954301	0.339931	0.687852	2L	1946266	1950271	FBgn0194276
FBgn0194511	1131.66	0.387225	0.170945	2.2652	0.0235005	0.187294	2L	1950977	1951594	FBgn0194511
FBgn0194512	900.754	-0.0617809	0.091136	-0.677898	0.497837	0.79488	2L	1951978	1953003	FBgn0194512
FBgn0194513	1234.6	-0.33899	0.0925147	-3.66417	0.00024814	0.00874756	2L	1953122	1954053	FBgn0194513
FBgn0194275	8818.64	0.137105	0.0831169	1.64954	0.0990364	0.396886	2L	1954365	1957317	FBgn0194275
FBgn0194514	3233.57	0.118325	0.133168	0.888541	0.37425	0.713339	2L	1958045	1958491	FBgn0194514
FBgn0194274	490.479	0.0335149	0.121807	0.275147	0.783203	0.928691	2L	1966359	1974823	FBgn0194274
FBgn0194273	774.514	0.349419	0.254019	1.37556	0.168957	0.507227	2L	1975409	1975651	FBgn0194273
FBgn0194515	271.597	0.00084702	0.216918	0.0039048	0.996884	0.998975	2L	1978199	1978519	FBgn0194515
FBgn0194516	141.332	-0.0610699	0.183146	-0.333449	0.738795	0.912512	2L	1979782	1988076	FBgn0194516
FBgn0256016	8.30406	0.408726	0.450977	0.906313	0.36477	0.704696	2L	1980314	1980385	FBgn0256016
FBgn0256017	7.04716	-0.0779269	0.479434	-0.162539	0.870881	0.959902	2L	1980540	1980611	FBgn0256017
FBgn0256018	14.3098	0.416225	0.423749	0.982243	0.32598	0.67664	2L	1983113	1983184	FBgn0256018
FBgn0194517	2046.82	0.068924	0.0986372	0.698762	0.484701	0.786749	2L	1993973	1999862	FBgn0194517
FBgn0194272	174.4	-0.0571674	0.215729	-0.264997	0.791012	0.932042	2L	2002610	2006026	FBgn0194272
FBgn0194518	2464.54	-0.134885	0.155011	-0.870162	0.384212	0.721429	2L	2009924	2013107	FBgn0194518
FBgn0194519	1666.22	-0.362555	0.156664	-2.31422	0.0206554	0.173317	2L	2015508	2017478	FBgn0194519
FBgn0194520	9.75594	-0.69324	0.472681	-1.46661	0.142481	0.470289	2L	2024804	2028218	FBgn0194520
FBgn0194270	1198.29	0.240154	0.129708	1.85149	0.0640987	0.320201	2L	2030041	2065778	FBgn0194270
FBgn0194521	587.003	0.233461	0.170869	1.36631	0.171841	0.509447	2L	2051003	2052073	FBgn0194521
FBgn0194269	211.484	-0.194388	0.219713	-0.884734	0.3763	0.714355	2L	2082019	2082653	FBgn0194269
FBgn0194522	68169.3	-0.319823	0.112461	-2.84384	0.0044573	0.067318	2L	2084461	2090327	FBgn0194522
FBgn0194268	790.111	0.0790637	0.097659	0.80959	0.418176	0.744277	2L	2091118	2095131	FBgn0194268
FBgn0194267	608.064	0.126726	0.134363	0.943166	0.345596	0.692397	2L	2095175	2098772	FBgn0194267
FBgn0194266	492.401	0.0156594	0.118806	0.131806	0.895138	0.968661	2L	2099645	2100769	FBgn0194266
FBgn0194523	943.562	0.0304337	0.12618	0.241193	0.809406	0.938712	2L	2101401	2105206	FBgn0194523
FBgn0194524	5476.45	-0.0544253	0.120791	-0.450575	0.652296	0.875994	2L	2105796	2108688	FBgn0194524
FBgn0194525	286.952	-0.197911	0.184888	-1.07044	0.284422	0.637036	2L	2109539	2110012	FBgn0194525
FBgn0194265	1194.86	-0.106367	0.148829	-0.714692	0.474799	0.781039	2L	2111928	2114273	FBgn0194265
FBgn0194264	1048.17	-0.135183	0.107214	-1.26086	0.207358	0.553033	2L	2143928	2145753	FBgn0194264
FBgn0194263	1008.54	0.730776	0.176253	4.14618	3.38071e-05	0.00196905	2L	2146071	2146324	FBgn0194263
FBgn0194262	5.3203	-0.462488	0.465988	-0.992489	0.320959	0.672352	2L	2158212	2160360	FBgn0194262
FBgn0194261	13.9505	0.00488506	0.432543	0.0112938	0.990989	0.998052	2L	2160944	2163175	FBgn0194261
FBgn0194260	403.139	-0.00172445	0.120008	-0.0143695	0.988535	0.997681	2L	2164518	2166641	FBgn0194260
FBgn0194259	5917.71	0.0556254	0.109557	0.507729	0.611644	0.856082	2L	2167238	2168196	FBgn0194259
FBgn0194526	102.235	-0.0541738	0.199716	-0.271254	0.786196	0.929616	2L	2168609	2169211	FBgn0194526
FBgn0194258	124.332	-0.0230736	0.164049	-0.140651	0.888146	0.966049	2L	2169629	2170502	FBgn0194258
FBgn0194257	240.101	0.131105	0.252594	0.519036	0.603735	0.852012	2L	2170895	2171128	FBgn0194257
FBgn0194256	487.347	-0.217921	0.191203	-1.13974	0.254395	0.608545	2L	2171146	2171462	FBgn0194256
FBgn0194527	1139.61	-0.220779	0.102037	-2.16372	0.0304861	0.216442	2L	2171741	2174724	FBgn0194527
FBgn0194528	2767.28	-0.0355823	0.119024	-0.298952	0.764977	0.923288	2L	2177742	2179653	FBgn0194528
FBgn0194255	266.883	-0.256057	0.178013	-1.43841	0.150317	0.480617	2L	2180225	2180632	FBgn0194255
FBgn0194529	2472.08	-0.180045	0.0795988	-2.26191	0.023703	0.188381	2L	2181634	2184793	FBgn0194529
FBgn0194254	2526.89	-0.0822566	0.101066	-0.813886	0.41571	0.742907	2L	2186901	2191005	FBgn0194254
FBgn0194253	304.528	-0.216911	0.172275	-1.2591	0.207994	0.553898	2L	2191270	2191965	FBgn0194253
FBgn0194252	103.08	-0.02768	0.251231	-0.110178	0.912268	0.974375	2L	2193993	2194154	FBgn0194252
FBgn0194250	1387.56	0.0272928	0.123835	0.220397	0.825562	0.943557	2L	2194749	2195824	FBgn0194250
FBgn0194249	172.199	0.15591	0.186655	0.835284	0.403558	0.733095	2L	2195963	2196976	FBgn0194249
FBgn0194248	1644.8	0.0263504	0.121723	0.216479	0.828614	0.945052	2L	2197077	2198106	FBgn0194248
FBgn0194530	612.802	0.229376	0.106948	2.14475	0.031973	0.22191	2L	2200133	2202008	FBgn0194530
FBgn0194531	91.9026	0.00769315	0.188939	0.0407176	0.967521	0.991123	2L	2202367	2202903	FBgn0194531
FBgn0194533	1842.24	0.105348	0.14583	0.722404	0.470046	0.778509	2L	2222325	2222945	FBgn0194533
FBgn0194243	184.156	-0.897161	0.190993	-4.69736	2.63544e-06	0.000260653	2L	2223216	2224078	FBgn0194243
FBgn0194242	1005.92	0.406814	0.148141	2.74613	0.0060303	0.081716	2L	2227064	2227801	FBgn0194242
FBgn0194534	174.515	-0.101144	0.193269	-0.523332	0.600743	0.850476	2L	2244008	2244736	FBgn0194534
FBgn0189372	81.3486	-0.134321	0.246956	-0.543906	0.586506	0.843568	2L	2244453	2245649	FBgn0189372
FBgn0194241	130.588	0.81791	0.245632	3.32981	0.000869039	0.0217179	2L	2245873	2248220	FBgn0194241
FBgn0194239	2120.81	-0.339881	0.10952	-3.10338	0.00191326	0.0377381	2L	2249216	2249614	FBgn0194239
FBgn0194238	1169.84	0.182699	0.173813	1.05112	0.293203	0.644878	2L	2250679	2250972	FBgn0194238
FBgn0194237	1149.04	0.0607654	0.15135	0.40149	0.688059	0.891654	2L	2255026	2256342	FBgn0194237
FBgn0194535	2441.28	0.2056	0.161301	1.27463	0.202439	0.546161	2L	2257393	2257926	FBgn0194535
FBgn0194536	46.6144	0.182096	0.291752	0.624147	0.532531	0.815604	2L	2265452	2266093	FBgn0194536
FBgn0194236	88.5382	-0.384414	0.206394	-1.86253	0.0625287	0.316353	2L	2266285	2267821	FBgn0194236
FBgn0194537	1561.5	-0.219395	0.161191	-1.36108	0.173487	0.511267	2L	2295286	2314620	FBgn0194537
FBgn0194235	4891.78	0.0251668	0.108463	0.232032	0.816513	0.940294	2L	2317174	2318152	FBgn0194235
FBgn0194538	2952.73	0.0532222	0.116293	0.457657	0.647199	0.874276	2L	2323253	2325853	FBgn0194538
FBgn0194234	1374.12	0.0831718	0.098514	0.844264	0.398522	0.729585	2L	2327187	2328344	FBgn0194234
FBgn0194233	14953.2	0.222239	0.207299	1.07207	0.283689	0.636268	2L	2329423	2330617	FBgn0194233
FBgn0194539	153.938	0.403363	0.1757	2.29575	0.0216902	0.178861	2L	2331715	2332598	FBgn0194539
FBgn0194540	1250.1	-0.0330723	0.108646	-0.304404	0.76082	0.921528	2L	2334188	2337117	FBgn0194540
FBgn0194541	7.83948	-1.03647	0.462117	-2.24287	0.0249055	0.193194	2L	2337595	2339844	FBgn0194541
FBgn0194542	487.477	0.0362442	0.124644	0.290783	0.771218	0.925643	2L	2340366	2342033	FBgn0194542
FBgn0194543	40.9674	0.30616	0.32044	0.955438	0.339356	0.687491	2L	2342483	2343759	FBgn0194543
FBgn0194232	1969.91	0.0578787	0.115109	0.502817	0.615093	0.857838	2L	2343860	2344718	FBgn0194232
FBgn0194544	270.214	-0.15213	0.166564	-0.913342	0.361063	0.702516	2L	2361345	2366613	FBgn0194544
FBgn0194230	5770.56	0.153676	0.150573	1.02061	0.307439	0.66102	2L	2374291	2375252	FBgn0194230
FBgn0189371	411.87	-0.243578	0.165798	-1.46913	0.141799	0.469804	2L	2377298	2378585	FBgn0189371
FBgn0194545	442.825	-0.0945285	0.136738	-0.691312	0.48937	0.788863	2L	2379740	2381116	FBgn0194545
FBgn0194546	16.169	-0.737143	0.396922	-1.85715	0.0632904	0.318735	2L	2382616	2382831	FBgn0194546
FBgn0194228	2635.24	0.00908361	0.130693	0.0695032	0.944589	0.984402	2L	2383833	2384408	FBgn0194228
FBgn0015673	340.039	-0.241049	0.161978	-1.48816	0.136709	0.462234	2L	2415920	2419042	FBgn0015673
FBgn0194226	50.2067	0.0765568	0.268736	0.284877	0.775738	0.926063	2L	2452142	2452459	FBgn0194226
FBgn0194225	1412.06	0.133954	0.0920733	1.45486	0.145709	0.474895	2L	2452698	2454872	FBgn0194225
FBgn0194548	1259.66	-0.156066	0.094937	-1.64389	0.100198	0.398387	2L	2455434	2458739	FBgn0194548
FBgn0194222	763.723	0.165594	0.161529	1.02517	0.305285	0.659568	2L	2479816	2480580	FBgn0194222
FBgn0194221	326.206	0.0634178	0.157281	0.403213	0.686792	0.890828	2L	2513734	2515105	FBgn0194221
FBgn0194220	669.69	-0.0132313	0.173101	-0.0764368	0.939072	0.982569	2L	2526601	2528450	FBgn0194220
FBgn0194219	1614.54	-0.15936	0.102695	-1.55178	0.120715	0.435467	2L	2528763	2530662	FBgn0194219
FBgn0194218	78.7603	0.00429998	0.243657	0.0176477	0.98592	0.99691	2L	2530834	2531994	FBgn0194218
FBgn0194217	10.4836	0.249479	0.414097	0.602467	0.546863	0.823031	2L	2532055	2532460	FBgn0194217
FBgn0194216	37.4732	0.490884	0.278074	1.7653	0.0775131	0.349375	2L	2532462	2533061	FBgn0194216
FBgn0194215	199.263	-0.148961	0.178293	-0.835488	0.403443	0.733071	2L	2533552	2534747	FBgn0194215
FBgn0194550	80.0938	0.131853	0.201744	0.653567	0.513391	0.803838	2L	2536126	2537271	FBgn0194550
FBgn0194214	25177.4	-0.197677	0.133897	-1.47633	0.139855	0.466956	2L	2537629	2538227	FBgn0194214
FBgn0194551	1823.98	-0.102446	0.0852923	-1.20112	0.229705	0.579735	2L	2538665	2539178	FBgn0194551
FBgn0194213	5666.93	0.0204814	0.0891203	0.229817	0.818234	0.940873	2L	2540077	2543590	FBgn0194213
FBgn0194552	887.099	0.337209	0.216802	1.55538	0.119857	0.43369	2L	2550375	2551097	FBgn0194552
FBgn0194553	1174.5	0.251953	0.141907	1.77548	0.0758191	0.346445	2L	2568609	2569495	FBgn0194553
FBgn0194211	5.8029	0.00928948	0.481295	0.019301	0.984601	0.996366	2L	2600115	2601939	FBgn0194211
FBgn0194209	43.8134	0.120169	0.293802	0.409014	0.682529	0.889117	2L	2605559	2605768	FBgn0194209
FBgn0194208	113.07	0.552392	0.1818	3.03846	0.00237792	0.0439253	2L	2606221	2607180	FBgn0194208
FBgn0194207	5263.82	0.0307182	0.121097	0.253667	0.799753	0.934993	2L	2607999	2611823	FBgn0194207
FBgn0194555	541.947	-0.0114144	0.153977	-0.0741305	0.940907	0.983298	2L	2612666	2613352	FBgn0194555
FBgn0194556	10.3699	-0.74156	0.456757	-1.62353	0.104475	0.405824	2L	2613654	2614848	FBgn0194556
FBgn0194557	1092.57	0.278223	0.145275	1.91515	0.0554736	0.297687	2L	2614970	2615664	FBgn0194557
FBgn0194558	617.092	0.271857	0.153362	1.77265	0.0762871	0.346683	2L	2622817	2623869	FBgn0194558
FBgn0194561	376.152	-0.191132	0.152006	-1.25739	0.208611	0.554506	2L	2634561	2680963	FBgn0194561
FBgn0194206	60.8081	0.274553	0.277404	0.989721	0.32231	0.673396	2L	2655347	2656254	FBgn0194206
FBgn0194563	4870.57	-0.015443	0.0841504	-0.183516	0.854393	0.952882	2L	2696748	2701726	FBgn0194563
FBgn0194564	1999.31	-0.0985924	0.0776275	-1.27007	0.204059	0.548239	2L	2702388	2705313	FBgn0194564
FBgn0194205	1829.19	-0.0571074	0.132159	-0.432112	0.66566	0.881563	2L	2705676	2707142	FBgn0194205
FBgn0194565	1112.14	0.0702584	0.0981883	0.715547	0.474271	0.780788	2L	2707393	2709097	FBgn0194565
FBgn0194204	16876.8	0.0942357	0.140888	0.668872	0.503577	0.798301	2L	2709228	2710597	FBgn0194204
FBgn0194203	118.287	-0.249367	0.173093	-1.44066	0.149681	0.480617	2L	2710740	2712251	FBgn0194203
FBgn0194566	5314.92	-0.0973539	0.106254	-0.916237	0.359542	0.701549	2L	2715666	2718506	FBgn0194566
FBgn0194202	211.291	-0.0780392	0.145864	-0.535013	0.592641	0.84624	2L	2720747	2721421	FBgn0194202
FBgn0194201	261.644	-0.202608	0.134315	-1.50845	0.131438	0.454001	2L	2721440	2721844	FBgn0194201
FBgn0194567	366.519	0.0141355	0.114475	0.123481	0.901726	0.971657	2L	2722240	2724903	FBgn0194567
FBgn0194568	53.5299	0.0656172	0.254949	0.257374	0.79689	0.934742	2L	2724996	2725330	FBgn0194568
FBgn0194200	482.556	-0.0489392	0.141588	-0.345646	0.729609	0.908087	2L	2726751	2727945	FBgn0194200
FBgn0194569	386.006	0.195222	0.128894	1.5146	0.129875	0.45114	2L	2728724	2729497	FBgn0194569
FBgn0194199	974.634	-0.0610436	0.12796	-0.477052	0.633325	0.86704	2L	2730030	2730464	FBgn0194199
FBgn0194570	659.245	-0.295755	0.140805	-2.10046	0.0356882	0.233899	2L	2730668	2731230	FBgn0194570
FBgn0194198	2498.03	0.0346	0.127211	0.271989	0.785631	0.929496	2L	2731332	2732117	FBgn0194198
FBgn0194571	4283.12	0.138523	0.123279	1.12366	0.261159	0.61468	2L	2733098	2733676	FBgn0194571
FBgn0194197	739.972	-0.0556547	0.148689	-0.374303	0.708179	0.89884	2L	2733920	2734715	FBgn0194197
FBgn0194196	5056.73	-0.246803	0.156315	-1.57888	0.114363	0.424489	2L	2739649	2750983	FBgn0194196
FBgn0194572	718.639	-0.0313947	0.128035	-0.245204	0.806299	0.937729	2L	2767902	2770311	FBgn0194572
FBgn0194573	2614.06	-0.0675932	0.155481	-0.434736	0.663754	0.880513	2L	2771127	2772854	FBgn0194573
FBgn0194195	165.214	0.259998	0.19035	1.36589	0.171972	0.509447	2L	2773229	2774081	FBgn0194195
FBgn0194194	438.88	0.159064	0.179549	0.885912	0.375665	0.713838	2L	2774950	2782177	FBgn0194194
FBgn0194193	205.55	-0.0949125	0.154984	-0.612404	0.540271	0.820418	2L	2784434	2786338	FBgn0194193
FBgn0194192	15.8794	-0.267597	0.39147	-0.683569	0.494247	0.79242	2L	2795444	2798219	FBgn0194192
FBgn0194575	240.033	-0.00430109	0.161159	-0.0266886	0.978708	0.99442	2L	2801874	2803317	FBgn0194575
FBgn0194191	78.8186	0.281788	0.208176	1.3536	0.175863	0.51443	2L	2803514	2805391	FBgn0194191
FBgn0194190	7.38462	-0.354187	0.481272	-0.735939	0.461768	0.774066	2L	2805496	2806582	FBgn0194190
FBgn0194189	64.1646	0.574355	0.255191	2.25069	0.0244053	0.191083	2L	2806998	2808106	FBgn0194189
FBgn0194576	285.939	-0.250235	0.182739	-1.36936	0.170888	0.508944	2L	2808516	2809608	FBgn0194576
FBgn0194188	169.197	-0.116206	0.189004	-0.614833	0.538665	0.819623	2L	2810586	2814137	FBgn0194188
FBgn0194577	7392.46	-0.372009	0.144042	-2.58265	0.00980449	0.110297	2L	2817122	2817506	FBgn0194577
FBgn0194578	1693.54	-0.195558	0.120213	-1.62677	0.103786	0.405297	2L	2825519	2828215	FBgn0194578
FBgn0194187	27866.8	-0.188372	0.0877055	-2.14777	0.0317316	0.220989	2L	2829738	2834449	FBgn0194187
FBgn0194579	13072.9	-0.141372	0.107138	-1.31953	0.186993	0.525545	2L	2830316	2831170	FBgn0194579
FBgn0194580	2622.29	-0.00297233	0.101527	-0.0292761	0.976644	0.993455	2L	2836123	2837097	FBgn0194580
FBgn0194186	221.115	0.358878	0.169208	2.12093	0.0339276	0.228462	2L	2837934	2838872	FBgn0194186
FBgn0194581	616.672	0.183013	0.154395	1.18536	0.235877	0.586985	2L	2839331	2839696	FBgn0194581
FBgn0194582	456.264	-0.0285217	0.124719	-0.228689	0.819111	0.941168	2L	2840023	2841190	FBgn0194582
FBgn0194185	3520.41	-0.0442277	0.139197	-0.317734	0.750687	0.918032	2L	2841918	2845722	FBgn0194185
FBgn0194583	1848.03	-0.143773	0.110412	-1.30214	0.192867	0.53236	2L	2897607	2909660	FBgn0194583
FBgn0194584	6195.21	-0.127875	0.123434	-1.03598	0.300213	0.653266	2L	2913228	2921322	FBgn0194584
FBgn0194184	296.153	0.0248045	0.17905	0.138534	0.889819	0.966824	2L	2927251	2928216	FBgn0194184
FBgn0194585	1335.94	0.0237524	0.0800965	0.296548	0.766812	0.923798	2L	2931669	2933214	FBgn0194585
FBgn0194183	1061.14	0.10234	0.119111	0.859196	0.390232	0.724507	2L	2933770	2935380	FBgn0194183
FBgn0194586	718.475	0.0940523	0.111421	0.844119	0.398603	0.729585	2L	2935821	2936938	FBgn0194586
FBgn0194182	113.797	-0.263125	0.194905	-1.35001	0.177012	0.515476	2L	2937119	2937778	FBgn0194182
FBgn0194180	1600.51	-0.0294397	0.11073	-0.265869	0.79034	0.931626	2L	2938711	2941167	FBgn0194180
FBgn0194587	1962.8	0.127047	0.111318	1.1413	0.253747	0.607679	2L	2952367	2956201	FBgn0194587
FBgn0194588	8.66701	-0.159927	0.462041	-0.346131	0.729244	0.908087	2L	2956961	2958230	FBgn0194588
FBgn0194589	36.0264	0.270379	0.291099	0.928819	0.352983	0.697499	2L	2970436	2971411	FBgn0194589
FBgn0194590	926.484	0.192989	0.0848118	2.2755	0.0228759	0.184067	2L	2971781	2973155	FBgn0194590
FBgn0194179	648.928	-0.0368198	0.10917	-0.33727	0.735914	0.911356	2L	2973357	2976331	FBgn0194179
FBgn0194178	628.879	0.0651053	0.118879	0.54766	0.583925	0.842494	2L	2976733	2976990	FBgn0194178
FBgn0194177	461.954	-0.159609	0.110012	-1.45083	0.146827	0.475732	2L	2977407	2977934	FBgn0194177
FBgn0194591	710.707	0.0983379	0.128064	0.767882	0.442558	0.760917	2L	2978379	2979471	FBgn0194591
FBgn0194176	46.5988	-0.168217	0.257718	-0.652716	0.513939	0.803995	2L	2979914	2980503	FBgn0194176
FBgn0194592	525.879	0.106166	0.116102	0.914422	0.360495	0.702516	2L	2981168	2982362	FBgn0194592
FBgn0194593	3656.19	0.000993233	0.172848	0.00574628	0.995415	0.998858	2L	2983998	2984427	FBgn0194593
FBgn0194175	500.708	-0.235757	0.230914	-1.02097	0.307266	0.66102	2L	2985859	2986170	FBgn0194175
FBgn0194594	8124.74	0.153912	0.131139	1.17365	0.240535	0.592597	2L	2986726	2994553	FBgn0194594
FBgn0256546	81.1144	0.202572	0.241755	0.837923	0.402074	0.73221	2L	2990157	2990286	FBgn0256546
FBgn0194595	9660.61	0.0408671	0.111123	0.367763	0.71305	0.901008	2L	2996391	2998796	FBgn0194595
FBgn0194596	43082.4	-0.0630764	0.13595	-0.463969	0.64267	0.872135	2L	3001170	3010806	FBgn0194596
FBgn0194174	9307.46	-0.0580984	0.0923978	-0.628786	0.529489	0.81409	2L	3012977	3028363	FBgn0194174
FBgn0194173	460.292	0.0292704	0.131561	0.222484	0.823937	0.943198	2L	3032048	3032433	FBgn0194173
FBgn0194597	363.38	0.300438	0.190549	1.5767	0.114865	0.425399	2L	3048152	3049159	FBgn0194597
FBgn0194172	329.962	-0.153046	0.182173	-0.840112	0.400845	0.731059	2L	3062044	3065628	FBgn0194172
FBgn0194170	69.0932	-0.00624659	0.28303	-0.0220704	0.982392	0.995604	2L	3066741	3068337	FBgn0194170
FBgn0194598	199.681	0.335333	0.204159	1.64251	0.100485	0.39897	2L	3068663	3069067	FBgn0194598
FBgn0194169	3639.91	0.502801	0.160951	3.12394	0.00178446	0.0359467	2L	3086275	3086759	FBgn0194169
FBgn0194600	129449	0.170113	0.156441	1.08739	0.276865	0.630462	2L	3087144	3087864	FBgn0194600
FBgn0194168	1136.39	-0.188748	0.123004	-1.53448	0.124911	0.442311	2L	3089235	3091204	FBgn0194168
FBgn0194601	517.428	-0.0250757	0.111348	-0.225201	0.821823	0.942205	2L	3103723	3105694	FBgn0194601
FBgn0194602	3591.14	0.0685147	0.0878428	0.779969	0.435409	0.756232	2L	3106569	3111354	FBgn0194602
FBgn0194167	112.04	0.0706622	0.190573	0.370788	0.710796	0.899916	2L	3112599	3113576	FBgn0194167
FBgn0194166	295.783	-0.0861091	0.147857	-0.582379	0.560311	0.831136	2L	3114005	3115183	FBgn0194166
FBgn0194164	20.134	-0.438647	0.382429	-1.147	0.25138	0.605369	2L	3127681	3128185	FBgn0194164
FBgn0194163	111.484	-0.0651239	0.226652	-0.28733	0.77386	0.926063	2L	3133605	3139270	FBgn0194163
FBgn0194605	410.534	-0.00970218	0.15822	-0.061321	0.951104	0.986623	2L	3206673	3208410	FBgn0194605
FBgn0194162	1115.72	-0.349613	0.190743	-1.8329	0.0668179	0.327355	2L	3212823	3216244	FBgn0194162
FBgn0194161	430.154	0.346793	0.125552	2.76215	0.00574221	0.079168	2L	3228615	3230831	FBgn0194161
FBgn0194160	610.532	0.190754	0.133162	1.4325	0.152001	0.48336	2L	3232728	3239152	FBgn0194160
FBgn0194606	4588.3	0.405566	0.0890083	4.5565	5.20128e-06	0.000456839	2L	3246854	3249159	FBgn0194606
FBgn0194607	289.698	-0.0408773	0.241898	-0.168986	0.865808	0.958256	2L	3250981	3254750	FBgn0194607
FBgn0194159	54.3534	0.190962	0.240056	0.79549	0.426328	0.748165	2L	3255240	3257481	FBgn0194159
FBgn0194608	195.884	0.783291	0.218694	3.58167	0.000341403	0.011152	2L	3258269	3260708	FBgn0194608
FBgn0194609	238.877	-0.065423	0.171859	-0.380678	0.703442	0.897226	2L	3262038	3264265	FBgn0194609
FBgn0194610	371.546	0.233171	0.144054	1.61864	0.105525	0.408477	2L	3265680	3267363	FBgn0194610
FBgn0194611	1232.43	0.674138	0.122029	5.52438	3.30643e-08	5.96079e-06	2L	3268799	3270518	FBgn0194611
FBgn0194612	1133.72	0.442886	0.128433	3.44839	0.000563933	0.0159677	2L	3270748	3272571	FBgn0194612
FBgn0194158	350.655	-0.0587271	0.141652	-0.414588	0.678444	0.887536	2L	3273460	3291507	FBgn0194158
FBgn0194613	2537.67	-0.131296	0.131645	-0.997343	0.318598	0.669837	2L	3295789	3296478	FBgn0194613
FBgn0194157	2256.96	-0.0487266	0.122781	-0.396858	0.691472	0.893237	2L	3298800	3307359	FBgn0194157
FBgn0194156	109.076	-0.466909	0.289009	-1.61555	0.106191	0.409524	2L	3311387	3311671	FBgn0194156
FBgn0194155	694.515	0.0287264	0.159823	0.179739	0.857358	0.954317	2L	3312410	3314036	FBgn0194155
FBgn0194154	250.499	-0.5668	0.16028	-3.53631	0.000405754	0.0125899	2L	3314748	3315256	FBgn0194154
FBgn0194614	296.156	0.19917	0.151663	1.31325	0.1891	0.527835	2L	3315735	3317115	FBgn0194614
FBgn0194615	1567.43	-0.185539	0.1364	-1.36025	0.17375	0.511342	2L	3336605	3336865	FBgn0194615
FBgn0194153	3445.77	-0.0587793	0.102145	-0.575448	0.564988	0.833277	2L	3344018	3359741	FBgn0194153
FBgn0194616	853.016	0.122563	0.151009	0.811623	0.417008	0.744239	2L	3349081	3349497	FBgn0194616
FBgn0194617	1187.32	-0.293845	0.113913	-2.57955	0.00989285	0.110827	2L	3355106	3355651	FBgn0194617
FBgn0194618	10.1954	0.122765	0.445746	0.275416	0.782997	0.928668	2L	3383910	3388065	FBgn0194618
FBgn0194619	530.895	0.168967	0.123566	1.36742	0.171494	0.508944	2L	3405229	3406014	FBgn0194619
FBgn0194621	926.702	-0.208517	0.108201	-1.92713	0.0539635	0.293581	2L	3407036	3408003	FBgn0194621
FBgn0194152	708.21	-0.0146069	0.0982556	-0.148662	0.88182	0.9634	2L	3408338	3411669	FBgn0194152
FBgn0194622	638.559	-0.00906381	0.0957726	-0.0946389	0.924602	0.978049	2L	3412060	3414922	FBgn0194622
FBgn0194150	2085.6	-0.0673355	0.12279	-0.548379	0.583432	0.842411	2L	3415045	3416503	FBgn0194150
FBgn0194623	12581.5	-0.22535	0.104454	-2.15741	0.0309734	0.218236	2L	3420263	3420794	FBgn0194623
FBgn0194149	88.2498	0.21219	0.246855	0.859575	0.390023	0.724351	2L	3421317	3423360	FBgn0194149
FBgn0194624	368.031	-0.159703	0.13265	-1.20394	0.228614	0.579243	2L	3423705	3425773	FBgn0194624
FBgn0194625	381.651	-0.226477	0.18616	-1.21658	0.223766	0.572047	2L	3426139	3428351	FBgn0194625
FBgn0067508	18200.5	-0.55137	0.165538	-3.33078	0.000866036	0.0217179	2L	3431948	3432708	FBgn0067508
FBgn0194148	76.111	0.206609	0.272827	0.75729	0.448876	0.76525	2L	3434292	3435254	FBgn0194148
FBgn0020076	3785.42	-0.702984	0.120792	-5.81978	5.89261e-09	1.34536e-06	2L	3447910	3457858	FBgn0020076
FBgn0194146	8.44223	0.447335	0.438378	1.02043	0.307523	0.66102	2L	3462550	3463450	FBgn0194146
FBgn0194145	1358.57	0.021665	0.0926573	0.233818	0.815126	0.939608	2L	3463967	3467900	FBgn0194145
FBgn0194626	4499.4	-0.130495	0.0716374	-1.8216	0.0685158	0.330295	2L	3468353	3470342	FBgn0194626
FBgn0194144	44281.5	-0.181777	0.0955429	-1.90257	0.0570972	0.300954	2L	3470805	3472835	FBgn0194144
FBgn0194627	1284.14	-0.0313703	0.130377	-0.240612	0.809856	0.938712	2L	3473748	3474362	FBgn0194627
FBgn0067527	186.655	0.492219	0.168601	2.91944	0.00350665	0.0570112	2L	3475523	3479084	FBgn0067527
FBgn0194628	448.438	-0.0591443	0.12271	-0.481986	0.629816	0.865313	2L	3480272	3482260	FBgn0194628
FBgn0194143	277.956	0.000516613	0.139673	0.00369873	0.997049	0.998975	2L	3482653	3485376	FBgn0194143
FBgn0194629	18.1254	0.134024	0.377188	0.355324	0.722347	0.904967	2L	3485991	3487688	FBgn0194629
FBgn0194630	365.421	0.0865049	0.139065	0.622045	0.533912	0.81649	2L	3500799	3501980	FBgn0194630
FBgn0194141	5.55953	-0.442259	0.477	-0.927168	0.35384	0.697499	2L	3506200	3510904	FBgn0194141
FBgn0194140	148.52	-0.241057	0.183011	-1.31717	0.187781	0.526016	2L	3534759	3536646	FBgn0194140
FBgn0194139	362.851	0.0444693	0.181319	0.245255	0.806259	0.937729	2L	3563499	3564846	FBgn0194139
FBgn0194138	11.1308	0.243424	0.43623	0.558019	0.576832	0.838885	2L	3565150	3565788	FBgn0194138
FBgn0194633	570.504	0.182241	0.200933	0.906974	0.364421	0.704695	2L	3578378	3580173	FBgn0194633
FBgn0194137	437.153	0.24701	0.134988	1.82986	0.0672705	0.328442	2L	3580247	3580607	FBgn0194137
FBgn0194136	6284.41	-0.130559	0.110518	-1.18134	0.237468	0.588484	2L	3581870	3599857	FBgn0194136
FBgn0194135	23515.3	-0.0963848	0.134882	-0.714587	0.474865	0.781039	2L	3623243	3624227	FBgn0194135
FBgn0194634	302.596	-0.321785	0.191975	-1.67618	0.0937028	0.38749	2L	3641203	3648807	FBgn0194634
FBgn0194134	125.396	0.0941902	0.187369	0.502699	0.615176	0.857854	2L	3649477	3649884	FBgn0194134
FBgn0194133	160.788	0.121298	0.271939	0.446048	0.655562	0.876943	2L	3650189	3650516	FBgn0194133
FBgn0083474	25357.2	0.0343305	0.209542	0.163836	0.86986	0.959683	2L	3650886	3651738	FBgn0083474
FBgn0194132	1357.53	0.542901	0.154227	3.52015	0.000431306	0.0130695	2L	3652711	3653015	FBgn0194132
FBgn0194131	3113.83	0.800567	0.165911	4.82528	1.39808e-06	0.000154352	2L	3653719	3654027	FBgn0194131
FBgn0194130	214.286	0.213443	0.212222	1.00575	0.314534	0.666508	2L	3654810	3655202	FBgn0194130
FBgn0194129	950.335	-0.275414	0.205262	-1.34177	0.179671	0.518148	2L	3655982	3656453	FBgn0194129
FBgn0194635	101.187	0.637716	0.221584	2.87799	0.00400224	0.0627025	2L	3660871	3661316	FBgn0194635
FBgn0194128	91.6543	0.288747	0.214413	1.34668	0.178082	0.51701	2L	3661616	3662201	FBgn0194128
FBgn0194127	566.313	0.306054	0.117155	2.61237	0.0089916	0.10488	2L	3663760	3664219	FBgn0194127
FBgn0194126	48.6195	0.189585	0.288116	0.658016	0.510528	0.801911	2L	3664541	3668785	FBgn0194126
FBgn0194125	9.9119	0.719732	0.468895	1.53496	0.124795	0.442311	2L	3669501	3670011	FBgn0194125
FBgn0194636	725.638	0.0875378	0.108254	0.808633	0.418726	0.744477	2L	3671272	3673687	FBgn0194636
FBgn0194124	23.3534	-0.0321765	0.409052	-0.0786612	0.937302	0.981909	2L	3674043	3674918	FBgn0194124
FBgn0194637	37.018	-0.225069	0.33913	-0.663664	0.506906	0.799573	2L	3675752	3678287	FBgn0194637
FBgn0194638	478.192	0.153708	0.113217	1.35764	0.174578	0.512753	2L	3678589	3689173	FBgn0194638
FBgn0194639	106.044	-0.278692	0.252463	-1.10389	0.26964	0.625238	2L	3700931	3707396	FBgn0194639
FBgn0194640	69.4587	-0.126116	0.281541	-0.447949	0.65419	0.876644	2L	3713052	3714360	FBgn0194640
FBgn0194641	751.784	-0.0158685	0.123208	-0.128795	0.89752	0.969677	2L	3715249	3723331	FBgn0194641
FBgn0194642	788.91	-0.199758	0.145213	-1.37562	0.168938	0.507227	2L	3734735	3740355	FBgn0194642
FBgn0194643	390.921	-0.169421	0.143456	-1.18099	0.237606	0.588622	2L	3741778	3742224	FBgn0194643
FBgn0194644	832.121	0.00686968	0.199751	0.0343913	0.972565	0.992471	2L	3746722	3758282	FBgn0194644
FBgn0194645	541.102	-0.183574	0.1645	-1.11595	0.264442	0.618117	2L	3762758	3764254	FBgn0194645
FBgn0194123	178.601	-0.0987696	0.159069	-0.620924	0.53465	0.817005	2L	3766943	3769280	FBgn0194123
FBgn0194648	50.2967	-0.0284114	0.264615	-0.107369	0.914497	0.97539	2L	3782687	3783656	FBgn0194648
FBgn0194649	18046.6	-0.166452	0.105377	-1.57959	0.1142	0.424165	2L	3818085	3821698	FBgn0194649
FBgn0194650	3336.82	-0.193532	0.102561	-1.88699	0.0591611	0.306842	2L	3822446	3825618	FBgn0194650
FBgn0194122	592.441	-0.32408	0.137063	-2.36445	0.0180566	0.160084	2L	3825980	3827639	FBgn0194122
FBgn0194121	10805	-0.120733	0.0855457	-1.41133	0.158147	0.491069	2L	3828137	3857914	FBgn0194121
FBgn0194120	33.2321	-0.0132635	0.311567	-0.0425703	0.966044	0.990713	2L	3865062	3866053	FBgn0194120
FBgn0194119	6515.9	-0.139774	0.100273	-1.39393	0.163339	0.499307	2L	3866593	3868869	FBgn0194119
FBgn0194118	125.38	-0.611603	0.180472	-3.38891	0.000701719	0.0187151	2L	3869930	3885553	FBgn0194118
FBgn0194117	266.458	-0.0920475	0.211901	-0.434389	0.664006	0.880601	2L	3895223	3949907	FBgn0194117
FBgn0194652	74.931	0.236776	0.234834	1.00827	0.313324	0.666131	2L	3950517	3964538	FBgn0194652
FBgn0194653	708.272	-0.0699893	0.231524	-0.302298	0.762425	0.922583	2L	3965179	3965490	FBgn0194653
FBgn0194654	1218.03	-0.334383	0.239634	-1.39539	0.162898	0.498495	2L	3966220	3966543	FBgn0194654
FBgn0194655	2841.11	-0.463557	0.304278	-1.52346	0.127643	0.4466	2L	3969660	3969947	FBgn0194655
FBgn0194656	2372.51	0.0796674	0.145756	0.546582	0.584666	0.842817	2L	3972400	4069017	FBgn0194656
FBgn0256301	30.1799	-0.569961	0.452186	-1.26046	0.207505	0.553213	2L	4041071	4041187	FBgn0256301
FBgn0044195	586.961	0.716476	0.226356	3.16526	0.00154943	0.0327458	2L	4077344	4079465	FBgn0044195
FBgn0194658	5669.67	0.373137	0.123192	3.0289	0.00245446	0.0447585	2L	4105379	4106482	FBgn0194658
FBgn0194115	197.645	0.986075	0.415272	2.37453	0.0175713	0.157803	2L	4137415	4164746	FBgn0194115
FBgn0194659	3721.99	0.32341	0.149084	2.16931	0.0300592	0.214588	2L	4178207	4178882	FBgn0194659
FBgn0194114	115.021	-0.244476	0.215393	-1.13502	0.256365	0.610357	2L	4198447	4199742	FBgn0194114
FBgn0194660	390.631	0.0024063	0.276356	0.00870724	0.993053	0.998521	2L	4215488	4227865	FBgn0194660
FBgn0194661	1233.2	-0.0554434	0.198944	-0.278689	0.780483	0.927629	2L	4227927	4242067	FBgn0194661
FBgn0194662	555.988	-0.145676	0.118799	-1.22624	0.22011	0.567282	2L	4247089	4252857	FBgn0194662
FBgn0194663	714.226	0.173624	0.144957	1.19776	0.231009	0.581483	2L	4258598	4266343	FBgn0194663
FBgn0264025	28.9581	0.85448	0.328244	2.60318	0.00923628	0.106103	2L	4265528	4265647	FBgn0264025
FBgn0194664	1546.95	-0.0422372	0.123052	-0.343245	0.731414	0.909208	2L	4274867	4275627	FBgn0194664
FBgn0194665	433.029	-0.464163	0.154297	-3.00824	0.0026277	0.0468021	2L	4284454	4303053	FBgn0194665
FBgn0194113	220.867	-0.331273	0.13402	-2.47182	0.0134428	0.133751	2L	4303741	4305657	FBgn0194113
FBgn0194112	842.423	0.165988	0.112308	1.47798	0.139414	0.466291	2L	4306166	4309005	FBgn0194112
FBgn0194111	554.053	-0.174385	0.106431	-1.63847	0.101323	0.400845	2L	4309356	4310025	FBgn0194111
FBgn0194666	9.02313	0.195965	0.449255	0.436199	0.662692	0.880513	2L	4310927	4311151	FBgn0194666
FBgn0194668	33818.1	0.222054	0.107732	2.06118	0.0392863	0.246714	2L	4311739	4315699	FBgn0194668
FBgn0194110	700.3	0.244975	0.141361	1.73297	0.0831006	0.363154	2L	4315888	4316801	FBgn0194110
FBgn0194669	1696.45	-0.0661828	0.100896	-0.655951	0.511855	0.802838	2L	4317396	4322784	FBgn0194669
FBgn0194670	11.1474	-0.0350076	0.435766	-0.0803358	0.93597	0.981691	2L	4324170	4326415	FBgn0194670
FBgn0194671	521.358	-0.116832	0.124411	-0.939081	0.347689	0.693431	2L	4326663	4327201	FBgn0194671
FBgn0194109	92.5411	0.0713938	0.247716	0.288208	0.773187	0.926063	2L	4330203	4330967	FBgn0194109
FBgn0194108	113.632	-0.187008	0.199664	-0.936611	0.348959	0.694136	2L	4331465	4333771	FBgn0194108
FBgn0194672	233.104	-0.0543781	0.163175	-0.33325	0.738945	0.912596	2L	4361397	4362030	FBgn0194672
FBgn0194673	890.12	-0.140412	0.111896	-1.25484	0.209537	0.555646	2L	4369621	4369977	FBgn0194673
FBgn0194107	876.156	-0.0474024	0.104907	-0.45185	0.651377	0.875271	2L	4370193	4371726	FBgn0194107
FBgn0194674	566.714	0.111252	0.128147	0.86816	0.385307	0.722068	2L	4371923	4373757	FBgn0194674
FBgn0194106	817.204	-0.024504	0.0988542	-0.24788	0.804227	0.936686	2L	4374099	4379311	FBgn0194106
FBgn0194105	700.901	0.0580788	0.191931	0.302602	0.762193	0.922508	2L	4379657	4380728	FBgn0194105
FBgn0194675	1559.32	0.369375	0.146296	2.52485	0.0115749	0.122292	2L	4381098	4381495	FBgn0194675
FBgn0194104	2279.02	-0.0166699	0.0795525	-0.209545	0.834023	0.94694	2L	4381683	4382803	FBgn0194104
FBgn0194103	26412.9	-0.071818	0.1052	-0.682681	0.494809	0.792481	2L	4383743	4384654	FBgn0194103
FBgn0256302	4256.39	-0.0262659	0.106182	-0.247367	0.804624	0.936843	2L	4383963	4384034	FBgn0256302
FBgn0194102	604.206	0.258586	0.148022	1.74694	0.0806471	0.356564	2L	4385353	4385897	FBgn0194102
FBgn0194676	303.568	0.20035	0.12032	1.66515	0.0958836	0.391282	2L	4386295	4387876	FBgn0194676
FBgn0194101	179.551	0.0516735	0.153548	0.336529	0.736472	0.911676	2L	4388130	4389263	FBgn0194101
FBgn0194677	428.742	-0.209852	0.111433	-1.88321	0.0596718	0.308586	2L	4389711	4395180	FBgn0194677
FBgn0194100	1101.47	-0.11598	0.0969612	-1.19615	0.231639	0.581936	2L	4395378	4396292	FBgn0194100
FBgn0194099	722.466	-0.248275	0.194872	-1.27404	0.202648	0.546161	2L	4399205	4402181	FBgn0194099
FBgn0194098	2482.02	-0.0525681	0.182651	-0.287806	0.773496	0.926063	2L	4406729	4429184	FBgn0194098
FBgn0194097	712.7	-0.128965	0.257472	-0.500889	0.616449	0.858199	2L	4430505	4460309	FBgn0194097
FBgn0263277	120.312	0.21433	0.220598	0.97159	0.331255	0.680573	2L	4464085	4464423	FBgn0263277
FBgn0194678	5619.31	-0.0982987	0.135042	-0.72791	0.466669	0.776218	2L	4518083	4518841	FBgn0194678
FBgn0194679	41.6218	-0.0132727	0.29048	-0.0456924	0.963555	0.990315	2L	4523425	4524702	FBgn0194679
FBgn0194095	45.2569	0.162455	0.264572	0.61403	0.539195	0.81989	2L	4548251	4548745	FBgn0194095
FBgn0194680	2478.2	0.0864384	0.0939698	0.919853	0.35765	0.699889	2L	4549210	4553491	FBgn0194680
FBgn0194094	162.361	0.602271	0.194024	3.10411	0.00190853	0.0377381	2L	4549640	4550789	FBgn0194094
FBgn0194681	461.186	0.199207	0.170423	1.1689	0.242445	0.59502	2L	4553984	4555123	FBgn0194681
FBgn0194093	140.123	0.146894	0.254433	0.577338	0.563711	0.832426	2L	4555363	4556974	FBgn0194093
FBgn0194092	117.942	0.782821	0.234407	3.33957	0.000839068	0.021231	2L	4569285	4569428	FBgn0194092
FBgn0194091	1288.84	-0.496695	0.216147	-2.29795	0.0215648	0.178458	2L	4569428	4569760	FBgn0194091
FBgn0194682	29.4057	-0.528015	0.3642	-1.4498	0.147116	0.476187	2L	4580422	4580733	FBgn0194682
FBgn0194683	76.203	0.339425	0.246031	1.3796	0.16771	0.505739	2L	4588059	4588888	FBgn0194683
FBgn0194090	4140.21	0.15226	0.102838	1.48059	0.138717	0.465726	2L	4601017	4602972	FBgn0194090
FBgn0194089	3491.96	0.167849	0.133102	1.26105	0.20729	0.553033	2L	4604092	4663037	FBgn0194089
FBgn0194684	2525.48	0.105525	0.163733	0.644493	0.519256	0.807517	2L	4632293	4632835	FBgn0194684
FBgn0194685	144.547	0.408419	0.229726	1.77785	0.0754286	0.345642	2L	4664025	4665971	FBgn0194685
FBgn0194088	2181.73	-0.424805	0.232609	-1.82626	0.067811	0.329243	2L	4669490	4678092	FBgn0194088
FBgn0194686	251.439	-0.137376	0.153895	-0.892664	0.372037	0.711884	2L	4683169	4685580	FBgn0194686
FBgn0194087	367.911	-0.157057	0.134637	-1.16652	0.243405	0.596245	2L	4685726	4687951	FBgn0194087
FBgn0194687	1996.63	-0.133335	0.120106	-1.11014	0.266937	0.622065	2L	4695477	4697443	FBgn0194687
FBgn0194086	969.458	0.0520926	0.113494	0.458991	0.646241	0.874258	2L	4699316	4700439	FBgn0194086
FBgn0194085	58.4003	0.19242	0.257082	0.748479	0.454171	0.769202	2L	4700835	4704227	FBgn0194085
FBgn0194084	1626.16	-0.172672	0.0940057	-1.83683	0.0662353	0.325733	2L	4705647	4707537	FBgn0194084
FBgn0194688	802.253	0.35518	0.116028	3.06116	0.00220483	0.041481	2L	4709223	4710928	FBgn0194688
FBgn0194083	6211.98	-0.172289	0.0994867	-1.73178	0.0833122	0.36371	2L	4712187	4715933	FBgn0194083
FBgn0194689	2395.74	-0.203472	0.114426	-1.7782	0.0753707	0.345488	2L	4717742	4719211	FBgn0194689
FBgn0194082	469.561	0.084233	0.120398	0.699619	0.484166	0.786308	2L	4719397	4720248	FBgn0194082
FBgn0194081	18.0313	0.000561571	0.398048	0.00141081	0.998874	0.999602	2L	4725671	4725910	FBgn0194081
FBgn0194691	578.491	0.0319003	0.129925	0.245529	0.806047	0.937729	2L	4735621	4745253	FBgn0194691
FBgn0194080	2980.15	-0.0902245	0.104452	-0.863789	0.387704	0.723453	2L	4749116	4752443	FBgn0194080
FBgn0194692	1508.31	0.051851	0.133441	0.388568	0.697596	0.895635	2L	4753693	4755556	FBgn0194692
FBgn0194693	985.412	0.117898	0.151214	0.779672	0.435584	0.756443	2L	4760108	4761218	FBgn0194693
FBgn0194694	1311.53	0.216798	0.107682	2.01331	0.0440817	0.261697	2L	4764252	4773146	FBgn0194694
FBgn0194079	88.7382	0.10879	0.250632	0.434063	0.664242	0.88075	2L	4774250	4775968	FBgn0194079
FBgn0194078	2637.44	-0.0350723	0.11512	-0.304658	0.760627	0.921528	2L	4779250	4790926	FBgn0194078
FBgn0194077	193.732	0.134191	0.172161	0.779448	0.435716	0.756579	2L	4799984	4800575	FBgn0194077
FBgn0194695	294.027	-0.231505	0.172413	-1.34273	0.179359	0.518051	2L	4801216	4803011	FBgn0194695
FBgn0194076	211.412	0.0376478	0.151035	0.249265	0.803156	0.936442	2L	4803931	4805016	FBgn0194076
FBgn0194075	9874.91	-0.340739	0.192156	-1.77324	0.0761891	0.346683	2L	4805426	4806097	FBgn0194075
FBgn0194074	34654.7	-0.266679	0.387599	-0.688029	0.491435	0.790307	2L	4807939	4808769	FBgn0194074
FBgn0194073	18090.6	-0.353453	0.407548	-0.867269	0.385795	0.722068	2L	4809786	4810586	FBgn0194073
FBgn0194696	715.981	0.579053	0.118157	4.90073	9.54817e-07	0.000113321	2L	4811030	4813664	FBgn0194696
FBgn0194697	3759.33	-0.132963	0.0792158	-1.67849	0.0932509	0.386788	2L	4813919	4822107	FBgn0194697
FBgn0194072	2814.69	0.127476	0.107463	1.18623	0.235533	0.586948	2L	4822317	4823532	FBgn0194072
FBgn0194071	728.904	0.505706	0.129098	3.91721	8.95787e-05	0.00416921	2L	4823849	4824670	FBgn0194071
FBgn0194698	210.539	0.176046	0.169902	1.03617	0.300125	0.65319	2L	4824910	4825970	FBgn0194698
FBgn0194070	213.206	0.339466	0.162077	2.09448	0.0362177	0.235972	2L	4826036	4827143	FBgn0194070
FBgn0194699	1072.63	0.235555	0.102158	2.30579	0.0211224	0.175911	2L	4827687	4829489	FBgn0194699
FBgn0194700	2098.08	0.225021	0.106848	2.106	0.0352042	0.232766	2L	4829888	4830967	FBgn0194700
FBgn0194069	683.507	0.0706981	0.106958	0.66099	0.508618	0.800599	2L	4831329	4832652	FBgn0194069
FBgn0194701	379.859	0.23647	0.143299	1.65018	0.0989051	0.396791	2L	4833347	4834167	FBgn0194701
FBgn0194068	411.239	0.397231	0.151028	2.63018	0.008534	0.102266	2L	4834293	4834991	FBgn0194068
FBgn0194067	1085.58	-0.0932543	0.131165	-0.710967	0.477104	0.781687	2L	4835434	4836924	FBgn0194067
FBgn0194702	1099.2	0.0773239	0.163039	0.474265	0.635311	0.868011	2L	4839449	4843140	FBgn0194702
FBgn0194703	1236.91	0.0503469	0.112009	0.449488	0.653079	0.876238	2L	4843884	4847035	FBgn0194703
FBgn0194066	10745.8	-0.102416	0.116031	-0.882662	0.377419	0.715548	2L	4849949	4860417	FBgn0194066
FBgn0194065	4793.61	-0.18247	0.10687	-1.7074	0.0877482	0.374013	2L	4862861	4865039	FBgn0194065
FBgn0194064	421.441	0.0967217	0.114706	0.843216	0.399108	0.729665	2L	4865656	4865967	FBgn0194064
FBgn0194063	565.88	0.289143	0.382635	0.755663	0.449851	0.765813	2L	4869242	4878833	FBgn0194063
FBgn0194704	3515	0.244557	0.205252	1.1915	0.233458	0.583708	2L	4882019	4889246	FBgn0194704
FBgn0194062	169.025	0.00370816	0.191722	0.0193413	0.984569	0.996366	2L	4889559	4889840	FBgn0194062
FBgn0194705	2729.57	-0.122763	0.0874062	-1.40451	0.160168	0.493939	2L	4890426	4890926	FBgn0194705
FBgn0194061	14.6797	-0.386906	0.375783	-1.0296	0.303198	0.656754	2L	4891885	4893562	FBgn0194061
FBgn0194060	4660.43	-0.177116	0.095788	-1.84904	0.0644526	0.321518	2L	4893946	4895034	FBgn0194060
FBgn0194707	1787.21	-0.0199109	0.106464	-0.18702	0.851645	0.951588	2L	4907988	4909073	FBgn0194707
FBgn0194708	1516.04	-0.18084	0.0774426	-2.33515	0.0195354	0.167908	2L	4910303	4912000	FBgn0194708
FBgn0194059	6238.67	0.108825	0.126082	0.863133	0.388064	0.7235	2L	4913201	4913739	FBgn0194059
FBgn0194709	229.316	-0.57911	0.246984	-2.34473	0.019041	0.165456	2L	4916368	4924383	FBgn0194709
FBgn0194710	428.757	-0.389935	0.404549	-0.963877	0.335108	0.682685	2L	4937171	4941217	FBgn0194710
FBgn0194711	834.372	-0.357746	0.318682	-1.12258	0.261616	0.615144	2L	4945093	4948310	FBgn0194711
FBgn0194712	46845.9	-0.208035	0.15745	-1.32127	0.18641	0.525398	2L	4948422	5002596	FBgn0194712
FBgn0256303	251.025	-0.471189	0.257162	-1.83226	0.066912	0.32759	2L	4985153	4985297	FBgn0256303
FBgn0256304	305.145	-0.354244	0.173999	-2.03589	0.0417611	0.253599	2L	4999628	4999767	FBgn0256304
FBgn0194713	127.277	0.345734	0.177379	1.94912	0.0512807	0.284867	2L	5004469	5006315	FBgn0194713
FBgn0194714	2836.77	0.0568233	0.350161	0.162278	0.871087	0.959921	2L	5007646	5009518	FBgn0194714
FBgn0194058	4836.07	0.281945	0.106309	2.65214	0.00799831	0.098888	2L	5009623	5011721	FBgn0194058
FBgn0045644	10405	-0.155303	0.289802	-0.535892	0.592033	0.845796	2L	5012434	5013551	FBgn0045644
FBgn0194715	1771.44	-0.210621	0.156725	-1.34389	0.178985	0.517795	2L	5015471	5016075	FBgn0194715
FBgn0194057	161.623	-0.140758	0.216395	-0.650468	0.51539	0.804984	2L	5036994	5052578	FBgn0194057
FBgn0194716	1395.73	0.360488	0.174173	2.06971	0.0384795	0.244436	2L	5062376	5067377	FBgn0194716
FBgn0194717	1244.64	0.139033	0.209413	0.66392	0.506741	0.799403	2L	5067995	5069915	FBgn0194717
FBgn0194718	295.745	0.165453	0.181804	0.910063	0.362789	0.703512	2L	5070564	5072317	FBgn0194718
FBgn0194056	955.359	-0.0301061	0.127681	-0.235792	0.813594	0.939289	2L	5074728	5080223	FBgn0194056
FBgn0194719	1906.01	-0.152397	0.107272	-1.42065	0.155418	0.488179	2L	5081494	5084904	FBgn0194719
FBgn0194720	1644.5	-0.463003	0.151895	-3.04817	0.00230238	0.0429147	2L	5105812	5109459	FBgn0194720
FBgn0194055	120.835	0.135669	0.183919	0.737657	0.460723	0.773684	2L	5113392	5114867	FBgn0194055
FBgn0194054	982.703	-0.0514646	0.154994	-0.332042	0.739858	0.912931	2L	5118142	5120985	FBgn0194054
FBgn0194721	66.971	0.670169	0.344794	1.94368	0.0519344	0.287065	2L	5124540	5124997	FBgn0194721
FBgn0194052	1573.32	0.243817	0.113493	2.14831	0.0316895	0.220803	2L	5125518	5127064	FBgn0194052
FBgn0194051	214.595	-0.26577	0.182886	-1.4532	0.146168	0.475234	2L	5127271	5128860	FBgn0194051
FBgn0194050	707.713	0.26253	0.17566	1.49454	0.135036	0.458741	2L	5133866	5136722	FBgn0194050
FBgn0194722	28.3435	-0.830043	0.342656	-2.42238	0.0154191	0.145457	2L	5139206	5149819	FBgn0194722
FBgn0194725	83.5449	0.0735095	0.242256	0.303437	0.761557	0.921973	2L	5176686	5183282	FBgn0194725
FBgn0194049	20.1329	1.48139	0.456438	3.24555	0.00117223	0.0266515	2L	5189929	5191690	FBgn0194049
FBgn0194726	61.0139	0.00303615	0.246535	0.0123153	0.990174	0.997723	2L	5196642	5208462	FBgn0194726
FBgn0194727	117.929	-0.511606	0.22303	-2.29389	0.0217968	0.179232	2L	5264779	5269549	FBgn0194727
FBgn0194730	135.051	0.121319	0.253214	0.479117	0.631855	0.866534	2L	5320523	5321503	FBgn0194730
FBgn0194048	1617.89	0.0309803	0.120896	0.256255	0.797754	0.934742	2L	5321667	5322495	FBgn0194048
FBgn0194731	5293.61	-0.24258	0.109885	-2.20758	0.0272735	0.202067	2L	5322839	5323946	FBgn0194731
FBgn0194047	557.932	0.0382372	0.11335	0.337336	0.735864	0.911356	2L	5324033	5326535	FBgn0194047
FBgn0194732	905.046	-0.0712374	0.0981924	-0.725487	0.468153	0.777067	2L	5327167	5327691	FBgn0194732
FBgn0194733	1565.01	0.0394243	0.100524	0.39219	0.694918	0.894525	2L	5327754	5328476	FBgn0194733
FBgn0194734	284.933	-0.0234723	0.123422	-0.190179	0.849169	0.951317	2L	5329829	5330554	FBgn0194734
FBgn0194735	2923.13	0.0219137	0.091514	0.239458	0.810751	0.938995	2L	5330998	5342234	FBgn0194735
FBgn0194046	1626.91	-0.220809	0.109879	-2.00955	0.0444784	0.262847	2L	5333432	5334867	FBgn0194046
FBgn0194736	43.7306	0.058407	0.303421	0.192495	0.847354	0.950986	2L	5345295	5345897	FBgn0194736
FBgn0194044	481.821	-0.233124	0.141043	-1.65285	0.0983606	0.395609	2L	5346188	5346517	FBgn0194044
FBgn0194737	879.789	-0.455924	0.131472	-3.46783	0.000524671	0.0151569	2L	5347208	5347984	FBgn0194737
FBgn0194738	257.366	-0.144022	0.146496	-0.983112	0.325552	0.676271	2L	5348523	5351921	FBgn0194738
FBgn0194739	11.2059	0.733607	0.412807	1.77712	0.0755489	0.34597	2L	5352680	5356689	FBgn0194739
FBgn0194042	1577.89	0.0508871	0.141676	0.35918	0.719461	0.903851	2L	5374084	5375301	FBgn0194042
FBgn0194041	4031.8	-0.0764807	0.124371	-0.614939	0.538595	0.819623	2L	5381692	5382714	FBgn0194041
FBgn0194740	5505.57	0.144302	0.13141	1.0981	0.272159	0.627605	2L	5391360	5392817	FBgn0194740
FBgn0194039	95.5677	0.0160726	0.244402	0.065763	0.947567	0.985315	2L	5397337	5407334	FBgn0194039
FBgn0194038	59.3651	-0.248358	0.283101	-0.877279	0.380335	0.717841	2L	5416063	5418180	FBgn0194038
FBgn0194037	345.063	-0.117373	0.121114	-0.969118	0.332486	0.681308	2L	5421362	5445027	FBgn0194037
FBgn0264048	4.78644	0.0830464	0.481255	0.172562	0.862996	0.957003	2L	5435195	5435286	FBgn0264048
FBgn0194741	13924.6	0.0503561	0.115744	0.435064	0.663516	0.880513	2L	5462335	5464065	FBgn0194741
FBgn0194742	428.456	0.11543	0.156726	0.736508	0.461421	0.774066	2L	5472209	5472574	FBgn0194742
FBgn0194743	68.4184	0.322518	0.234968	1.3726	0.169876	0.507845	2L	5501792	5506941	FBgn0194743
FBgn0194036	5.68429	-0.225766	0.469075	-0.4813	0.630303	0.865701	2L	5508951	5510096	FBgn0194036
FBgn0194035	7.0383	-1.03752	0.470639	-2.20448	0.0274904	0.20328	2L	5515265	5515759	FBgn0194035
FBgn0194745	460.018	0.0395779	0.138316	0.286141	0.77477	0.926063	2L	5516943	5519729	FBgn0194745
FBgn0194034	3265.05	0.113372	0.0851597	1.33129	0.183093	0.52194	2L	5530645	5532394	FBgn0194034
FBgn0194033	979.613	-0.265569	0.205591	-1.29173	0.19645	0.537219	2L	5532415	5532954	FBgn0194033
FBgn0194032	360.734	0.192118	0.163195	1.17723	0.239103	0.590481	2L	5533067	5533420	FBgn0194032
FBgn0194746	142.132	-0.639365	0.279771	-2.28532	0.0222942	0.18154	2L	5542783	5544126	FBgn0194746
FBgn0194747	445.781	0.211851	0.11707	1.80962	0.0703548	0.333847	2L	5555218	5556456	FBgn0194747
FBgn0194030	821.374	0.184689	0.14789	1.24882	0.21173	0.557709	2L	5559253	5562584	FBgn0194030
FBgn0194029	805.896	0.206104	0.116267	1.77268	0.0762822	0.346683	2L	5565883	5567765	FBgn0194029
FBgn0194748	2083.33	-0.103021	0.179732	-0.57319	0.566516	0.834504	2L	5581233	5581880	FBgn0194748
FBgn0194028	267.526	-0.10501	0.166971	-0.628914	0.529406	0.81409	2L	5599777	5600793	FBgn0194028
FBgn0194749	303.82	-0.212226	0.141937	-1.49522	0.134858	0.458499	2L	5601400	5602838	FBgn0194749
FBgn0194750	2075.39	0.035513	0.176608	0.201084	0.840633	0.94988	2L	5604412	5607701	FBgn0194750
FBgn0194027	1682.02	0.229189	0.158671	1.44443	0.148618	0.478874	2L	5615994	5616335	FBgn0194027
FBgn0194751	188.345	-0.214714	0.179669	-1.19506	0.232065	0.582467	2L	5635193	5635801	FBgn0194751
FBgn0194752	408.658	-0.373426	0.140963	-2.6491	0.00807056	0.099139	2L	5638320	5646262	FBgn0194752
FBgn0194026	132.36	-0.169078	0.172803	-0.978447	0.327854	0.678406	2L	5650410	5651831	FBgn0194026
FBgn0194753	25864.5	0.202939	0.161287	1.25825	0.208303	0.554422	2L	5676594	5677015	FBgn0194753
FBgn0012821	1840.41	0.240869	0.19412	1.24082	0.21467	0.561199	2L	5683253	5683586	FBgn0012821
FBgn0012820	13414.5	0.0452152	0.139414	0.324322	0.745694	0.915374	2L	5683781	5684604	FBgn0012820
FBgn0194025	24.3741	0.0828136	0.333431	0.248368	0.80385	0.936686	2L	5694287	5695376	FBgn0194025
FBgn0194754	565.877	0.17553	0.116257	1.50985	0.131081	0.45356	2L	5705533	5708439	FBgn0194754
FBgn0194024	7032.76	-0.211158	0.154755	-1.36447	0.172421	0.509907	2L	5710345	5710605	FBgn0194024
FBgn0194755	35.3741	0.129483	0.334345	0.387273	0.698554	0.895928	2L	5713340	5724368	FBgn0194755
FBgn0012837	31141.7	-0.0202207	0.160931	-0.125649	0.90001	0.970836	2L	5731431	5735177	FBgn0012837
FBgn0194756	2811.99	-0.0297203	0.129576	-0.229365	0.818585	0.941019	2L	5737212	5742327	FBgn0194756
FBgn0194023	167.892	-0.714452	0.174759	-4.08821	4.34707e-05	0.00235345	2L	5742919	5743530	FBgn0194023
FBgn0194022	22.703	-0.104871	0.420107	-0.24963	0.802874	0.936366	2L	5743898	5744191	FBgn0194022
FBgn0194757	42.6171	-0.855065	0.337168	-2.53602	0.0112119	0.119572	2L	5744451	5744957	FBgn0194757
FBgn0194018	9.4269	-0.649964	0.469485	-1.38442	0.16623	0.503489	2L	5753251	5755461	FBgn0194018
FBgn0194758	2236.91	-0.134236	0.142621	-0.941207	0.346599	0.692713	2L	5756630	5757637	FBgn0194758
FBgn0194759	463.71	0.138406	0.146478	0.944892	0.344714	0.691662	2L	5757849	5759004	FBgn0194759
FBgn0083419	7660.13	-0.0645817	0.097666	-0.661251	0.508452	0.800599	2L	5761579	5767899	FBgn0083419
FBgn0194760	31001.9	-0.0196608	0.0801145	-0.245408	0.80614	0.937729	2L	5770167	5773592	FBgn0194760
FBgn0194761	2096.58	0.00946993	0.143612	0.0659412	0.947425	0.985315	2L	5774907	5776606	FBgn0194761
FBgn0194017	1684.49	-0.13318	0.119433	-1.1151	0.264808	0.618592	2L	5779024	5782487	FBgn0194017
FBgn0194016	860.448	-0.0564637	0.189873	-0.297376	0.766179	0.923487	2L	5782490	5784850	FBgn0194016
FBgn0194762	237.885	0.130352	0.169194	0.770428	0.441046	0.760141	2L	5788627	5790062	FBgn0194762
FBgn0194014	217.785	0.540632	0.246592	2.19242	0.0283495	0.206966	2L	5793863	5794300	FBgn0194014
FBgn0194013	67.6611	0.479539	0.30059	1.59532	0.11064	0.417302	2L	5794347	5795014	FBgn0194013
FBgn0194012	145.967	-0.514302	0.174988	-2.93906	0.00329205	0.0545813	2L	5796167	5800529	FBgn0194012
FBgn0194011	62.2773	0.362643	0.250646	1.44683	0.147944	0.477936	2L	5801501	5807359	FBgn0194011
FBgn0194763	17.199	-0.230572	0.374988	-0.614879	0.538635	0.819623	2L	5809203	5810025	FBgn0194763
FBgn0194010	183.88	-0.337749	0.155464	-2.17251	0.029817	0.213719	2L	5812046	5812901	FBgn0194010
FBgn0194009	33.2638	-0.268378	0.309814	-0.866255	0.386351	0.722669	2L	5819782	5822770	FBgn0194009
FBgn0194008	834.19	-0.0181357	0.101131	-0.179329	0.85768	0.954447	2L	5823395	5825614	FBgn0194008
FBgn0194007	79.6962	0.0263445	0.230299	0.114393	0.908927	0.973669	2L	5825880	5826566	FBgn0194007
FBgn0194764	290.624	-0.0765018	0.139443	-0.548623	0.583264	0.842411	2L	5826969	5829887	FBgn0194764
FBgn0194006	2162.95	0.290859	0.122585	2.37271	0.0176579	0.158131	2L	5830077	5834275	FBgn0194006
FBgn0194005	8701.25	-0.152614	0.126232	-1.209	0.226663	0.576145	2L	5835825	5836472	FBgn0194005
FBgn0194004	168.372	-0.129145	0.17556	-0.735615	0.461965	0.774119	2L	5836860	5837396	FBgn0194004
FBgn0194765	732.493	0.135877	0.113867	1.1933	0.232753	0.583193	2L	5837629	5839100	FBgn0194765
FBgn0194766	292.879	0.0748876	0.151019	0.495884	0.619977	0.859375	2L	5840433	5842013	FBgn0194766
FBgn0194003	24563.2	0.0688591	0.153074	0.449843	0.652824	0.876142	2L	5848644	5850906	FBgn0194003
FBgn0194767	2328.89	-0.00252425	0.120775	-0.0209005	0.983325	0.995973	2L	5851231	5851774	FBgn0194767
FBgn0194002	619.949	-0.135757	0.114454	-1.18613	0.235571	0.586948	2L	5851912	5853989	FBgn0194002
FBgn0194768	1212.13	0.0333561	0.117337	0.284277	0.776198	0.926183	2L	5854505	5855789	FBgn0194768
FBgn0194001	178.49	0.115485	0.206105	0.56032	0.575261	0.838563	2L	5855994	5856808	FBgn0194001
FBgn0194769	1140.76	-0.189212	0.139594	-1.35545	0.175276	0.513895	2L	5857460	5858000	FBgn0194769
FBgn0194000	200.128	-0.0573971	0.153172	-0.374724	0.707866	0.898685	2L	5858042	5858823	FBgn0194000
FBgn0194770	5403.99	-0.286816	0.117368	-2.44373	0.0145364	0.140466	2L	5860792	5861798	FBgn0194770
FBgn0194771	95.2878	0.292598	0.233072	1.2554	0.209335	0.555497	2L	5880166	5880417	FBgn0194771
FBgn0194772	1546.57	0.240831	0.126834	1.89879	0.0575921	0.302332	2L	5880697	5884092	FBgn0194772
FBgn0193999	738.193	-0.196874	0.112829	-1.74488	0.0810057	0.357067	2L	5885731	5887254	FBgn0193999
FBgn0194774	731.123	0.0497348	0.132217	0.376162	0.706797	0.898447	2L	5912887	5913393	FBgn0194774
FBgn0193998	284.546	-0.0922037	0.142649	-0.646367	0.518042	0.806686	2L	5913687	5915258	FBgn0193998
FBgn0250776	541.53	0.100177	0.129937	0.770963	0.440729	0.760102	2L	5915454	5918105	FBgn0250776
FBgn0194775	3133.54	0.0447253	0.116473	0.383997	0.700981	0.895928	2L	5918727	5919913	FBgn0194775
FBgn0194776	829.202	-0.326383	0.117311	-2.7822	0.00539924	0.0757596	2L	5927354	5927899	FBgn0194776
FBgn0194777	5.04975	-0.440231	0.480468	-0.916255	0.359533	0.701549	2L	5944323	5946498	FBgn0194777
FBgn0193995	3183.42	0.338699	0.142931	2.36967	0.0178041	0.158857	2L	5947689	5947865	FBgn0193995
FBgn0194778	1217.51	0.144407	0.134851	1.07086	0.284232	0.636984	2L	5953449	5953838	FBgn0194778
FBgn0194779	11.7643	-0.260782	0.416761	-0.625735	0.531489	0.814836	2L	5983382	5983633	FBgn0194779
FBgn0194780	278.421	-0.128274	0.183479	-0.699118	0.484478	0.786587	2L	5990971	6004351	FBgn0194780
FBgn0194781	215.195	-0.194866	0.215457	-0.904431	0.365767	0.705759	2L	6021356	6023012	FBgn0194781
FBgn0194782	623.099	0.617455	0.255	2.42139	0.0154614	0.145457	2L	6053807	6054457	FBgn0194782
FBgn0194783	228.944	0.253741	0.178976	1.41774	0.156268	0.48913	2L	6070689	6108710	FBgn0194783
FBgn0194784	375.115	-0.179069	0.138739	-1.29069	0.196812	0.537794	2L	6113627	6113929	FBgn0194784
FBgn0194785	32.1497	0.0249705	0.306118	0.0815717	0.934987	0.981602	2L	6125214	6127090	FBgn0194785
FBgn0194786	1019.12	-0.152706	0.12546	-1.21718	0.223537	0.571688	2L	6130198	6132587	FBgn0194786
FBgn0194787	1507.32	-0.106288	0.106842	-0.994815	0.319826	0.671231	2L	6134459	6137495	FBgn0194787
FBgn0193990	879.537	-0.148329	0.154499	-0.960065	0.337023	0.684827	2L	6139968	6144798	FBgn0193990
FBgn0194788	51018.9	-0.158304	0.103572	-1.52844	0.126403	0.444874	2L	6148919	6152557	FBgn0194788
FBgn0193989	206.514	-0.60061	0.282456	-2.12639	0.0334712	0.227687	2L	6153310	6154978	FBgn0193989
FBgn0193988	1629.64	0.0448048	0.140369	0.319194	0.74958	0.917512	2L	6156422	6157824	FBgn0193988
FBgn0194790	198.549	-0.200543	0.226476	-0.885493	0.375891	0.713887	2L	6172360	6174317	FBgn0194790
FBgn0194791	35.4272	0.238003	0.327254	0.727274	0.467058	0.776359	2L	6177698	6181354	FBgn0194791
FBgn0193985	112.155	-0.121106	0.189376	-0.639498	0.522499	0.809419	2L	6184022	6185218	FBgn0193985
FBgn0194792	259.8	0.251593	0.13339	1.88614	0.0592764	0.307322	2L	6185424	6187478	FBgn0194792
FBgn0193982	940.758	0.0662871	0.109478	0.605481	0.544859	0.822679	2L	6187704	6199690	FBgn0193982
FBgn0193981	1736.1	0.293308	0.117271	2.50111	0.0123805	0.127493	2L	6200101	6201306	FBgn0193981
FBgn0194793	30.4727	-0.221756	0.291086	-0.761824	0.446165	0.763002	2L	6217094	6218488	FBgn0194793
FBgn0193980	1666.75	0.082306	0.166414	0.494585	0.620893	0.86019	2L	6219475	6226597	FBgn0193980
FBgn0194794	862.505	-0.217036	0.103726	-2.09239	0.0364041	0.236517	2L	6228752	6230349	FBgn0194794
FBgn0193979	1641	0.0526671	0.18054	0.29172	0.770501	0.925465	2L	6231775	6233965	FBgn0193979
FBgn0193978	3649.36	0.096762	0.105206	0.919739	0.357709	0.699889	2L	6235799	6241603	FBgn0193978
FBgn0194795	1746.04	0.200927	0.138804	1.44756	0.147741	0.477451	2L	6242496	6244688	FBgn0194795
FBgn0193977	320.374	-0.267099	0.163773	-1.63091	0.102909	0.403532	2L	6245625	6253660	FBgn0193977
FBgn0193976	1340.02	0.0299261	0.146445	0.20435	0.83808	0.948606	2L	6256344	6257428	FBgn0193976
FBgn0193975	1674.04	0.127979	0.129499	0.988263	0.323024	0.673493	2L	6258664	6264427	FBgn0193975
FBgn0193974	1536.53	-0.0376753	0.0846013	-0.445328	0.656083	0.877068	2L	6265556	6267538	FBgn0193974
FBgn0193973	7347.22	-0.0653214	0.0911412	-0.716706	0.473556	0.78064	2L	6268447	6271158	FBgn0193973
FBgn0194796	2989.32	0.000837676	0.0810435	0.0103361	0.991753	0.998413	2L	6272353	6278514	FBgn0194796
FBgn0193972	436.839	0.120973	0.128184	0.943748	0.345298	0.692249	2L	6279002	6279957	FBgn0193972
FBgn0194797	1028.13	-0.0129571	0.106394	-0.121785	0.90307	0.97208	2L	6280615	6281535	FBgn0194797
FBgn0193971	195.183	0.423423	0.221335	1.91304	0.0557427	0.298098	2L	6281639	6282178	FBgn0193971
FBgn0194798	256.833	0.0768497	0.154223	0.498302	0.618272	0.859169	2L	6282651	6284313	FBgn0194798
FBgn0193970	626.081	0.220367	0.143487	1.5358	0.124587	0.442206	2L	6284477	6285864	FBgn0193970
FBgn0194799	195.697	0.0870152	0.142062	0.612516	0.540196	0.820418	2L	6286303	6287559	FBgn0194799
FBgn0194800	3242.54	0.317105	0.138231	2.29402	0.0217892	0.179232	2L	6288741	6289938	FBgn0194800
FBgn0194801	1097.38	-0.210201	0.150578	-1.39596	0.162727	0.498369	2L	6290456	6316314	FBgn0194801
FBgn0193969	519.09	-0.0190616	0.120145	-0.158655	0.873941	0.961137	2L	6318232	6326459	FBgn0193969
FBgn0193967	69.7925	0.16733	0.251231	0.666043	0.505384	0.799032	2L	6348004	6349541	FBgn0193967
FBgn0067177	32257.8	-0.187959	0.161593	-1.16316	0.244764	0.598236	2L	6350088	6351216	FBgn0067177
FBgn0085859	2816.14	0.0526833	0.140784	0.374214	0.708245	0.898844	2L	6351663	6352186	FBgn0085859
FBgn0193966	186.822	-0.0536618	0.136297	-0.393712	0.693794	0.893885	2L	6352308	6353702	FBgn0193966
FBgn0194803	906.202	-0.185556	0.151441	-1.22527	0.220472	0.56782	2L	6354830	6356206	FBgn0194803
FBgn0193965	90.7272	-0.350203	0.223109	-1.56965	0.116496	0.428204	2L	6357324	6358277	FBgn0193965
FBgn0193964	366.404	-0.142891	0.174755	-0.817667	0.413547	0.740869	2L	6364754	6379315	FBgn0193964
FBgn0194804	6377.97	-0.207457	0.128839	-1.61021	0.107352	0.411107	2L	6405785	6409635	FBgn0194804
FBgn0193963	19.3965	-0.615344	0.374086	-1.64493	0.0999849	0.398095	2L	6410272	6414902	FBgn0193963
FBgn0194805	80.2436	-0.55694	0.211608	-2.63194	0.00849001	0.102038	2L	6416551	6418480	FBgn0194805
FBgn0193962	45.2392	0.336012	0.26851	1.25139	0.210791	0.556793	2L	6418761	6426195	FBgn0193962
FBgn0193961	6374.19	-0.219074	0.119787	-1.82886	0.0674202	0.328785	2L	6428699	6440505	FBgn0193961
FBgn0194806	3625.44	-0.0961916	0.101708	-0.945766	0.344268	0.691644	2L	6443374	6448239	FBgn0194806
FBgn0193960	442.018	0.179295	0.127528	1.40593	0.159745	0.493048	2L	6448760	6450096	FBgn0193960
FBgn0193959	243.94	-0.0808005	0.147789	-0.546727	0.584566	0.842817	2L	6450611	6451672	FBgn0193959
FBgn0194807	2531.02	0.0380989	0.0808096	0.471464	0.637309	0.869152	2L	6452539	6455672	FBgn0194807
FBgn0193958	892.687	-0.029895	0.117561	-0.254294	0.799268	0.934856	2L	6456065	6457555	FBgn0193958
FBgn0194808	598.697	-0.302761	0.14118	-2.1445	0.0319928	0.221939	2L	6458071	6458682	FBgn0194808
FBgn0193957	5840.08	0.159431	0.0917147	1.73833	0.082152	0.360084	2L	6461014	6462345	FBgn0193957
FBgn0194809	16986.8	-0.159348	0.0854479	-1.86486	0.062201	0.315377	2L	6462984	6470997	FBgn0194809
FBgn0193956	3969.5	-0.12148	0.106919	-1.13619	0.255878	0.609604	2L	6468462	6469805	FBgn0193956
FBgn0193955	18.117	0.46632	0.407659	1.1439	0.252667	0.606676	2L	6471477	6473229	FBgn0193955
FBgn0193954	1645.17	0.225935	0.108423	2.08383	0.0371755	0.239878	2L	6476829	6481630	FBgn0193954
FBgn0193952	5770.47	-0.0785581	0.125364	-0.626638	0.530896	0.814415	2L	6484153	6485589	FBgn0193952
FBgn0193951	3167.6	-0.113295	0.0752409	-1.50576	0.132129	0.455414	2L	6486020	6500618	FBgn0193951
FBgn0193950	543.526	0.115994	0.10637	1.09048	0.275502	0.62923	2L	6510362	6513329	FBgn0193950
FBgn0194810	278.758	0.0594713	0.136019	0.437229	0.661945	0.880419	2L	6516356	6517896	FBgn0194810
FBgn0193949	854.376	-0.170962	0.0875412	-1.95293	0.0508274	0.284099	2L	6519216	6519575	FBgn0193949
FBgn0193948	15206.6	-0.181859	0.0762755	-2.38424	0.0171143	0.155151	2L	6519681	6540150	FBgn0193948
FBgn0194811	1489.67	-0.266877	0.11046	-2.41604	0.0156902	0.145979	2L	6523828	6530050	FBgn0194811
FBgn0194812	7723.09	-0.105168	0.105222	-0.999488	0.317558	0.668917	2L	6532588	6535269	FBgn0194812
FBgn0194813	3916.52	-0.00596085	0.110797	-0.0537998	0.957095	0.98853	2L	6542975	6555357	FBgn0194813
FBgn0193947	3266.74	-0.0264094	0.113886	-0.231894	0.81662	0.940294	2L	6544733	6545576	FBgn0193947
FBgn0256306	456.797	0.248152	0.151214	1.64106	0.100785	0.399381	2L	6545034	6545112	FBgn0256306
FBgn0193946	433.235	0.275606	0.150553	1.83062	0.0671579	0.328442	2L	6547605	6547880	FBgn0193946
FBgn0193945	1030.39	0.0404505	0.115004	0.351731	0.72504	0.906351	2L	6558085	6559554	FBgn0193945
FBgn0193944	1195.43	-0.0863668	0.120166	-0.718726	0.47231	0.779755	2L	6560191	6562547	FBgn0193944
FBgn0193943	3514.99	-0.148102	0.170056	-0.870901	0.383808	0.721351	2L	6563157	6571082	FBgn0193943
FBgn0194814	2166.35	-0.0163516	0.126723	-0.129034	0.89733	0.969677	2L	6575165	6578328	FBgn0194814
FBgn0193942	7183.1	-0.000648175	0.137809	-0.00470342	0.996247	0.998975	2L	6579971	6587671	FBgn0193942
FBgn0193941	9722.47	-0.117955	0.104285	-1.13109	0.258019	0.611887	2L	6591911	6597823	FBgn0193941
FBgn0193940	884.422	0.132292	0.169378	0.781046	0.434775	0.755591	2L	6599596	6600195	FBgn0193940
FBgn0193939	58122.5	-0.299079	0.121906	-2.45336	0.0141529	0.138343	2L	6601602	6602074	FBgn0193939
FBgn0193938	23200.1	0.238017	0.157592	1.51034	0.130957	0.453361	2L	6603313	6664735	FBgn0193938
FBgn0194815	904.554	0.482477	0.123305	3.91288	9.12008e-05	0.00423088	2L	6604381	6605515	FBgn0194815
FBgn0194816	180.844	-0.286378	0.195338	-1.46607	0.14263	0.470289	2L	6617790	6637550	FBgn0194816
FBgn0194817	655.352	-0.27894	0.135264	-2.0622	0.0391887	0.24652	2L	6651944	6653179	FBgn0194817
FBgn0194818	483.119	-0.0273603	0.138058	-0.19818	0.842905	0.950437	2L	6653768	6661158	FBgn0194818
FBgn0194819	29.2052	-0.423482	0.345804	-1.22463	0.220715	0.568019	2L	6692757	6692966	FBgn0194819
FBgn0194820	552.214	-0.304089	0.115377	-2.63562	0.00839841	0.101365	2L	6696760	6701455	FBgn0194820
FBgn0264044	5.19594	0.766413	0.480451	1.59519	0.110669	0.417302	2L	6697531	6697630	FBgn0264044
FBgn0193937	255.35	0.0188063	0.154933	0.121384	0.903387	0.972142	2L	6702389	6703269	FBgn0193937
FBgn0194821	815.924	-0.10781	0.107452	-1.00333	0.315703	0.667334	2L	6704268	6706813	FBgn0194821
FBgn0193936	2379.49	-0.167412	0.100574	-1.66457	0.0959977	0.391556	2L	6707588	6709779	FBgn0193936
FBgn0193935	234.836	0.106659	0.194572	0.54817	0.583575	0.842411	2L	6711050	6711509	FBgn0193935
FBgn0193934	207.635	-0.230739	0.160239	-1.43997	0.149876	0.480617	2L	6711710	6712414	FBgn0193934
FBgn0193933	1017.35	-0.20241	0.116043	-1.74427	0.0811122	0.357205	2L	6712975	6714685	FBgn0193933
FBgn0083432	5271.17	0.0356952	0.0997249	0.357937	0.720391	0.904146	2L	6719474	6721004	FBgn0083432
FBgn0193931	2405.25	-0.283022	0.113878	-2.48531	0.0129438	0.130927	2L	6728215	6736562	FBgn0193931
FBgn0256027	20.6635	-0.224633	0.3307	-0.679265	0.49697	0.794191	2L	6729574	6729646	FBgn0256027
FBgn0193930	3705.11	-0.018725	0.0984334	-0.19023	0.849129	0.951317	2L	6739531	6740479	FBgn0193930
FBgn0084648	155.695	-0.126855	0.175266	-0.723787	0.469197	0.777783	2L	6741254	6743915	FBgn0084648
FBgn0193929	6.18451	-0.503134	0.468862	-1.0731	0.283227	0.635606	2L	6744581	6745690	FBgn0193929
FBgn0193928	227.202	0.0134257	0.176948	0.0758741	0.939519	0.98257	2L	6746290	6747031	FBgn0193928
FBgn0194822	452.264	-0.0758443	0.14436	-0.525384	0.599316	0.850054	2L	6747443	6751363	FBgn0194822
FBgn0193927	67.7754	-0.0291484	0.251263	-0.116007	0.907647	0.973422	2L	6751487	6753777	FBgn0193927
FBgn0194823	60.6858	0.476176	0.24522	1.94183	0.052158	0.287504	2L	6754007	6755943	FBgn0194823
FBgn0194824	1659.22	-0.00844724	0.118101	-0.0715255	0.94298	0.984016	2L	6760584	6761756	FBgn0194824
FBgn0193925	3163.71	0.053823	0.111043	0.484706	0.627885	0.864278	2L	6763127	6763399	FBgn0193925
FBgn0193924	204.84	0.150748	0.177958	0.8471	0.39694	0.728513	2L	6766245	6766490	FBgn0193924
FBgn0193923	504.972	0.184155	0.209701	0.878178	0.379847	0.717383	2L	6766551	6767597	FBgn0193923
FBgn0194825	62.9678	-0.0849482	0.273112	-0.311038	0.755772	0.920189	2L	6768766	6769074	FBgn0194825
FBgn0193922	301.579	-0.271393	0.162138	-1.67384	0.0941625	0.388264	2L	6769813	6773681	FBgn0193922
FBgn0193921	149.39	-0.111839	0.276488	-0.404499	0.685846	0.890546	2L	6773714	6788630	FBgn0193921
FBgn0194826	250.912	0.678872	0.199638	3.40051	0.000672602	0.0181768	2L	6801807	6802004	FBgn0194826
FBgn0194827	781.181	0.0901109	0.115366	0.781086	0.434752	0.755591	2L	6802994	6804143	FBgn0194827
FBgn0193920	1674.53	0.538574	0.0969035	5.55783	2.73142e-08	5.05207e-06	2L	6804556	6813153	FBgn0193920
FBgn0194828	36.3694	0.608652	0.332925	1.8282	0.0675202	0.328785	2L	6811169	6811794	FBgn0194828
FBgn0193919	1325.83	-0.0441862	0.105992	-0.416883	0.676764	0.88677	2L	6814628	6816086	FBgn0193919
FBgn0194829	582.776	0.0811469	0.108198	0.749988	0.453262	0.76857	2L	6817111	6818197	FBgn0194829
FBgn0193918	162.101	-0.221501	0.171658	-1.29036	0.196924	0.537794	2L	6819543	6820214	FBgn0193918
FBgn0194830	4473.38	-0.0518293	0.0875876	-0.591742	0.554023	0.827375	2L	6821258	6825629	FBgn0194830
FBgn0194831	329.38	-0.126573	0.205498	-0.615936	0.537937	0.819455	2L	6828778	6829377	FBgn0194831
FBgn0194832	321.782	0.0493918	0.135999	0.363177	0.716473	0.90274	2L	6834515	6836788	FBgn0194832
FBgn0194833	6482.69	-0.181957	0.100486	-1.81077	0.0701758	0.333847	2L	6838617	6842322	FBgn0194833
FBgn0194834	7542.36	0.0546264	0.1035	0.527789	0.597646	0.848959	2L	6845358	6852291	FBgn0194834
FBgn0193917	2311.81	0.244694	0.149003	1.64222	0.100545	0.399099	2L	6847403	6848650	FBgn0193917
FBgn0193916	141.581	0.0759663	0.208955	0.363553	0.716192	0.902655	2L	6852372	6853679	FBgn0193916
FBgn0194836	10.1827	0.122757	0.457282	0.268449	0.788354	0.930855	2L	6855353	6856912	FBgn0194836
FBgn0193915	126.796	-0.10802	0.195108	-0.553645	0.579822	0.840911	2L	6857535	6870938	FBgn0193915
FBgn0193914	198.348	0.0484217	0.18637	0.259815	0.795006	0.934198	2L	6888323	6922910	FBgn0193914
FBgn0193913	202.626	-0.0816958	0.194343	-0.420369	0.674216	0.885544	2L	6944867	6946084	FBgn0193913
FBgn0194837	1204.13	-0.0821937	0.100614	-0.816922	0.413973	0.740994	2L	6972248	6975171	FBgn0194837
FBgn0193912	107.744	0.0602844	0.192646	0.312928	0.754335	0.919956	2L	6975712	6977525	FBgn0193912
FBgn0193911	747.158	0.111662	0.126675	0.881488	0.378054	0.716233	2L	6981354	6983314	FBgn0193911
FBgn0193910	2760.41	-0.246986	0.0938193	-2.63257	0.00847425	0.101997	2L	6985558	6986659	FBgn0193910
FBgn0193909	2984.84	-0.185691	0.120194	-1.54493	0.122364	0.438196	2L	6995948	7008846	FBgn0193909
FBgn0193908	741.005	-0.100336	0.114736	-0.874494	0.381849	0.719266	2L	7010288	7012736	FBgn0193908
FBgn0193907	162.659	-0.133727	0.148379	-0.901254	0.367453	0.707542	2L	7014581	7014751	FBgn0193907
FBgn0193906	850.958	-0.0992263	0.101096	-0.981509	0.326342	0.676852	2L	7015441	7016751	FBgn0193906
FBgn0193905	3221.68	-0.110147	0.14977	-0.735439	0.462072	0.774119	2L	7017483	7030306	FBgn0193905
FBgn0193904	15.2843	-0.266544	0.427856	-0.622976	0.5333	0.81608	2L	7045396	7047942	FBgn0193904
FBgn0193903	1051.5	0.226721	0.131919	1.71863	0.0856816	0.368853	2L	7051217	7071245	FBgn0193903
FBgn0085966	392.927	0.283226	0.16622	1.70392	0.0883956	0.3758	2L	7053183	7053521	FBgn0085966
FBgn0085995	691.519	0.17521	0.099019	1.76945	0.0768182	0.34827	2L	7102909	7140300	FBgn0085995
FBgn0193901	11.2911	0.0663114	0.432866	0.153192	0.878247	0.962733	2L	7149605	7151441	FBgn0193901
FBgn0194842	14.0501	-0.274414	0.394577	-0.695466	0.486764	0.787239	2L	7153064	7165392	FBgn0194842
FBgn0194843	4239.71	-0.0319858	0.150391	-0.212684	0.831573	0.946099	2L	7166513	7168981	FBgn0194843
FBgn0194845	9023.52	-0.0506653	0.0838265	-0.604406	0.545574	0.822925	2L	7168988	7172304	FBgn0194845
FBgn0193900	657.429	-0.0956076	0.121651	-0.785915	0.431917	0.753166	2L	7173006	7176579	FBgn0193900
FBgn0194846	2289.34	0.0985746	0.115209	0.855616	0.39221	0.726047	2L	7177159	7179308	FBgn0194846
FBgn0193899	88.2398	0.40012	0.212842	1.87989	0.0601234	0.310358	2L	7179545	7180839	FBgn0193899
FBgn0194848	1839.71	0.247539	0.124718	1.98478	0.0471686	0.272403	2L	7192435	7193486	FBgn0194848
FBgn0194849	6761.63	-0.114573	0.107205	-1.06873	0.285192	0.638093	2L	7194403	7197494	FBgn0194849
FBgn0193898	185.527	-0.209245	0.160441	-1.30419	0.192169	0.531432	2L	7198042	7198719	FBgn0193898
FBgn0194850	4038.92	0.550084	0.181212	3.03559	0.00240069	0.0440844	2L	7199936	7200787	FBgn0194850
FBgn0194851	464.113	-0.166855	0.138633	-1.20358	0.228752	0.57935	2L	7201519	7212616	FBgn0194851
FBgn0194852	33312.4	-0.00206511	0.148044	-0.0139493	0.98887	0.997681	2L	7218766	7221487	FBgn0194852
FBgn0193897	3532.21	0.303933	0.100068	3.03725	0.00238744	0.0439497	2L	7222378	7224914	FBgn0193897
FBgn0194853	4308.27	0.0704392	0.129691	0.543129	0.587041	0.843827	2L	7235390	7236699	FBgn0194853
FBgn0193896	1215.89	0.0074984	0.105781	0.0708863	0.943488	0.984016	2L	7237353	7239360	FBgn0193896
FBgn0193894	18.5074	0.216818	0.375078	0.578061	0.563223	0.832184	2L	7246962	7254108	FBgn0193894
FBgn0194854	290.078	-0.325843	0.161568	-2.01676	0.0437204	0.260573	2L	7264248	7264907	FBgn0194854
FBgn0193892	7458.04	0.158837	0.106049	1.49777	0.134192	0.457392	2L	7266332	7276449	FBgn0193892
FBgn0194855	5248.92	0.235175	0.122188	1.9247	0.0542669	0.294763	2L	7267589	7269472	FBgn0194855
FBgn0193891	207.321	0.077175	0.217131	0.35543	0.722267	0.904947	2L	7289502	7289840	FBgn0193891
FBgn0193889	2022.08	-0.17391	0.131662	-1.32088	0.18654	0.525398	2L	7291669	7341874	FBgn0193889
FBgn0193888	51.805	-0.722175	0.283937	-2.54343	0.010977	0.117899	2L	7364193	7364486	FBgn0193888
FBgn0193887	16.3964	0.720491	0.406692	1.77159	0.0764629	0.347142	2L	7374054	7374380	FBgn0193887
FBgn0194856	526.373	0.72033	0.134788	5.34417	9.08315e-08	1.37619e-05	2L	7377729	7379035	FBgn0194856
FBgn0194857	335.764	-0.108225	0.185673	-0.582881	0.559974	0.830995	2L	7402703	7404530	FBgn0194857
FBgn0194858	34.2011	-0.0753819	0.329101	-0.229054	0.818827	0.941069	2L	7410399	7411238	FBgn0194858
FBgn0193886	546.11	-0.3382	0.168709	-2.00463	0.0450022	0.265063	2L	7440879	7443345	FBgn0193886
FBgn0193885	1608.95	-0.500446	0.119051	-4.20362	2.62681e-05	0.00163367	2L	7444573	7459033	FBgn0193885
FBgn0194859	574.824	-0.100545	0.355168	-0.283092	0.777106	0.926543	2L	7476233	7486031	FBgn0194859
FBgn0194860	78.6065	0.509013	0.218281	2.33191	0.0197053	0.168453	2L	7486641	7487267	FBgn0194860
FBgn0193884	679.498	0.0936536	0.205555	0.455614	0.648668	0.874793	2L	7487299	7488903	FBgn0193884
FBgn0193883	277.341	-0.336515	0.221746	-1.51757	0.129124	0.449443	2L	7489015	7490535	FBgn0193883
FBgn0193881	4076.92	0.439203	0.149348	2.94081	0.00327359	0.0543386	2L	7491817	7499332	FBgn0193881
FBgn0194862	1169.49	0.462857	0.147432	3.13945	0.00169263	0.0343886	2L	7507327	7510150	FBgn0194862
FBgn0256279	76.1575	0.475221	0.238451	1.99295	0.0462671	0.269393	2L	7507775	7507963	FBgn0256279
FBgn0193880	183.632	0.235088	0.43491	0.540544	0.588822	0.844341	2L	7510416	7512833	FBgn0193880
FBgn0193879	636.187	0.132854	0.163519	0.812464	0.416526	0.743844	2L	7513496	7517205	FBgn0193879
FBgn0193878	541.706	0.591447	0.119437	4.95197	7.34665e-07	8.94282e-05	2L	7518086	7520874	FBgn0193878
FBgn0193877	390.587	0.287714	0.160735	1.78999	0.0734547	0.34043	2L	7521833	7524355	FBgn0193877
FBgn0193876	473.357	0.14743	0.132107	1.11599	0.264426	0.618117	2L	7525782	7528827	FBgn0193876
FBgn0193875	8200.48	-0.794871	0.136291	-5.83215	5.47192e-09	1.27756e-06	2L	7533652	7534214	FBgn0193875
FBgn0193874	8386.18	-0.282291	0.108072	-2.61205	0.00899999	0.104892	2L	7536945	7537490	FBgn0193874
FBgn0194863	675.765	0.176457	0.175194	1.00721	0.313833	0.666259	2L	7540106	7540485	FBgn0194863
FBgn0193873	21112.7	-0.319904	0.107928	-2.96406	0.00303612	0.0515218	2L	7545037	7545782	FBgn0193873
FBgn0194864	3035.59	-0.0755979	0.120887	-0.62536	0.531735	0.814836	2L	7546932	7558204	FBgn0194864
FBgn0194865	101.494	-0.0175444	0.2469	-0.0710587	0.943351	0.984016	2L	7566760	7569801	FBgn0194865
FBgn0193872	16.9116	0.232826	0.37949	0.613523	0.53953	0.820157	2L	7571370	7573478	FBgn0193872
FBgn0194866	2067.88	1.29044	0.316104	4.08233	4.45856e-05	0.00237823	2L	7575708	7576832	FBgn0194866
FBgn0194867	8716.02	-0.116993	0.105769	-1.10612	0.268673	0.623911	2L	7577212	7578117	FBgn0194867
FBgn0194868	1059.04	0.0565638	0.111068	0.509271	0.610562	0.855196	2L	7578514	7581462	FBgn0194868
FBgn0193871	701.451	-0.0668695	0.118553	-0.564046	0.572723	0.837443	2L	7581888	7585610	FBgn0193871
FBgn0193870	382.17	0.399308	0.160654	2.48552	0.0129363	0.130927	2L	7587349	7591357	FBgn0193870
FBgn0193869	3717.01	0.0911968	0.107691	0.846836	0.397087	0.728513	2L	7592448	7594940	FBgn0193869
FBgn0084228	588.543	0.210977	0.110624	1.90716	0.0565005	0.299374	2L	7595933	7596935	FBgn0084228
FBgn0193868	13064.5	-0.128088	0.090596	-1.41384	0.15741	0.490553	2L	7597834	7602260	FBgn0193868
FBgn0194869	1270.69	0.275306	0.190669	1.4439	0.148768	0.479139	2L	7610281	7615719	FBgn0194869
FBgn0194870	2407.18	-0.0383415	0.0937049	-0.409173	0.682413	0.889117	2L	7618431	7620563	FBgn0194870
FBgn0193867	60614.9	-0.234356	0.0727512	-3.22134	0.00127593	0.0284825	2L	7621387	7622880	FBgn0193867
FBgn0194871	4589.2	0.257924	0.115448	2.23412	0.0254751	0.1958	2L	7623997	7627934	FBgn0194871
FBgn0193866	288.563	0.0263304	0.166594	0.158052	0.874416	0.961156	2L	7637009	7637410	FBgn0193866
FBgn0194872	485.441	-0.143514	0.207297	-0.69231	0.488743	0.788031	2L	7637772	7638383	FBgn0194872
FBgn0193865	105.78	-0.40491	0.237839	-1.70245	0.0886708	0.376177	2L	7644137	7651401	FBgn0193865
FBgn0194873	1911.26	-0.508358	0.142078	-3.57802	0.000346205	0.011206	2L	7654839	7655666	FBgn0194873
FBgn0193864	314.773	0.334754	0.221943	1.50828	0.131482	0.454001	2L	7656339	7658422	FBgn0193864
FBgn0193863	432.331	-0.325259	0.155747	-2.08838	0.0367638	0.237779	2L	7663489	7667975	FBgn0193863
FBgn0193862	176.364	-0.134932	0.233798	-0.57713	0.563851	0.832426	2L	7671396	7676767	FBgn0193862
FBgn0193861	995.939	0.231284	0.116627	1.98311	0.0473555	0.273103	2L	7681148	7684648	FBgn0193861
FBgn0193860	380.97	-0.219522	0.206329	-1.06394	0.287356	0.639357	2L	7685314	7686444	FBgn0193860
FBgn0193859	283.23	-0.216679	0.165766	-1.30714	0.191165	0.53054	2L	7686910	7688074	FBgn0193859
FBgn0084209	629.808	-0.0917411	0.149165	-0.615031	0.538534	0.819623	2L	7691936	7693750	FBgn0084209
FBgn0193858	117.225	0.0687623	0.247833	0.277455	0.781431	0.927892	2L	7695805	7745867	FBgn0193858
FBgn0193857	157.523	-0.0210433	0.237047	-0.0887728	0.929262	0.979177	2L	7772408	7773424	FBgn0193857
FBgn0194874	570.045	-0.190649	0.156635	-1.21715	0.223545	0.571688	2L	7775108	7777016	FBgn0194874
FBgn0193856	306.886	0.00945995	0.228504	0.0413994	0.966977	0.990987	2L	7777673	7781177	FBgn0193856
FBgn0193855	75.9553	0.00749193	0.2751	0.0272335	0.978274	0.994245	2L	7784738	7786482	FBgn0193855
FBgn0194875	2258.28	0.0691161	0.123611	0.559141	0.576065	0.838796	2L	7788815	7789268	FBgn0194875
FBgn0193854	265.481	-0.0171728	0.135034	-0.127174	0.898803	0.970048	2L	7789489	7793719	FBgn0193854
FBgn0193853	206.239	-0.00758494	0.197472	-0.0384102	0.969361	0.992012	2L	7794180	7795577	FBgn0193853
FBgn0193852	344.443	0.0633553	0.202934	0.312197	0.754891	0.920082	2L	7795582	7796594	FBgn0193852
FBgn0193851	417.468	0.7798	0.179491	4.34451	1.39588e-05	0.000974517	2L	7798199	7799217	FBgn0193851
FBgn0193850	12.0919	0.831714	0.411256	2.02238	0.0431375	0.258623	2L	7799373	7799747	FBgn0193850
FBgn0194876	850.836	-0.14244	0.147081	-0.968447	0.332821	0.681308	2L	7801638	7806785	FBgn0194876
FBgn0194877	412.757	-0.0946016	0.125663	-0.752817	0.45156	0.766829	2L	7809833	7810187	FBgn0194877
FBgn0194878	2881.85	-0.183385	0.0979625	-1.87199	0.0612075	0.313004	2L	7812478	7818331	FBgn0194878
FBgn0194879	468.627	-0.106817	0.116469	-0.917133	0.359073	0.701112	2L	7821165	7821805	FBgn0194879
FBgn0256307	27099.9	-0.837056	0.14267	-5.86707	4.4356e-09	1.07071e-06	2L	7822194	7822355	FBgn0256307
FBgn0194880	886.393	-0.0474923	0.1229	-0.386431	0.699177	0.895928	2L	7823699	7832120	FBgn0194880
FBgn0193847	2250.51	0.111599	0.238167	0.468573	0.639375	0.869804	2L	7847008	7852341	FBgn0193847
FBgn0193846	431.97	-0.191319	0.147086	-1.30073	0.19335	0.532939	2L	7852774	7853532	FBgn0193846
FBgn0194881	209.815	-0.0608026	0.157974	-0.384889	0.700319	0.895928	2L	7853751	7854496	FBgn0194881
FBgn0193845	2199.38	-0.0511182	0.102624	-0.49811	0.618406	0.859169	2L	7855724	7861362	FBgn0193845
FBgn0194882	5635.63	-0.0398308	0.118261	-0.336806	0.736263	0.911497	2L	7870507	7887423	FBgn0194882
FBgn0193844	3291.72	0.0420551	0.0944788	0.445128	0.656228	0.877146	2L	7897008	7903346	FBgn0193844
FBgn0194883	529.109	0.00316794	0.112441	0.0281743	0.977523	0.993914	2L	7903938	7905267	FBgn0194883
FBgn0193843	1018.71	-0.00517998	0.101429	-0.0510698	0.95927	0.989107	2L	7905349	7906227	FBgn0193843
FBgn0194884	1239.77	-0.00395509	0.0904665	-0.0437188	0.965129	0.990713	2L	7910994	7913229	FBgn0194884
FBgn0193841	2173.51	0.137146	0.0901664	1.52104	0.128251	0.447687	2L	7914269	7916575	FBgn0193841
FBgn0193842	3028.56	-0.150469	0.148854	-1.01085	0.312086	0.665254	2L	7919661	7941724	FBgn0193842
FBgn0194885	42.8778	-0.0631688	0.401541	-0.157316	0.874996	0.961402	2L	7929617	7930266	FBgn0194885
FBgn0194886	985.482	-0.341622	0.17755	-1.92409	0.054343	0.295	2L	7934785	7937181	FBgn0194886
FBgn0194887	212.9	0.173251	0.156117	1.10975	0.267106	0.622098	2L	7938958	7940841	FBgn0194887
FBgn0045586	742.395	0.137922	0.126018	1.09447	0.273751	0.627787	2L	7942377	7944017	FBgn0045586
FBgn0193840	1168.12	0.110525	0.113169	0.976637	0.328749	0.679476	2L	7944206	7944612	FBgn0193840
FBgn0194888	1766.39	-0.230928	0.165083	-1.39886	0.161856	0.496915	2L	7955840	7972194	FBgn0194888
FBgn0193839	787.994	0.186331	0.141544	1.31642	0.188033	0.526331	2L	7973406	7973765	FBgn0193839
FBgn0193838	9215.98	-0.108614	0.107756	-1.00797	0.313469	0.666259	2L	7974165	7979886	FBgn0193838
FBgn0194889	479.435	0.282638	0.133284	2.12057	0.0339581	0.228474	2L	7980356	7981815	FBgn0194889
FBgn0194890	504.441	0.234798	0.142603	1.64652	0.099657	0.397456	2L	7982258	7983496	FBgn0194890
FBgn0193837	1251.13	-0.00151906	0.108313	-0.0140247	0.98881	0.997681	2L	7984127	7988447	FBgn0193837
FBgn0194891	209.425	0.452314	0.169724	2.66499	0.007699	0.096514	2L	7990112	7993095	FBgn0194891
FBgn0264923	2358.52	0.1131	0.119307	0.947974	0.343143	0.690845	2L	7993641	7994691	FBgn0264923
FBgn0194892	383.708	0.0663504	0.153186	0.433137	0.664916	0.881109	2L	7995267	7995655	FBgn0194892
FBgn0193835	736.334	0.10021	0.096606	1.03731	0.299593	0.652915	2L	7995940	7996530	FBgn0193835
FBgn0194893	1789.04	0.0439288	0.0941651	0.466508	0.640852	0.871147	2L	7997033	7997798	FBgn0194893
FBgn0194894	300.04	0.378991	0.157352	2.40855	0.0160158	0.147827	2L	7998225	7998908	FBgn0194894
FBgn0194895	1613.8	0.160689	0.135838	1.18294	0.236832	0.588444	2L	7999779	8000631	FBgn0194895
FBgn0193834	1470.44	0.694128	0.17815	3.89631	9.76678e-05	0.00447049	2L	8000761	8001684	FBgn0193834
FBgn0193833	2153.9	-0.0138971	0.0976342	-0.142339	0.886813	0.965891	2L	8002186	8004392	FBgn0193833
FBgn0193831	2275.48	0.0761845	0.128252	0.594021	0.552498	0.825997	2L	8006179	8011075	FBgn0193831
FBgn0193830	150.933	0.168168	0.214138	0.785325	0.432263	0.753247	2L	8013052	8014780	FBgn0193830
FBgn0261165	23764.1	0.0196025	0.202245	0.0969246	0.922786	0.978049	2L	8024901	8026199	FBgn0261165
FBgn0194896	541.443	-0.0751873	0.263951	-0.284853	0.775757	0.926063	2L	8027100	8027725	FBgn0194896
FBgn0193829	6837.25	0.0106856	0.095504	0.111887	0.910913	0.974332	2L	8028807	8036804	FBgn0193829
FBgn0193828	1320.61	-0.114018	0.0993691	-1.14742	0.25121	0.605276	2L	8044606	8085541	FBgn0193828
FBgn0256029	6.35409	0.725741	0.469713	1.54507	0.122328	0.438196	2L	8077935	8078007	FBgn0256029
FBgn0193827	705.356	0.231747	0.096488	2.40182	0.0163135	0.149509	2L	8089454	8090733	FBgn0193827
FBgn0194897	250.208	0.0791325	0.132811	0.595828	0.55129	0.825373	2L	8091423	8093053	FBgn0194897
FBgn0194898	281.633	0.0507122	0.143986	0.352202	0.724687	0.906304	2L	8093594	8094574	FBgn0194898
FBgn0193826	3486.66	0.034493	0.102668	0.335968	0.736895	0.911744	2L	8094733	8095979	FBgn0193826
FBgn0194899	289.865	0.00338667	0.126302	0.0268141	0.978608	0.99442	2L	8096458	8097780	FBgn0194899
FBgn0193825	274.305	0.250479	0.150327	1.66623	0.0956671	0.390801	2L	8097942	8099036	FBgn0193825
FBgn0194900	1224.88	0.223635	0.136562	1.63761	0.101502	0.401219	2L	8099493	8104491	FBgn0194900
FBgn0193824	4230.67	0.118244	0.114021	1.03704	0.299717	0.653086	2L	8105049	8107471	FBgn0193824
FBgn0194901	130.187	-0.0889671	0.208695	-0.426302	0.669888	0.883549	2L	8108230	8108655	FBgn0194901
FBgn0193823	1550.99	0.029156	0.110826	0.26308	0.792489	0.932759	2L	8110287	8112749	FBgn0193823
FBgn0194902	333.145	-0.0939606	0.16197	-0.580112	0.561839	0.831613	2L	8117405	8120256	FBgn0194902
FBgn0194903	45.9257	0.0196294	0.316853	0.0619512	0.950602	0.986424	2L	8125930	8128760	FBgn0194903
FBgn0194904	15.8799	-0.301528	0.45977	-0.655824	0.511938	0.802838	2L	8130570	8131998	FBgn0194904
FBgn0194905	1641.83	-0.116867	0.11494	-1.01676	0.309266	0.663183	2L	8133052	8135313	FBgn0194905
FBgn0194906	1483.29	0.347563	0.231339	1.50239	0.132996	0.456533	2L	8138016	8140507	FBgn0194906
FBgn0193822	1311.15	0.326609	0.233014	1.40167	0.161014	0.495283	2L	8139077	8140166	FBgn0193822
FBgn0193820	227.919	0.223576	0.142101	1.57336	0.115637	0.426767	2L	8141462	8143201	FBgn0193820
FBgn0193821	137.749	0.0262658	0.210474	0.124793	0.900687	0.970898	2L	8143203	8143851	FBgn0193821
FBgn0193819	162.854	0.239074	0.198307	1.20558	0.227981	0.578358	2L	8144009	8146653	FBgn0193819
FBgn0193818	26596.6	0.00575066	0.155182	0.0370574	0.970439	0.992317	2L	8149378	8150120	FBgn0193818
FBgn0194907	186.167	0.052822	0.177463	0.297651	0.765969	0.923391	2L	8150480	8151195	FBgn0194907
FBgn0194908	6565.56	0.178288	0.0801801	2.22359	0.026176	0.198463	2L	8151858	8155260	FBgn0194908
FBgn0194909	2364.29	0.227551	0.137202	1.65851	0.0972151	0.393446	2L	8158560	8160078	FBgn0194909
FBgn0194910	406.576	-0.130803	0.132291	-0.988751	0.322785	0.67347	2L	8160499	8161452	FBgn0194910
FBgn0193817	154.84	0.26833	0.168753	1.59007	0.111819	0.41964	2L	8161534	8162745	FBgn0193817
FBgn0194911	139.081	0.371269	0.209138	1.77523	0.0758592	0.346445	2L	8163671	8164598	FBgn0194911
FBgn0193816	1989.29	-0.0313259	0.0870733	-0.359765	0.719023	0.903744	2L	8165015	8168005	FBgn0193816
FBgn0193815	226.709	0.00479083	0.141954	0.033749	0.973077	0.992471	2L	8168565	8169301	FBgn0193815
FBgn0194912	265.257	0.096909	0.169616	0.571345	0.567766	0.834649	2L	8169518	8170181	FBgn0194912
FBgn0193814	1854.27	-0.336588	0.187191	-1.7981	0.0721611	0.337621	2L	8170236	8170574	FBgn0193814
FBgn0194913	780.504	0.0190183	0.107354	0.177155	0.859387	0.955358	2L	8171420	8174725	FBgn0194913
FBgn0193813	3322.72	0.0804464	0.127343	0.631728	0.527565	0.813334	2L	8175386	8178699	FBgn0193813
FBgn0027418	847.948	-0.301766	0.153546	-1.96531	0.0493788	0.279292	2L	8178898	8179602	FBgn0027418
FBgn0069487	2518.06	-0.338204	0.133947	-2.52491	0.0115728	0.122292	2L	8179936	8180643	FBgn0069487
FBgn0193812	108.488	0.12501	0.213575	0.585323	0.558331	0.830209	2L	8180918	8181266	FBgn0193812
FBgn0193811	1717.5	-0.112699	0.137505	-0.819599	0.412445	0.739896	2L	8182094	8182447	FBgn0193811
FBgn0194914	2119.75	0.160452	0.122157	1.31349	0.189019	0.527835	2L	8183188	8184216	FBgn0194914
FBgn0194915	17.4997	-1.35483	0.379048	-3.57429	0.000351181	0.0112647	2L	8185442	8186372	FBgn0194915
FBgn0194916	46.0916	1.01576	0.308609	3.29142	0.000996826	0.0239811	2L	8186910	8187920	FBgn0194916
FBgn0193810	101.989	-0.0566493	0.181734	-0.311716	0.755256	0.920109	2L	8188139	8189504	FBgn0193810
FBgn0194917	231.144	-0.202078	0.152737	-1.32305	0.18582	0.525303	2L	8190631	8190963	FBgn0194917
FBgn0194918	955.791	0.0574225	0.10775	0.532923	0.594087	0.84696	2L	8192669	8194087	FBgn0194918
FBgn0193809	481.785	0.458911	0.136529	3.36126	0.000775864	0.0201383	2L	8195247	8197705	FBgn0193809
FBgn0193808	263.622	-0.025418	0.166739	-0.152442	0.878838	0.962733	2L	8199681	8201012	FBgn0193808
FBgn0194919	7927.36	-0.234457	0.0781505	-3.00007	0.00269919	0.0474591	2L	8213035	8216455	FBgn0194919
FBgn0193807	839.538	0.262348	0.114573	2.28979	0.0220334	0.180449	2L	8217088	8219175	FBgn0193807
FBgn0193806	193.447	-0.0531133	0.166237	-0.319503	0.749345	0.917484	2L	8220284	8223247	FBgn0193806
FBgn0194920	83.2294	0.387828	0.237913	1.63012	0.103075	0.403963	2L	8223578	8223967	FBgn0194920
FBgn0194921	523.816	0.19759	0.128736	1.53484	0.124822	0.442311	2L	8224496	8228405	FBgn0194921
FBgn0194922	435.013	0.408036	0.131245	3.10897	0.00187742	0.0372918	2L	8228731	8232003	FBgn0194922
FBgn0193805	118.878	-0.00868859	0.202863	-0.0428298	0.965837	0.990713	2L	8232480	8236075	FBgn0193805
FBgn0193804	1186.97	0.0985913	0.129324	0.762356	0.445848	0.762979	2L	8236776	8237655	FBgn0193804
FBgn0194923	104.726	0.179577	0.208461	0.861438	0.388997	0.724006	2L	8242150	8243883	FBgn0194923
FBgn0194925	16.6772	-0.423997	0.413842	-1.02454	0.30558	0.659806	2L	8254613	8255215	FBgn0194925
FBgn0194926	418.648	0.207855	0.131554	1.57999	0.114109	0.423985	2L	8259977	8265635	FBgn0194926
FBgn0194927	1623	-0.0928063	0.108923	-0.852033	0.394196	0.726778	2L	8266467	8267507	FBgn0194927
FBgn0194928	26.2627	-0.361458	0.319626	-1.13088	0.258107	0.611887	2L	8268351	8268751	FBgn0194928
FBgn0193803	242.078	0.289694	0.146739	1.97422	0.0483568	0.276664	2L	8270184	8271354	FBgn0193803
FBgn0193802	727.14	0.0591016	0.0976857	0.605018	0.545167	0.82274	2L	8286524	8288904	FBgn0193802
FBgn0193801	311.824	-0.150437	0.158093	-0.951567	0.341316	0.688999	2L	8289878	8292037	FBgn0193801
FBgn0194929	310.484	0.295431	0.152934	1.93176	0.0533894	0.291782	2L	8292447	8293909	FBgn0194929
FBgn0193800	531.215	0.0745	0.137084	0.543464	0.586811	0.843666	2L	8294063	8294587	FBgn0193800
FBgn0194931	6606.62	0.196151	0.181739	1.0793	0.280454	0.633436	2L	8296605	8298482	FBgn0194931
FBgn0194932	9189.06	-0.266165	0.0834516	-3.18945	0.00142542	0.0309135	2L	8299116	8301602	FBgn0194932
FBgn0193799	1199.08	-0.53846	0.114726	-4.69345	2.68638e-06	0.000263858	2L	8303652	8304083	FBgn0193799
FBgn0193798	498.99	0.025477	0.134127	0.189947	0.849351	0.951317	2L	8304312	8304749	FBgn0193798
FBgn0193797	324.537	-0.314996	0.137586	-2.28944	0.0220539	0.180512	2L	8304842	8305099	FBgn0193797
FBgn0194933	724.689	0.0214103	0.107537	0.199096	0.842187	0.950437	2L	8312970	8318106	FBgn0194933
FBgn0194934	584.096	0.0407093	0.144375	0.281969	0.777967	0.926896	2L	8346084	8448921	FBgn0194934
FBgn0194935	158.057	-0.0913333	0.204467	-0.446689	0.6551	0.876943	2L	8448943	8449629	FBgn0194935
FBgn0194936	4867.27	0.413509	0.185968	2.22354	0.0261791	0.198463	2L	8455906	8459384	FBgn0194936
FBgn0193795	29.8311	0.0346646	0.351267	0.0986845	0.921389	0.97804	2L	8464052	8466969	FBgn0193795
FBgn0256035	6.90316	-0.396526	0.450213	-0.880752	0.378452	0.716363	2L	8467836	8467907	FBgn0256035
FBgn0256036	7.00721	-0.401997	0.445972	-0.901394	0.367379	0.707542	2L	8468696	8468767	FBgn0256036
FBgn0193794	254.511	0.0373927	0.164949	0.226693	0.820663	0.941487	2L	8469605	8470060	FBgn0193794
FBgn0194937	246.555	-0.0925137	0.146508	-0.63146	0.52774	0.813516	2L	8470559	8471275	FBgn0194937
FBgn0193793	5091.09	-0.0642104	0.0936116	-0.685923	0.492761	0.79116	2L	8472011	8489668	FBgn0193793
FBgn0194938	8873.08	0.0681499	0.120948	0.563465	0.573118	0.837508	2L	8490886	8492496	FBgn0194938
FBgn0193792	2522.46	-0.0276374	0.107447	-0.257219	0.79701	0.934742	2L	8495538	8517675	FBgn0193792
FBgn0194939	720.494	0.350968	0.110903	3.16464	0.00155275	0.0327458	2L	8531556	8532281	FBgn0194939
FBgn0193789	56.0374	-0.933946	0.332551	-2.80843	0.00497831	0.0716173	2L	8544175	8547407	FBgn0193789
FBgn0193788	16.5577	-0.56633	0.434468	-1.3035	0.192404	0.531771	2L	8547926	8550121	FBgn0193788
FBgn0193787	5.29357	0.0810555	0.479597	0.169008	0.865791	0.958256	2L	8550195	8551089	FBgn0193787
FBgn0193786	570.228	-1.2022	0.34512	-3.48344	0.000495018	0.0144468	2L	8551742	8554562	FBgn0193786
FBgn0193785	4378.5	-0.837056	0.296459	-2.82351	0.00475005	0.0698866	2L	8555993	8559416	FBgn0193785
FBgn0194941	268.911	-0.39107	0.179141	-2.18302	0.029034	0.21022	2L	8604800	8606269	FBgn0194941
FBgn0194942	119.547	-0.215402	0.227452	-0.947024	0.343627	0.691399	2L	8607124	8607339	FBgn0194942
FBgn0194945	379.686	0.225119	0.1588	1.41763	0.1563	0.48913	2L	8641748	8642617	FBgn0194945
FBgn0194946	300.269	0.0873277	0.181461	0.481247	0.630341	0.865701	2L	8642847	8643620	FBgn0194946
FBgn0194947	243.364	0.25411	0.15883	1.59988	0.109624	0.415452	2L	8643896	8644648	FBgn0194947
FBgn0194948	266.323	0.111667	0.161776	0.690257	0.490033	0.7891	2L	8644889	8645641	FBgn0194948
FBgn0194949	733.211	0.111876	0.134895	0.829361	0.4069	0.736443	2L	8645849	8646577	FBgn0194949
FBgn0194951	214.408	0.0415558	0.220352	0.188588	0.850416	0.951317	2L	8695301	8695552	FBgn0194951
FBgn0194952	6670	0.151437	0.112757	1.34304	0.179259	0.517956	2L	8701958	8715718	FBgn0194952
FBgn0194953	6940.75	-0.0948702	0.132232	-0.717452	0.473095	0.780383	2L	8717317	8719389	FBgn0194953
FBgn0193783	1056.08	0.840634	0.124821	6.7347	1.64265e-11	6.68417e-09	2L	8719678	8721126	FBgn0193783
FBgn0193784	247.585	0.456641	0.177679	2.57003	0.010169	0.112342	2L	8721233	8722026	FBgn0193784
FBgn0193782	172.511	0.0331636	0.196202	0.169028	0.865775	0.958256	2L	8722533	8723451	FBgn0193782
FBgn0193781	581.166	-0.0795162	0.147044	-0.540765	0.58867	0.844341	2L	8724154	8725438	FBgn0193781
FBgn0193780	942.002	-0.0266258	0.110766	-0.240378	0.810037	0.93877	2L	8734417	8735967	FBgn0193780
FBgn0193779	99.7864	-0.250538	0.266891	-0.93873	0.347869	0.693596	2L	8737547	8738185	FBgn0193779
FBgn0193778	267.947	-0.451392	0.168738	-2.67511	0.00747054	0.0943222	2L	8744133	8746232	FBgn0193778
FBgn0194954	886.162	0.0275409	0.143004	0.192589	0.847281	0.950979	2L	8746485	8748463	FBgn0194954
FBgn0194955	103.207	0.252331	0.184514	1.36755	0.171454	0.508944	2L	8749700	8750569	FBgn0194955
FBgn0194956	120.96	0.160412	0.204832	0.783138	0.433546	0.754468	2L	8751103	8753852	FBgn0194956
FBgn0193777	31.7792	0.518644	0.301084	1.72259	0.0849625	0.367569	2L	8754957	8757012	FBgn0193777
FBgn0193776	306.296	0.497217	0.160553	3.0969	0.00195553	0.038309	2L	8761661	8763779	FBgn0193776
FBgn0194957	2686.86	0.226911	0.147295	1.54053	0.123432	0.44036	2L	8764196	8764751	FBgn0194957
FBgn0193775	252.17	0.365015	0.164976	2.21254	0.0269294	0.201196	2L	8769879	8772518	FBgn0193775
FBgn0194958	113.527	-0.0698884	0.311879	-0.224088	0.822689	0.942769	2L	8775388	8776650	FBgn0194958
FBgn0194959	1291.74	0.140543	0.100979	1.3918	0.163984	0.500527	2L	8777750	8781647	FBgn0194959
FBgn0193774	1109.28	0.11078	0.104907	1.05598	0.290978	0.642995	2L	8778856	8780531	FBgn0193774
FBgn0194960	1348.41	0.713445	0.151244	4.71717	2.39154e-06	0.000241562	2L	8786522	8787103	FBgn0194960
FBgn0194961	417.652	0.421975	0.204741	2.06101	0.0393017	0.246714	2L	8788119	8788697	FBgn0194961
FBgn0193773	298.634	0.105328	0.15011	0.701673	0.482883	0.785699	2L	8788927	8789820	FBgn0193773
FBgn0193772	1128.98	0.435383	0.157737	2.76019	0.00577685	0.0793809	2L	8803234	8804136	FBgn0193772
FBgn0193771	93.4203	-0.0628097	0.227848	-0.275665	0.782806	0.928668	2L	8833347	8846779	FBgn0193771
FBgn0194962	93.5656	0.631364	0.232203	2.71901	0.00654773	0.0869895	2L	8857388	8858084	FBgn0194962
FBgn0194963	17.8198	0.648888	0.365491	1.77539	0.0758343	0.346445	2L	8864348	8869825	FBgn0194963
FBgn0194964	225.081	0.185371	0.204841	0.904949	0.365492	0.705526	2L	8877783	8878690	FBgn0194964
FBgn0194965	8.95482	0.51876	0.443203	1.17048	0.241808	0.594481	2L	8891975	8893444	FBgn0194965
FBgn0194966	375.404	-0.125202	0.154412	-0.810831	0.417463	0.744277	2L	8907147	8915708	FBgn0194966
FBgn0189367	36.8477	0.0552693	0.480755	0.114964	0.908474	0.973425	2L	8909596	8909853	FBgn0189367
FBgn0194967	300.673	0.0487017	0.156793	0.310611	0.756097	0.92037	2L	8931528	8944440	FBgn0194967
FBgn0194968	87.341	0.317497	0.235217	1.3498	0.177079	0.515476	2L	8945286	8946210	FBgn0194968
FBgn0193770	1240.25	0.0420027	0.101481	0.413898	0.678949	0.887606	2L	8946542	8947326	FBgn0193770
FBgn0194969	3420.73	-0.168435	0.130366	-1.29202	0.196352	0.537157	2L	8972870	9021790	FBgn0194969
FBgn0256037	104.582	-0.355541	0.212685	-1.67168	0.0945874	0.388777	2L	9012509	9012582	FBgn0256037
FBgn0193769	296.503	0.183821	0.204041	0.900903	0.36764	0.707557	2L	9026258	9026974	FBgn0193769
FBgn0193768	461.988	-0.0778577	0.121505	-0.640779	0.521666	0.808793	2L	9027715	9029029	FBgn0193768
FBgn0069486	3278.92	-0.390721	0.140383	-2.78325	0.0053818	0.0757387	2L	9030302	9030973	FBgn0069486
FBgn0194970	7747.88	-0.122773	0.11079	-1.10816	0.267793	0.622851	2L	9048784	9067900	FBgn0194970
FBgn0194971	5009.39	-0.0591117	0.100683	-0.58711	0.55713	0.829515	2L	9068132	9068386	FBgn0194971
FBgn0194972	907.152	0.154116	0.117714	1.30924	0.190453	0.529566	2L	9105178	9107376	FBgn0194972
FBgn0194973	230.206	0.12132	0.15722	0.771661	0.440315	0.760102	2L	9108422	9108716	FBgn0194973
FBgn0194974	2829.31	0.0889903	0.161987	0.549366	0.582754	0.842411	2L	9115390	9118082	FBgn0194974
FBgn0194975	1713.03	0.189448	0.12733	1.48785	0.136791	0.46231	2L	9120327	9121643	FBgn0194975
FBgn0194976	799.889	0.194001	0.131379	1.47665	0.139769	0.466884	2L	9127962	9128363	FBgn0194976
FBgn0194977	342.569	0.362883	0.135791	2.67236	0.00753207	0.094763	2L	9145157	9145768	FBgn0194977
FBgn0193767	37.2064	-0.439615	0.31813	-1.38187	0.167012	0.504399	2L	9150464	9151030	FBgn0193767
FBgn0193766	79.1909	-0.290673	0.254587	-1.14174	0.253561	0.607539	2L	9155147	9162516	FBgn0193766
FBgn0194978	16109.5	-0.101433	0.123259	-0.822923	0.410552	0.738547	2L	9165020	9170415	FBgn0194978
FBgn0193764	686.203	0.218805	0.154962	1.41199	0.157953	0.491069	2L	9173279	9173854	FBgn0193764
FBgn0194979	556.784	-0.145618	0.253133	-0.575262	0.565114	0.833277	2L	9197110	9202448	FBgn0194979
FBgn0024781	44.9061	-0.218179	0.281973	-0.773756	0.439075	0.759357	2L	9203274	9204103	FBgn0024781
FBgn0193763	1980.22	0.240978	0.123245	1.95528	0.05055	0.28304	2L	9205219	9207351	FBgn0193763
FBgn0194980	668.396	-0.0358037	0.101861	-0.351498	0.725215	0.906351	2L	9208118	9210478	FBgn0194980
FBgn0194981	445.187	0.0792777	0.161434	0.491084	0.623367	0.861143	2L	9210564	9211304	FBgn0194981
FBgn0194982	23.6468	0.0285579	0.374536	0.0762486	0.939221	0.982569	2L	9211898	9213224	FBgn0194982
FBgn0194983	522.709	0.26935	0.214193	1.25751	0.208569	0.554506	2L	9213431	9213661	FBgn0194983
FBgn0194984	1986.82	0.0837451	0.117601	0.712112	0.476395	0.78152	2L	9236841	9238838	FBgn0194984
FBgn0193761	5795.35	0.0930693	0.0906145	1.02709	0.304378	0.658207	2L	9261404	9263915	FBgn0193761
FBgn0194985	1485.39	0.0238417	0.119396	0.199686	0.841726	0.950274	2L	9275442	9291390	FBgn0194985
FBgn0194986	10406.4	-0.306563	0.174397	-1.75784	0.0787749	0.352578	2L	9300539	9301426	FBgn0194986
FBgn0194987	6829.54	-0.158427	0.087398	-1.8127	0.0698778	0.333568	2L	9305473	9310632	FBgn0194987
FBgn0194988	155.091	0.106921	0.308849	0.346191	0.7292	0.908087	2L	9312621	9313725	FBgn0194988
FBgn0194989	16.1712	2.35419	0.449695	5.23509	1.64905e-07	2.32533e-05	2L	9314941	9315469	FBgn0194989
FBgn0193760	563.284	0.0909921	0.163763	0.555634	0.578461	0.840213	2L	9321548	9323016	FBgn0193760
FBgn0193759	2511.05	-0.00557218	0.185885	-0.0299765	0.976086	0.993037	2L	9323398	9329276	FBgn0193759
FBgn0194992	254.78	-0.143044	0.164495	-0.869591	0.384524	0.721782	2L	9346151	9346648	FBgn0194992
FBgn0193758	5202.74	-0.105586	0.105325	-1.00247	0.316115	0.667726	2L	9347498	9350319	FBgn0193758
FBgn0193757	14665.4	-0.236542	0.138965	-1.70218	0.0887221	0.376177	2L	9352700	9353402	FBgn0193757
FBgn0193756	24.9447	-0.222939	0.361522	-0.616669	0.537453	0.819091	2L	9353850	9355434	FBgn0193756
FBgn0194993	663.77	0.228925	0.14101	1.62346	0.104491	0.405824	2L	9363364	9365242	FBgn0194993
FBgn0194994	10.0485	0.252654	0.432675	0.583935	0.559264	0.830816	2L	9384645	9386269	FBgn0194994
FBgn0194995	3199.52	-0.0909649	0.0937142	-0.970663	0.331716	0.680637	2L	9387213	9389305	FBgn0194995
FBgn0194996	987.725	-0.0733966	0.105062	-0.698602	0.484801	0.786752	2L	9393832	9395109	FBgn0194996
FBgn0193753	3343.78	-0.461574	0.169315	-2.72613	0.00640822	0.0856152	2L	9397608	9397973	FBgn0193753
FBgn0194997	6468.7	0.0149457	0.142085	0.105189	0.916226	0.976027	2L	9414239	9429288	FBgn0194997
FBgn0194998	64.2743	0.787073	0.284758	2.76401	0.00570957	0.0789761	2L	9429325	9430950	FBgn0194998
FBgn0193752	2114.61	-0.0220087	0.176275	-0.124854	0.900639	0.970898	2L	9476428	9477489	FBgn0193752
FBgn0193751	1419.59	-0.0162707	0.178226	-0.0912923	0.92726	0.978523	2L	9477507	9478575	FBgn0193751
FBgn0194999	369.574	-0.418161	0.194315	-2.15197	0.0313994	0.219741	2L	9479906	9480351	FBgn0194999
FBgn0195000	970.691	0.0223386	0.0964832	0.231528	0.816905	0.940294	2L	9481039	9488236	FBgn0195000
FBgn0193750	258.508	0.0498312	0.142114	0.350643	0.725856	0.906351	2L	9483065	9483513	FBgn0193750
FBgn0193749	6030.44	-0.148228	0.0945505	-1.56771	0.116949	0.428872	2L	9489003	9491108	FBgn0193749
FBgn0193748	1725.82	0.00966002	0.137856	0.0700731	0.944135	0.984145	2L	9497452	9514066	FBgn0193748
FBgn0195001	558.394	-0.247019	0.165222	-1.49508	0.134895	0.458513	2L	9508923	9509552	FBgn0195001
FBgn0195002	722.324	0.401354	0.13215	3.03712	0.0023885	0.0439497	2L	9515704	9516036	FBgn0195002
FBgn0193747	834.218	-0.00763279	0.18439	-0.0413949	0.966981	0.990987	2L	9526356	9528375	FBgn0193747
FBgn0195003	1130.89	0.0179956	0.0923777	0.194805	0.845546	0.950448	2L	9538651	9541107	FBgn0195003
FBgn0193746	255.525	-0.366113	0.17369	-2.10785	0.0350437	0.23246	2L	9541489	9542140	FBgn0193746
FBgn0195004	7337.01	0.0324258	0.0875191	0.3705	0.71101	0.900027	2L	9542583	9544157	FBgn0195004
FBgn0195006	13925.2	-0.0860512	0.149681	-0.574897	0.565361	0.833354	2L	9548032	9549324	FBgn0195006
FBgn0193744	166.058	0.423745	0.198792	2.13159	0.0330402	0.22558	2L	9549343	9549914	FBgn0193744
FBgn0193743	16.6762	0.733996	0.408241	1.79795	0.0721851	0.337623	2L	9550074	9551977	FBgn0193743
FBgn0195007	3708.77	0.148586	0.111692	1.33032	0.183413	0.522434	2L	9561692	9567086	FBgn0195007
FBgn0195008	7140.84	0.0563227	0.138866	0.405591	0.685043	0.890231	2L	9567755	9573840	FBgn0195008
FBgn0189366	1181.71	0.460047	0.221628	2.07576	0.037916	0.242709	2L	9568297	9568473	FBgn0189366
FBgn0193741	147.946	0.00388001	0.179069	0.0216677	0.982713	0.995717	2L	9573878	9574896	FBgn0193741
FBgn0193740	1563.04	0.227275	0.151704	1.49814	0.134096	0.457392	2L	9578943	9654168	FBgn0193740
FBgn0195009	1905.51	-0.36172	0.109874	-3.29213	0.000994306	0.0239609	2L	9672457	9674295	FBgn0195009
FBgn0193739	308.591	0.160806	0.200054	0.803814	0.421504	0.745752	2L	9674435	9675045	FBgn0193739
FBgn0195010	168.264	0.234459	0.195564	1.19889	0.230571	0.580792	2L	9675143	9675552	FBgn0195010
FBgn0193738	95.9143	-0.142077	0.189458	-0.749914	0.453307	0.76857	2L	9675638	9677703	FBgn0193738
FBgn0256310	10.0433	-0.959178	0.415715	-2.3073	0.0210382	0.175322	2L	9678785	9678852	FBgn0256310
FBgn0195011	338.111	-0.0142819	0.164472	-0.0868347	0.930803	0.980148	2L	9679813	9680473	FBgn0195011
FBgn0193737	30626.3	0.0150555	0.104345	0.144286	0.885274	0.965286	2L	9680775	9681578	FBgn0193737
FBgn0193736	14.3884	-0.84288	0.4091	-2.06033	0.0393672	0.246881	2L	9682517	9682933	FBgn0193736
FBgn0193735	8271.61	0.088593	0.0686556	1.2904	0.196913	0.537794	2L	9684643	9695648	FBgn0193735
FBgn0193734	2760.97	-0.0282764	0.0956043	-0.295765	0.767409	0.923875	2L	9698871	9702087	FBgn0193734
FBgn0195012	1339.22	-0.133802	0.102347	-1.30733	0.191101	0.53054	2L	9702652	9704190	FBgn0195012
FBgn0195013	4427.52	0.255849	0.0856325	2.98776	0.0028103	0.0490494	2L	9704938	9706691	FBgn0195013
FBgn0193732	3533.52	0.220854	0.10139	2.17826	0.0293869	0.211592	2L	9707012	9707650	FBgn0193732
FBgn0195014	1962.52	-0.187689	0.102569	-1.82987	0.0672695	0.328442	2L	9708450	9709412	FBgn0195014
FBgn0195015	727.602	-0.129394	0.148946	-0.868737	0.384991	0.722068	2L	9709878	9710831	FBgn0195015
FBgn0195016	627.452	0.383167	0.130269	2.94136	0.00326777	0.0543052	2L	9711253	9712239	FBgn0195016
FBgn0193731	167.629	0.110291	0.18705	0.589631	0.555438	0.828409	2L	9712306	9714376	FBgn0193731
FBgn0195017	251.807	-0.383575	0.19486	-1.96847	0.0490139	0.278642	2L	9716177	9719626	FBgn0195017
FBgn0195018	17.3411	0.970442	0.401779	2.41536	0.0157195	0.146134	2L	9719817	9720504	FBgn0195018
FBgn0193730	30.3755	3.12579	0.400737	7.8001	6.18591e-15	4.40499e-12	2L	9722041	9722544	FBgn0193730
FBgn0193729	2269.43	0.0408976	0.0818689	0.49955	0.617392	0.85884	2L	9724684	9726907	FBgn0193729
FBgn0195019	307.606	0.114976	0.125224	0.918161	0.358534	0.700734	2L	9729460	9730274	FBgn0195019
FBgn0193728	1515.92	-0.0568956	0.168448	-0.337763	0.735542	0.911158	2L	9730455	9734150	FBgn0193728
FBgn0193727	105.35	-0.0322887	0.205091	-0.157436	0.874902	0.961372	2L	9741908	9743416	FBgn0193727
FBgn0195020	209.181	0.332713	0.174415	1.90759	0.0564437	0.299374	2L	9743834	9745495	FBgn0195020
FBgn0193726	292.141	0.134929	0.162398	0.830855	0.406056	0.735476	2L	9745639	9746343	FBgn0193726
FBgn0195021	3407.55	-0.0248263	0.118542	-0.20943	0.834113	0.94694	2L	9746939	9749079	FBgn0195021
FBgn0193725	510.647	-0.195545	0.113208	-1.7273	0.0841135	0.365343	2L	9750338	9751355	FBgn0193725
FBgn0193724	1408.91	0.0330432	0.106256	0.310976	0.755819	0.920189	2L	9751751	9753788	FBgn0193724
FBgn0193723	618.547	0.122912	0.0975299	1.26024	0.207581	0.553213	2L	9754930	9757791	FBgn0193723
FBgn0195022	48665.6	0.0840418	0.131569	0.638767	0.522974	0.809782	2L	9758546	9759333	FBgn0195022
FBgn0195024	125.619	0.0187417	0.241123	0.0777269	0.938045	0.982327	2L	9769130	9779189	FBgn0195024
FBgn0193720	51.1312	0.0326939	0.292678	0.111706	0.911056	0.974353	2L	9780410	9780862	FBgn0193720
FBgn0193719	16.2279	-0.397868	0.361139	-1.1017	0.270591	0.626321	2L	9781265	9786686	FBgn0193719
FBgn0195025	1486.19	-0.14387	0.097981	-1.46835	0.142009	0.470028	2L	9788448	9792146	FBgn0195025
FBgn0195026	5639.81	-0.0776933	0.0871053	-0.891947	0.372421	0.712107	2L	9794408	9797462	FBgn0195026
FBgn0193718	821.33	-0.0160592	0.161367	-0.0995199	0.920725	0.977923	2L	9798236	9800869	FBgn0193718
FBgn0193717	781.734	-0.270272	0.115831	-2.33334	0.0196305	0.168119	2L	9800878	9802407	FBgn0193717
FBgn0195027	509.085	0.267272	0.158748	1.68362	0.0922548	0.38508	2L	9812588	9814780	FBgn0195027
FBgn0195028	937.574	-1.13639	0.201414	-5.64204	1.68047e-08	3.27852e-06	2L	9819632	9825537	FBgn0195028
FBgn0195030	827.235	-0.75304	0.223636	-3.36725	0.000759211	0.0199128	2L	9836176	9837458	FBgn0195030
FBgn0195031	125.764	0.0829969	0.176002	0.471569	0.637235	0.869134	2L	9840919	9842453	FBgn0195031
FBgn0195032	49143	-0.30636	0.0999067	-3.06646	0.00216608	0.041023	2L	9844263	9847427	FBgn0195032
FBgn0195033	449.132	0.0395052	0.138986	0.284238	0.776228	0.926183	2L	9850831	9852093	FBgn0195033
FBgn0193715	274.147	0.0782464	0.166427	0.470155	0.638244	0.869259	2L	9853059	9875957	FBgn0193715
FBgn0193714	173.188	-0.177415	0.199346	-0.889981	0.373476	0.712822	2L	9880153	9880806	FBgn0193714
FBgn0193713	13.7644	0.615721	0.446726	1.3783	0.168111	0.506307	2L	9885454	9886984	FBgn0193713
FBgn0195034	90.4062	-0.0939691	0.260743	-0.360389	0.718556	0.903586	2L	9895235	9896384	FBgn0195034
FBgn0195035	126.366	-0.149685	0.210725	-0.710334	0.477497	0.781758	2L	9909015	9909326	FBgn0195035
FBgn0193711	38.2822	-0.066306	0.367325	-0.18051	0.856752	0.954165	2L	9912970	9913914	FBgn0193711
FBgn0195036	203.364	0.233178	0.180006	1.29539	0.195186	0.535637	2L	9915247	9916823	FBgn0195036
FBgn0193710	10.1006	0.285195	0.440994	0.64671	0.51782	0.806529	2L	9917209	9917560	FBgn0193710
FBgn0193709	43.4849	-0.0441541	0.293763	-0.150305	0.880524	0.963212	2L	9927819	9928532	FBgn0193709
FBgn0195037	810.244	0.0842928	0.147127	0.572924	0.566696	0.834545	2L	9933034	9941464	FBgn0195037
FBgn0195038	57.2884	0.0497968	0.251999	0.197607	0.843352	0.950437	2L	9952009	9953028	FBgn0195038
FBgn0193708	1075.76	0.200413	0.138983	1.44199	0.149304	0.480105	2L	9965611	9973629	FBgn0193708
FBgn0193707	25.3968	-0.495168	0.432905	-1.14383	0.252695	0.606676	2L	9975371	9980405	FBgn0193707
FBgn0083459	130.25	-0.288524	0.21735	-1.32746	0.184356	0.523198	2L	9981549	9982256	FBgn0083459
FBgn0195039	42427.4	0.443657	0.156936	2.82699	0.00469874	0.0694262	2L	9983113	9983941	FBgn0195039
FBgn0193706	1357.98	-0.190978	0.121475	-1.57217	0.115912	0.427461	2L	9984780	9986019	FBgn0193706
FBgn0193705	991.197	-0.194446	0.11058	-1.75842	0.0786766	0.352432	2L	9987195	9988652	FBgn0193705
FBgn0193704	103.591	0.510914	0.199502	2.56095	0.0104386	0.114385	2L	9989146	9990625	FBgn0193704
FBgn0193703	705.522	-0.142669	0.162346	-0.878802	0.379509	0.717301	2L	9991829	9992442	FBgn0193703
FBgn0195040	834.354	0.304968	0.121252	2.51515	0.0118982	0.124415	2L	9993232	9995497	FBgn0195040
FBgn0193702	3510.36	0.0295398	0.0990746	0.298157	0.765583	0.92335	2L	9995757	10000680	FBgn0193702
FBgn0195041	4472.63	0.0944035	0.10322	0.914589	0.360407	0.702496	2L	10003260	10004231	FBgn0195041
FBgn0195042	264.289	0.0993175	0.130561	0.760696	0.446839	0.763671	2L	10005032	10006327	FBgn0195042
FBgn0193701	699.068	-0.0785561	0.120115	-0.654008	0.513107	0.803747	2L	10006626	10007640	FBgn0193701
FBgn0193700	745.181	-0.00657807	0.150948	-0.0435785	0.96524	0.990713	2L	10009966	10012036	FBgn0193700
FBgn0195043	3014.39	-0.192182	0.114558	-1.67759	0.0934267	0.387248	2L	10014697	10016479	FBgn0195043
FBgn0193699	119.75	0.451277	0.176836	2.55196	0.0107119	0.116191	2L	10016797	10020486	FBgn0193699
FBgn0195044	3658.51	0.00313137	0.0895953	0.0349501	0.972119	0.992471	2L	10022214	10024730	FBgn0195044
FBgn0193698	316.889	0.143316	0.182078	0.787116	0.431214	0.752835	2L	10027888	10028680	FBgn0193698
FBgn0193697	1711.7	0.201418	0.111622	1.80446	0.0711592	0.335246	2L	10030270	10031931	FBgn0193697
FBgn0195045	579.225	0.270865	0.177032	1.53004	0.126008	0.444209	2L	10033546	10034228	FBgn0195045
FBgn0195046	131.112	-0.104974	0.207635	-0.505572	0.613157	0.856807	2L	10034691	10037294	FBgn0195046
FBgn0193696	3222.14	0.120166	0.104563	1.14922	0.250464	0.604729	2L	10037524	10038474	FBgn0193696
FBgn0193695	905.085	0.00637683	0.134885	0.0472761	0.962293	0.989794	2L	10039326	10043237	FBgn0193695
FBgn0193694	1017.46	0.00147687	0.123353	0.0119728	0.990447	0.997874	2L	10046561	10047163	FBgn0193694
FBgn0195047	1166.62	0.182912	0.1243	1.47154	0.141146	0.468892	2L	10047942	10048694	FBgn0195047
FBgn0195048	465.731	0.160827	0.165097	0.974136	0.329989	0.679476	2L	10049249	10050220	FBgn0195048
FBgn0195049	290.366	0.0427706	0.133353	0.320732	0.748413	0.91714	2L	10050524	10052039	FBgn0195049
FBgn0193693	7422.06	0.0825011	0.134376	0.613957	0.539244	0.81989	2L	10053360	10061307	FBgn0193693
FBgn0193692	146.991	-0.133369	0.263662	-0.505834	0.612973	0.856767	2L	10064863	10067491	FBgn0193692
FBgn0193691	1257	-0.111221	0.0891359	-1.24776	0.212117	0.558096	2L	10068103	10071360	FBgn0193691
FBgn0193690	2069	0.180178	0.0988359	1.823	0.0683027	0.329864	2L	10074686	10080703	FBgn0193690
FBgn0193689	897.609	0.753534	0.18975	3.97119	7.1515e-05	0.00346434	2L	10081495	10082820	FBgn0193689
FBgn0193688	6989.65	0.113123	0.086192	1.31246	0.189366	0.527985	2L	10084008	10089484	FBgn0193688
FBgn0193687	1554.16	-0.00536432	0.0915655	-0.0585845	0.953283	0.987162	2L	10090258	10091422	FBgn0193687
FBgn0193686	2672.39	0.307862	0.125385	2.45534	0.0140751	0.137677	2L	10091727	10093099	FBgn0193686
FBgn0195051	3680.53	-0.212946	0.111086	-1.91696	0.0552433	0.297233	2L	10094762	10095688	FBgn0195051
FBgn0193685	1024.56	-0.249558	0.0926944	-2.69227	0.00709675	0.0910557	2L	10096060	10097986	FBgn0193685
FBgn0193684	749.301	0.0622941	0.157368	0.39585	0.692216	0.893237	2L	10099000	10099757	FBgn0193684
FBgn0193683	2221.88	0.221696	0.0952396	2.32777	0.0199244	0.169577	2L	10100090	10102014	FBgn0193683
FBgn0195052	2111.13	0.0897735	0.116537	0.770342	0.441097	0.760141	2L	10102609	10104984	FBgn0195052
FBgn0193681	3795.85	-0.0663279	0.108989	-0.608575	0.542806	0.821361	2L	10105280	10107735	FBgn0193681
FBgn0195053	2793.42	0.174082	0.123824	1.40588	0.159761	0.493048	2L	10110455	10112621	FBgn0195053
FBgn0193680	148.374	0.447358	0.164701	2.71618	0.00660404	0.0873195	2L	10112771	10115550	FBgn0193680
FBgn0193679	485.408	0.0285951	0.12571	0.227469	0.820059	0.9414	2L	10116116	10118235	FBgn0193679
FBgn0195054	2898.98	0.0100336	0.104225	0.0962685	0.923307	0.978049	2L	10119292	10120653	FBgn0195054
FBgn0195055	2007.05	-0.0975181	0.100642	-0.968962	0.332564	0.681308	2L	10121770	10126106	FBgn0195055
FBgn0195056	2327.38	0.532049	0.141945	3.74828	0.000178055	0.00685367	2L	10129041	10130288	FBgn0195056
FBgn0195057	867.07	0.355331	0.17901	1.98498	0.0471465	0.272398	2L	10130619	10131311	FBgn0195057
FBgn0195058	379.946	0.101839	0.163422	0.623167	0.533175	0.81608	2L	10131870	10132939	FBgn0195058
FBgn0195059	75.2385	0.283372	0.245386	1.1548	0.248172	0.602842	2L	10133557	10136435	FBgn0195059
FBgn0193678	15.2125	0.349957	0.411906	0.849605	0.395545	0.72769	2L	10136907	10138799	FBgn0193678
FBgn0193677	4.97971	0.0798133	0.480552	0.166087	0.868089	0.959058	2L	10141095	10143234	FBgn0193677
FBgn0193676	8.39858	0.595525	0.455257	1.30811	0.190837	0.530321	2L	10144462	10145875	FBgn0193676
FBgn0195060	9290.08	-0.110993	0.0936528	-1.18515	0.235956	0.586985	2L	10146483	10147352	FBgn0195060
FBgn0193675	6664.18	-0.0555956	0.0990359	-0.561369	0.574546	0.838336	2L	10147852	10152049	FBgn0193675
FBgn0195061	316.014	0.350267	0.178272	1.96479	0.049438	0.279292	2L	10152630	10153345	FBgn0195061
FBgn0195062	262.131	0.46528	0.176114	2.64193	0.00824353	0.100004	2L	10154743	10155771	FBgn0195062
FBgn0195063	1336.65	0.152954	0.101651	1.50469	0.132403	0.455791	2L	10156496	10157359	FBgn0195063
FBgn0193674	533.226	-0.0438064	0.116754	-0.375203	0.707509	0.898574	2L	10157789	10162492	FBgn0193674
FBgn0193673	3922.9	0.138417	0.0953516	1.45165	0.146599	0.475488	2L	10163868	10165302	FBgn0193673
FBgn0195064	282.732	0.185356	0.14134	1.31142	0.189715	0.528441	2L	10166903	10168739	FBgn0195064
FBgn0195065	124.648	0.257737	0.180289	1.42958	0.152838	0.484723	2L	10169718	10171360	FBgn0195065
FBgn0195066	1746.1	0.258657	0.305868	0.84565	0.397748	0.728863	2L	10171923	10174321	FBgn0195066
FBgn0193672	296.036	0.324173	0.170561	1.90063	0.0573503	0.301396	2L	10174527	10175869	FBgn0193672
FBgn0195067	1925.85	-0.108891	0.102285	-1.06458	0.287066	0.639159	2L	10176446	10177178	FBgn0195067
FBgn0195068	859.939	-0.171673	0.153375	-1.1193	0.263011	0.616939	2L	10179822	10180840	FBgn0195068
FBgn0195069	716.723	0.0365761	0.130151	0.281029	0.778688	0.927316	2L	10180898	10181962	FBgn0195069
FBgn0193671	13836.1	0.26141	0.0827824	3.1578	0.00158966	0.0331479	2L	10183746	10185987	FBgn0193671
FBgn0195070	10695.3	0.0377211	0.0790277	0.477315	0.633138	0.86704	2L	10187906	10193023	FBgn0195070
FBgn0193670	541.581	-0.338951	0.14885	-2.27714	0.022778	0.183799	2L	10193489	10194211	FBgn0193670
FBgn0193669	131.63	0.090314	0.232647	0.388203	0.697866	0.895881	2L	10194627	10195378	FBgn0193669
FBgn0195071	6.24793	0.281717	0.480658	0.586108	0.557803	0.829685	2L	10196216	10199380	FBgn0195071
FBgn0195072	16040	-0.728788	0.179152	-4.068	4.74193e-05	0.00248289	2L	10200566	10201345	FBgn0195072
FBgn0195073	60709.8	-0.490023	0.146075	-3.3546	0.000794802	0.0205437	2L	10201528	10202181	FBgn0195073
FBgn0193668	4958.38	0.190064	0.0865335	2.19642	0.0280621	0.205481	2L	10202469	10205258	FBgn0193668
FBgn0195074	443.958	0.0140215	0.125211	0.111984	0.910836	0.974323	2L	10206433	10210225	FBgn0195074
FBgn0195075	120.411	0.392228	0.196324	1.99786	0.0457321	0.267613	2L	10211056	10212343	FBgn0195075
FBgn0193667	523.184	0.209459	0.149808	1.39818	0.162058	0.497233	2L	10212591	10214376	FBgn0193667
FBgn0195076	1771.96	-0.0603561	0.0986937	-0.61155	0.540835	0.82063	2L	10215319	10217062	FBgn0195076
FBgn0193666	413.194	0.435896	0.197592	2.20604	0.027381	0.202682	2L	10217317	10218291	FBgn0193666
FBgn0195077	1941.5	-0.0853503	0.123863	-0.68907	0.490779	0.789616	2L	10218977	10219614	FBgn0195077
FBgn0195078	184.555	0.13817	0.165842	0.833139	0.404766	0.734183	2L	10220643	10221706	FBgn0195078
FBgn0193665	3556.54	0.155189	0.134005	1.15808	0.246831	0.601006	2L	10221854	10222509	FBgn0193665
FBgn0195079	1272.8	0.114242	0.0948865	1.20399	0.228593	0.579243	2L	10225510	10226631	FBgn0195079
FBgn0193664	328.17	0.172433	0.115142	1.49757	0.134244	0.457392	2L	10227262	10229447	FBgn0193664
FBgn0195080	646.971	0.0919598	0.119671	0.768436	0.442228	0.760649	2L	10230185	10231265	FBgn0195080
FBgn0066168	1414.86	-0.00615561	0.0878228	-0.0700913	0.944121	0.984145	2L	10231939	10233203	FBgn0066168
FBgn0195082	247.369	0.139208	0.176957	0.786677	0.431471	0.752959	2L	10233623	10234729	FBgn0195082
FBgn0195083	151.334	-0.0396283	0.181683	-0.218118	0.827337	0.944584	2L	10238815	10243859	FBgn0195083
FBgn0193663	11.8808	0.52065	0.410053	1.26971	0.204187	0.548239	2L	10244286	10246362	FBgn0193663
FBgn0193662	464.569	-0.196643	0.265568	-0.740462	0.45902	0.772372	2L	10246876	10250171	FBgn0193662
FBgn0195084	6274.17	0.00266529	0.153709	0.0173398	0.986166	0.997011	2L	10252012	10256544	FBgn0195084
FBgn0193661	969.901	-0.125717	0.161353	-0.779142	0.435896	0.756616	2L	10257696	10265954	FBgn0193661
FBgn0193660	30.1162	-0.670645	0.357693	-1.87491	0.0608044	0.312304	2L	10266499	10268452	FBgn0193660
FBgn0193659	250.37	-0.129976	0.209758	-0.619648	0.535489	0.817586	2L	10270396	10275311	FBgn0193659
FBgn0195085	76.0467	0.0510555	0.243922	0.20931	0.834206	0.94694	2L	10280403	10286213	FBgn0195085
FBgn0195086	696.142	0.351712	0.111945	3.14183	0.00167896	0.0342939	2L	10286709	10289079	FBgn0195086
FBgn0193658	699.299	0.255251	0.122521	2.08334	0.0372206	0.239878	2L	10289095	10291837	FBgn0193658
FBgn0195087	330.602	0.229145	0.140995	1.6252	0.10412	0.405489	2L	10292290	10293039	FBgn0195087
FBgn0193657	113.481	-0.519749	0.30094	-1.72708	0.0841526	0.365343	2L	10293816	10294691	FBgn0193657
FBgn0193656	2690.42	-0.00387653	0.206168	-0.0188027	0.984998	0.996366	2L	10295630	10310965	FBgn0193656
FBgn0195088	356.584	-0.0337202	0.165233	-0.204076	0.838294	0.948668	2L	10312130	10312802	FBgn0195088
FBgn0193655	160.912	-0.236097	0.161091	-1.46561	0.142754	0.470361	2L	10313021	10315028	FBgn0193655
FBgn0193654	6906.53	-0.0243371	0.128822	-0.188921	0.850155	0.951317	2L	10316457	10321409	FBgn0193654
FBgn0195089	321.046	0.311777	0.152077	2.05012	0.0403527	0.249871	2L	10322249	10323596	FBgn0195089
FBgn0195090	1161.96	0.81165	0.142953	5.67775	1.36482e-08	2.81706e-06	2L	10334183	10337718	FBgn0195090
FBgn0195091	1025.63	0.838754	0.114922	7.29848	2.91042e-13	1.72709e-10	2L	10339116	10340456	FBgn0195091
FBgn0195092	58.2624	-0.0701714	0.270667	-0.259254	0.795439	0.934387	2L	10349653	10350953	FBgn0195092
FBgn0195093	39624.1	-0.138361	0.11822	-1.17037	0.24185	0.594482	2L	10371216	10423519	FBgn0195093
FBgn0193652	24409.9	-0.207767	0.117618	-1.76645	0.0773205	0.349033	2L	10380282	10381046	FBgn0193652
FBgn0193650	439.157	0.478701	0.170424	2.80888	0.00497143	0.0715906	2L	10385062	10385608	FBgn0193650
FBgn0193649	374.613	-0.0517069	0.148169	-0.348973	0.727109	0.907024	2L	10426051	10427546	FBgn0193649
FBgn0261166	80045.4	-0.328444	0.104583	-3.14051	0.00168656	0.0343501	2L	10437049	10440602	FBgn0261166
FBgn0195094	48621.7	-0.397178	0.135368	-2.93406	0.00334563	0.0551487	2L	10441250	10443130	FBgn0195094
FBgn0250852	129965	-0.127193	0.102831	-1.23691	0.216121	0.562926	2L	10443696	10446907	FBgn0250852
FBgn0195095	6532.08	-0.0838767	0.105487	-0.795134	0.426535	0.748165	2L	10448936	10451044	FBgn0195095
FBgn0195096	124.668	0.0521301	0.178719	0.291688	0.770525	0.925465	2L	10459344	10469165	FBgn0195096
FBgn0195097	1178.11	-0.671387	0.104058	-6.45205	1.1035e-10	3.92902e-08	2L	10476135	10477618	FBgn0195097
FBgn0195099	289.121	0.231325	0.276904	0.835399	0.403493	0.733071	2L	10480796	10481041	FBgn0195099
FBgn0193648	34.8932	0.309628	0.434101	0.713261	0.475684	0.781305	2L	10482612	10483130	FBgn0193648
FBgn0193647	107.79	0.828143	0.195378	4.23866	2.24858e-05	0.00144254	2L	10485173	10485652	FBgn0193647
FBgn0193646	6.36327	-0.669255	0.456178	-1.46709	0.142351	0.470289	2L	10487480	10487890	FBgn0193646
FBgn0193645	28366.1	0.118649	0.141945	0.835881	0.403222	0.733071	2L	10491995	10492990	FBgn0193645
FBgn0193644	317.823	-0.0364974	0.155356	-0.234928	0.814265	0.939552	2L	10494242	10496746	FBgn0193644
FBgn0193643	26.5317	-0.202773	0.355759	-0.569974	0.568695	0.834782	2L	10498313	10500063	FBgn0193643
FBgn0193642	1387.68	-0.410528	0.123675	-3.31941	0.000902072	0.0222657	2L	10501097	10504887	FBgn0193642
FBgn0195100	1243.68	-0.476215	0.13479	-3.53301	0.000410863	0.0126931	2L	10502307	10503580	FBgn0195100
FBgn0195101	16.8214	-0.142057	0.370009	-0.383929	0.701031	0.895928	2L	10524814	10527255	FBgn0195101
FBgn0195102	1955.01	0.0681147	0.165925	0.410514	0.681429	0.888647	2L	10529831	10530585	FBgn0195102
FBgn0193641	2570.95	-0.245355	0.0977804	-2.50924	0.012099	0.125594	2L	10530842	10531643	FBgn0193641
FBgn0195103	589.745	-0.103554	0.104852	-0.987621	0.323338	0.673493	2L	10532154	10532558	FBgn0195103
FBgn0085905	565.43	0.0274457	0.138472	0.198203	0.842886	0.950437	2L	10532680	10535281	FBgn0085905
FBgn0193639	287.515	0.164677	0.142909	1.15232	0.249191	0.603876	2L	10535737	10536312	FBgn0193639
FBgn0195104	375.421	-0.220662	0.128648	-1.71524	0.0863009	0.37021	2L	10537270	10539522	FBgn0195104
FBgn0193638	567.22	0.172462	0.135159	1.27599	0.201957	0.545887	2L	10540298	10543293	FBgn0193638
FBgn0193637	1697.03	0.0151888	0.101395	0.149798	0.880924	0.963296	2L	10544914	10545423	FBgn0193637
FBgn0063997	553.321	0.026093	0.146248	0.178416	0.858396	0.954727	2L	10561086	10565903	FBgn0063997
FBgn0193636	5793.9	-0.151621	0.100398	-1.5102	0.130991	0.453361	2L	10567215	10568087	FBgn0193636
FBgn0193635	298.478	0.485638	0.133431	3.63961	0.000273052	0.00943884	2L	10569327	10570772	FBgn0193635
FBgn0195105	204.703	-0.579435	0.173483	-3.34	0.000837781	0.021231	2L	10571943	10572239	FBgn0195105
FBgn0193634	819.907	-0.0910664	0.126399	-0.720468	0.471237	0.779484	2L	10574066	10591655	FBgn0193634
FBgn0195106	6608.08	0.360503	0.161573	2.2312	0.0256677	0.196422	2L	10593074	10593372	FBgn0195106
FBgn0193633	16.942	0.17759	0.373253	0.47579	0.634224	0.86749	2L	10595018	10595290	FBgn0193633
FBgn0195107	60.3183	0.220425	0.23939	0.920776	0.357167	0.699501	2L	10595098	10602597	FBgn0195107
FBgn0193632	203.28	-0.0466515	0.177698	-0.262532	0.792912	0.932827	2L	10610581	10639530	FBgn0193632
FBgn0193631	2799.4	-0.189641	0.11315	-1.67602	0.0937341	0.387507	2L	10647071	10649964	FBgn0193631
FBgn0193630	2279.23	0.0373983	0.114076	0.327836	0.743036	0.914134	2L	10650903	10652110	FBgn0193630
FBgn0193629	533.683	0.0889379	0.163404	0.54428	0.586248	0.843395	2L	10652266	10653409	FBgn0193629
FBgn0193628	8945.37	-0.0439061	0.124401	-0.352939	0.724134	0.906099	2L	10653699	10654721	FBgn0193628
FBgn0193627	42659.4	-0.196042	0.0955497	-2.05173	0.0401959	0.249551	2L	10655653	10656641	FBgn0193627
FBgn0195110	52.9489	0.201797	0.358039	0.563617	0.573015	0.837443	2L	10659162	10659587	FBgn0195110
FBgn0195111	54.8917	-0.59979	0.292617	-2.04975	0.0403893	0.249989	2L	10660202	10660911	FBgn0195111
FBgn0195112	300.432	-0.71277	0.211999	-3.36214	0.000773405	0.0201368	2L	10660973	10662103	FBgn0195112
FBgn0193626	1126.83	-0.055719	0.104738	-0.531986	0.594736	0.847107	2L	10662845	10663944	FBgn0193626
FBgn0193625	135.615	0.231405	0.188417	1.22815	0.219391	0.566967	2L	10664583	10665688	FBgn0193625
FBgn0195113	3993.93	-0.171312	0.0949159	-1.80488	0.0710938	0.33516	2L	10666593	10669283	FBgn0195113
FBgn0193623	831.417	0.112255	0.159367	0.704379	0.481197	0.783875	2L	10687500	10687910	FBgn0193623
FBgn0193621	226.576	-0.354847	0.217556	-1.63106	0.102878	0.403532	2L	10700998	10701869	FBgn0193621
FBgn0193620	1461.78	0.374205	0.159558	2.34525	0.0190142	0.165397	2L	10706969	10707861	FBgn0193620
FBgn0193619	63.8659	-1.18173	0.262726	-4.49795	6.86113e-06	0.00057144	2L	10710524	10710829	FBgn0193619
FBgn0193618	6510.9	0.065045	0.102094	0.637111	0.524052	0.810199	2L	10717845	10766902	FBgn0193618
FBgn0195115	488.217	0.357772	0.162545	2.20106	0.0277318	0.204006	2L	10738159	10738582	FBgn0195115
FBgn0195116	492.336	0.0624482	0.136759	0.456631	0.647936	0.8746	2L	10767346	10768591	FBgn0195116
FBgn0195117	1378.64	0.181881	0.15262	1.19173	0.233368	0.583605	2L	10769438	10770025	FBgn0195117
FBgn0193617	349.669	0.221641	0.11553	1.91846	0.0550522	0.297074	2L	10770318	10771994	FBgn0193617
FBgn0193616	12018.3	0.447263	0.168843	2.64898	0.00807348	0.099139	2L	10772828	10773216	FBgn0193616
FBgn0195118	616.515	-0.133387	0.132822	-1.00426	0.315255	0.666944	2L	10774868	10777387	FBgn0195118
FBgn0195119	1168.1	-0.0671734	0.108439	-0.61946	0.535614	0.81761	2L	10777461	10778585	FBgn0195119
FBgn0193615	162.773	0.0961943	0.180976	0.53153	0.595051	0.847303	2L	10779584	10784455	FBgn0193615
FBgn0195120	161.919	0.00921005	0.178912	0.051478	0.958945	0.98887	2L	10784929	10786262	FBgn0195120
FBgn0195121	13655.9	-0.0824452	0.0842651	-0.978402	0.327876	0.678406	2L	10787254	10794828	FBgn0195121
FBgn0193614	216.181	0.212438	0.149328	1.42263	0.154844	0.487574	2L	10795360	10798887	FBgn0193614
FBgn0195122	73.9029	0.0509532	0.448106	0.113708	0.909469	0.973738	2L	10799630	10800223	FBgn0195122
FBgn0193613	33947.4	-0.283843	0.148741	-1.90831	0.0563517	0.299352	2L	10800468	10801291	FBgn0193613
FBgn0195123	210.341	0.176435	0.165155	1.0683	0.285386	0.638093	2L	10802569	10806054	FBgn0195123
FBgn0193612	163.176	-0.190818	0.151266	-1.26147	0.207139	0.553033	2L	10808089	10809122	FBgn0193612
FBgn0195124	209.242	-0.097021	0.210139	-0.461699	0.644297	0.873414	2L	10809428	10809994	FBgn0195124
FBgn0193611	155.861	-0.0468722	0.193234	-0.242567	0.80834	0.938408	2L	10812182	10813088	FBgn0193611
FBgn0043403	13761.4	-0.104633	0.111316	-0.939962	0.347237	0.693181	2L	10813585	10814349	FBgn0043403
FBgn0195125	56.1651	0.401398	0.262082	1.53158	0.125627	0.443524	2L	10815087	10816259	FBgn0195125
FBgn0195126	22.4129	0.0447476	0.358201	0.124923	0.900585	0.970898	2L	10817938	10822665	FBgn0195126
FBgn0193610	245.378	-0.0921013	0.157113	-0.586212	0.557733	0.829673	2L	10822753	10828353	FBgn0193610
FBgn0195128	223.514	0.0134368	0.153682	0.0874325	0.930328	0.980082	2L	10832811	10833194	FBgn0195128
FBgn0193609	306.102	-0.21655	0.144591	-1.49768	0.134217	0.457392	2L	10833444	10840058	FBgn0193609
FBgn0193607	535.357	0.0382498	0.13227	0.28918	0.772444	0.926063	2L	10875729	10876213	FBgn0193607
FBgn0195132	795.448	0.123257	0.118593	1.03933	0.298651	0.651449	2L	10887547	10889538	FBgn0195132
FBgn0195133	1554.14	0.140866	0.0841154	1.67468	0.0939976	0.38792	2L	10890668	10893880	FBgn0195133
FBgn0193605	1144.42	-0.0724153	0.147687	-0.49033	0.623901	0.861534	2L	10894725	10899615	FBgn0193605
FBgn0193604	654.188	0.0145214	0.116362	0.124795	0.900686	0.970898	2L	10901901	10905538	FBgn0193604
FBgn0195134	1631.61	0.217976	0.0847502	2.57199	0.0101117	0.112154	2L	10906391	10909968	FBgn0195134
FBgn0193603	107.941	0.480373	0.193624	2.48096	0.0131028	0.13186	2L	10910375	10912499	FBgn0193603
FBgn0195135	14.2824	-1.2914	0.399389	-3.23345	0.00122305	0.0276049	2L	10913750	10915364	FBgn0195135
FBgn0193602	8471.18	0.0392343	0.0856897	0.457864	0.64705	0.874276	2L	10915745	10919768	FBgn0193602
FBgn0193601	1232.6	-0.0488104	0.148351	-0.329021	0.74214	0.914132	2L	10920333	10921159	FBgn0193601
FBgn0193600	333.611	-0.0605204	0.187274	-0.323166	0.74657	0.916133	2L	10922378	10923046	FBgn0193600
FBgn0195136	586.521	0.063033	0.105627	0.596753	0.550672	0.825134	2L	10923469	10928713	FBgn0195136
FBgn0193599	34.3016	0.116288	0.351285	0.331036	0.740617	0.913416	2L	10928778	10929164	FBgn0193599
FBgn0193598	75.4577	0.333598	0.24719	1.34956	0.177157	0.515476	2L	10929164	10929945	FBgn0193598
FBgn0195137	1179.83	-0.106366	0.0989912	-1.0745	0.282598	0.63502	2L	10930675	10935288	FBgn0195137
FBgn0195140	659.842	0.0704211	0.221731	0.317597	0.750791	0.918032	2L	10936268	10938343	FBgn0195140
FBgn0193597	959.393	0.22356	0.173794	1.28635	0.19832	0.540438	2L	10938670	10948790	FBgn0193597
FBgn0193596	22.4548	-0.159837	0.423556	-0.377369	0.705899	0.89802	2L	10949070	10949444	FBgn0193596
FBgn0083442	4284.52	-0.0180372	0.0980862	-0.183892	0.854099	0.952846	2L	10951606	10955568	FBgn0083442
FBgn0193595	690.609	-0.456092	0.198905	-2.29301	0.0218474	0.179545	2L	10959222	10960136	FBgn0193595
FBgn0193594	1048.29	-0.33486	0.1933	-1.73233	0.0832154	0.363432	2L	10961261	10967176	FBgn0193594
FBgn0193593	7.42753	0.589971	0.466387	1.26498	0.205878	0.550884	2L	10970894	10971250	FBgn0193593
FBgn0195141	205.914	0.0148666	0.1605	0.0926268	0.9262	0.978474	2L	10978887	10979657	FBgn0195141
FBgn0195142	11.3868	0.674748	0.454974	1.48305	0.138062	0.464731	2L	10999214	10999699	FBgn0195142
FBgn0195143	1243.76	-0.0599212	0.0989723	-0.605434	0.544891	0.822679	2L	11034889	11055781	FBgn0195143
FBgn0193592	757.9	0.0533263	0.123641	0.431299	0.666251	0.881772	2L	11057766	11059417	FBgn0193592
FBgn0193591	390.505	-0.038904	0.150693	-0.258167	0.796278	0.934695	2L	11067945	11070816	FBgn0193591
FBgn0195144	1230.31	0.00580882	0.104616	0.0555254	0.95572	0.98848	2L	11072560	11081121	FBgn0195144
FBgn0195145	307.526	0.00387367	0.165537	0.0234006	0.981331	0.995166	2L	11081718	11083065	FBgn0195145
FBgn0195146	948.645	0.147493	0.100905	1.4617	0.143823	0.472401	2L	11083918	11085204	FBgn0195146
FBgn0195147	256.475	0.280542	0.189748	1.47849	0.139275	0.466133	2L	11085754	11087849	FBgn0195147
FBgn0193587	25650.5	0.147892	0.298347	0.495705	0.620103	0.85943	2L	11148655	11149377	FBgn0193587
FBgn0195148	964.099	0.0912891	0.134668	0.677883	0.497846	0.79488	2L	11172515	11179322	FBgn0195148
FBgn0193586	814.035	-0.127533	0.112207	-1.13659	0.25571	0.609509	2L	11245349	11255559	FBgn0193586
FBgn0195149	9.16209	-0.773592	0.44251	-1.74819	0.0804309	0.356187	2L	11298473	11298985	FBgn0195149
FBgn0193582	394.203	0.211035	0.122536	1.72223	0.0850278	0.367707	2L	11311126	11313089	FBgn0193582
FBgn0195150	48.4915	-0.463157	0.278339	-1.66401	0.096111	0.391615	2L	11317912	11323789	FBgn0195150
FBgn0193581	2261.04	0.00134261	0.141271	0.00950373	0.992417	0.998469	2L	11325190	11331707	FBgn0193581
FBgn0195151	2032.65	-0.0501528	0.133027	-0.377012	0.706164	0.898044	2L	11334173	11336147	FBgn0195151
FBgn0195152	851.963	0.0300161	0.17577	0.170769	0.864405	0.957704	2L	11336351	11336746	FBgn0195152
FBgn0193580	267.812	0.194411	0.154569	1.25776	0.208478	0.554506	2L	11336871	11337682	FBgn0193580
FBgn0193579	25.9672	0.425675	0.373634	1.13928	0.254585	0.608765	2L	11337956	11338510	FBgn0193579
FBgn0193577	13759.5	0.0728555	0.114189	0.638027	0.523456	0.810069	2L	11340483	11342599	FBgn0193577
FBgn0193576	412.964	-0.111004	0.131852	-0.841881	0.399855	0.730135	2L	11346530	11347720	FBgn0193576
FBgn0195153	438.675	-0.0909044	0.124331	-0.731146	0.46469	0.775342	2L	11350258	11392401	FBgn0195153
FBgn0193575	5642.65	-0.000817918	0.135028	-0.00605742	0.995167	0.998858	2L	11392956	11393984	FBgn0193575
FBgn0193574	6118.82	-0.213478	0.220323	-0.968932	0.332579	0.681308	2L	11398733	11398876	FBgn0193574
FBgn0085048	173.718	-0.0832994	0.184317	-0.451934	0.651316	0.875271	2L	11429357	11432042	FBgn0085048
FBgn0193572	1415.99	0.0912483	0.120397	0.757898	0.448512	0.764812	2L	11453726	11457288	FBgn0193572
FBgn0193571	4843.11	0.308286	0.157809	1.95354	0.050756	0.283853	2L	11459888	11460454	FBgn0193571
FBgn0195154	6028.71	0.107747	0.130284	0.827017	0.408227	0.737346	2L	11461171	11462274	FBgn0195154
FBgn0193570	613.745	0.267463	0.369446	0.723958	0.469092	0.777783	2L	11471595	11486434	FBgn0193570
FBgn0195156	2134.85	0.120132	0.110534	1.08683	0.277111	0.630752	2L	11504351	11505543	FBgn0195156
FBgn0195157	1078.44	-0.16542	0.363095	-0.455583	0.64869	0.874793	2L	11551614	11554407	FBgn0195157
FBgn0195158	1006.92	0.0550046	0.125907	0.436869	0.662207	0.880419	2L	11598437	11599218	FBgn0195158
FBgn0195159	164.432	0.395494	0.176302	2.24327	0.0248792	0.193194	2L	11599942	11600899	FBgn0195159
FBgn0193569	420.149	0.00967054	0.197901	0.0488655	0.961026	0.989539	2L	11601081	11602278	FBgn0193569
FBgn0193568	916.59	0.121954	0.147692	0.825734	0.408955	0.737967	2L	11602906	11604317	FBgn0193568
FBgn0193567	4069.73	-0.273291	0.149731	-1.82522	0.0679686	0.329243	2L	11607438	11613690	FBgn0193567
FBgn0256313	89.83	-0.374172	0.242491	-1.54304	0.122822	0.439359	2L	11608418	11608508	FBgn0256313
FBgn0193566	1137.64	-0.258529	0.124835	-2.07096	0.038363	0.243913	2L	11621304	11622611	FBgn0193566
FBgn0193565	1211.57	-0.16816	0.119667	-1.40524	0.159951	0.493398	2L	11626747	11631553	FBgn0193565
FBgn0193564	44.6501	-0.318391	0.287204	-1.10859	0.267608	0.622851	2L	11636254	11637379	FBgn0193564
FBgn0193563	225.518	0.0113436	0.175927	0.0644792	0.948589	0.985769	2L	11637772	11639305	FBgn0193563
FBgn0193562	1106.11	-0.222072	0.117756	-1.88587	0.0593124	0.307397	2L	11640243	11645089	FBgn0193562
FBgn0195161	3550.41	0.48608	0.217141	2.23854	0.0251857	0.194625	2L	11650649	11650855	FBgn0195161
FBgn0193561	11697.5	-0.195667	0.144632	-1.35286	0.176099	0.514463	2L	11651992	11652231	FBgn0193561
FBgn0195162	1586.37	0.0711632	0.102206	0.696274	0.486257	0.787092	2L	11653263	11653487	FBgn0195162
FBgn0195163	1354.12	-0.626334	0.235528	-2.65927	0.00783094	0.0975751	2L	11657202	11659092	FBgn0195163
FBgn0195164	2018.78	-0.0308515	0.126832	-0.243246	0.807815	0.938374	2L	11660295	11662373	FBgn0195164
FBgn0193560	36.4763	-0.354833	0.308604	-1.1498	0.250226	0.60459	2L	11664176	11669155	FBgn0193560
FBgn0193559	5.92348	-0.208361	0.477123	-0.436704	0.662326	0.880419	2L	11703744	11706492	FBgn0193559
FBgn0195167	9.66978	-0.447641	0.457181	-0.979134	0.327514	0.677973	2L	11745123	11746353	FBgn0195167
FBgn0195168	153.755	0.388967	0.255245	1.52389	0.127535	0.446388	2L	11751187	11753461	FBgn0195168
FBgn0195169	542.068	0.102667	0.182118	0.563737	0.572933	0.837443	2L	11755147	11755503	FBgn0195169
FBgn0193558	197.632	0.553092	0.205124	2.69638	0.00700969	0.0905096	2L	11762409	11777335	FBgn0193558
FBgn0195170	8.92192	0.0746205	0.436478	0.170961	0.864255	0.957653	2L	11773664	11773930	FBgn0195170
FBgn0195171	403.808	0.337357	0.224741	1.50109	0.133331	0.456564	2L	11786023	11791566	FBgn0195171
FBgn0193557	1456.05	-0.221044	0.10235	-2.15969	0.0307966	0.217614	2L	11791732	11795918	FBgn0193557
FBgn0195172	94.0107	0.216366	0.199306	1.0856	0.277657	0.630848	2L	11796297	11796614	FBgn0195172
FBgn0193556	80.1234	-0.206341	0.213458	-0.96666	0.333714	0.681715	2L	11797042	11797803	FBgn0193556
FBgn0195173	93.8814	0.33578	0.202555	1.65772	0.0973732	0.393639	2L	11798004	11798756	FBgn0195173
FBgn0195174	104.531	-0.129363	0.217558	-0.594611	0.552103	0.825604	2L	11798954	11800455	FBgn0195174
FBgn0195175	190.058	0.164313	0.169024	0.972127	0.330987	0.680517	2L	11801008	11801998	FBgn0195175
FBgn0193555	674.032	0.0224689	0.131663	0.170655	0.864495	0.957704	2L	11802082	11803341	FBgn0193555
FBgn0195176	2841.52	0.0861676	0.0928712	0.927818	0.353502	0.697499	2L	11803821	11805254	FBgn0195176
FBgn0193554	4924.55	0.131469	0.0857791	1.53265	0.125362	0.443138	2L	11805501	11806238	FBgn0193554
FBgn0195177	897.33	-0.125467	0.120524	-1.04101	0.29787	0.650375	2L	11812586	11813843	FBgn0195177
FBgn0193553	582.352	-0.0532798	0.116387	-0.457781	0.64711	0.874276	2L	11818777	11824826	FBgn0193553
FBgn0195179	520.954	0.0261859	0.171122	0.153025	0.878378	0.962733	2L	11831811	11837529	FBgn0195179
FBgn0195180	126.55	0.278874	0.200649	1.38986	0.164572	0.501139	2L	11838221	11839981	FBgn0195180
FBgn0193552	8052.08	-0.146072	0.0986851	-1.48019	0.138824	0.465791	2L	11840278	11842120	FBgn0193552
FBgn0193551	2026.15	-0.098762	0.0974804	-1.01315	0.31099	0.664183	2L	11842829	11844564	FBgn0193551
FBgn0193549	51.5073	-0.0501436	0.421006	-0.119104	0.905193	0.972758	2L	11845433	11846984	FBgn0193549
FBgn0193548	41783.1	-0.204134	0.100202	-2.03721	0.0416286	0.253238	2L	11849794	11850003	FBgn0193548
FBgn0193547	136.659	-0.00558821	0.166713	-0.03352	0.97326	0.992471	2L	11851392	11852857	FBgn0193547
FBgn0195181	719.72	0.192727	0.105941	1.81918	0.0688832	0.330983	2L	11854094	11855675	FBgn0195181
FBgn0193546	479.255	0.113909	0.100565	1.1327	0.257342	0.611042	2L	11856220	11859673	FBgn0193546
FBgn0195182	2053.39	0.0261877	0.110123	0.237803	0.812034	0.939057	2L	11860795	11861698	FBgn0195182
FBgn0195183	6.36469	0.365542	0.48081	0.760263	0.447097	0.7637	2L	11862279	11862599	FBgn0195183
FBgn0193545	6961.01	0.0191928	0.141177	0.135949	0.891862	0.967781	2L	11862955	11867509	FBgn0193545
FBgn0193544	282.655	-0.140001	0.16387	-0.854346	0.392913	0.726422	2L	11867887	11869566	FBgn0193544
FBgn0195184	4.98091	-0.411897	0.481165	-0.856041	0.391975	0.726047	2L	11874333	11875163	FBgn0195184
FBgn0193543	981.785	-0.187428	0.160245	-1.16963	0.24215	0.594705	2L	11880839	11883042	FBgn0193543
FBgn0193542	102.477	-0.0535685	0.217039	-0.246815	0.805051	0.93711	2L	11883139	11883495	FBgn0193542
FBgn0195185	2548.11	0.158544	0.0946318	1.67537	0.0938607	0.387707	2L	11891521	11892664	FBgn0195185
FBgn0193540	482.007	-0.187831	0.110267	-1.70342	0.0884894	0.375862	2L	11892889	11894067	FBgn0193540
FBgn0195186	90.8533	0.0879681	0.213233	0.412546	0.67994	0.88825	2L	11894247	11895334	FBgn0195186
FBgn0195187	482.273	-0.0470444	0.157625	-0.298458	0.765353	0.92335	2L	11895594	11898188	FBgn0195187
FBgn0193539	69.4182	0.0809594	0.282515	0.286567	0.774444	0.926063	2L	11898894	11900115	FBgn0193539
FBgn0193538	33.4757	-0.356563	0.344095	-1.03624	0.300092	0.65319	2L	11900135	11900704	FBgn0193538
FBgn0195188	2289.17	0.0851453	0.0789626	1.0783	0.2809	0.63347	2L	11901554	11904461	FBgn0195188
FBgn0195189	626.143	0.467101	0.229203	2.03793	0.0415566	0.253238	2L	11907157	11907969	FBgn0195189
FBgn0195190	1645.94	0.0981525	0.424769	0.231073	0.817258	0.940294	2L	11908639	11909460	FBgn0195190
FBgn0195191	42.754	-0.16937	0.292247	-0.579542	0.562224	0.8319	2L	11910385	11925869	FBgn0195191
FBgn0195192	24.8622	0.0597654	0.392181	0.152392	0.878877	0.962733	2L	11925887	11926830	FBgn0195192
FBgn0195193	60.797	0.000849134	0.277389	0.00306117	0.997558	0.999171	2L	11927391	11928218	FBgn0195193
FBgn0193537	74.7083	-0.275813	0.209411	-1.31708	0.18781	0.526016	2L	11929166	11932016	FBgn0193537
FBgn0195195	3094.52	0.0563939	0.127312	0.442958	0.657796	0.878089	2L	11952687	11969800	FBgn0195195
FBgn0195196	577.556	-0.00425391	0.128274	-0.0331627	0.973545	0.992471	2L	11971399	11971935	FBgn0195196
FBgn0193536	393.087	-0.500097	0.206231	-2.42493	0.0153112	0.1447	2L	11972495	11973451	FBgn0193536
FBgn0195197	333.399	-0.341541	0.1667	-2.04884	0.0404778	0.250261	2L	11973925	11974453	FBgn0195197
FBgn0193535	5628.78	-0.214943	0.151763	-1.41631	0.156684	0.489578	2L	11976302	11978444	FBgn0193535
FBgn0193534	3126.72	0.10578	0.151365	0.698842	0.484651	0.786749	2L	11992000	12007339	FBgn0193534
FBgn0195198	21409.8	-0.275855	0.0975958	-2.82651	0.00470586	0.0694262	2L	12039921	12111413	FBgn0195198
FBgn0195199	20.9682	0.347317	0.371293	0.935424	0.34957	0.694555	2L	12114819	12133428	FBgn0195199
FBgn0195201	4698.91	-0.0655899	0.102571	-0.639459	0.522525	0.809419	2L	12159479	12165701	FBgn0195201
FBgn0195202	699.825	-0.391566	0.151293	-2.58814	0.00964966	0.109245	2L	12177078	12177485	FBgn0195202
FBgn0195203	1335.19	-0.101621	0.127191	-0.798963	0.424312	0.747588	2L	12191156	12197617	FBgn0195203
FBgn0195204	1251.73	-0.0192405	0.102099	-0.188449	0.850524	0.951317	2L	12199337	12201906	FBgn0195204
FBgn0195205	1531.83	0.141575	0.123145	1.14966	0.250285	0.60459	2L	12203790	12206959	FBgn0195205
FBgn0193533	7741.36	0.171527	0.115474	1.48542	0.137434	0.463603	2L	12208979	12227128	FBgn0193533
FBgn0195206	236.169	-0.111893	0.164499	-0.680205	0.496375	0.793697	2L	12230487	12232619	FBgn0195206
FBgn0066169	1261.6	-0.178808	0.135206	-1.32249	0.186007	0.525303	2L	12233495	12233836	FBgn0066169
FBgn0195207	331.445	0.32209	0.126353	2.54912	0.0107995	0.116786	2L	12234193	12236105	FBgn0195207
FBgn0193532	729.83	0.0340348	0.199447	0.170646	0.864502	0.957704	2L	12236203	12236905	FBgn0193532
FBgn0195208	84.1933	0.145342	0.215208	0.675357	0.499449	0.796011	2L	12237521	12237724	FBgn0195208
FBgn0193531	648.676	-0.175042	0.146651	-1.1936	0.232636	0.583193	2L	12238423	12239953	FBgn0193531
FBgn0195209	3379.4	-0.214678	0.086725	-2.47538	0.0133094	0.132926	2L	12241093	12245616	FBgn0195209
FBgn0193530	1403.08	0.163508	0.366989	0.445538	0.655931	0.876996	2L	12247826	12250426	FBgn0193530
FBgn0193529	352.958	0.0208158	0.179565	0.115924	0.907713	0.973422	2L	12252406	12254125	FBgn0193529
FBgn0195210	659.973	-0.150156	0.210262	-0.714139	0.475142	0.781305	2L	12254668	12257933	FBgn0195210
FBgn0193528	21.9974	0.0460937	0.377691	0.122041	0.902867	0.97208	2L	12258067	12259201	FBgn0193528
FBgn0195211	6.62054	0.404154	0.458599	0.881281	0.378166	0.716297	2L	12260150	12261391	FBgn0195211
FBgn0193527	1918.48	0.147316	0.102001	1.44426	0.148665	0.478915	2L	12265520	12268634	FBgn0193527
FBgn0264070	353.105	-0.191179	0.134626	-1.42008	0.155585	0.488179	2L	12267932	12268031	FBgn0264070
FBgn0193526	115.485	-0.0904465	0.481198	-0.187961	0.850907	0.951317	2L	12273968	12291510	FBgn0193526
FBgn0193525	23.9068	-0.0996398	0.46356	-0.214945	0.82981	0.945488	2L	12300668	12300832	FBgn0193525
FBgn0193524	2875.44	0.172686	0.162812	1.06065	0.28885	0.64092	2L	12305552	12306211	FBgn0193524
FBgn0193523	37.7038	-1.07028	0.351921	-3.04126	0.00235592	0.0435754	2L	12307435	12307659	FBgn0193523
FBgn0193522	110.542	-0.0493589	0.23408	-0.210863	0.832994	0.946651	2L	12326546	12327199	FBgn0193522
FBgn0193521	4179.54	-0.375602	0.114914	-3.26856	0.00108097	0.025321	2L	12344117	12348813	FBgn0193521
FBgn0195212	7.70802	-0.787225	0.454814	-1.73087	0.0834746	0.363784	2L	12399121	12399962	FBgn0195212
FBgn0193520	237.208	0.0187436	0.18606	0.100739	0.919757	0.977393	2L	12415736	12416368	FBgn0193520
FBgn0195213	8.67781	-0.130466	0.438154	-0.297764	0.765884	0.923391	2L	12420785	12421228	FBgn0195213
FBgn0195214	322.974	0.170841	0.356494	0.479224	0.631779	0.866534	2L	12425887	12434006	FBgn0195214
FBgn0195216	6.99168	-0.111644	0.469048	-0.238021	0.811864	0.939057	2L	12452772	12453836	FBgn0195216
FBgn0195217	85.9053	0.00414855	0.221138	0.0187601	0.985033	0.996366	2L	12468485	12494207	FBgn0195217
FBgn0193517	1900.09	-0.0667129	0.103851	-0.642392	0.520619	0.808122	2L	12498929	12501201	FBgn0193517
FBgn0195218	1018.1	-0.277407	0.102406	-2.7089	0.00675073	0.0887016	2L	12501460	12502236	FBgn0195218
FBgn0193516	30.8372	-0.0880279	0.308331	-0.285498	0.775263	0.926063	2L	12502380	12502749	FBgn0193516
FBgn0193515	7.02091	-0.0408266	0.473692	-0.0861883	0.931317	0.98027	2L	12503048	12503363	FBgn0193515
FBgn0195219	1103.41	-0.256534	0.138821	-1.84795	0.0646094	0.322075	2L	12503516	12507202	FBgn0195219
FBgn0193514	621.632	-0.269572	0.160188	-1.68284	0.0924054	0.385257	2L	12504867	12505652	FBgn0193514
FBgn0193513	111.127	0.08795	0.200506	0.43864	0.660922	0.880075	2L	12507638	12509000	FBgn0193513
FBgn0193512	78.4148	0.233831	0.219248	1.06651	0.286192	0.638368	2L	12510417	12512927	FBgn0193512
FBgn0195220	535.138	-0.169489	0.15875	-1.06765	0.285679	0.638119	2L	12513342	12515033	FBgn0195220
FBgn0193511	15.5014	-0.293779	0.365193	-0.80445	0.421137	0.745752	2L	12515357	12515788	FBgn0193511
FBgn0195221	1789.35	0.269372	0.117954	2.2837	0.0223891	0.181902	2L	12516238	12516774	FBgn0195221
FBgn0193510	287.907	-0.245493	0.156894	-1.5647	0.117653	0.430195	2L	12518743	12519627	FBgn0193510
FBgn0193509	1908.73	-0.0872094	0.173	-0.504101	0.614191	0.85742	2L	12521160	12529736	FBgn0193509
FBgn0195222	8227.82	-0.0190488	0.161418	-0.118009	0.90606	0.972896	2L	12530578	12542715	FBgn0195222
FBgn0193507	1701.67	0.169032	0.140379	1.20412	0.228545	0.579243	2L	12559391	12560475	FBgn0193507
FBgn0084078	403.097	0.0851722	0.124308	0.685171	0.493236	0.791601	2L	12609514	12614108	FBgn0084078
FBgn0195223	82.5807	-1.97042	0.322334	-6.11296	9.77993e-10	2.62803e-07	2L	12639429	12646896	FBgn0195223
FBgn0195224	3750.64	0.0156498	0.103908	0.150613	0.880281	0.963196	2L	12707341	12711485	FBgn0195224
FBgn0195225	482.99	0.0574775	0.138235	0.415796	0.67756	0.887338	2L	12711646	12715944	FBgn0195225
FBgn0195226	2827.25	0.0175638	0.121025	0.145125	0.884612	0.964822	2L	12716192	12720293	FBgn0195226
FBgn0195228	482.458	0.116867	0.134514	0.868806	0.384954	0.722068	2L	12720751	12724900	FBgn0195228
FBgn0195230	11712.7	-0.0792923	0.197452	-0.401578	0.687995	0.891654	2L	12767468	12769833	FBgn0195230
FBgn0195231	3316.19	-0.00438264	0.133433	-0.0328452	0.973798	0.992471	2L	12770687	12773011	FBgn0195231
FBgn0193506	1970.91	-0.128583	0.140121	-0.917658	0.358798	0.700923	2L	12785978	12792589	FBgn0193506
FBgn0045541	5211.26	0.0653488	0.114129	0.572588	0.566924	0.834649	2L	12793479	12795703	FBgn0045541
FBgn0195232	1553.85	0.091969	0.0880985	1.04393	0.296516	0.648508	2L	12796873	12805939	FBgn0195232
FBgn0193505	3694.57	-0.0836356	0.0874298	-0.956603	0.338767	0.686794	2L	12806572	12810959	FBgn0193505
FBgn0193504	228.157	0.0383517	0.148796	0.257747	0.796602	0.934695	2L	12812957	12813640	FBgn0193504
FBgn0193503	3195.86	-0.0673711	0.143228	-0.470378	0.638085	0.869259	2L	12816869	12819825	FBgn0193503
FBgn0193502	2281.41	-0.1091	0.207251	-0.526414	0.598601	0.849469	2L	12819843	12821700	FBgn0193502
FBgn0195233	35.6619	0.236924	0.287162	0.825054	0.409341	0.738348	2L	12899092	12901599	FBgn0195233
FBgn0195234	5970.53	-0.16986	0.127247	-1.33488	0.181915	0.520027	2L	12923750	12927734	FBgn0195234
FBgn0193501	1972.33	0.716794	0.19009	3.7708	0.000162723	0.00643748	2L	12936157	12936477	FBgn0193501
FBgn0193500	714.273	0.390669	0.129891	3.00767	0.0026326	0.0468021	2L	12936950	12937240	FBgn0193500
FBgn0195235	266.903	0.267492	0.201367	1.32838	0.184053	0.523044	2L	12953462	12954701	FBgn0195235
FBgn0195236	695.961	-0.0579744	0.119004	-0.487164	0.626142	0.863328	2L	12955463	12957743	FBgn0195236
FBgn0193498	4680.46	-0.117464	0.112294	-1.04604	0.295541	0.647952	2L	12958243	12959589	FBgn0193498
FBgn0195237	1612.47	0.0553166	0.101362	0.545734	0.585249	0.843043	2L	12960681	12963340	FBgn0195237
FBgn0193497	1046.48	0.17677	0.0916021	1.92976	0.053636	0.292564	2L	12965144	12970475	FBgn0193497
FBgn0195238	528.429	0.194739	0.108588	1.79338	0.0729122	0.339406	2L	12971961	12973526	FBgn0195238
FBgn0195239	816.123	0.167306	0.100352	1.66719	0.0954766	0.390516	2L	12974204	12978035	FBgn0195239
FBgn0193496	114.749	0.0327617	0.306311	0.106956	0.914824	0.975453	2L	12975711	12977174	FBgn0193496
FBgn0195240	2599.94	0.0032712	0.105663	0.0309587	0.975302	0.99287	2L	12978225	12979433	FBgn0195240
FBgn0193495	5971.88	-0.0253774	0.108627	-0.23362	0.81528	0.939647	2L	12980054	12984179	FBgn0193495
FBgn0195241	1472.28	0.0935996	0.106563	0.878351	0.379754	0.717301	2L	12987486	12990657	FBgn0195241
FBgn0193494	11470.1	-0.180608	0.1006	-1.7953	0.0726057	0.338811	2L	12991966	12993732	FBgn0193494
FBgn0193493	17590.3	-0.103254	0.097366	-1.06048	0.288927	0.64092	2L	12993785	12997418	FBgn0193493
FBgn0195242	16248.7	-0.0864533	0.0722075	-1.19729	0.231193	0.581536	2L	12998579	13004606	FBgn0195242
FBgn0193492	1758.31	-0.104492	0.140789	-0.742189	0.457973	0.771796	2L	13005223	13006155	FBgn0193492
FBgn0256536	15.5469	-0.00603998	0.38427	-0.0157181	0.987459	0.997364	2L	13006270	13006461	FBgn0256536
FBgn0195243	441.362	0.164906	0.147535	1.11774	0.263677	0.617772	2L	13010024	13010720	FBgn0195243
FBgn0195246	1310.11	-0.173726	0.122621	-1.41677	0.156552	0.489497	2L	13018507	13019376	FBgn0195246
FBgn0195247	1140.05	0.161731	0.201533	0.802502	0.422262	0.746044	2L	13022960	13025458	FBgn0195247
FBgn0195249	6555.28	0.160233	0.14421	1.11111	0.266522	0.621346	2L	13026499	13027955	FBgn0195249
FBgn0256537	8.03038	0.116795	0.458216	0.25489	0.798808	0.934742	2L	13028338	13028529	FBgn0256537
FBgn0195250	2853.5	-0.0261647	0.103629	-0.252484	0.800667	0.935628	2L	13030637	13034169	FBgn0195250
FBgn0195251	19.428	0.131674	0.399632	0.329488	0.741787	0.914045	2L	13039727	13041360	FBgn0195251
FBgn0195252	137.1	0.203396	0.201728	1.00826	0.313328	0.666131	2L	13041680	13042294	FBgn0195252
FBgn0193489	429.291	0.0931919	0.21087	0.441941	0.658532	0.878577	2L	13043141	13043629	FBgn0193489
FBgn0193488	289.037	0.15053	0.125554	1.19893	0.230556	0.580792	2L	13049051	13049629	FBgn0193488
FBgn0195253	13210.9	-0.453734	0.150489	-3.01507	0.00256919	0.0462192	2L	13051667	13069740	FBgn0195253
FBgn0193487	237.42	-0.0326108	0.183971	-0.17726	0.859304	0.955358	2L	13070979	13072732	FBgn0193487
FBgn0195254	1561.31	-0.0328148	0.12424	-0.264125	0.791684	0.932448	2L	13073277	13075610	FBgn0195254
FBgn0195255	1835.42	-0.0682078	0.109918	-0.620535	0.534905	0.817236	2L	13076876	13085071	FBgn0195255
FBgn0193486	155.86	0.186436	0.204367	0.912262	0.361631	0.702668	2L	13090972	13091900	FBgn0193486
FBgn0193485	367.885	0.0894842	0.152116	0.588261	0.556357	0.828832	2L	13092090	13092866	FBgn0193485
FBgn0195256	706.258	-0.0084192	0.141439	-0.0595255	0.952534	0.986983	2L	13092952	13093797	FBgn0195256
FBgn0193484	446.833	-0.165742	0.153725	-1.07817	0.280958	0.63347	2L	13093989	13104207	FBgn0193484
FBgn0195257	17.7241	-0.251003	0.412196	-0.60894	0.542564	0.821333	2L	13115724	13116008	FBgn0195257
FBgn0195258	273380	0.238352	0.155216	1.53562	0.124632	0.442206	2L	13133666	13134661	FBgn0195258
FBgn0193483	301.988	-0.0619896	0.161297	-0.384319	0.700742	0.895928	2L	13139140	13142650	FBgn0193483
FBgn0193482	511.71	-0.690547	0.188369	-3.66593	0.000246437	0.00873075	2L	13148073	13149787	FBgn0193482
FBgn0193481	1929.35	-0.00901414	0.0929826	-0.0969444	0.922771	0.978049	2L	13152246	13154306	FBgn0193481
FBgn0195261	2094.24	-0.00969388	0.101126	-0.0958596	0.923632	0.978049	2L	13154756	13155530	FBgn0195261
FBgn0195262	719.146	-0.255375	0.140531	-1.81721	0.0691848	0.331761	2L	13155936	13157148	FBgn0195262
FBgn0195263	603.535	-0.198933	0.128956	-1.54264	0.122917	0.439365	2L	13157631	13157960	FBgn0195263
FBgn0193480	6579.79	-0.0473903	0.114473	-0.413987	0.678884	0.887606	2L	13158566	13159136	FBgn0193480
FBgn0193479	2513.08	-0.0854487	0.104381	-0.81862	0.413003	0.740526	2L	13159696	13161911	FBgn0193479
FBgn0195264	2785.54	-0.118973	0.0981834	-1.21175	0.225609	0.574736	2L	13162718	13164060	FBgn0195264
FBgn0193478	415.503	0.110146	0.171336	0.642867	0.52031	0.80801	2L	13164909	13166563	FBgn0193478
FBgn0195265	3135.54	0.00321654	0.0986022	0.0326214	0.973976	0.992471	2L	13167186	13170354	FBgn0195265
FBgn0084799	6608.45	0.068238	0.11287	0.604574	0.545462	0.822915	2L	13176671	13178949	FBgn0084799
FBgn0193477	953.904	-0.0164006	0.102725	-0.159655	0.873153	0.961008	2L	13179699	13180992	FBgn0193477
FBgn0195266	568.101	0.108303	0.123806	0.874779	0.381694	0.719266	2L	13181406	13187773	FBgn0195266
FBgn0193476	24880.6	-0.18915	0.130458	-1.44989	0.147088	0.476187	2L	13188430	13189077	FBgn0193476
FBgn0193475	1872.45	0.20118	0.157842	1.27457	0.202461	0.546161	2L	13189525	13190115	FBgn0193475
FBgn0193474	4368.99	0.00262254	0.113511	0.0231038	0.981567	0.995194	2L	13190403	13192595	FBgn0193474
FBgn0195267	294.066	0.149228	0.152112	0.981042	0.326572	0.677205	2L	13193430	13200139	FBgn0195267
FBgn0195268	526.352	-0.170458	0.166267	-1.02521	0.305266	0.659568	2L	13201973	13202737	FBgn0195268
FBgn0193471	6.3412	0.194779	0.459461	0.423931	0.671616	0.884787	2L	13203217	13203872	FBgn0193471
FBgn0028770	168.65	0.137612	0.272489	0.505017	0.613547	0.857152	2L	13225372	13228871	FBgn0028770
FBgn0193470	696.081	0.233143	0.113883	2.04722	0.0406367	0.250649	2L	13233926	13235257	FBgn0193470
FBgn0193469	1865.62	0.243673	0.133763	1.82168	0.0685041	0.330295	2L	13237317	13238993	FBgn0193469
FBgn0195269	366.095	0.100994	0.182491	0.553421	0.579975	0.840911	2L	13239889	13242383	FBgn0195269
FBgn0195270	107.934	-0.352378	0.239299	-1.47254	0.140875	0.468877	2L	13257456	13259278	FBgn0195270
FBgn0189381	121.78	-0.715789	0.270983	-2.64145	0.00825516	0.10006	2L	13266253	13266582	FBgn0189381
FBgn0195271	1055.63	-0.293371	0.121772	-2.40918	0.0159883	0.147764	2L	13278464	13280956	FBgn0195271
FBgn0193468	1547.54	-0.0695235	0.129998	-0.534802	0.592786	0.846315	2L	13286369	13292189	FBgn0193468
FBgn0195272	6.67009	0.149871	0.477435	0.313908	0.753591	0.919576	2L	13299704	13301787	FBgn0195272
FBgn0195277	1430.37	0.17896	0.134506	1.3305	0.183354	0.522434	2L	13313765	13314563	FBgn0195277
FBgn0193467	1956.33	0.0186852	0.15087	0.123849	0.901435	0.971416	2L	13314666	13315424	FBgn0193467
FBgn0195278	969.023	0.21968	0.155672	1.41117	0.158193	0.491069	2L	13315606	13316499	FBgn0195278
FBgn0195279	11957.4	0.189081	0.12359	1.52991	0.12604	0.444212	2L	13324792	13405157	FBgn0195279
FBgn0193466	10770.9	0.201434	0.132443	1.52091	0.128283	0.447687	2L	13363885	13365330	FBgn0193466
FBgn0264014	17.457	-0.184962	0.372391	-0.496688	0.619409	0.859375	2L	13379254	13379348	FBgn0264014
FBgn0195280	149.794	-0.180083	0.228397	-0.788466	0.430424	0.752344	2L	13405780	13406013	FBgn0195280
FBgn0193465	843.964	0.360397	0.125832	2.86412	0.00418168	0.0641761	2L	13408215	13409783	FBgn0193465
FBgn0195281	1636.83	-0.125622	0.0872282	-1.44016	0.149823	0.480617	2L	13425535	13429417	FBgn0195281
FBgn0195282	103.022	0.26996	0.223078	1.21016	0.226216	0.575658	2L	13430057	13430347	FBgn0195282
FBgn0193464	5497.34	-0.145242	0.126506	-1.1481	0.250927	0.605068	2L	13436331	13472813	FBgn0193464
FBgn0195283	4775.79	-0.174687	0.127556	-1.3695	0.170844	0.508944	2L	13467167	13469238	FBgn0195283
FBgn0193463	4472.42	0.0652904	0.12647	0.516252	0.605678	0.852946	2L	13480895	13481951	FBgn0193463
FBgn0193461	17.252	0.0981385	0.442306	0.221879	0.824408	0.943198	2L	13496271	13514956	FBgn0193461
FBgn0195285	1614.57	0.00543759	0.0917639	0.0592563	0.952748	0.986983	2L	13530461	13532701	FBgn0195285
FBgn0195286	209.913	-0.145879	0.196098	-0.743906	0.456933	0.771075	2L	13533086	13533518	FBgn0195286
FBgn0193459	2013.17	0.0526529	0.0845145	0.623004	0.533282	0.81608	2L	13534208	13538858	FBgn0193459
FBgn0189383	119.221	0.449688	0.20427	2.20144	0.0277048	0.204006	2L	13536418	13536708	FBgn0189383
FBgn0195287	744.901	-0.168837	0.135951	-1.24189	0.214276	0.560668	2L	13540060	13541157	FBgn0195287
FBgn0193458	512.543	0.0222949	0.120613	0.184846	0.85335	0.9524	2L	13541677	13542504	FBgn0193458
FBgn0195289	2263.76	0.116595	0.0894458	1.30353	0.192395	0.531771	2L	13543006	13549911	FBgn0195289
FBgn0195290	143.553	0.0636414	0.180926	0.351754	0.725023	0.906351	2L	13550715	13552830	FBgn0195290
FBgn0195291	4196.45	0.0411625	0.0886185	0.464491	0.642296	0.871863	2L	13553529	13558834	FBgn0195291
FBgn0083469	3909.83	-0.0129064	0.118025	-0.109353	0.912923	0.974505	2L	13563622	13569450	FBgn0083469
FBgn0193457	17.1409	0.354737	0.390633	0.908107	0.363821	0.704221	2L	13570018	13571259	FBgn0193457
FBgn0195292	616.507	-0.132612	0.119655	-1.10829	0.267735	0.622851	2L	13571453	13572440	FBgn0195292
FBgn0193456	170.79	0.286937	0.22337	1.28458	0.198938	0.541217	2L	13572529	13572729	FBgn0193456
FBgn0193455	274.473	0.829674	0.201358	4.1204	3.78219e-05	0.00215464	2L	13572791	13573036	FBgn0193455
FBgn0195293	7.21528	-0.322019	0.461498	-0.697768	0.485322	0.786874	2L	13573356	13574440	FBgn0195293
FBgn0063991	1792.94	-0.276557	0.113881	-2.42848	0.0151624	0.144058	2L	13575204	13580367	FBgn0063991
FBgn0193454	117.391	0.0859134	0.261851	0.3281	0.742836	0.914134	2L	13581376	13582310	FBgn0193454
FBgn0195294	2430.39	-0.0362026	0.161859	-0.223667	0.823016	0.942841	2L	13582381	13584663	FBgn0195294
FBgn0193453	117.661	0.232997	0.175406	1.32833	0.184068	0.523044	2L	13584985	13588727	FBgn0193453
FBgn0193452	3098.02	-0.0503378	0.0776221	-0.648498	0.516663	0.805861	2L	13589318	13590520	FBgn0193452
FBgn0195295	94.32	-0.118521	0.198618	-0.59673	0.550688	0.825134	2L	13591122	13592557	FBgn0195295
FBgn0193450	434.875	0.0307529	0.135282	0.227324	0.820172	0.9414	2L	13592571	13593622	FBgn0193450
FBgn0193449	168.922	-0.109467	0.161779	-0.676642	0.498633	0.79546	2L	13593707	13594153	FBgn0193449
FBgn0195296	390.854	-0.0750786	0.139972	-0.536383	0.591694	0.845765	2L	13594530	13595357	FBgn0195296
FBgn0193448	430.582	0.131411	0.130409	1.00768	0.313609	0.666259	2L	13595403	13596088	FBgn0193448
FBgn0195297	144.465	-0.176835	0.166579	-1.06157	0.288432	0.640567	2L	13597150	13597582	FBgn0195297
FBgn0193447	227.793	0.0906905	0.169617	0.534679	0.592872	0.846315	2L	13601887	13602523	FBgn0193447
FBgn0193446	1420.83	0.255288	0.164717	1.54986	0.121175	0.436726	2L	13603831	13604620	FBgn0193446
FBgn0195298	20814.5	0.426386	0.142747	2.98701	0.00281721	0.0491098	2L	13608154	13609138	FBgn0195298
FBgn0195299	7958.3	0.610711	0.146821	4.15956	3.18868e-05	0.00190812	2L	13609335	13610356	FBgn0195299
FBgn0195300	215.086	0.0137795	0.2106	0.0654298	0.947832	0.985315	2L	13610772	13611580	FBgn0195300
FBgn0195301	1791.69	-0.0765395	0.166377	-0.460035	0.645491	0.874099	2L	13631741	13650393	FBgn0195301
FBgn0193444	5485.45	0.0681743	0.0827883	0.823477	0.410237	0.738348	2L	13652439	13656544	FBgn0193444
FBgn0262093	8714.89	0.000605508	0.168341	0.0035969	0.99713	0.998975	2L	13659374	13661864	FBgn0262093
FBgn0195303	19.1705	0.684976	0.354502	1.93222	0.0533321	0.291782	2L	13662376	13664376	FBgn0195303
FBgn0069519	448.789	0.45844	0.210288	2.18006	0.0292531	0.211162	2L	13664900	13665262	FBgn0069519
FBgn0195304	2613.96	0.0283719	0.122484	0.231638	0.816819	0.940294	2L	13668425	13708492	FBgn0195304
FBgn0193443	33.1362	0.296365	0.271713	1.09073	0.275393	0.62923	2L	13674916	13677331	FBgn0193443
FBgn0193442	701.452	-0.465148	0.201184	-2.31205	0.0207752	0.173683	2L	13687251	13688839	FBgn0193442
FBgn0193441	551.704	-0.430243	0.153327	-2.80605	0.00501527	0.071931	2L	13699426	13701642	FBgn0193441
FBgn0195305	38.6932	0.154253	0.315533	0.488866	0.624937	0.86241	2L	13710639	13710953	FBgn0195305
FBgn0195306	355.684	0.215393	0.154127	1.39751	0.162261	0.497615	2L	13715038	13716598	FBgn0195306
FBgn0195307	187.335	0.542566	0.163788	3.31262	0.000924252	0.0227387	2L	13719443	13720770	FBgn0195307
FBgn0193440	3588	0.191528	0.125567	1.5253	0.127184	0.446028	2L	13720805	13722523	FBgn0193440
FBgn0193439	144.914	0.130337	0.245701	0.53047	0.595786	0.847586	2L	13723093	13723518	FBgn0193439
FBgn0193438	136.575	0.83405	0.207243	4.0245	5.70967e-05	0.00284325	2L	13723950	13726050	FBgn0193438
FBgn0195308	281.36	0.145067	0.167571	0.865705	0.386652	0.722759	2L	13725963	13727796	FBgn0195308
FBgn0193437	60.3042	0.196994	0.250214	0.7873	0.431106	0.752835	2L	13728332	13728968	FBgn0193437
FBgn0193436	1922.45	0.398754	0.194727	2.04776	0.0405834	0.250428	2L	13730365	13732860	FBgn0193436
FBgn0195309	1825.23	0.0102662	0.19529	0.0525689	0.958075	0.98869	2L	13733529	13735542	FBgn0195309
FBgn0195310	118.006	1.09264	0.247756	4.41014	1.03305e-05	0.000758385	2L	13736385	13738855	FBgn0195310
FBgn0193435	113.144	0.279438	0.208974	1.33719	0.18116	0.519434	2L	13739643	13749777	FBgn0193435
FBgn0195312	2521.69	-0.153526	0.122042	-1.25797	0.208401	0.554506	2L	13772272	13775516	FBgn0195312
FBgn0195313	33.0733	0.377785	0.357339	1.05722	0.290412	0.642044	2L	13784370	13786133	FBgn0195313
FBgn0193433	737.657	0.402565	0.134832	2.98569	0.00282937	0.0492225	2L	13786542	13788428	FBgn0193433
FBgn0193432	2403.05	0.219281	0.121933	1.79837	0.0721179	0.33753	2L	13797231	13855456	FBgn0193432
FBgn0195316	99.9013	1.78923	0.252071	7.09812	1.2647e-12	6.00394e-10	2L	13804654	13805787	FBgn0195316
FBgn0195317	823.474	0.0195171	0.141559	0.137873	0.890341	0.966997	2L	13815324	13843517	FBgn0195317
FBgn0195318	24.0636	-0.436944	0.405258	-1.07819	0.28095	0.63347	2L	13859129	13861150	FBgn0195318
FBgn0193431	9875.57	0.250059	0.158101	1.58165	0.113731	0.423683	2L	13862699	13863745	FBgn0193431
FBgn0193430	1167.14	0.154333	0.169631	0.90982	0.362917	0.703512	2L	13864182	13865173	FBgn0193430
FBgn0195319	72.6629	-0.416628	0.281628	-1.47935	0.139046	0.465952	2L	13906494	13908570	FBgn0195319
FBgn0193427	1322.75	-0.142939	0.108449	-1.31803	0.187493	0.525975	2L	13929519	13941063	FBgn0193427
FBgn0195320	353.608	0.613085	0.180454	3.39746	0.000680138	0.0183003	2L	14006846	14021385	FBgn0195320
FBgn0195321	225.425	0.0620769	0.171582	0.36179	0.717509	0.90334	2L	14052131	14073053	FBgn0195321
FBgn0195322	3667.05	0.171287	0.116384	1.47174	0.14109	0.468892	2L	14073759	14079022	FBgn0195322
FBgn0195323	5176.67	-0.00453347	0.0877461	-0.0516658	0.958795	0.98887	2L	14079501	14090398	FBgn0195323
FBgn0193426	222.026	-1.24532	0.394172	-3.15933	0.0015813	0.0330218	2L	14090984	14091721	FBgn0193426
FBgn0193425	287.817	0.180015	0.143968	1.25038	0.21116	0.557027	2L	14092288	14093638	FBgn0193425
FBgn0193424	1374.44	-0.387707	0.13691	-2.83184	0.00462803	0.0689072	2L	14094189	14095018	FBgn0193424
FBgn0195324	741.346	0.231612	0.173798	1.33265	0.182646	0.520874	2L	14098438	14098885	FBgn0195324
FBgn0193423	233.451	0.133793	0.137721	0.971482	0.331308	0.680584	2L	14098943	14101799	FBgn0193423
FBgn0195325	2301.66	-0.139166	0.129145	-1.07759	0.281215	0.633713	2L	14104004	14104955	FBgn0195325
FBgn0195326	462.357	-0.359671	0.119118	-3.01945	0.00253234	0.0457105	2L	14106122	14108029	FBgn0195326
FBgn0195327	135.58	0.0731311	0.208046	0.351515	0.725202	0.906351	2L	14108756	14113477	FBgn0195327
FBgn0193422	48.7952	-0.186201	0.245976	-0.756989	0.449056	0.76528	2L	14127391	14129641	FBgn0193422
FBgn0193418	354.062	-0.273547	0.149933	-1.82447	0.0680817	0.329243	2L	14197967	14199473	FBgn0193418
FBgn0195328	1510.15	0.0377416	0.123485	0.305636	0.759882	0.921292	2L	14238215	14240109	FBgn0195328
FBgn0264036	5.57862	-0.521811	0.480338	-1.08634	0.277328	0.630848	2L	14256237	14256350	FBgn0264036
FBgn0193415	3808.58	0.0106006	0.155528	0.0681589	0.945659	0.985085	2L	14296485	14297750	FBgn0193415
FBgn0193414	46.5559	-0.188199	0.265543	-0.708732	0.478491	0.782486	2L	14301238	14308603	FBgn0193414
FBgn0193413	407.836	0.0912122	0.181063	0.503759	0.61443	0.857577	2L	14313391	14313846	FBgn0193413
FBgn0193409	134289	0.299801	0.0900079	3.33082	0.000865892	0.0217179	2L	14352608	14437262	FBgn0193409
FBgn0012824	109014	0.260352	0.0924846	2.81508	0.00487645	0.0707955	2L	14373180	14374083	FBgn0012824
FBgn0012825	28.9387	0.152856	0.370982	0.412031	0.680317	0.888498	2L	14374380	14375676	FBgn0012825
FBgn0195334	14.7317	0.984622	0.398536	2.4706	0.0134888	0.133779	2L	14462225	14462523	FBgn0195334
FBgn0195335	35.4505	0.122808	0.324952	0.377926	0.705486	0.898009	2L	14463333	14463743	FBgn0195335
FBgn0042860	76.2634	0.180465	0.208845	0.864108	0.387528	0.723447	2L	14476289	14477802	FBgn0042860
FBgn0189359	71.5275	0.0393736	0.222109	0.177272	0.859295	0.955358	2L	14478703	14480034	FBgn0189359
FBgn0195336	1782.79	0.0656344	0.113849	0.576501	0.564276	0.832805	2L	14486137	14487186	FBgn0195336
FBgn0193408	175.181	0.386189	0.189559	2.0373	0.0416196	0.253238	2L	14487661	14488002	FBgn0193408
FBgn0195337	11598.3	0.939098	0.158005	5.94346	2.79069e-09	7.09732e-07	2L	14489445	14489856	FBgn0195337
FBgn0195338	22827.1	0.0624649	0.134425	0.464684	0.642158	0.871785	2L	14507946	14508734	FBgn0195338
FBgn0195339	1362.93	0.255396	0.148235	1.72292	0.0849033	0.367424	2L	14509833	14510927	FBgn0195339
FBgn0195340	2903.01	-0.0748584	0.106798	-0.700936	0.483343	0.78585	2L	14512972	14514126	FBgn0195340
FBgn0195341	17.1256	0.0691647	0.449737	0.153789	0.877776	0.962733	2L	14515872	14516960	FBgn0195341
FBgn0193403	8.7334	-0.317713	0.465008	-0.683243	0.494453	0.792451	2L	14531907	14533354	FBgn0193403
FBgn0193402	32.8621	0.14596	0.318729	0.457943	0.646994	0.874276	2L	14533603	14534662	FBgn0193402
FBgn0193400	7.61703	-0.085744	0.478809	-0.179078	0.857877	0.954447	2L	14548318	14549474	FBgn0193400
FBgn0195342	8.68643	0.419516	0.466412	0.899454	0.368411	0.708095	2L	14553328	14554670	FBgn0195342
FBgn0195343	627.281	-0.0979994	0.133523	-0.733952	0.462978	0.774122	2L	14555441	14555989	FBgn0195343
FBgn0195344	24.0583	0.610385	0.405997	1.50342	0.13273	0.456163	2L	14560226	14560447	FBgn0195344
FBgn0189384	13.5472	0.585403	0.446175	1.31205	0.189504	0.528164	2L	14561197	14565315	FBgn0189384
FBgn0193399	1291.51	0.026867	0.0979823	0.274203	0.783929	0.929089	2L	14593831	14597892	FBgn0193399
FBgn0193398	643.343	0.466377	0.198514	2.34934	0.0188067	0.164625	2L	14620315	14621090	FBgn0193398
FBgn0193397	1187.77	0.131381	0.131845	0.996479	0.319018	0.670335	2L	14624940	14625595	FBgn0193397
FBgn0193396	8263.16	0.00565206	0.167753	0.0336927	0.973122	0.992471	2L	14628629	14629123	FBgn0193396
FBgn0193394	108.686	-0.262843	0.199866	-1.3151	0.188477	0.52718	2L	14662569	14672792	FBgn0193394
FBgn0195345	1596.6	-0.0232236	0.118745	-0.195576	0.844942	0.950437	2L	14673304	14679263	FBgn0195345
FBgn0193395	113.167	-0.0586867	0.184312	-0.31841	0.750174	0.918025	2L	14681480	14700207	FBgn0193395
FBgn0193393	158.206	0.365392	0.165497	2.20785	0.0272548	0.202067	2L	14727692	14736247	FBgn0193393
FBgn0189385	25.1327	-0.101394	0.324513	-0.31245	0.754698	0.920082	2L	14738804	14743673	FBgn0189385
FBgn0195347	393.309	-0.322772	0.121499	-2.65659	0.0078936	0.0980128	2L	14750477	14751203	FBgn0195347
FBgn0193392	303.159	-0.239015	0.174726	-1.36794	0.17133	0.508944	2L	14751344	14752040	FBgn0193392
FBgn0084823	562.889	0.104478	0.123197	0.848056	0.396407	0.728226	2L	14752604	14753155	FBgn0084823
FBgn0193391	182.971	-0.0639591	0.178751	-0.357811	0.720485	0.904146	2L	14753347	14754265	FBgn0193391
FBgn0195348	586.739	0.199339	0.134261	1.4847	0.137622	0.463922	2L	14754687	14756027	FBgn0195348
FBgn0195349	370.026	-0.309481	0.122909	-2.51796	0.0118035	0.123836	2L	14769271	14779726	FBgn0195349
FBgn0195350	2172.99	0.370216	0.168638	2.19533	0.0281399	0.205839	2L	14782588	14784821	FBgn0195350
FBgn0193389	1281.7	-0.0144849	0.0940857	-0.153954	0.877646	0.962733	2L	14784965	14785859	FBgn0193389
FBgn0027417	309.497	-0.252589	0.134595	-1.87666	0.0605649	0.31198	2L	14787000	14789705	FBgn0027417
FBgn0193388	1069.02	0.0298083	0.12918	0.230749	0.81751	0.94039	2L	14792573	14800539	FBgn0193388
FBgn0195351	4.7844	-0.0253808	0.480246	-0.0528496	0.957852	0.98869	2L	14806136	14806714	FBgn0195351
FBgn0193387	805.21	-0.286226	0.127108	-2.25184	0.0243324	0.190722	2L	14807494	14807934	FBgn0193387
FBgn0193386	488.086	-0.0231519	0.122744	-0.18862	0.850391	0.951317	2L	14808666	14809177	FBgn0193386
FBgn0193385	9582.3	-0.0761607	0.088923	-0.856479	0.391733	0.725924	2L	14813022	14914784	FBgn0193385
FBgn0195352	211.571	0.473432	0.158407	2.9887	0.00280166	0.0490186	2L	14817191	14819404	FBgn0195352
FBgn0195353	602.584	-0.0795336	0.142903	-0.556558	0.577829	0.839405	2L	14820939	14841267	FBgn0195353
FBgn0195355	997.483	-0.127574	0.13476	-0.946675	0.343805	0.691493	2L	14859160	14860489	FBgn0195355
FBgn0195356	1150.6	0.0191024	0.0997276	0.191546	0.848098	0.951317	2L	14860508	14863003	FBgn0195356
FBgn0193384	44.5322	0.258087	0.311283	0.829107	0.407044	0.736573	2L	14915360	14927226	FBgn0193384
FBgn0193383	1870.84	0.250207	0.0955976	2.61729	0.00886315	0.104219	2L	14979892	15001936	FBgn0193383
FBgn0195358	334.021	-0.0171425	0.115454	-0.148479	0.881965	0.963484	2L	14986526	14992030	FBgn0195358
FBgn0195359	347.924	0.24786	0.132278	1.87378	0.0609606	0.312527	2L	15003565	15007857	FBgn0195359
FBgn0193382	176.061	0.148748	0.154339	0.963775	0.335159	0.682685	2L	15009245	15010546	FBgn0193382
FBgn0193381	7615.22	0.0203337	0.103279	0.196881	0.84392	0.950437	2L	15013134	15020280	FBgn0193381
FBgn0193380	15961.7	-0.0667877	0.0830988	-0.803714	0.421562	0.745752	2L	15022550	15027396	FBgn0193380
FBgn0193379	1971.11	0.356551	0.137046	2.60168	0.00927671	0.106462	2L	15030690	15031396	FBgn0193379
FBgn0193378	9.18239	-0.341652	0.461368	-0.74052	0.458985	0.772372	2L	15034919	15039390	FBgn0193378
FBgn0195361	8388	-0.0804264	0.433382	-0.185578	0.852775	0.952044	2L	15041688	15042566	FBgn0195361
FBgn0193377	132.235	0.342909	0.212738	1.61188	0.106988	0.410888	2L	15047351	15048202	FBgn0193377
FBgn0193376	4025.02	-0.148708	0.105082	-1.41516	0.157021	0.490089	2L	15048263	15048829	FBgn0193376
FBgn0195362	443.798	0.139933	0.16782	0.833827	0.404379	0.733932	2L	15049260	15049843	FBgn0195362
FBgn0195363	903.012	0.105404	0.103978	1.01371	0.310721	0.664183	2L	15054526	15055830	FBgn0195363
FBgn0193375	169.812	0.525815	0.15877	3.3118	0.000926994	0.0227387	2L	15074462	15076268	FBgn0193375
FBgn0195364	111.488	0.108482	0.178764	0.606845	0.543954	0.821788	2L	15092360	15093763	FBgn0195364
FBgn0195365	7.55846	-1.31083	0.455989	-2.8747	0.00404412	0.0630718	2L	15105384	15107294	FBgn0195365
FBgn0193374	1286.26	-0.0508583	0.123602	-0.411469	0.680729	0.888646	2L	15119086	15119676	FBgn0193374
FBgn0189358	55.7125	-0.108968	0.266781	-0.408455	0.68294	0.889277	2L	15148712	15165403	FBgn0189358
FBgn0195366	2980	0.141227	0.130866	1.07917	0.280511	0.633436	2L	15193365	15194816	FBgn0195366
FBgn0195368	13.3974	-0.617131	0.472348	-1.30652	0.191376	0.53054	2L	15222099	15222752	FBgn0195368
FBgn0193369	5.62265	0.599316	0.477751	1.25445	0.209678	0.555888	2L	15226645	15227742	FBgn0193369
FBgn0195369	890.154	0.194852	0.171777	1.13433	0.256657	0.610644	2L	15238595	15248046	FBgn0195369
FBgn0195370	1112.25	-0.112303	0.168117	-0.668007	0.504129	0.798466	2L	15256514	15261147	FBgn0195370
FBgn0195371	1064.77	0.118069	0.167624	0.704366	0.481205	0.783875	2L	15305549	15305993	FBgn0195371
FBgn0195372	1442.62	0.0927168	0.11474	0.808058	0.419057	0.744477	2L	15308523	15313218	FBgn0195372
FBgn0195373	4.78055	0.0419159	0.480956	0.0871512	0.930551	0.9801	2L	15317797	15321438	FBgn0195373
FBgn0193367	8.38502	0.161062	0.464485	0.346753	0.728777	0.908025	2L	15324498	15336929	FBgn0193367
FBgn0195374	209.073	-0.171652	0.164637	-1.04261	0.297128	0.649339	2L	15336947	15340970	FBgn0195374
FBgn0193366	1286.27	0.192832	0.344919	0.559065	0.576117	0.838796	2L	15363110	15363895	FBgn0193366
FBgn0193365	597.741	0.211454	0.213061	0.992457	0.320975	0.672352	2L	15364724	15365532	FBgn0193365
FBgn0193364	233.045	0.0801194	0.221971	0.360946	0.71814	0.903586	2L	15366204	15367037	FBgn0193364
FBgn0193363	77.3874	0.104046	0.233321	0.445935	0.655644	0.876943	2L	15367809	15368640	FBgn0193363
FBgn0042864	6.23344	1.63004	0.476877	3.41816	0.000630462	0.0172674	2L	15369314	15370106	FBgn0042864
FBgn0195375	105.692	0.104453	0.201449	0.518509	0.604103	0.852183	2L	15381239	15382065	FBgn0195375
FBgn0195376	437.62	0.111548	0.363341	0.307006	0.758839	0.921104	2L	15382775	15384644	FBgn0195376
FBgn0193361	463.027	-0.0990865	0.159357	-0.621789	0.534081	0.816573	2L	15400933	15406066	FBgn0193361
FBgn0189354	7.67514	-0.350429	0.480103	-0.729905	0.465448	0.77582	2L	15410117	15410500	FBgn0189354
FBgn0195377	113.554	1.4581	0.32265	4.51914	6.20915e-06	0.000523259	2L	15413231	15414670	FBgn0195377
FBgn0193360	458.726	0.589566	0.140163	4.2063	2.5959e-05	0.00162152	2L	15415884	15432176	FBgn0193360
FBgn0193359	120.589	0.223167	0.18566	1.20202	0.229355	0.57958	2L	15438040	15449794	FBgn0193359
FBgn0193358	9171.25	0.146576	0.13712	1.06896	0.285088	0.638093	2L	15458750	15460573	FBgn0193358
FBgn0195378	575.091	0.111732	0.146124	0.764638	0.444487	0.762337	2L	15461926	15465135	FBgn0195378
FBgn0193357	932.355	-0.168487	0.151517	-1.112	0.266138	0.620747	2L	15466611	15470100	FBgn0193357
FBgn0195379	662.496	0.117448	0.101283	1.1596	0.24621	0.600414	2L	15474263	15475601	FBgn0195379
FBgn0193356	287.268	-0.206044	0.150806	-1.36629	0.171848	0.509447	2L	15476103	15477697	FBgn0193356
FBgn0193355	206.072	0.544321	0.178072	3.05674	0.00223759	0.0419865	2L	15478230	15480569	FBgn0193355
FBgn0193354	1152.48	0.00315024	0.123122	0.0255865	0.979587	0.994701	2L	15480837	15482022	FBgn0193354
FBgn0195380	2342.32	0.186636	0.127944	1.45873	0.14464	0.473229	2L	15560708	15561976	FBgn0195380
FBgn0195382	1905.93	-0.0430816	0.135856	-0.317111	0.751159	0.918161	2L	15562998	15564255	FBgn0195382
FBgn0193352	6.44048	-0.350209	0.480804	-0.728381	0.46638	0.776161	2L	15567767	15574115	FBgn0193352
FBgn0193351	389.067	-0.105651	0.127993	-0.825446	0.409119	0.738114	2L	15586230	15586479	FBgn0193351
FBgn0193350	1230.41	0.0140963	0.140029	0.100667	0.919815	0.977393	2L	15586530	15588593	FBgn0193350
FBgn0193349	7.13666	0.245974	0.480283	0.512145	0.60855	0.85473	2L	15591805	15592136	FBgn0193349
FBgn0067509	6.89095	0.0293006	0.475347	0.0616404	0.950849	0.986451	2L	15597720	15602656	FBgn0067509
FBgn0195385	1544.68	0.0716001	0.140151	0.51088	0.609435	0.855099	2L	15606062	15607382	FBgn0195385
FBgn0193348	38.0413	-0.153601	0.261782	-0.586752	0.55737	0.829673	2L	15609312	15610793	FBgn0193348
FBgn0193347	1537.24	0.318145	0.164829	1.93015	0.0535877	0.292417	2L	15615588	15653777	FBgn0193347
FBgn0195386	1048.15	0.396343	0.169476	2.33864	0.0193543	0.167361	2L	15629771	15630188	FBgn0195386
FBgn0195387	8.15079	-0.138451	0.453102	-0.305563	0.759937	0.921292	2L	15635962	15638998	FBgn0195387
FBgn0195388	2128.37	-0.0462831	0.128467	-0.360273	0.718643	0.903586	2L	15655836	15658965	FBgn0195388
FBgn0195389	763.335	0.316844	0.150081	2.11115	0.0347592	0.23122	2L	15671150	15672521	FBgn0195389
FBgn0195391	28.6766	-0.0241345	0.330728	-0.072974	0.941827	0.983755	2L	15692720	15692905	FBgn0195391
FBgn0084735	729.956	0.522909	0.148502	3.52123	0.000429545	0.0130439	2L	15693515	15694063	FBgn0084735
FBgn0195392	499.368	0.111286	0.154711	0.71932	0.471944	0.779748	2L	15697094	15718278	FBgn0195392
FBgn0195393	22679.2	-0.15745	0.129503	-1.2158	0.224061	0.57239	2L	15719944	15720186	FBgn0195393
FBgn0193346	8028.36	0.391874	0.184639	2.12239	0.0338053	0.228394	2L	15720696	15720884	FBgn0193346
FBgn0195394	506.991	-0.170572	0.191319	-0.891561	0.372628	0.712249	2L	15728902	15754920	FBgn0195394
FBgn0195395	7294.14	-0.172343	0.107424	-1.60433	0.108642	0.413158	2L	15760971	15765012	FBgn0195395
FBgn0195396	133.844	0.151007	0.170306	0.88668	0.375251	0.713623	2L	15773993	15800031	FBgn0195396
FBgn0195397	350.15	0.167231	0.190306	0.878748	0.379538	0.717301	2L	15813377	15815019	FBgn0195397
FBgn0195398	606.425	0.312396	0.146251	2.13603	0.0326769	0.224173	2L	15854366	15854797	FBgn0195398
FBgn0195399	3461.38	-0.0210348	0.126757	-0.165946	0.8682	0.959058	2L	15879422	15898395	FBgn0195399
FBgn0195400	530.396	0.163288	0.153424	1.06429	0.287196	0.639201	2L	15920581	15921197	FBgn0195400
FBgn0195401	1271.88	0.00838242	0.174572	0.048017	0.961703	0.989637	2L	15943351	15949370	FBgn0195401
FBgn0193344	4744.09	-0.12648	0.133762	-0.945558	0.344374	0.691662	2L	15956800	15958652	FBgn0193344
FBgn0195402	1215.61	-0.0536862	0.102961	-0.521423	0.602072	0.851215	2L	15967300	15968448	FBgn0195402
FBgn0193343	1326.99	0.00636967	0.131365	0.0484883	0.961327	0.989539	2L	15969422	15970702	FBgn0193343
FBgn0195403	122.051	-0.0386007	0.263847	-0.1463	0.883685	0.964327	2L	15971401	15972574	FBgn0195403
FBgn0193342	1424.16	0.0801076	0.114499	0.699634	0.484156	0.786308	2L	15974665	15994942	FBgn0193342
FBgn0195404	725.393	0.181042	0.114264	1.58441	0.1131	0.422551	2L	15996228	15998553	FBgn0195404
FBgn0195405	386.736	0.457114	0.192746	2.37159	0.0177116	0.158249	2L	15999061	15999591	FBgn0195405
FBgn0193341	23.5736	0.611733	0.376553	1.62456	0.104256	0.405797	2L	15999876	16000691	FBgn0193341
FBgn0195406	130.404	0.209483	0.191251	1.09533	0.273371	0.627787	2L	16002047	16003558	FBgn0195406
FBgn0193340	782.532	-0.000480708	0.105686	-0.00454845	0.996371	0.998975	2L	16005177	16006993	FBgn0193340
FBgn0195407	92.2655	-0.209299	0.222752	-0.939605	0.34742	0.693181	2L	16008037	16009334	FBgn0195407
FBgn0193339	510.937	-0.0214273	0.113484	-0.188814	0.850239	0.951317	2L	16009802	16010499	FBgn0193339
FBgn0195408	5.40591	-0.461467	0.475113	-0.971278	0.33141	0.680611	2L	16011083	16012800	FBgn0195408
FBgn0193338	676.234	-0.11267	0.147875	-0.761925	0.446105	0.762998	2L	16013639	16014690	FBgn0193338
FBgn0195409	4370.56	-0.0932431	0.0861952	-1.08177	0.279357	0.632243	2L	16015341	16016831	FBgn0195409
FBgn0193337	1377.63	-0.00963896	0.114154	-0.0844385	0.932708	0.980898	2L	16017579	16018260	FBgn0193337
FBgn0195410	660.61	-0.0452307	0.150403	-0.30073	0.76362	0.923059	2L	16018768	16020483	FBgn0195410
FBgn0067503	5314.67	-0.0104353	0.0858358	-0.121573	0.903237	0.972108	2L	16021029	16032905	FBgn0067503
FBgn0195411	354.812	0.142989	0.139409	1.02568	0.305041	0.659341	2L	16034931	16035800	FBgn0195411
FBgn0193336	264.085	0.243365	0.127832	1.90378	0.0569387	0.300453	2L	16035910	16036862	FBgn0193336
FBgn0193335	1375.85	-0.141432	0.123262	-1.14741	0.251214	0.605276	2L	16040675	16045513	FBgn0193335
FBgn0193334	291.416	0.252737	0.155664	1.6236	0.10446	0.405824	2L	16045870	16046501	FBgn0193334
FBgn0193333	1134.81	0.0121047	0.127933	0.0946176	0.924619	0.978049	2L	16047040	16047994	FBgn0193333
FBgn0193332	347.569	-0.303014	0.126042	-2.40408	0.0162134	0.148975	2L	16048164	16049888	FBgn0193332
FBgn0193331	101.817	0.820908	0.199946	4.10566	4.0317e-05	0.00225175	2L	16050252	16050682	FBgn0193331
FBgn0193330	1724.1	0.0196739	0.11858	0.165912	0.868227	0.959058	2L	16050841	16057084	FBgn0193330
FBgn0193329	2935.67	-0.0791227	0.0722862	-1.09457	0.273703	0.627787	2L	16063271	16064641	FBgn0193329
FBgn0193328	196.312	0.146266	0.173252	0.844238	0.398537	0.729585	2L	16110684	16116402	FBgn0193328
FBgn0044200	831.371	-0.193217	0.140194	-1.37821	0.168138	0.506307	2L	16157372	16158631	FBgn0044200
FBgn0195414	4390.95	0.187739	0.118922	1.57868	0.11441	0.424549	2L	16159521	16162630	FBgn0195414
FBgn0044199	7061.51	0.189302	0.0899445	2.10465	0.0353214	0.233108	2L	16163445	16165104	FBgn0044199
FBgn0193327	231.472	-0.550289	0.148936	-3.69479	0.000220069	0.00808347	2L	16180223	16194239	FBgn0193327
FBgn0195415	23.345	1.23356	0.392113	3.14594	0.00165555	0.0339745	2L	16197726	16199642	FBgn0195415
FBgn0195416	6338.56	-0.0608273	0.0838934	-0.725055	0.468418	0.777259	2L	16200960	16216298	FBgn0195416
FBgn0193326	277.414	-0.11372	0.153344	-0.741603	0.458328	0.772029	2L	16219394	16220863	FBgn0193326
FBgn0195417	1625.24	-0.000151144	0.160486	-0.000941789	0.999249	0.99974	2L	16238574	16239075	FBgn0195417
FBgn0193325	3016.53	-0.0231847	0.136683	-0.169624	0.865306	0.958204	2L	16245228	16245762	FBgn0193325
FBgn0195418	176.194	0.0363413	0.208321	0.174449	0.861513	0.956252	2L	16254076	16256016	FBgn0195418
FBgn0195419	466.492	-0.0234453	0.203853	-0.115011	0.908436	0.973425	2L	16301511	16302833	FBgn0195419
FBgn0195420	9049.7	0.146882	0.119032	1.23397	0.217214	0.563675	2L	16303047	16305422	FBgn0195420
FBgn0195421	260.349	0.0925671	0.236943	0.390672	0.69604	0.894998	2L	16317871	16320892	FBgn0195421
FBgn0195422	120.993	0.551911	0.256893	2.14841	0.0316815	0.220803	2L	16340422	16351992	FBgn0195422
FBgn0195423	354.252	-0.0322081	0.112221	-0.287007	0.774107	0.926063	2L	16365381	16366962	FBgn0195423
FBgn0195424	409.001	-0.35064	0.139434	-2.51474	0.0119121	0.124469	2L	16368820	16369548	FBgn0195424
FBgn0193323	207.086	0.137329	0.153433	0.895046	0.370763	0.710686	2L	16370067	16370534	FBgn0193323
FBgn0195425	2281.11	0.207821	0.0790749	2.62815	0.008585	0.10266	2L	16370790	16376715	FBgn0195425
FBgn0195426	82.0194	-0.120533	0.264158	-0.456293	0.64818	0.874763	2L	16387360	16394282	FBgn0195426
FBgn0195427	108.942	-0.412378	0.249855	-1.65047	0.0988463	0.396791	2L	16395515	16395886	FBgn0195427
FBgn0193322	121.025	0.0989542	0.173299	0.571004	0.567997	0.834649	2L	16398200	16399183	FBgn0193322
FBgn0193321	1125.5	0.087349	0.151061	0.578237	0.563104	0.832181	2L	16401717	16401881	FBgn0193321
FBgn0195428	5118.27	0.0258522	0.132114	0.195682	0.844859	0.950437	2L	16417034	16417351	FBgn0195428
FBgn0195430	68659.4	-0.14214	0.148916	-0.954493	0.339834	0.687852	2L	16419937	16420263	FBgn0195430
FBgn0193320	9932.51	-0.0890489	0.130918	-0.680189	0.496385	0.793697	2L	16421923	16425785	FBgn0193320
FBgn0264046	387.082	0.109502	0.156548	0.699481	0.484251	0.786308	2L	16422877	16422979	FBgn0264046
FBgn0193319	185.563	-0.260677	0.181177	-1.4388	0.150207	0.480617	2L	16426296	16427822	FBgn0193319
FBgn0195431	297.985	-0.0229773	0.18423	-0.124721	0.900744	0.970898	2L	16428031	16428785	FBgn0195431
FBgn0193318	833.979	0.0964956	0.145779	0.661932	0.508015	0.800525	2L	16428803	16429212	FBgn0193318
FBgn0193317	2816.57	-0.0509398	0.106772	-0.477087	0.6333	0.86704	2L	16429543	16430285	FBgn0193317
FBgn0195432	450.009	0.378816	0.136707	2.77102	0.00558817	0.0776885	2L	16430846	16431781	FBgn0195432
FBgn0193316	325.211	-0.0622285	0.118274	-0.526137	0.598793	0.849572	2L	16432010	16437541	FBgn0193316
FBgn0195433	39.679	-0.145976	0.299194	-0.487897	0.625623	0.862882	2L	16438233	16441424	FBgn0195433
FBgn0193315	173.852	0.160819	0.181471	0.886199	0.37551	0.71364	2L	16441872	16442263	FBgn0193315
FBgn0195434	2908.87	-0.140713	0.0816154	-1.7241	0.0846895	0.366945	2L	16442773	16448639	FBgn0195434
FBgn0195435	497.327	0.293497	0.180497	1.62605	0.103939	0.405489	2L	16454872	16457163	FBgn0195435
FBgn0193314	15.5379	0.0243121	0.377432	0.0644144	0.94864	0.985769	2L	16457425	16459151	FBgn0193314
FBgn0195436	35576.1	-0.226817	0.215056	-1.05469	0.291568	0.6434	2L	16469638	16478752	FBgn0195436
FBgn0195437	82110.4	-0.152123	0.141513	-1.07498	0.282384	0.634791	2L	16478831	16483013	FBgn0195437
FBgn0193313	13624.7	0.309945	0.126757	2.44519	0.0144777	0.140418	2L	16483841	16485536	FBgn0193313
FBgn0195438	909.137	0.248671	0.160774	1.54671	0.121933	0.438087	2L	16486662	16488204	FBgn0195438
FBgn0195439	278.298	0.0917407	0.281927	0.325406	0.744874	0.91492	2L	16489167	16490738	FBgn0195439
FBgn0195440	265.089	0.414009	0.292466	1.41558	0.156898	0.490089	2L	16491627	16493305	FBgn0195440
FBgn0195442	60.7695	-0.437019	0.30337	-1.44055	0.149712	0.480617	2L	16504019	16508118	FBgn0195442
FBgn0195443	1536.54	0.189886	0.105831	1.79424	0.0727743	0.339042	2L	16509655	16518997	FBgn0195443
FBgn0193311	692.622	0.272001	0.112892	2.40938	0.0159796	0.147764	2L	16513573	16517327	FBgn0193311
FBgn0195444	1008.05	0.0316321	0.103807	0.304721	0.760579	0.921528	2L	16519753	16522932	FBgn0195444
FBgn0193310	158.891	0.00866118	0.183218	0.0472725	0.962296	0.989794	2L	16524455	16526086	FBgn0193310
FBgn0189353	44.193	1.21881	0.322977	3.77366	0.000160871	0.00640654	2L	16527375	16527587	FBgn0189353
FBgn0193308	63.9054	0.231295	0.299905	0.771228	0.440572	0.760102	2L	16541484	16543124	FBgn0193308
FBgn0193307	225.904	-0.76507	0.213725	-3.5797	0.000343993	0.0112042	2L	16543681	16545055	FBgn0193307
FBgn0195445	698.495	0.0327395	0.219985	0.148827	0.88169	0.9634	2L	16552951	16553250	FBgn0195445
FBgn0195446	2580.27	-0.0350892	0.106796	-0.328563	0.742486	0.914132	2L	16561350	16561700	FBgn0195446
FBgn0193306	1204.07	0.236869	0.206346	1.14792	0.251	0.605068	2L	16562156	16562765	FBgn0193306
FBgn0195447	139.897	-0.0132562	0.184999	-0.0716556	0.942876	0.984016	2L	16563100	16564970	FBgn0195447
FBgn0195448	549.66	0.0166243	0.11023	0.150814	0.880122	0.963174	2L	16565051	16569708	FBgn0195448
FBgn0193305	2241.23	-0.0971863	0.10798	-0.900042	0.368098	0.707914	2L	16571356	16571729	FBgn0193305
FBgn0195449	5470.64	-0.196621	0.0961528	-2.04488	0.0408669	0.250892	2L	16572920	16584275	FBgn0195449
FBgn0193304	1722.13	0.0791827	0.0995173	0.795668	0.426225	0.748165	2L	16584501	16586647	FBgn0193304
FBgn0193303	130.303	-0.0296927	0.187672	-0.158216	0.874286	0.961156	2L	16586963	16588392	FBgn0193303
FBgn0195451	807.069	-0.2184	0.190522	-1.14633	0.25166	0.605839	2L	16591097	16596819	FBgn0195451
FBgn0193302	789.138	0.0764231	0.132723	0.575811	0.564743	0.833277	2L	16596891	16598732	FBgn0193302
FBgn0195452	2171.76	-0.00102648	0.108911	-0.009425	0.99248	0.998469	2L	16599247	16605124	FBgn0195452
[truncated: 12,245 more rows]

## Sheet: Table_S3
Candidate gene list that respond to high temperature from Gruntenko et al., 2021: Pairwise comparison of q1 (control), q2(day stress) and q3 (week stress) for significant differential expression (FDR<0.05) as reported by Cuffdif program (109 entries)
Gene ID
FBgn0042187
FBgn0000075
FBgn0000078
FBgn0000079
FBgn0002565
FBgn0003356
FBgn0003357
FBgn0003358
FBgn0010357
FBgn0010425
FBgn0012042
FBgn0020906
FBgn0027550
FBgn0028396
FBgn0031111
FBgn0031406
FBgn0031559
FBgn0031653
FBgn0031701
FBgn0033774
FBgn0034328
FBgn0035176
FBgn0035670
FBgn0037410
FBgn0037782
FBgn0038395
FBgn0038484
FBgn0038973
FBgn0039342
FBgn0039761
FBgn0039778
FBgn0040959
FBgn0042186
FBgn0043470
FBgn0044812
FBgn0050360
FBgn0051233
FBgn0053258
FBgn0085358
FBgn0261989
FBgn0262531
FBgn0262536
FBgn0264479
FBgn0000644
FBgn0001224
FBgn0001257
FBgn0002780
FBgn0002869
FBgn0003863
FBgn0004173
FBgn0011555
FBgn0011832
FBgn0013772
FBgn0020508
FBgn0022343
FBgn0023197
FBgn0024289
FBgn0030929
FBgn0031545
FBgn0031654
FBgn0032049
FBgn0032144
FBgn0033124
FBgn0033733
FBgn0033788
FBgn0033789
FBgn0035143
FBgn0035154
FBgn0035665
FBgn0035779
FBgn0035781
FBgn0035887
FBgn0035929
FBgn0036024
FBgn0036225
FBgn0036422
FBgn0036503
FBgn0036938
FBgn0037678
FBgn0037724
FBgn0038100
FBgn0038135
FBgn0038353
FBgn0038968
FBgn0039094
FBgn0039310
FBgn0039471
FBgn0039777
FBgn0040060
FBgn0040349
FBgn0041581
FBgn0043791
FBgn0051266
FBgn0051267
FBgn0052284
FBgn0052368
FBgn0061356
FBgn0085256
FBgn0250815
FBgn0261290
FBgn0261615
FBgn0261616
FBgn0262794
FBgn0262881
FBgn0264253
FBgn0264296
FBgn0266557

## Sheet: Table_S4
Candidate gene list that respond to high temperature from SK Hsu.,et al (2020)
Gene ID
FBgn0002869
FBgn0002887
FBgn0003388
FBgn0013772
FBgn0013973
FBgn0015570
FBgn0020270
FBgn0026317
FBgn0028396
FBgn0030777
FBgn0031276
FBgn0031345
FBgn0031689
FBgn0031701
FBgn0031726
FBgn0033359
FBgn0033439
FBgn0034264
FBgn0034487
FBgn0034605
FBgn0035131
FBgn0035211
FBgn0035241
FBgn0035295
FBgn0035356
FBgn0035462
FBgn0035476
FBgn0035623
FBgn0035982
FBgn0036723
FBgn0037396
FBgn0037634
FBgn0037936
FBgn0038122
FBgn0038702
FBgn0038840
FBgn0038930
FBgn0039029
FBgn0039052
FBgn0039315
FBgn0039474
FBgn0039628
FBgn0039663
FBgn0039669
FBgn0039760
FBgn0040060
FBgn0040717
FBgn0040725
FBgn0040959
FBgn0044812
FBgn0051091
FBgn0051288
FBgn0051728
FBgn0051960
FBgn0052437
FBgn0052457
FBgn0052702
FBgn0052945
FBgn0053333
FBgn0053346
FBgn0054025
FBgn0084008
FBgn0085204
FBgn0085327
FBgn0259140
FBgn0259736
FBgn0261575
FBgn0262144
FBgn0263002
FBgn0263451
FBgn0264310
FBgn0265070
FBgn0265862
FBgn0266084
FBgn0266404
FBgn0267123
FBgn0267213
FBgn0267473
FBgn0267780

## Sheet: Table_S5
Candidate gene list of African population that respond to high temperature from Hutter.,et al (2008)
FBgn0000416
FBgn0000721
FBgn0001114
FBgn0001124
FBgn0001248
FBgn0002645
FBgn0002719
FBgn0003277
FBgn0005585
FBgn0005614
FBgn0010225
FBgn0010435
FBgn0012042
FBgn0013763
FBgn0015623
FBgn0015903
FBgn0020415
FBgn0020545
FBgn0024293
FBgn0025454
FBgn0026721
FBgn0027562
FBgn0028479
FBgn0029092
FBgn0030157
FBgn0030594
FBgn0030625
FBgn0031057
FBgn0031069
FBgn0032029
FBgn0032055
FBgn0033313
FBgn0033663
FBgn0033667
FBgn0034200
FBgn0034470
FBgn0035346
FBgn0035811
FBgn0036053
FBgn0036515
FBgn0036837
FBgn0037146
FBgn0037993
FBgn0038033
FBgn0038194
FBgn0038465
FBgn0038809
FBgn0038877
FBgn0038945
FBgn0038984
FBgn0040398
FBgn0040922
FBgn0040958
FBgn0041182
FBgn0042138
FBgn0043841
FBgn0051358
FBgn0053271
FBgn0053272
FBgn0064237
FBgn0074438
FBgn0076564
FBgn0083425
FBgn0083436
FBgn0259170
FBgn0259714
FBgn0259715
FBgn0259716
FBgn0260657
FBgn0261113
FBgn0261439
FBgn0262114
FBgn0263111
FBgn0263594
FBgn0265297
FBgn0266599
FBgn0268063
FBgn0283427
FBgn0285917
